# Supplementary material for: Regional and cell specific bioactivity of injectable extracellular matrix biomaterials in myocardial infarction
Source: Nat Commun. 2025 Nov 24;16:10387. doi: 10.1038/s41467-025-65351-5 (PMC12644877; doi:10.1038/s41467-025-65351-5)
Supplement: Supplementary file 3 — Supplementary Data 1 [file 41467_2025_65351_MOESM3_ESM.xlsx]

## Sheet: Sheet1
Supplementary Data 1. Differentially Expressed Genes Spatially Comparing ECM Hydrogel in the Infarct and Infarct Only Zones in the Subacute MI Model
Spatial Area	Direction	Gene	p_val	avg_log2FC	pct.1	pct.2	p_val_adj
ECM Hydrogel in Infarct	Up	Postn	7.6e-37	1.38399	1	0.984	9.41e-33
ECM Hydrogel in Infarct	Up	Ltbp2	7.36e-36	1.3624	0.971	0.833	9.12e-32
ECM Hydrogel in Infarct	Up	Thbs4	8.16e-17	1.20947	0.625	0.296	1.01e-12
ECM Hydrogel in Infarct	Up	Cthrc1	4.43e-08	1.15658	0.779	0.642	0.000548953
ECM Hydrogel in Infarct	Up	Ccn2	1.82e-17	0.969417	0.981	0.918	2.26e-13
ECM Hydrogel in Infarct	Up	Fn1	5.85e-24	0.959515	1	0.969	7.24e-20
ECM Hydrogel in Infarct	Up	Scg2	1.39e-07	0.904666	0.423	0.206	0.00172005
ECM Hydrogel in Infarct	Up	Col1a1	1.14e-22	0.889486	1	1	1.41e-18
ECM Hydrogel in Infarct	Up	NEWGENE-621351.1	5.24e-17	0.841429	0.99	0.936	6.48e-13
ECM Hydrogel in Infarct	Up	Serpine1	7.3e-15	0.808631	0.644	0.286	9.04e-11
ECM Hydrogel in Infarct	Up	Lox	2.56e-07	0.79335	0.731	0.58	0.00317483
ECM Hydrogel in Infarct	Up	Cilp	7.74e-11	0.792733	0.731	0.49	9.58e-07
ECM Hydrogel in Infarct	Up	Spp1	6.7e-20	0.787763	0.74	0.383	8.29e-16
ECM Hydrogel in Infarct	Up	Bgn	3.31e-26	0.786934	1	1	4.1e-22
ECM Hydrogel in Infarct	Up	Fibin	1.01e-19	0.755761	0.952	0.718	1.25e-15
ECM Hydrogel in Infarct	Up	Timp1	3.16e-09	0.727891	0.779	0.562	3.91e-05
ECM Hydrogel in Infarct	Up	Clec11a	2.5e-15	0.647156	0.76	0.395	3.1e-11
ECM Hydrogel in Infarct	Up	Fndc1	1.31e-14	0.644535	0.923	0.837	1.62e-10
ECM Hydrogel in Infarct	Up	Dkk3	3.41e-14	0.62078	0.981	0.79	4.23e-10
ECM Hydrogel in Infarct	Up	Col8a1	2.82e-13	0.610227	0.75	0.444	3.49e-09
ECM Hydrogel in Infarct	Up	Aspn	1.63e-10	0.60024	0.865	0.665	2.01e-06
ECM Hydrogel in Infarct	Up	Sparc	5.85e-20	0.578919	1	1	7.24e-16
ECM Hydrogel in Infarct	Up	Cemip	1.4e-07	0.558628	0.404	0.195	0.00173496
ECM Hydrogel in Infarct	Up	Prnp	2.28e-09	0.542955	0.875	0.675	2.82e-05
ECM Hydrogel in Infarct	Up	Pdlim3	1.36e-07	0.539875	0.596	0.381	0.00167929
ECM Hydrogel in Infarct	Up	Tnc	1.77e-18	0.534801	0.404	0.082	2.19e-14
ECM Hydrogel in Infarct	Up	Csrp2	5.82e-08	0.534441	0.587	0.356	0.000720595
ECM Hydrogel in Infarct	Up	Loxl1	7.1e-13	0.531773	1	0.971	8.78e-09
ECM Hydrogel in Infarct	Up	Chpf	8.38e-11	0.513488	0.894	0.677	1.04e-06
ECM Hydrogel in Infarct	Up	P3h3	1.49e-10	0.505608	0.923	0.747	1.85e-06
ECM Hydrogel in Infarct	Up	Fhl1	1.46e-10	0.503378	0.894	0.71	1.8e-06
ECM Hydrogel in Infarct	Up	Plod2	2.47e-10	0.503244	0.712	0.447	3.05e-06
ECM Hydrogel in Infarct	Up	Col3a1	3.82e-14	0.50304	1	1	4.73e-10
ECM Hydrogel in Infarct	Up	Col6a2	7.42e-12	0.499286	1	0.981	9.18e-08
ECM Hydrogel in Infarct	Up	Gask1b	1.77e-12	0.491937	0.942	0.704	2.2e-08
ECM Hydrogel in Infarct	Up	Fkbp10	1.81e-07	0.479325	0.779	0.58	0.00224607
ECM Hydrogel in Infarct	Up	Col8a2	4.7e-10	0.464913	0.673	0.368	5.81e-06
ECM Hydrogel in Infarct	Up	C1qtnf5	2.12e-06	0.462661	0.788	0.619	0.0262502
ECM Hydrogel in Infarct	Up	P4hb	6.12e-10	0.451636	1	0.984	7.58e-06
ECM Hydrogel in Infarct	Up	Dpt	4.86e-08	0.434296	1	0.994	0.000601387
ECM Hydrogel in Infarct	Up	Lum	3.09e-10	0.423422	1	1	3.82e-06
ECM Hydrogel in Infarct	Up	Islr	3.87e-09	0.423309	0.99	0.969	4.79e-05
ECM Hydrogel in Infarct	Up	Ltbp3	1.39e-08	0.423134	0.942	0.877	0.000171748
ECM Hydrogel in Infarct	Up	Mmp2	1.83e-09	0.41561	1	0.99	2.27e-05
ECM Hydrogel in Infarct	Up	Enpp1	1.08e-09	0.409713	0.654	0.348	1.33e-05
ECM Hydrogel in Infarct	Up	Vim	7.23e-11	0.399619	1	0.998	8.95e-07
ECM Hydrogel in Infarct	Up	Fat1	6.12e-08	0.37595	0.596	0.329	0.000757519
ECM Hydrogel in Infarct	Up	Lgals1	9.08e-09	0.366142	0.981	0.996	0.000112382
ECM Hydrogel in Infarct	Up	Serpinh1	9e-07	0.36089	1	0.975	0.0111357
ECM Hydrogel in Infarct	Up	Sfrp4	2.21e-06	0.360735	0.356	0.167	0.027408
ECM Hydrogel in Infarct	Up	Lmna	3.7e-08	0.360589	1	0.953	0.000457919
ECM Hydrogel in Infarct	Up	Tmem119	1.32e-09	0.35229	0.51	0.224	1.64e-05
ECM Hydrogel in Infarct	Up	Selenom	2.66e-06	0.340849	0.913	0.844	0.0329453
ECM Hydrogel in Infarct	Up	Sdc2	2.09e-06	0.323383	0.663	0.42	0.0259066
ECM Hydrogel in Infarct	Up	Ccn1	2.69e-06	0.321777	0.394	0.187	0.0333267
ECM Hydrogel in Infarct	Up	Fxyd5	1.09e-06	0.316748	0.837	0.654	0.0135328
ECM Hydrogel in Infarct	Up	Col12a1	1.95e-06	0.31125	0.375	0.173	0.0241244
ECM Hydrogel in Infarct	Up	Pkd2	6.04e-07	0.302052	0.644	0.391	0.00747681
ECM Hydrogel in Infarct	Up	Sdc1	3.39e-07	0.278011	0.26	0.086	0.00419505
ECM Hydrogel in Infarct	Up	Ddah1	9.56e-07	0.261654	0.385	0.171	0.0118338
Infarct Only	Up	Gsta1	3.49e-06	-0.355236	0.26	0.498	0.0431966
Infarct Only	Up	Htra3	1.16e-06	-0.397308	0.952	0.961	0.0143912
Infarct Only	Up	Cadm3	5.27e-07	-0.401336	0.212	0.469	0.00652025
Infarct Only	Up	Scara5	1.45e-06	-0.431129	0.337	0.588	0.017902
Infarct Only	Up	Serping1	1.9e-06	-0.440652	0.962	0.992	0.0235604
Infarct Only	Up	Ly6e	7.33e-08	-0.487058	0.5	0.724	0.000907736
Infarct Only	Up	Cfd	3.34e-08	-0.709834	0.279	0.551	0.000413805
Infarct Only	Up	Igfbp3	9.23e-11	-0.787843	0.327	0.636	1.14e-06
Infarct Only	Up	Gsn	3.54e-26	-1.00699	0.99	1	4.38e-22
