# Supplementary material for: Regional and cell specific bioactivity of injectable extracellular matrix biomaterials in myocardial infarction
Source: Nat Commun. 2025 Nov 24;16:10387. doi: 10.1038/s41467-025-65351-5 (PMC12644877; doi:10.1038/s41467-025-65351-5)
Supplement: Supplementary file 4 — Supplementary Data 2 [file 41467_2025_65351_MOESM4_ESM.xlsx]

## Sheet: Sheet1
Supplementary Data 2. Global Spatial Comparisons of Infarcts Treated with ECM Hydrogel or Saline in the Subacute MI Model
Sample	Direction	Gene	p_val	avg_log2FC	pct.1	pct.2	p_val_adj
ECM Hydrogel	Up	RT1-T24-3	9.02e-81	1.01749	0.858	0.459	2.28e-76
ECM Hydrogel	Up	Cfd	9.4e-47	0.79905	0.838	0.537	2.38e-42
ECM Hydrogel	Up	Isg15	1.14e-56	0.767293	0.488	0.133	2.89e-52
ECM Hydrogel	Up	Oas1a	3.87e-63	0.682863	0.463	0.1	9.79e-59
ECM Hydrogel	Up	Bst2	4.22e-43	0.658746	0.71	0.367	1.07e-38
ECM Hydrogel	Up	Psmb6	1.08e-40	0.640211	0.576	0.25	2.72e-36
ECM Hydrogel	Up	LOC108351137.1	1.21e-49	0.634985	0.918	0.636	3.06e-45
ECM Hydrogel	Up	AC094217.1	3.64e-41	0.630354	0.54	0.223	9.19e-37
ECM Hydrogel	Up	LOC102555453	2.27e-43	0.595559	0.423	0.129	5.75e-39
ECM Hydrogel	Up	Siglec1	1.47e-31	0.546153	0.452	0.184	3.71e-27
ECM Hydrogel	Up	Trem2	4.86e-28	0.519438	0.837	0.548	1.23e-23
ECM Hydrogel	Up	LOC108349682	1.33e-23	0.458092	0.708	0.445	3.37e-19
ECM Hydrogel	Up	RT1-Bb	2.37e-34	-0.896339	0.475	0.755	6e-30
Saline	Up	Col5a2	1.94e-40	-0.907119	0.277	0.545	4.91e-36
Saline	Up	Gnas.1	1.69e-56	-1.16108	0.199	0.545	4.28e-52
Saline	Up	Hbb	8.14e-46	-2.07713	0.106	0.42	2.06e-41
