# Supplementary material for: Regional and cell specific bioactivity of injectable extracellular matrix biomaterials in myocardial infarction
Source: Nat Commun. 2025 Nov 24;16:10387. doi: 10.1038/s41467-025-65351-5 (PMC12644877; doi:10.1038/s41467-025-65351-5)
Supplement: Supplementary file 5 — Supplementary Data 3 [file 41467_2025_65351_MOESM5_ESM.xlsx]

## Sheet: Sheet1
Supplementary Data 3. ECM Hydrogel Treated Subacute Infarcts without Visible ECM Compared to Saline Subacute Infarcts
Spatial Area	Direction	Gene	p_val	avg_log2FC	pct.1	pct.2	p_val_adj
Saline Infarct	Up	Hbb	4.86203e-80	-1.96673	0.126	0.39	1.22878e-75
Saline Infarct	Up	RT1-Bb	3.52397e-92	-1.01868	0.365	0.694	8.90614e-88
Saline Infarct	Up	Gnas.1	1.5401e-85	-0.998631	0.221	0.492	3.8923e-81
Saline Infarct	Up	RT1-A2	1.27571e-73	-0.996632	0.211	0.453	3.22409e-69
ECM Hydrogel Treatment with No Visible ECM	Up	Itga7	7.10939e-20	0.262939	0.658	0.453	1.79676e-15
ECM Hydrogel Treatment with No Visible ECM	Up	Pfkm	8.38504e-23	0.282848	0.747	0.539	2.11915e-18
ECM Hydrogel Treatment with No Visible ECM	Up	Tmem256	2.8186e-24	0.286206	0.736	0.507	7.12344e-20
ECM Hydrogel Treatment with No Visible ECM	Up	Polr2f	4.62903e-24	0.287376	0.541	0.338	1.16989e-19
ECM Hydrogel Treatment with No Visible ECM	Up	Mrps36	2.48326e-21	0.288466	0.656	0.45	6.27595e-17
ECM Hydrogel Treatment with No Visible ECM	Up	Sh3bgr	2.7221e-23	0.30009	0.575	0.369	6.87957e-19
ECM Hydrogel Treatment with No Visible ECM	Up	Depp1	8.35198e-27	0.300666	0.499	0.295	2.1108e-22
ECM Hydrogel Treatment with No Visible ECM	Up	Itgb1bp2	1.11415e-23	0.30097	0.545	0.345	2.81578e-19
ECM Hydrogel Treatment with No Visible ECM	Up	Tomm5	3.3594e-22	0.304628	0.625	0.424	8.49022e-18
ECM Hydrogel Treatment with No Visible ECM	Up	Ndufs3	4.56275e-24	0.307482	0.788	0.585	1.15314e-19
ECM Hydrogel Treatment with No Visible ECM	Up	LOC108349682	7.23959e-25	0.312253	0.63	0.415	1.82966e-20
ECM Hydrogel Treatment with No Visible ECM	Up	Cpt2	9.61651e-26	0.315796	0.648	0.429	2.43038e-21
ECM Hydrogel Treatment with No Visible ECM	Up	Mrps16	5.21555e-26	0.319722	0.654	0.434	1.31812e-21
ECM Hydrogel Treatment with No Visible ECM	Up	Tmem38a	1.56466e-24	0.334579	0.575	0.372	3.95437e-20
ECM Hydrogel Treatment with No Visible ECM	Up	Ndufb6	5.51246e-28	0.360242	0.621	0.406	1.39316e-23
ECM Hydrogel Treatment with No Visible ECM	Up	Pet100	3.00022e-34	0.362185	0.559	0.326	7.58245e-30
ECM Hydrogel Treatment with No Visible ECM	Up	Timm8b	9.4946e-34	0.382851	0.817	0.604	2.39957e-29
ECM Hydrogel Treatment with No Visible ECM	Up	RT1-S3	2.32865e-35	0.39001	0.667	0.431	5.88519e-31
ECM Hydrogel Treatment with No Visible ECM	Up	Cpt1b	2.0992e-30	0.396193	0.665	0.451	5.30531e-26
ECM Hydrogel Treatment with No Visible ECM	Up	Usp18	1.51915e-50	0.397771	0.283	0.079	3.83935e-46
ECM Hydrogel Treatment with No Visible ECM	Up	Naa38	3.36915e-41	0.399963	0.798	0.552	8.51485e-37
ECM Hydrogel Treatment with No Visible ECM	Up	Nrap	2.14909e-28	0.400865	0.694	0.486	5.43138e-24
ECM Hydrogel Treatment with No Visible ECM	Up	Oasl2	1.0531e-44	0.404417	0.342	0.127	2.6615e-40
ECM Hydrogel Treatment with No Visible ECM	Up	Cltb	1.56833e-37	0.405921	0.782	0.538	3.96364e-33
ECM Hydrogel Treatment with No Visible ECM	Up	Rtp4	4.32675e-46	0.409346	0.376	0.147	1.0935e-41
ECM Hydrogel Treatment with No Visible ECM	Up	Mx1	1.54921e-50	0.419421	0.293	0.084	3.91532e-46
ECM Hydrogel Treatment with No Visible ECM	Up	RT1-CE10	2.18493e-50	0.470896	0.825	0.596	5.52197e-46
ECM Hydrogel Treatment with No Visible ECM	Up	Mx2	2.1063e-57	0.494056	0.362	0.114	5.32324e-53
ECM Hydrogel Treatment with No Visible ECM	Up	Rrad	2.36685e-49	0.495038	0.691	0.415	5.98175e-45
ECM Hydrogel Treatment with No Visible ECM	Up	LOC102555453	9.08018e-67	0.504826	0.367	0.105	2.29483e-62
ECM Hydrogel Treatment with No Visible ECM	Up	LOC691427	9.61576e-60	0.521699	0.498	0.213	2.43019e-55
ECM Hydrogel Treatment with No Visible ECM	Up	Fam162a	4.52026e-44	0.525424	0.748	0.524	1.1424e-39
ECM Hydrogel Treatment with No Visible ECM	Up	RT1-T24-4	3.31003e-57	0.528483	0.801	0.534	8.36543e-53
ECM Hydrogel Treatment with No Visible ECM	Up	Oas1a	1.13816e-78	0.560247	0.381	0.094	2.87647e-74
ECM Hydrogel Treatment with No Visible ECM	Up	Bst2	9.50054e-63	0.561663	0.65	0.344	2.40107e-58
ECM Hydrogel Treatment with No Visible ECM	Up	AC094217.1	4.31882e-73	0.600929	0.503	0.195	1.09149e-68
ECM Hydrogel Treatment with No Visible ECM	Up	Psmb6	6.24056e-76	0.60593	0.548	0.225	1.57718e-71
ECM Hydrogel Treatment with No Visible ECM	Up	Ly6e	2.26951e-77	0.612302	0.91	0.705	5.73573e-73
ECM Hydrogel Treatment with No Visible ECM	Up	LOC108351137	9.46774e-64	0.663269	0.824	0.604	2.39278e-59
ECM Hydrogel Treatment with No Visible ECM	Up	Hspa8	3.32784e-79	0.67624	0.841	0.604	8.41045e-75
ECM Hydrogel Treatment with No Visible ECM	Up	Ndufa3	4.20312e-83	0.708378	0.798	0.495	1.06225e-78
ECM Hydrogel Treatment with No Visible ECM	Up	Acadl	2.29379e-75	0.784464	0.855	0.643	5.7971e-71
ECM Hydrogel Treatment with No Visible ECM	Up	Isg15	1.24753e-104	0.794739	0.489	0.134	3.15288e-100
ECM Hydrogel Treatment with No Visible ECM	Up	LOC108351137.1	5.75003e-163	0.943019	0.935	0.657	1.4532e-158
ECM Hydrogel Treatment with No Visible ECM	Up	RT1-T24-3	8.16004e-143	0.953502	0.819	0.424	2.06229e-138
ECM Hydrogel Treatment with No Visible ECM	Up	LOC103693430	3.63514e-147	1.12364	0.697	0.281	9.18709e-143
ECM Hydrogel Treatment with No Visible ECM	Up	Ifi27l2b	2.18563e-206	1.26976	0.961	0.739	5.52373e-202
