# Supplementary material for: Regional and cell specific bioactivity of injectable extracellular matrix biomaterials in myocardial infarction
Source: Nat Commun. 2025 Nov 24;16:10387. doi: 10.1038/s41467-025-65351-5 (PMC12644877; doi:10.1038/s41467-025-65351-5)
Supplement: Supplementary file 6 — Supplementary Data 4 [file 41467_2025_65351_MOESM6_ESM.xlsx]

## Sheet: Day7VisiumRemoteZones
Supplementary Data 4. Differentially Expressed Genes Spatially Comparing the Remote Zone of ECM Treated Hearts vs. Saline Treated Hearts in a Subacute MI Model
Spatial Area	Direction	Gene	p_val	avg_log2FC	pct.1	pct.2	p_val_adj
ECM Remote Zone	Up	AABR07012711.1	0	1.80313	0.022	0.366	0
ECM Remote Zone	Up	Reg3g	0	0.818016	0.513	0.932	0
ECM Remote Zone	Up	Ino80d	2.79571e-285	0.792162	0.425	0.721	5.59142e-282
ECM Remote Zone	Up	Gprin3	3.00854e-84	0.744426	0.387	0.608	6.01708e-81
ECM Remote Zone	Up	Tdp1	0	0.711314	0.293	0.54	0
ECM Remote Zone	Up	Slc9b1	1.46213e-107	0.703751	0.142	0.405	2.92427e-104
ECM Remote Zone	Up	Fam13a	1.51815e-232	0.658481	0.521	0.744	3.03631e-229
ECM Remote Zone	Up	Col9a2	0	0.655846	0.127	0.532	0
ECM Remote Zone	Up	Agr2	0	0.613574	0.545	0.858	0
ECM Remote Zone	Up	Bcl11b	0	0.610099	0.254	0.516	0
ECM Remote Zone	Up	Fscn1	0	0.564385	0.03	0.26	0
ECM Remote Zone	Up	S100a8	0	0.527343	0.34	0.677	0
ECM Remote Zone	Up	Slpi	4.86043e-286	0.503587	0.502	0.838	9.72087e-283
ECM Remote Zone	Up	Slc8a2	1.30364e-98	0.448999	0.077	0.371	2.60727e-95
ECM Remote Zone	Up	Ctrb1	6.96563e-30	0.442376	0.418	0.618	1.39313e-26
ECM Remote Zone	Up	Ccl4	3.56886e-220	0.438588	0.504	0.796	7.13773e-217
ECM Remote Zone	Up	LOC685067	1.03748e-243	0.431757	0.534	0.863	2.07496e-240
ECM Remote Zone	Up	Xcl1	5.38222e-201	0.429375	0.463	0.733	1.07644e-197
ECM Remote Zone	Up	Il1r2	1.26182e-117	0.42178	0.452	0.665	2.52364e-114
ECM Remote Zone	Up	Rassf5	1.13303e-235	0.41063	0.39	0.598	2.26606e-232
ECM Remote Zone	Up	Cass4	6.65572e-263	0.386634	0.322	0.53	1.33114e-259
ECM Remote Zone	Up	Zbp1	1.14195e-298	0.380614	0.529	0.793	2.28391e-295
ECM Remote Zone	Up	Tbc1d7	0	0.376685	0.43	0.812	0
ECM Remote Zone	Up	Angptl4	0	0.372361	0.282	0.531	0
ECM Remote Zone	Up	Rec114	6.17477e-268	0.334343	0.551	0.924	1.23495e-264
ECM Remote Zone	Up	AC111831.1	1.71103e-185	0.333533	0.536	0.769	3.42206e-182
ECM Remote Zone	Up	Oas1a	2.15895e-80	0.331065	0.625	0.978	4.31791e-77
ECM Remote Zone	Up	AABR07052502.1	2.03528e-178	0.32484	0.143	0.53	4.07057e-175
ECM Remote Zone	Up	Mmp24	2.41364e-105	0.29565	0.251	0.5	4.82728e-102
ECM Remote Zone	Up	Gata3	6.84924e-246	0.283365	0.498	0.753	1.36985e-242
ECM Remote Zone	Up	Gzma	4.64632e-302	0.275476	0.528	0.75	9.29263e-299
ECM Remote Zone	Up	Itih3	1.38946e-182	0.271082	0.379	0.619	2.77891e-179
ECM Remote Zone	Up	Mx1	9.25601e-129	0.270199	0.659	0.997	1.8512e-125
ECM Remote Zone	Up	Zfhx2	4.64791e-134	0.26636	0.491	0.708	9.29583e-131
ECM Remote Zone	Up	MGC108823	1.95925e-281	0.265111	0.61	0.976	3.91851e-278
ECM Remote Zone	Up	Nrde2	0	0.254938	0.465	0.855	0
Saline Remote Zone	Up	Slc37a2	1.64393e-283	-0.250027	0.468	0.701	3.28787e-280
Saline Remote Zone	Up	Cmtm5	9.18265e-193	-0.250867	0.353	0.553	1.83653e-189
Saline Remote Zone	Up	Vps33a	0	-0.251083	0.438	0.787	0
Saline Remote Zone	Up	Rab13	1.46939e-228	-0.252257	0.485	0.755	2.93878e-225
Saline Remote Zone	Up	RT1-Ba	4.67482e-81	-0.252865	0.602	0.815	9.34964e-78
Saline Remote Zone	Up	Cic	2.15547e-150	-0.253049	0.565	0.798	4.31093e-147
Saline Remote Zone	Up	Ttc26	1.31642e-249	-0.253185	0.499	0.719	2.63285e-246
Saline Remote Zone	Up	Aldh3a1	0	-0.253845	0.361	0.631	0
Saline Remote Zone	Up	Ddost	6.53777e-106	-0.25398	0.68	0.918	1.30755e-102
Saline Remote Zone	Up	Ptprj	7.55399e-263	-0.254181	0.47	0.706	1.5108e-259
Saline Remote Zone	Up	Csrp1	2.64867e-71	-0.254881	0.605	0.808	5.29735e-68
Saline Remote Zone	Up	Plpp1	4.41434e-226	-0.254951	0.562	0.796	8.82867e-223
Saline Remote Zone	Up	Prps2	0	-0.255032	0.369	0.676	0
Saline Remote Zone	Up	RGD1304694	9.79744e-278	-0.255139	0.491	0.758	1.95949e-274
Saline Remote Zone	Up	Cope	3.31789e-34	-0.257412	0.67	0.883	6.63579e-31
Saline Remote Zone	Up	Arhgef25	7.49677e-154	-0.258765	0.489	0.705	1.49935e-150
Saline Remote Zone	Up	Tnfsf13	0	-0.259328	0.371	0.659	0
Saline Remote Zone	Up	Arf6	3.02065e-245	-0.261719	0.531	0.808	6.04131e-242
Saline Remote Zone	Up	Eif3b	1.07983e-64	-0.262809	0.684	0.91	2.15967e-61
Saline Remote Zone	Up	Cenpf	6.04579e-265	-0.264929	0.442	0.7	1.20916e-261
Saline Remote Zone	Up	Triobp	3.58263e-228	-0.265849	0.449	0.704	7.16525e-225
Saline Remote Zone	Up	Gba	2.48937e-218	-0.26713	0.524	0.822	4.97874e-215
Saline Remote Zone	Up	Ccl21	9.33047e-275	-0.26732	0.341	0.567	1.86609e-271
Saline Remote Zone	Up	Ggcx	2.63887e-191	-0.267455	0.511	0.792	5.27773e-188
Saline Remote Zone	Up	Slc48a1	6.03142e-122	-0.267616	0.59	0.814	1.20628e-118
Saline Remote Zone	Up	Cxcr4	2.03307e-204	-0.267628	0.533	0.818	4.06615e-201
Saline Remote Zone	Up	Vwf	3.5255e-98	-0.268716	0.539	0.751	7.051e-95
Saline Remote Zone	Up	Rab34	1.0896e-197	-0.269501	0.515	0.8	2.17919e-194
Saline Remote Zone	Up	Zfhx3	9.58677e-299	-0.270265	0.477	0.792	1.91735e-295
Saline Remote Zone	Up	Rsf1	0	-0.270787	0.485	0.828	0
Saline Remote Zone	Up	AC128836.1	0	-0.272111	0.443	0.707	0
Saline Remote Zone	Up	Cyth4	0	-0.273043	0.395	0.696	0
Saline Remote Zone	Up	Ptbp1	9.29768e-128	-0.273461	0.551	0.816	1.85954e-124
Saline Remote Zone	Up	Prf1	0	-0.273596	0.508	0.888	0
Saline Remote Zone	Up	Rin2	9.04222e-143	-0.273632	0.494	0.706	1.80844e-139
Saline Remote Zone	Up	Stmn4	0	-0.274889	0.404	0.762	0
Saline Remote Zone	Up	Pkn1	2.68784e-137	-0.276166	0.521	0.762	5.37569e-134
Saline Remote Zone	Up	Abca1	4.51439e-223	-0.277681	0.449	0.705	9.02879e-220
Saline Remote Zone	Up	Stk38l	0	-0.278081	0.411	0.68	0
Saline Remote Zone	Up	Prdx4	9.03545e-131	-0.278161	0.646	0.913	1.80709e-127
Saline Remote Zone	Up	Gucy1a1	0	-0.280118	0.367	0.635	0
Saline Remote Zone	Up	Sirpa	3.33448e-83	-0.280647	0.594	0.804	6.66896e-80
Saline Remote Zone	Up	C5ar1	1.82749e-268	-0.280682	0.477	0.765	3.65498e-265
Saline Remote Zone	Up	Tpsb2	7.69488e-254	-0.281083	0.342	0.552	1.53898e-250
Saline Remote Zone	Up	Stard10	0	-0.281803	0.294	0.69	0
Saline Remote Zone	Up	Ptprcap	0	-0.282318	0.488	0.876	0
Saline Remote Zone	Up	Lxn	0	-0.282648	0.342	0.679	0
Saline Remote Zone	Up	Pmaip1	1.07485e-225	-0.283186	0.458	0.69	2.1497e-222
Saline Remote Zone	Up	Farp1	2.64898e-257	-0.285222	0.446	0.726	5.29796e-254
Saline Remote Zone	Up	Mettl18	0	-0.285289	0.398	0.689	0
Saline Remote Zone	Up	Susd2	0	-0.285465	0.317	0.661	0
Saline Remote Zone	Up	Cybc1	2.80087e-291	-0.285612	0.464	0.768	5.60174e-288
Saline Remote Zone	Up	Serp1	1.09131e-159	-0.286021	0.512	0.726	2.18262e-156
Saline Remote Zone	Up	Sbno2	0	-0.287522	0.382	0.686	0
Saline Remote Zone	Up	Sult1a1	0	-0.287966	0.374	0.7	0
Saline Remote Zone	Up	Reck	0	-0.288106	0.352	0.62	0
Saline Remote Zone	Up	Folr2	1.08264e-184	-0.288492	0.543	0.835	2.16527e-181
Saline Remote Zone	Up	Usp30	4.22049e-302	-0.289125	0.406	0.674	8.44097e-299
Saline Remote Zone	Up	Man1b1	5.17713e-118	-0.29102	0.56	0.792	1.03543e-114
Saline Remote Zone	Up	Plpp5	0	-0.292809	0.244	0.467	0
Saline Remote Zone	Up	Rassf4	0	-0.293204	0.372	0.622	0
Saline Remote Zone	Up	Ugt1a6	1.8396e-234	-0.294758	0.484	0.72	3.6792e-231
Saline Remote Zone	Up	Crlf2	0	-0.296648	0.424	0.746	0
Saline Remote Zone	Up	Ptcd3	3.11554e-195	-0.29701	0.571	0.833	6.23108e-192
Saline Remote Zone	Up	Abhd8	0	-0.297385	0.414	0.774	0
Saline Remote Zone	Up	Arl4d	0	-0.298453	0.268	0.557	0
Saline Remote Zone	Up	Mki67	0	-0.298605	0.324	0.719	0
Saline Remote Zone	Up	Gpx8	1.2328e-130	-0.298783	0.589	0.817	2.46561e-127
Saline Remote Zone	Up	Eri3	2.46888e-134	-0.298843	0.626	0.913	4.93777e-131
Saline Remote Zone	Up	Alcam	2.46628e-262	-0.29907	0.518	0.829	4.93257e-259
Saline Remote Zone	Up	Marveld1	2.89718e-107	-0.300413	0.575	0.793	5.79436e-104
Saline Remote Zone	Up	Prg4	5.97282e-236	-0.300605	0.477	0.692	1.19456e-232
Saline Remote Zone	Up	LOC100910636	0	-0.300662	0.46	0.772	0
Saline Remote Zone	Up	Dynlt1	4.79463e-117	-0.301361	0.527	0.732	9.58925e-114
Saline Remote Zone	Up	Coro1a	5.72615e-168	-0.301424	0.518	0.75	1.14523e-164
Saline Remote Zone	Up	Rab3d	7.48997e-187	-0.302156	0.523	0.746	1.49799e-183
Saline Remote Zone	Up	Cpeb1	0	-0.303269	0.492	0.842	0
Saline Remote Zone	Up	Mfsd4b	1.02648e-261	-0.303361	0.417	0.7	2.05295e-258
Saline Remote Zone	Up	A3galt2	6.59264e-268	-0.303563	0.383	0.591	1.31853e-264
Saline Remote Zone	Up	Ypel3	2.15884e-56	-0.304075	0.641	0.848	4.31769e-53
Saline Remote Zone	Up	Tmem43	2.89745e-177	-0.304104	0.459	0.661	5.7949e-174
Saline Remote Zone	Up	Fasn	0	-0.30628	0.443	0.741	0
Saline Remote Zone	Up	Cd53	1.05525e-304	-0.30906	0.413	0.67	2.1105e-301
Saline Remote Zone	Up	Pik3r2	8.21216e-212	-0.309697	0.557	0.879	1.64243e-208
Saline Remote Zone	Up	Ticam2	0	-0.30998	0.422	0.739	0
Saline Remote Zone	Up	Mcrip1	2.30972e-89	-0.310011	0.577	0.808	4.61945e-86
Saline Remote Zone	Up	Alox5	1.80967e-256	-0.310046	0.47	0.696	3.61934e-253
Saline Remote Zone	Up	Coro1b	1.67631e-127	-0.31072	0.532	0.736	3.35262e-124
Saline Remote Zone	Up	Scyl1	6.5605e-121	-0.31183	0.62	0.9	1.3121e-117
Saline Remote Zone	Up	Gramd1a	2.11947e-222	-0.31264	0.468	0.716	4.23894e-219
Saline Remote Zone	Up	Ubd	3.43052e-199	-0.312889	0.554	0.926	6.86104e-196
Saline Remote Zone	Up	Cd82	4.57209e-274	-0.313511	0.515	0.852	9.14417e-271
Saline Remote Zone	Up	Napsa	0	-0.313628	0.317	0.609	0
Saline Remote Zone	Up	Gimap4	0	-0.315341	0.347	0.703	0
Saline Remote Zone	Up	Plod3	1.69238e-282	-0.315368	0.403	0.68	3.38477e-279
Saline Remote Zone	Up	Tmed3	2.37996e-71	-0.317667	0.643	0.872	4.75992e-68
Saline Remote Zone	Up	Mcub	0	-0.318712	0.469	0.802	0
Saline Remote Zone	Up	Golim4	6.55386e-296	-0.319076	0.486	0.785	1.31077e-292
Saline Remote Zone	Up	Plek	2.91187e-304	-0.319825	0.445	0.709	5.82374e-301
Saline Remote Zone	Up	Klhl6	4.23664e-273	-0.320407	0.364	0.58	8.47328e-270
Saline Remote Zone	Up	P2rx1	0	-0.320501	0.485	0.749	0
Saline Remote Zone	Up	Lurap1l	1.45014e-170	-0.321753	0.469	0.693	2.90028e-167
Saline Remote Zone	Up	Rara	2.52855e-250	-0.321766	0.409	0.651	5.0571e-247
Saline Remote Zone	Up	Ppp1r12c	1.91586e-103	-0.321805	0.581	0.794	3.83173e-100
Saline Remote Zone	Up	Hoxb4	3.20352e-292	-0.322593	0.533	0.761	6.40703e-289
Saline Remote Zone	Up	LOC362863	2.04061e-241	-0.322767	0.389	0.654	4.08121e-238
Saline Remote Zone	Up	Fam167b	0	-0.323588	0.493	0.829	0
Saline Remote Zone	Up	Arhgap45	0	-0.324361	0.373	0.728	0
Saline Remote Zone	Up	Slc4a2	4.05796e-307	-0.325144	0.492	0.844	8.11593e-304
Saline Remote Zone	Up	Mras	0	-0.325158	0.423	0.717	0
Saline Remote Zone	Up	Itgb4	0	-0.325521	0.386	0.702	0
Saline Remote Zone	Up	Pld4	8.61267e-160	-0.326134	0.554	0.772	1.72253e-156
Saline Remote Zone	Up	Ext1	4.80264e-98	-0.326418	0.65	0.858	9.60528e-95
Saline Remote Zone	Up	Cep85l	5.87404e-253	-0.326526	0.459	0.7	1.17481e-249
Saline Remote Zone	Up	Xylt2	6.44493e-144	-0.327398	0.518	0.73	1.28899e-140
Saline Remote Zone	Up	Cst6	2.18157e-140	-0.328154	0.446	0.682	4.36315e-137
Saline Remote Zone	Up	Tnfaip8l3	1.56132e-253	-0.328704	0.379	0.596	3.12265e-250
Saline Remote Zone	Up	Hm13	1.38514e-134	-0.329791	0.47	0.691	2.77028e-131
Saline Remote Zone	Up	Enc1	3.9186e-194	-0.329974	0.519	0.812	7.8372e-191
Saline Remote Zone	Up	Adamts12	2.47292e-195	-0.330297	0.456	0.71	4.94583e-192
Saline Remote Zone	Up	Klri1	1.10225e-304	-0.331849	0.485	0.694	2.2045e-301
Saline Remote Zone	Up	Uvssa	1.02784e-177	-0.331935	0.274	0.555	2.05568e-174
Saline Remote Zone	Up	Arfip2	1.17841e-195	-0.33336	0.443	0.653	2.35681e-192
Saline Remote Zone	Up	Prima1	0	-0.33366	0.416	0.716	0
Saline Remote Zone	Up	Calhm2	0	-0.334375	0.389	0.759	0
Saline Remote Zone	Up	Dlgap4	0	-0.335255	0.497	0.836	0
Saline Remote Zone	Up	Nckap5	0	-0.335883	0.375	0.7	0
Saline Remote Zone	Up	Fstl3	6.12154e-210	-0.336771	0.486	0.716	1.22431e-206
Saline Remote Zone	Up	Ndrg1	1.60678e-258	-0.336802	0.387	0.597	3.21356e-255
Saline Remote Zone	Up	Flrt3	0	-0.337171	0.463	0.842	0
Saline Remote Zone	Up	Aida	6.9448e-200	-0.337573	0.618	0.891	1.38896e-196
Saline Remote Zone	Up	AABR07027309.1	7.46816e-204	-0.338132	0.45	0.694	1.49363e-200
Saline Remote Zone	Up	Pltp	2.83664e-37	-0.340133	0.715	0.922	5.67328e-34
Saline Remote Zone	Up	Snx20	9.36278e-208	-0.340955	0.408	0.613	1.87256e-204
Saline Remote Zone	Up	P2ry6	0	-0.341706	0.411	0.702	0
Saline Remote Zone	Up	Skap2	4.30798e-212	-0.342034	0.483	0.712	8.61596e-209
Saline Remote Zone	Up	Zcchc2	0	-0.342958	0.273	0.49	0
Saline Remote Zone	Up	Dbn1	2.80244e-189	-0.343383	0.52	0.824	5.60488e-186
Saline Remote Zone	Up	Cdr2l	2.92783e-192	-0.34362	0.477	0.697	5.85567e-189
Saline Remote Zone	Up	Nckap1l	0	-0.344376	0.352	0.648	0
Saline Remote Zone	Up	Ppp1r18	1.40561e-160	-0.344648	0.573	0.839	2.81122e-157
Saline Remote Zone	Up	Hs2st1	5.32102e-245	-0.344764	0.503	0.796	1.0642e-241
Saline Remote Zone	Up	Cpa3	2.21853e-238	-0.346158	0.276	0.51	4.43706e-235
Saline Remote Zone	Up	Myl4	1.65113e-295	-0.346245	0.508	0.837	3.30225e-292
Saline Remote Zone	Up	Cnn1	6.62576e-247	-0.346552	0.332	0.537	1.32515e-243
Saline Remote Zone	Up	Dchs1	1.64275e-210	-0.346804	0.562	0.867	3.2855e-207
Saline Remote Zone	Up	Gzmk	6.31463e-305	-0.346834	0.451	0.7	1.26293e-301
Saline Remote Zone	Up	Specc1	0	-0.346986	0.386	0.77	0
Saline Remote Zone	Up	Cers5	1.45859e-274	-0.348109	0.448	0.755	2.91717e-271
Saline Remote Zone	Up	Ppp1r12b	0	-0.348449	0.507	0.872	0
Saline Remote Zone	Up	Mal	6.01824e-234	-0.34983	0.333	0.577	1.20365e-230
Saline Remote Zone	Up	St3gal4	8.40888e-224	-0.350155	0.523	0.799	1.68178e-220
Saline Remote Zone	Up	Gusb	2.98302e-182	-0.351992	0.482	0.713	5.96604e-179
Saline Remote Zone	Up	Sfr1	1.24714e-121	-0.352178	0.646	0.858	2.49427e-118
Saline Remote Zone	Up	Trip6	5.1647e-221	-0.352379	0.493	0.762	1.03294e-217
Saline Remote Zone	Up	Gng2	5.34005e-250	-0.352636	0.457	0.691	1.06801e-246
Saline Remote Zone	Up	Slc35c2	0	-0.353348	0.435	0.728	0
Saline Remote Zone	Up	Nrgn	0	-0.354312	0.339	0.68	0
Saline Remote Zone	Up	Atp1b2	0	-0.35451	0.21	0.425	0
Saline Remote Zone	Up	Ikbip	1.20105e-231	-0.355779	0.506	0.81	2.40211e-228
Saline Remote Zone	Up	Yipf1	2.56684e-261	-0.357545	0.479	0.764	5.13368e-258
Saline Remote Zone	Up	Sh3bp1	0	-0.358122	0.341	0.642	0
Saline Remote Zone	Up	Cdkn1c	0	-0.358562	0.41	0.713	0
Saline Remote Zone	Up	Alox15	0	-0.359071	0.371	0.693	0
Saline Remote Zone	Up	Nelfe	0	-0.359935	0.433	0.768	0
Saline Remote Zone	Up	Rhox5	0	-0.36095	0.35	0.611	0
Saline Remote Zone	Up	Olfml1	3.71429e-306	-0.361165	0.384	0.637	7.42858e-303
Saline Remote Zone	Up	Sfrp1	0	-0.361925	0.232	0.626	0
Saline Remote Zone	Up	Atxn7l3b	1.03421e-176	-0.362309	0.533	0.773	2.06842e-173
Saline Remote Zone	Up	Jag1	3.17534e-298	-0.362602	0.401	0.679	6.35068e-295
Saline Remote Zone	Up	Smim29	2.70411e-276	-0.363967	0.418	0.659	5.40821e-273
Saline Remote Zone	Up	Scamp2	1.18795e-159	-0.36474	0.569	0.831	2.3759e-156
Saline Remote Zone	Up	Nagk	0	-0.365009	0.42	0.706	0
Saline Remote Zone	Up	Mrvi1	0	-0.365014	0.245	0.447	0
Saline Remote Zone	Up	LOC100359539	0	-0.365427	0.281	0.521	0
Saline Remote Zone	Up	Ncln	1.72646e-168	-0.365815	0.541	0.843	3.45292e-165
Saline Remote Zone	Up	Lama5	6.05378e-124	-0.365851	0.53	0.733	1.21076e-120
Saline Remote Zone	Up	Laptm5	1.98387e-214	-0.366638	0.457	0.72	3.96774e-211
Saline Remote Zone	Up	Hsd17b7	0	-0.367915	0.385	0.67	0
Saline Remote Zone	Up	Bin2	2.87911e-155	-0.368325	0.48	0.702	5.75822e-152
Saline Remote Zone	Up	Gsdmd	5.91395e-268	-0.368885	0.439	0.709	1.18279e-264
Saline Remote Zone	Up	Timp1	1.27751e-62	-0.369003	0.666	0.894	2.55502e-59
Saline Remote Zone	Up	Mylk	1.62248e-226	-0.370723	0.348	0.574	3.24495e-223
Saline Remote Zone	Up	Plac9	4.56575e-257	-0.370756	0.466	0.737	9.13151e-254
Saline Remote Zone	Up	Prph	6.71729e-293	-0.370905	0.453	0.761	1.34346e-289
Saline Remote Zone	Up	Hmcn1	0	-0.371225	0.369	0.638	0
Saline Remote Zone	Up	Fam3c	3.09582e-271	-0.37142	0.384	0.595	6.19163e-268
Saline Remote Zone	Up	Sbsn	1.32856e-213	-0.376399	0.449	0.673	2.65712e-210
Saline Remote Zone	Up	Gfra3	0	-0.377551	0.459	0.838	0
Saline Remote Zone	Up	Tmem176a	1.35946e-87	-0.377761	0.649	0.904	2.71892e-84
Saline Remote Zone	Up	Leprot	3.27039e-230	-0.378894	0.493	0.792	6.54077e-227
Saline Remote Zone	Up	Ufm1	1.72391e-245	-0.379272	0.457	0.674	3.44782e-242
Saline Remote Zone	Up	Rab11fip1	5.82048e-270	-0.379822	0.464	0.753	1.1641e-266
Saline Remote Zone	Up	Fcer1g	7.31088e-76	-0.380078	0.625	0.842	1.46218e-72
Saline Remote Zone	Up	Man2b2	1.06877e-306	-0.380744	0.452	0.755	2.13754e-303
Saline Remote Zone	Up	Ms4a7	0	-0.380848	0.376	0.674	0
Saline Remote Zone	Up	Serpinb1a	4.19898e-214	-0.382121	0.511	0.757	8.39796e-211
Saline Remote Zone	Up	AABR07028769.1	0	-0.382998	0.453	0.757	0
Saline Remote Zone	Up	Kpna3	1.99036e-304	-0.383281	0.468	0.733	3.98072e-301
Saline Remote Zone	Up	Tes	0	-0.383393	0.348	0.581	0
Saline Remote Zone	Up	Ddah2	1.14957e-99	-0.383479	0.642	0.92	2.29914e-96
Saline Remote Zone	Up	Cfd	0	-0.383543	0.307	0.696	0
Saline Remote Zone	Up	Lrrk1	8.42295e-233	-0.38519	0.537	0.809	1.68459e-229
Saline Remote Zone	Up	Cbfa2t3	0	-0.387335	0.454	0.733	0
Saline Remote Zone	Up	Adm	0	-0.387463	0.344	0.568	0
Saline Remote Zone	Up	Zfp260.1	8.58623e-171	-0.388006	0.529	0.734	1.71725e-167
Saline Remote Zone	Up	Os9	2.80033e-150	-0.388604	0.498	0.74	5.60066e-147
Saline Remote Zone	Up	Cep135	0	-0.388714	0.34	0.607	0
Saline Remote Zone	Up	Entpd2	0	-0.388797	0.27	0.521	0
Saline Remote Zone	Up	Myoz1	0	-0.389102	0.382	0.782	0
Saline Remote Zone	Up	Mfsd11	0	-0.389922	0.413	0.741	0
Saline Remote Zone	Up	Inpp5d	0	-0.390416	0.386	0.653	0
Saline Remote Zone	Up	Acap3	3.16554e-224	-0.39056	0.461	0.692	6.33108e-221
Saline Remote Zone	Up	Ncbp2	5.36547e-234	-0.390611	0.524	0.814	1.07309e-230
Saline Remote Zone	Up	St3gal2	6.73217e-157	-0.390647	0.565	0.774	1.34643e-153
Saline Remote Zone	Up	Senp2	1.40988e-92	-0.391659	0.267	0.505	2.81977e-89
Saline Remote Zone	Up	Hps1	6.26754e-209	-0.392743	0.525	0.752	1.25351e-205
Saline Remote Zone	Up	Lck	0	-0.392948	0.481	0.788	0
Saline Remote Zone	Up	LOC108348250	0	-0.394671	0.479	0.857	0
Saline Remote Zone	Up	Bax	0	-0.395602	0.457	0.842	0
Saline Remote Zone	Up	Plod1	3.04944e-149	-0.396346	0.578	0.824	6.09888e-146
Saline Remote Zone	Up	Ighm	3.91338e-247	-0.396563	0.458	0.772	7.82676e-244
Saline Remote Zone	Up	Glb1	2.1944e-207	-0.396742	0.552	0.815	4.3888e-204
Saline Remote Zone	Up	Col20a1	2.27059e-108	-0.396872	0.508	0.729	4.54119e-105
Saline Remote Zone	Up	Aph1b	1.51984e-121	-0.399988	0.616	0.861	3.03968e-118
Saline Remote Zone	Up	Spon1	5.4645e-148	-0.399993	0.546	0.771	1.0929e-144
Saline Remote Zone	Up	Armcx2	0	-0.401452	0.473	0.749	0
Saline Remote Zone	Up	Cys1	0	-0.401691	0.492	0.9	0
Saline Remote Zone	Up	Rbbp9	0	-0.401781	0.419	0.757	0
Saline Remote Zone	Up	Msrb1	8.66014e-159	-0.404361	0.573	0.811	1.73203e-155
Saline Remote Zone	Up	Galk1	9.33516e-294	-0.40745	0.486	0.813	1.86703e-290
Saline Remote Zone	Up	LOC103694857	0	-0.410789	0.231	0.524	0
Saline Remote Zone	Up	Blnk	9.09642e-194	-0.411087	0.506	0.714	1.81928e-190
Saline Remote Zone	Up	Fzd2	4.77526e-195	-0.411971	0.549	0.833	9.55053e-192
Saline Remote Zone	Up	P3h1	2.9118e-216	-0.412528	0.525	0.808	5.8236e-213
Saline Remote Zone	Up	Jund	2.59355e-79	-0.41274	0.51	0.72	5.18711e-76
Saline Remote Zone	Up	Ahr	6.17386e-186	-0.412944	0.51	0.731	1.23477e-182
Saline Remote Zone	Up	Cdc20	0	-0.413452	0.308	0.592	0
Saline Remote Zone	Up	Dpysl3	1.53391e-268	-0.415063	0.443	0.675	3.06783e-265
Saline Remote Zone	Up	Bbs9	6.0447e-272	-0.415809	0.46	0.776	1.20894e-268
Saline Remote Zone	Up	Alg8	3.77699e-287	-0.415968	0.392	0.676	7.55399e-284
Saline Remote Zone	Up	Tubb6	0	-0.416957	0.446	0.69	0
Saline Remote Zone	Up	Lrg1	3.76508e-182	-0.417279	0.506	0.761	7.53017e-179
Saline Remote Zone	Up	Cdkn3	0	-0.418755	0.284	0.518	0
Saline Remote Zone	Up	Fcna	0	-0.418899	0.347	0.646	0
Saline Remote Zone	Up	Slc25a1	2.41372e-267	-0.418975	0.463	0.747	4.82745e-264
Saline Remote Zone	Up	Vcam1	5.94789e-231	-0.419869	0.476	0.789	1.18958e-227
Saline Remote Zone	Up	Ifngr2	1.48213e-301	-0.420085	0.416	0.712	2.96426e-298
Saline Remote Zone	Up	Pxn	2.45121e-272	-0.421347	0.475	0.801	4.90243e-269
Saline Remote Zone	Up	Crlf1	1.64983e-300	-0.423921	0.457	0.758	3.29965e-297
Saline Remote Zone	Up	Atp10a	4.96318e-229	-0.426193	0.387	0.589	9.92636e-226
Saline Remote Zone	Up	Agtr1a	0	-0.426993	0.32	0.58	0
Saline Remote Zone	Up	Nfatc4	0	-0.427241	0.446	0.826	0
Saline Remote Zone	Up	Gna15	4.74865e-257	-0.427912	0.44	0.676	9.4973e-254
Saline Remote Zone	Up	Casp12	9.59654e-279	-0.427974	0.413	0.67	1.91931e-275
Saline Remote Zone	Up	Irf8	0	-0.428566	0.424	0.753	0
Saline Remote Zone	Up	Snx18	6.78423e-217	-0.429976	0.462	0.688	1.35685e-213
Saline Remote Zone	Up	Limd2	0	-0.430561	0.472	0.804	0
Saline Remote Zone	Up	Thbs3	4.42474e-234	-0.431551	0.399	0.616	8.84949e-231
Saline Remote Zone	Up	Egfl8	7.07126e-270	-0.432539	0.417	0.69	1.41425e-266
Saline Remote Zone	Up	B3galnt1	2.46545e-223	-0.432545	0.562	0.845	4.93091e-220
Saline Remote Zone	Up	LOC100910669	9.66435e-170	-0.434013	0.515	0.743	1.93287e-166
Saline Remote Zone	Up	RT1-A2	0	-0.434798	0.317	0.586	0
Saline Remote Zone	Up	Mdk	0	-0.434818	0.512	0.858	0
Saline Remote Zone	Up	Cd8a	2.76132e-273	-0.436927	0.451	0.71	5.52264e-270
Saline Remote Zone	Up	Sigmar1	1.18942e-281	-0.437256	0.517	0.829	2.37884e-278
Saline Remote Zone	Up	Lima1	1.89373e-208	-0.437296	0.52	0.773	3.78746e-205
Saline Remote Zone	Up	Ahsp	0	-0.439265	0.483	0.784	0
Saline Remote Zone	Up	Socs1	0	-0.439436	0.354	0.675	0
Saline Remote Zone	Up	Alox5ap	0	-0.439446	0.407	0.748	0
Saline Remote Zone	Up	Tubb2b	0	-0.439557	0.431	0.797	0
Saline Remote Zone	Up	Ccl12	0	-0.439981	0.355	0.822	0
Saline Remote Zone	Up	C6	4.0706e-230	-0.441492	0.467	0.697	8.14119e-227
Saline Remote Zone	Up	Slitrk6	2.28805e-159	-0.44299	0.449	0.699	4.57611e-156
Saline Remote Zone	Up	Sdf2l1	0	-0.443717	0.413	0.833	0
Saline Remote Zone	Up	Mt3	0	-0.444295	0.23	0.447	0
Saline Remote Zone	Up	Gap43	0	-0.44498	0.481	0.772	0
Saline Remote Zone	Up	Irf5	6.0158e-255	-0.44549	0.427	0.646	1.20316e-251
Saline Remote Zone	Up	Arl11	6.91794e-263	-0.448122	0.426	0.646	1.38359e-259
Saline Remote Zone	Up	Cnpy3	0	-0.450905	0.364	0.647	0
Saline Remote Zone	Up	Csf1	6.072e-288	-0.451241	0.446	0.709	1.2144e-284
Saline Remote Zone	Up	Itgb2	3.19716e-161	-0.451432	0.481	0.696	6.39432e-158
Saline Remote Zone	Up	Cd68	0	-0.451771	0.469	0.79	0
Saline Remote Zone	Up	Dpep1	0	-0.453552	0.428	0.806	0
Saline Remote Zone	Up	Cxcl16	1.44575e-147	-0.454822	0.521	0.723	2.8915e-144
Saline Remote Zone	Up	Rnd1	0	-0.457057	0.305	0.623	0
Saline Remote Zone	Up	Epha3	0	-0.46039	0.403	0.726	0
Saline Remote Zone	Up	Chd3	4.9707e-303	-0.461485	0.427	0.715	9.9414e-300
Saline Remote Zone	Up	Icam1	0	-0.463834	0.335	0.655	0
Saline Remote Zone	Up	Slc25a24	8.13774e-273	-0.464224	0.379	0.595	1.62755e-269
Saline Remote Zone	Up	Sec22b	1.958e-209	-0.464556	0.445	0.682	3.91599e-206
Saline Remote Zone	Up	Atf6b	1.04258e-293	-0.465276	0.362	0.608	2.08517e-290
Saline Remote Zone	Up	Castor1	5.0773e-237	-0.465315	0.518	0.788	1.01546e-233
Saline Remote Zone	Up	Rad51	0	-0.465778	0.247	0.551	0
Saline Remote Zone	Up	Cnpy4	1.29635e-269	-0.466857	0.473	0.701	2.5927e-266
Saline Remote Zone	Up	Vcan	4.84364e-161	-0.469025	0.473	0.682	9.68728e-158
Saline Remote Zone	Up	B4galt5	1.29309e-194	-0.469102	0.505	0.785	2.58619e-191
Saline Remote Zone	Up	Glipr1	5.71816e-285	-0.473257	0.37	0.58	1.14363e-281
Saline Remote Zone	Up	AC115420.3	0	-0.473746	0.057	0.491	0
Saline Remote Zone	Up	Fam149a	0	-0.474956	0.287	0.519	0
Saline Remote Zone	Up	Arhgap9	0	-0.476788	0.404	0.731	0
Saline Remote Zone	Up	LOC679894	4.3025e-274	-0.479466	0.452	0.723	8.605e-271
Saline Remote Zone	Up	Ctsz	3.38442e-126	-0.479808	0.535	0.738	6.76884e-123
Saline Remote Zone	Up	Prc1	0	-0.480199	0.281	0.553	0
Saline Remote Zone	Up	Hsbp1l1	5.02091e-301	-0.481027	0.349	0.644	1.00418e-297
Saline Remote Zone	Up	Egr1	7.86127e-278	-0.481559	0.44	0.721	1.57225e-274
Saline Remote Zone	Up	Plxdc2	1.47556e-98	-0.481849	0.573	0.828	2.95111e-95
Saline Remote Zone	Up	Pstpip1	0	-0.486238	0.371	0.675	0
Saline Remote Zone	Up	Spi1	1.46339e-272	-0.487207	0.428	0.66	2.92678e-269
Saline Remote Zone	Up	RGD1564664	0	-0.487418	0.321	0.544	0
Saline Remote Zone	Up	Tmeff2	2.91749e-260	-0.487561	0.436	0.666	5.83499e-257
Saline Remote Zone	Up	Cercam	1.52598e-203	-0.487656	0.482	0.724	3.05196e-200
Saline Remote Zone	Up	Irf3	1.59232e-239	-0.48783	0.412	0.681	3.18464e-236
Saline Remote Zone	Up	Twist1	0	-0.488186	0.312	0.633	0
Saline Remote Zone	Up	Asgr2	8.19077e-289	-0.489233	0.456	0.755	1.63815e-285
Saline Remote Zone	Up	Amdhd2	0	-0.489471	0.434	0.735	0
Saline Remote Zone	Up	Dagla	0	-0.490028	0.407	0.656	0
Saline Remote Zone	Up	Ccl22	1.67176e-150	-0.490273	0.448	0.65	3.34351e-147
Saline Remote Zone	Up	Man2b1	5.43666e-161	-0.492455	0.506	0.747	1.08733e-157
Saline Remote Zone	Up	Rasa3	0	-0.492651	0.375	0.653	0
Saline Remote Zone	Up	Ano6	0	-0.493835	0.408	0.709	0
Saline Remote Zone	Up	Kdelr3	1.79378e-182	-0.494636	0.55	0.764	3.58756e-179
Saline Remote Zone	Up	Ngfr	0	-0.497391	0.495	0.779	0
Saline Remote Zone	Up	Spats2l	0	-0.497445	0.243	0.452	0
Saline Remote Zone	Up	Rasa4	1.27424e-302	-0.499392	0.512	0.859	2.54848e-299
Saline Remote Zone	Up	Dse	0	-0.499866	0.222	0.572	0
Saline Remote Zone	Up	Sncg	1.99126e-299	-0.500625	0.367	0.609	3.98253e-296
Saline Remote Zone	Up	Chpf2	2.14509e-167	-0.500823	0.517	0.757	4.29018e-164
Saline Remote Zone	Up	Sat1	3.3221e-206	-0.501532	0.482	0.758	6.6442e-203
Saline Remote Zone	Up	Sh3bp2	0	-0.503193	0.291	0.545	0
Saline Remote Zone	Up	Fos	2.01319e-259	-0.504065	0.415	0.616	4.02639e-256
Saline Remote Zone	Up	Spsb1	4.69419e-185	-0.505838	0.47	0.674	9.38837e-182
Saline Remote Zone	Up	Sod3	4.78314e-104	-0.507135	0.568	0.799	9.56627e-101
Saline Remote Zone	Up	Slc8b1	0	-0.50744	0.338	0.652	0
Saline Remote Zone	Up	Lyl1	0	-0.508254	0.265	0.498	0
Saline Remote Zone	Up	Itpr2	6.80452e-305	-0.509609	0.446	0.712	1.3609e-301
Saline Remote Zone	Up	AABR07017902.1	2.00798e-250	-0.511175	0.471	0.785	4.01596e-247
Saline Remote Zone	Up	Cd14	3.40633e-255	-0.512652	0.414	0.632	6.81266e-252
Saline Remote Zone	Up	Chpf	2.1755e-52	-0.513402	0.663	0.884	4.35099e-49
Saline Remote Zone	Up	Tbx18	0	-0.515812	0.334	0.553	0
Saline Remote Zone	Up	Serpine2	8.91471e-241	-0.515933	0.416	0.687	1.78294e-237
Saline Remote Zone	Up	Mast3	0	-0.525388	0.362	0.733	0
Saline Remote Zone	Up	Fyb1	7.94017e-307	-0.527348	0.428	0.724	1.58803e-303
Saline Remote Zone	Up	Map3k7cl	0	-0.528481	0.377	0.683	0
Saline Remote Zone	Up	Fbln5	1.59538e-181	-0.52855	0.464	0.677	3.19077e-178
Saline Remote Zone	Up	Stx2	0	-0.530714	0.4	0.678	0
Saline Remote Zone	Up	Fkbp1b	5.54527e-206	-0.531745	0.497	0.745	1.10905e-202
Saline Remote Zone	Up	Ube2c	0	-0.532737	0.278	0.551	0
Saline Remote Zone	Up	Clec4a1	3.19498e-201	-0.532845	0.506	0.764	6.38996e-198
Saline Remote Zone	Up	Col6a1	5.19978e-225	-0.533667	0.533	0.776	1.03996e-221
Saline Remote Zone	Up	Itgbl1	6.925e-232	-0.535195	0.474	0.692	1.385e-228
Saline Remote Zone	Up	AABR07012100.2	5.55733e-231	-0.539898	0.219	0.448	1.11147e-227
Saline Remote Zone	Up	Apobec1	6.2549e-166	-0.541471	0.49	0.723	1.25098e-162
Saline Remote Zone	Up	Il18	1.62241e-177	-0.54516	0.448	0.702	3.24482e-174
Saline Remote Zone	Up	Cebpa	1.4238e-279	-0.545681	0.361	0.564	2.84759e-276
Saline Remote Zone	Up	Cpxm1	1.20381e-176	-0.546053	0.522	0.739	2.40762e-173
Saline Remote Zone	Up	Vegfd	0	-0.546343	0.36	0.624	0
Saline Remote Zone	Up	Zfp536	0	-0.54677	0.476	0.808	0
Saline Remote Zone	Up	Ccl3	0	-0.54728	0.321	0.703	0
Saline Remote Zone	Up	Scara3	3.49846e-260	-0.552152	0.376	0.646	6.99691e-257
Saline Remote Zone	Up	F13a1	0	-0.55304	0.297	0.539	0
Saline Remote Zone	Up	Nnat	0	-0.554531	0.472	0.818	0
Saline Remote Zone	Up	Il17ra	0	-0.555242	0.367	0.615	0
Saline Remote Zone	Up	Myrf	0	-0.556318	0.407	0.64	0
Saline Remote Zone	Up	Pld1	0	-0.558555	0.357	0.704	0
Saline Remote Zone	Up	Sostdc1	1.1096e-256	-0.561217	0.437	0.733	2.2192e-253
Saline Remote Zone	Up	Ltc4s	0	-0.564241	0.394	0.725	0
Saline Remote Zone	Up	Pdpn	1.42092e-282	-0.564374	0.491	0.816	2.84184e-279
Saline Remote Zone	Up	Chka	0	-0.565102	0.338	0.695	0
Saline Remote Zone	Up	Ptprc	0	-0.565561	0.306	0.714	0
Saline Remote Zone	Up	Edil3	3.91705e-144	-0.568803	0.089	0.347	7.8341e-141
Saline Remote Zone	Up	Wasf3	0	-0.571955	0.146	0.439	0
Saline Remote Zone	Up	Naaa	0	-0.572317	0.323	0.555	0
Saline Remote Zone	Up	Pik3cd	1.98117e-282	-0.574827	0.438	0.709	3.96233e-279
Saline Remote Zone	Up	Dnah7	5.02538e-218	-0.576755	0.318	0.526	1.00508e-214
Saline Remote Zone	Up	Ttc7a	1.74551e-251	-0.578011	0.389	0.596	3.49103e-248
Saline Remote Zone	Up	Trem2	2.22464e-187	-0.580028	0.497	0.704	4.44927e-184
Saline Remote Zone	Up	Tbxas1	0	-0.582875	0.262	0.518	0
Saline Remote Zone	Up	Mtmr11	0	-0.584518	0.342	0.567	0
Saline Remote Zone	Up	Slfn13	0	-0.587402	0.338	0.61	0
Saline Remote Zone	Up	Large1	4.22473e-302	-0.59261	0.492	0.786	8.44946e-299
Saline Remote Zone	Up	NEWGENE-621351	0	-0.593861	0.437	0.706	0
Saline Remote Zone	Up	Tspan33	2.82362e-300	-0.594632	0.488	0.806	5.64724e-297
Saline Remote Zone	Up	Kctd14	0	-0.596676	0.361	0.619	0
Saline Remote Zone	Up	Hbb	0	-0.598611	0.522	0.825	0
Saline Remote Zone	Up	Igsf11	6.97861e-146	-0.599363	0.513	0.718	1.39572e-142
Saline Remote Zone	Up	AC109737.1	1.24762e-110	-0.599713	0.275	0.526	2.49525e-107
Saline Remote Zone	Up	Itk	1.15377e-265	-0.603201	0.532	0.746	2.30754e-262
Saline Remote Zone	Up	Ptgs2	4.83675e-272	-0.607468	0.345	0.553	9.6735e-269
Saline Remote Zone	Up	AABR07007068.1	0	-0.614535	0.28	0.588	0
Saline Remote Zone	Up	LOC100911486	7.15532e-305	-0.624955	0.446	0.709	1.43106e-301
Saline Remote Zone	Up	Rab38	4.17874e-254	-0.625012	0.376	0.585	8.35748e-251
Saline Remote Zone	Up	Ccl2	0	-0.632109	0.208	0.484	0
Saline Remote Zone	Up	LOC690045	0	-0.633119	0.428	0.771	0
Saline Remote Zone	Up	Mcpt1l1	0	-0.633677	0.235	0.64	0
Saline Remote Zone	Up	Arhgef19	4.46771e-187	-0.634067	0.49	0.707	8.93542e-184
Saline Remote Zone	Up	Ccl7	0	-0.634851	0.244	0.521	0
Saline Remote Zone	Up	Nkd2	0	-0.637434	0.297	0.581	0
Saline Remote Zone	Up	Pamr1	0	-0.637505	0.505	0.803	0
Saline Remote Zone	Up	Gas2l3	0	-0.640888	0.3	0.578	0
Saline Remote Zone	Up	Ldlrad4	1.16074e-214	-0.642075	0.434	0.643	2.32148e-211
Saline Remote Zone	Up	Cacnb3	9.36479e-296	-0.644542	0.381	0.635	1.87296e-292
Saline Remote Zone	Up	Numbl	3.01926e-275	-0.645259	0.414	0.683	6.03853e-272
Saline Remote Zone	Up	Dact2	0	-0.649806	0.265	0.546	0
Saline Remote Zone	Up	Sdc1	0	-0.65039	0.445	0.758	0
Saline Remote Zone	Up	Cst7	4.88961e-196	-0.661657	0.415	0.645	9.77922e-193
Saline Remote Zone	Up	Unc5cl	2.1071e-242	-0.665718	0.519	0.773	4.21421e-239
Saline Remote Zone	Up	Fdxacb1	1.46317e-218	-0.667941	0.481	0.727	2.92635e-215
Saline Remote Zone	Up	Lsp1	1.83023e-265	-0.668145	0.36	0.592	3.66046e-262
Saline Remote Zone	Up	Aard	0	-0.671686	0.554	0.863	0
Saline Remote Zone	Up	Spn	0	-0.671837	0.304	0.606	0
Saline Remote Zone	Up	Cpz	4.83444e-295	-0.680424	0.481	0.799	9.66887e-292
Saline Remote Zone	Up	Tmem178a	0	-0.683373	0.298	0.634	0
Saline Remote Zone	Up	Sulf1	0	-0.683994	0.437	0.714	0
Saline Remote Zone	Up	Slc16a3	0	-0.685766	0.455	0.839	0
Saline Remote Zone	Up	Ldb2	6.83944e-282	-0.691644	0.512	0.797	1.36789e-278
Saline Remote Zone	Up	Ncf4	0	-0.696054	0.38	0.646	0
Saline Remote Zone	Up	Tns3	6.90883e-222	-0.698842	0.494	0.725	1.38177e-218
Saline Remote Zone	Up	Slc1a7	0	-0.707385	0.238	0.459	0
Saline Remote Zone	Up	Angpt2	0	-0.710263	0.412	0.711	0
Saline Remote Zone	Up	Rubcnl	1.25037e-169	-0.710727	0.344	0.551	2.50075e-166
Saline Remote Zone	Up	Apbb1ip	3.02132e-295	-0.711495	0.42	0.656	6.04263e-292
Saline Remote Zone	Up	Adh6	3.96084e-213	-0.717967	0.334	0.613	7.92168e-210
Saline Remote Zone	Up	Rgn	0	-0.724522	0.243	0.45	0
Saline Remote Zone	Up	AABR07066861.1	3.42856e-246	-0.72793	0.529	0.782	6.85713e-243
Saline Remote Zone	Up	Myh4	7.15705e-171	-0.729491	0.486	0.711	1.43141e-167
Saline Remote Zone	Up	Nr4a1	0	-0.732926	0.334	0.585	0
Saline Remote Zone	Up	Slc7a6	0	-0.734927	0.332	0.596	0
Saline Remote Zone	Up	Camk4	1.58972e-155	-0.73523	0.435	0.674	3.17943e-152
Saline Remote Zone	Up	Plvap	0	-0.735771	0.376	0.639	0
Saline Remote Zone	Up	Ca3	1.83551e-236	-0.743472	0.513	0.73	3.67101e-233
Saline Remote Zone	Up	Inhba	2.26005e-297	-0.745703	0.445	0.747	4.5201e-294
Saline Remote Zone	Up	Gng8	9.08447e-275	-0.755103	0.371	0.622	1.81689e-271
Saline Remote Zone	Up	Il21r	0	-0.759908	0.259	0.526	0
Saline Remote Zone	Up	Esm1	0	-0.770015	0.262	0.639	0
Saline Remote Zone	Up	Ttc37	0	-0.770691	0.228	0.437	0
Saline Remote Zone	Up	Acap1	3.45545e-254	-0.773719	0.412	0.647	6.9109e-251
Saline Remote Zone	Up	Dok3	4.92931e-215	-0.779576	0.443	0.647	9.85861e-212
Saline Remote Zone	Up	Prex1	6.47636e-198	-0.780327	0.417	0.653	1.29527e-194
Saline Remote Zone	Up	Slc11a1	0	-0.783555	0.237	0.484	0
Saline Remote Zone	Up	Gldn	0	-0.794758	0.282	0.612	0
Saline Remote Zone	Up	Armcx5	2.45273e-251	-0.811256	0.28	0.553	4.90546e-248
Saline Remote Zone	Up	Uchl1	2.73767e-287	-0.823521	0.344	0.554	5.47534e-284
Saline Remote Zone	Up	Ccl19	0	-0.824001	0.245	0.567	0
Saline Remote Zone	Up	Fgfrl1	0	-0.83537	0.39	0.782	0
Saline Remote Zone	Up	Lpar4	0	-0.841867	0.36	0.572	0
Saline Remote Zone	Up	Pxdn	2.25682e-237	-0.851429	0.425	0.642	4.51365e-234
Saline Remote Zone	Up	Mrc2	0	-0.85679	0.348	0.572	0
Saline Remote Zone	Up	Phldb2	0	-0.857843	0.547	0.867	0
Saline Remote Zone	Up	Zpbp2	0	-0.859271	0.349	0.728	0
Saline Remote Zone	Up	Adamts8	0	-0.865344	0.391	0.629	0
Saline Remote Zone	Up	Smpd3	6.77716e-270	-0.87199	0.3	0.531	1.35543e-266
Saline Remote Zone	Up	Apcdd1	0	-0.881524	0.268	0.5	0
Saline Remote Zone	Up	Fcgr2a	2.11384e-287	-0.88233	0.402	0.648	4.22767e-284
Saline Remote Zone	Up	Alox12	1.1384e-203	-0.888471	0.43	0.708	2.27679e-200
Saline Remote Zone	Up	Ceacam1	0	-0.888596	0.326	0.631	0
Saline Remote Zone	Up	Braf	1.77655e-284	-0.892998	0.185	0.463	3.55309e-281
Saline Remote Zone	Up	Mmp17	4.25541e-150	-0.897597	0.41	0.619	8.51082e-147
Saline Remote Zone	Up	Aldh1a3	0	-0.898472	0.291	0.563	0
Saline Remote Zone	Up	Cemip	0	-0.911798	0.319	0.663	0
Saline Remote Zone	Up	Dctn4	0	-0.91772	0.239	0.593	0
Saline Remote Zone	Up	Slc27a3	0	-0.920614	0.404	0.681	0
Saline Remote Zone	Up	Adgrg3	1.90088e-256	-0.921736	0.418	0.69	3.80177e-253
Saline Remote Zone	Up	Frzb	5.80601e-307	-0.958306	0.389	0.636	1.1612e-303
Saline Remote Zone	Up	Tnc	2.31798e-247	-0.963681	0.506	0.739	4.63596e-244
Saline Remote Zone	Up	Clec4a2	7.23456e-271	-0.971671	0.425	0.625	1.44691e-267
Saline Remote Zone	Up	C1qtnf3	9.13131e-297	-0.972364	0.477	0.708	1.82626e-293
Saline Remote Zone	Up	Arnt2	1.39596e-125	-0.99296	0.373	0.583	2.79192e-122
Saline Remote Zone	Up	Fam180a	4.78379e-240	-1.0016	0.392	0.634	9.56759e-237
Saline Remote Zone	Up	Tram2	2.15078e-266	-1.08133	0.354	0.627	4.30156e-263
Saline Remote Zone	Up	Tshz2	0	-1.10891	0.491	0.692	0
Saline Remote Zone	Up	AABR07013288.4	5.74414e-158	-1.12257	0.31	0.559	1.14883e-154
Saline Remote Zone	Up	AABR07060872.1	0	-1.12554	0.228	0.541	0
Saline Remote Zone	Up	Mpz	1.12332e-189	-1.12673	0.496	0.71	2.24665e-186
Saline Remote Zone	Up	Tmem104	1.6723e-243	-1.21801	0.256	0.603	3.3446e-240
Saline Remote Zone	Up	Lilrb4	0	-1.30265	0.292	0.527	0
Saline Remote Zone	Up	Trh	1.6055e-179	-1.34086	0.292	0.502	3.21101e-176
Saline Remote Zone	Up	Cd3g	1.22039e-132	-1.35803	0.228	0.448	2.44078e-129
Saline Remote Zone	Up	Olfm2	0	-1.48918	0.301	0.557	0
Saline Remote Zone	Up	Psmb8	1.51071e-89	-1.6224	0.208	0.45	3.02142e-86
Saline Remote Zone	Up	AC125248.1	0	-1.68011	0.044	0.317	0
Saline Remote Zone	Up	Ccl17	2.80286e-87	-1.69582	0.139	0.364	5.60572e-84
Saline Remote Zone	Up	AABR07062799.2	0	-2.22537	0.029	0.469	0
Saline Remote Zone	Up	Adipoq	3.87245e-121	-2.26113	0.271	0.49	7.74491e-118
Saline Remote Zone	Up	Dntt	0	-4.57572	0.029	0.384	0
Saline Remote Zone	Up	Krt5	0	-4.90207	0.01	0.257	0
