# Supplementary material for: Regional and cell specific bioactivity of injectable extracellular matrix biomaterials in myocardial infarction
Source: Nat Commun. 2025 Nov 24;16:10387. doi: 10.1038/s41467-025-65351-5 (PMC12644877; doi:10.1038/s41467-025-65351-5)
Supplement: Supplementary file 7 — Supplementary Data 5 [file 41467_2025_65351_MOESM7_ESM.xlsx]

## Sheet: BiomaterialsforCardiacRepair_Su
Supplementary Data 5. Coarse Cluster Markers for Subacute Model
Cell Type	Gene	p_val	avg_log2FC	pct.1	pct.2	p_val_adj
Proliferating Cells	Top2a	0	6.92625	0.852	0.199	0
Proliferating Cells	Sgo2	0	6.66196	0.784	0.176	0
Proliferating Cells	Diaph3	0	5.2616	0.866	0.261	0
Proliferating Cells	Kif4a	0	6.8114	0.72	0.119	0
Proliferating Cells	Kif11	0	6.71893	0.766	0.166	0
Proliferating Cells	Ect2	0	6.53105	0.755	0.156	0
Proliferating Cells	Prc1	0	6.84381	0.737	0.144	0
Proliferating Cells	Cenpf	0	6.99066	0.754	0.163	0
Proliferating Cells	Kif14	0	7.36741	0.643	0.059	0
Proliferating Cells	Melk	0	6.68254	0.63	0.051	0
Proliferating Cells	Iqgap3	0	6.80496	0.71	0.137	0
Proliferating Cells	Bub1b	0	6.96736	0.658	0.087	0
Proliferating Cells	Kif23	0	6.72282	0.75	0.179	0
Proliferating Cells	Kifc1	0	6.61977	0.646	0.082	0
Proliferating Cells	Cdca2	0	7.26519	0.664	0.102	0
Proliferating Cells	Ska1	0	7.3867	0.654	0.092	0
Proliferating Cells	Troap	0	7.23799	0.669	0.109	0
Proliferating Cells	Ttk	0	6.97525	0.63	0.092	0
Proliferating Cells	Ccnf	0	6.47419	0.608	0.086	0
Proliferating Cells	Espl1	0	6.95697	0.585	0.078	0
Proliferating Cells	E2f7	0	5.94673	0.674	0.168	0
Proliferating Cells	Ncapg	0	6.62839	0.57	0.072	0
Proliferating Cells	Hjurp	0	7.148	0.581	0.099	0
Proliferating Cells	Kif18b	0	6.77885	0.594	0.15	0
Proliferating Cells	Knstrn	0	6.5465	0.509	0.102	0
Proliferating Cells	Depdc1	0	6.11664	0.449	0.075	0
Proliferating Cells	Timd2	0	3.31806	0.368	0.011	0
Proliferating Cells	Polq	1.19151e-307	6.36255	0.615	0.125	2.38302e-304
Proliferating Cells	Mki67	1.05549e-304	5.81144	0.792	0.254	2.11099e-301
Proliferating Cells	Cep55	3.5744e-297	7.2251	0.615	0.067	7.14879e-294
Proliferating Cells	Depdc1b	1.03768e-296	6.48779	0.536	0.09	2.07537e-293
Proliferating Cells	Cdkn3	1.24894e-291	6.25975	0.4	0.061	2.49788e-288
Proliferating Cells	Cenpe	5.77205e-287	6.28323	0.767	0.233	1.15441e-283
Proliferating Cells	Nusap1	4.22057e-276	6.41665	0.725	0.221	8.44115e-273
Proliferating Cells	Ncaph	1.53402e-275	5.98317	0.716	0.194	3.06804e-272
Proliferating Cells	Ckap2l	2.15091e-275	6.57275	0.533	0.13	4.30182e-272
Proliferating Cells	Kif2c	1.07359e-272	6.86551	0.452	0.05	2.14718e-269
Proliferating Cells	Neil3	9.56999e-269	6.10577	0.594	0.133	1.914e-265
Proliferating Cells	Tpx2	1.16755e-262	6.20295	0.733	0.231	2.33509e-259
Proliferating Cells	Esco2	8.88874e-261	6.54526	0.462	0.12	1.77775e-257
Proliferating Cells	Aspm	7.5238e-255	6.319	0.667	0.196	1.50476e-251
Proliferating Cells	Ckap2	3.60954e-254	6.20821	0.581	0.134	7.21909e-251
Proliferating Cells	Ccnb1	4.38707e-253	6.105	0.461	0.07	8.77414e-250
Proliferating Cells	Anln	2.97908e-247	6.12233	0.664	0.188	5.95817e-244
Proliferating Cells	Parpbp	4.05788e-246	6.96727	0.5	0.089	8.11576e-243
Proliferating Cells	Efcab11	5.20637e-244	5.52466	0.454	0.062	1.04127e-240
Proliferating Cells	Ndc80	1.48619e-230	5.85809	0.69	0.166	2.97238e-227
Proliferating Cells	Cdk1	5.12447e-228	5.96068	0.535	0.095	1.02489e-224
Proliferating Cells	Knl1	8.33084e-221	5.43521	0.682	0.226	1.66617e-217
Proliferating Cells	Nav2	3.19014e-213	3.36417	0.826	0.422	6.38028e-210
Proliferating Cells	Fscn2	1.7217e-212	1.98518	0.366	0.06	3.4434e-209
Proliferating Cells	Bard1	1.929e-212	5.90397	0.596	0.126	3.85801e-209
Proliferating Cells	Ezh2	2.62702e-210	3.56266	0.794	0.397	5.25404e-207
Proliferating Cells	Kif22	6.80025e-208	5.77812	0.663	0.18	1.36005e-204
Proliferating Cells	Cit	6.24101e-202	4.6782	0.725	0.319	1.2482e-198
Proliferating Cells	Kif20b	1.43216e-200	6.18399	0.555	0.198	2.86432e-197
Proliferating Cells	Hmmr	2.22419e-200	5.98831	0.6	0.149	4.44837e-197
Proliferating Cells	Arhgef39	1.94885e-190	6.21099	0.439	0.095	3.89771e-187
Proliferating Cells	Kntc1	1.10149e-179	5.13977	0.628	0.209	2.20299e-176
Proliferating Cells	Dlgap5	6.9816e-169	5.33173	0.682	0.229	1.39632e-165
Proliferating Cells	Mis18bp1	2.08182e-166	4.93164	0.661	0.228	4.16365e-163
Proliferating Cells	Brca1	1.2624e-160	4.51117	0.691	0.265	2.5248e-157
Proliferating Cells	Gen1	1.23109e-158	5.06075	0.633	0.276	2.46218e-155
Proliferating Cells	Ttll9	3.75587e-157	4.36048	0.486	0.123	7.51173e-154
Proliferating Cells	Fli1	6.39579e-87	0.908601	0.905	0.623	1.27916e-83
Proliferating Cells	Tp63	3.82355e-84	1.07097	0.363	0.104	7.64709e-81
Proliferating Cells	Pcdh19	9.68823e-73	1.71451	0.699	0.413	1.93765e-69
Proliferating Cells	Adamts9	8.52483e-68	1.51641	0.693	0.382	1.70497e-64
Proliferating Cells	Tmem150c	1.38798e-64	1.28688	0.474	0.183	2.77597e-61
Proliferating Cells	Dok6	2.28549e-58	0.470295	0.413	0.137	4.57098e-55
Proliferating Cells	Meox2	4.52409e-57	1.18908	0.749	0.486	9.04819e-54
Proliferating Cells	Nkain2	3.28347e-55	0.564445	0.411	0.123	6.56695e-52
Proliferating Cells	Ptprb	1.32934e-54	0.711131	0.816	0.487	2.65867e-51
Proliferating Cells	Mcf2l	9.26511e-52	1.12606	0.677	0.381	1.85302e-48
Proliferating Cells	Dach1	2.50123e-51	0.690189	0.766	0.515	5.00246e-48
Proliferating Cells	Ptpn22	2.84182e-48	0.50524	0.41	0.152	5.68364e-45
Proliferating Cells	Wt1	1.25307e-46	1.27061	0.6	0.309	2.50614e-43
Proliferating Cells	Zfp366	2.77116e-44	0.926799	0.647	0.372	5.54232e-41
Proliferating Cells	Col18a1	1.75068e-42	1.14526	0.633	0.371	3.50136e-39
Proliferating Cells	Adgrf5	7.32315e-41	0.606417	0.757	0.46	1.46463e-37
Proliferating Cells	Cyyr1	1.7144e-38	0.448687	0.729	0.451	3.42881e-35
Proliferating Cells	Rassf4	5.63249e-33	0.457158	0.438	0.174	1.1265e-29
Proliferating Cells	Flt1	1.28973e-32	0.294455	0.779	0.498	2.57946e-29
CM	AABR07052585.1	0	5.20585	0.968	0.292	0
CM	Obscn	0	4.44601	0.956	0.287	0
CM	Rnf207	0	4.30772	0.942	0.277	0
CM	Asb2	0	4.29153	0.936	0.281	0
CM	Trim63	0	4.17258	0.925	0.272	0
CM	Tnni3k	0	4.56323	0.961	0.311	0
CM	Mlip	0	4.22958	0.941	0.294	0
CM	Speg	0	4.01132	0.92	0.277	0
CM	Acacb	0	4.00217	0.96	0.326	0
CM	Casq2	0	4.1071	0.953	0.326	0
CM	Myh7b	0	4.639	0.901	0.279	0
CM	Trdn	0	3.64596	0.917	0.298	0
CM	Myocd	0	4.12124	0.908	0.292	0
CM	Kcnd3	0	4.84051	0.895	0.279	0
CM	Fgf1	0	4.01745	0.899	0.285	0
CM	Mylk3	0	4.22569	0.945	0.338	0
CM	Coro6	0	4.2663	0.851	0.25	0
CM	Macrod1	0	4.22137	0.899	0.3	0
CM	Scn5a	0	4.45915	0.861	0.263	0
CM	Fsd2	0	4.69166	0.904	0.313	0
CM	Myom1	0	3.72027	0.93	0.344	0
CM	Mybpc3	0	4.11615	0.991	0.408	0
CM	Wnk2	0	4.83143	0.865	0.282	0
CM	Shroom3	0	4.03618	0.925	0.345	0
CM	Myoz2	0	3.7359	0.872	0.296	0
CM	Ppargc1b	0	3.20329	0.929	0.354	0
CM	Ldb3	0	4.40788	0.996	0.421	0
CM	Fhl2	0	3.95028	0.962	0.387	0
CM	Myom2	0	4.30402	0.866	0.293	0
CM	Nebl	0	2.0183	0.945	0.373	0
CM	Kcnq1	0	4.23492	0.965	0.394	0
CM	Nrap	0	4.21693	0.839	0.268	0
CM	Rbfox1	0	3.74282	0.889	0.322	0
CM	Sgca	0	4.20039	0.832	0.266	0
CM	Nav21	0	1.94325	0.906	0.344	0
CM	Actn2	0	3.34667	0.933	0.376	0
CM	Jph2	0	4.01354	0.882	0.329	0
CM	Cap2	0	3.41333	0.868	0.317	0
CM	Slc38a3	0	5.15529	0.776	0.227	0
CM	Ppara	0	4.41427	0.844	0.296	0
CM	Ptpn3	0	3.09051	0.909	0.364	0
CM	AABR07034767.1	0	3.89245	0.846	0.301	0
CM	Ppargc1a	0	4.03849	0.789	0.245	0
CM	Mapt	0	3.41526	0.831	0.287	0
CM	Ccdc141	0	3.15588	0.972	0.429	0
CM	Veph1	0	3.97455	0.79	0.248	0
CM	Trim55	0	4.17837	0.847	0.306	0
CM	Nexn	0	3.999	0.992	0.452	0
CM	AABR07044900.1	0	2.78024	0.902	0.364	0
CM	Ppip5k2	0	2.73619	0.93	0.392	0
CM	Srl	0	4.29105	0.793	0.257	0
CM	Mypn	0	4.19983	0.841	0.308	0
CM	Slc38a1	0	3.54273	0.856	0.324	0
CM	Alpk3	0	4.13194	0.8	0.27	0
CM	Ank3	0	2.09638	0.944	0.415	0
CM	Trim54	0	3.84701	0.794	0.267	0
CM	Akap6	0	3.29488	0.965	0.438	0
CM	Cux2	0	4.94254	0.804	0.283	0
CM	Sgcd	0	3.03483	0.945	0.424	0
CM	Synpo2	0	3.1825	0.959	0.439	0
CM	Kcnj3	0	3.46571	0.746	0.227	0
CM	Tnni3	0	3.32459	0.991	0.473	0
CM	Txlnb	0	4.38552	0.842	0.324	0
CM	Adra1a	0	3.39815	0.819	0.303	0
CM	Dmpk	0	3.31401	0.976	0.465	0
CM	Lrrc2	0	3.95603	0.768	0.258	0
CM	Ryr3	0	3.61446	0.766	0.256	0
CM	Myo18b	0	4.00072	0.802	0.292	0
CM	Cacnb2	0	3.03043	0.963	0.455	0
CM	Rilpl1	0	3.00191	0.944	0.436	0
CM	Fhod3	0	3.79563	0.982	0.476	0
CM	Phyh	0	2.31378	0.809	0.306	0
CM	Cabcoco1	0	3.87634	0.781	0.278	0
CM	Dgkz	0	2.26184	0.886	0.383	0
CM	Cacna1c	0	2.84508	0.96	0.46	0
CM	Asb18	0	4.49212	0.805	0.306	0
CM	Unc45b	0	4.68456	0.728	0.229	0
CM	Pdlim3	0	2.33231	0.919	0.421	0
CM	Cdh2	0	3.07947	0.951	0.453	0
CM	Me3	0	3.70355	0.793	0.296	0
CM	Bzw2	0	2.57204	0.872	0.376	0
CM	Naca	0	2.52093	0.835	0.339	0
CM	RGD1565355	0	2.02743	0.924	0.43	0
CM	Vegfa	0	3.47482	0.997	0.503	0
CM	AC096301.1	0	4.50243	0.748	0.259	0
CM	Smyd1	0	4.27785	0.757	0.275	0
CM	Cmya5	0	2.82626	0.865	0.386	0
CM	Oxr1	0	2.59332	0.938	0.459	0
CM	Dtna	0	2.90239	0.775	0.298	0
CM	Pde4dip	0	3.80772	0.994	0.517	0
CM	Adcy5	0	2.45944	0.838	0.363	0
CM	Pln	0	2.82938	0.942	0.467	0
CM	Rnf144b	0	2.48076	0.868	0.394	0
CM	Hs3st5	0	3.91509	0.736	0.263	0
CM	Rbm24	0	3.87288	0.739	0.267	0
CM	Polr2m	0	2.45359	0.925	0.455	0
CM	Fbxo40	0	5.00508	0.627	0.157	0
CM	Popdc2	0	3.88472	0.772	0.303	0
CM	Prkaa2	0	3.31671	0.77	0.302	0
CM	Cluh	0	2.99393	0.746	0.278	0
CM	Abcc9	0	0.804294	0.944	0.477	0
CM	Limch1	0	1.77579	0.911	0.445	0
CM	Tnik	0	2.31499	0.834	0.368	0
CM	Lmo7	0	2.29357	0.977	0.513	0
CM	Acsl1	0	3.02906	0.773	0.312	0
CM	Miga2	0	2.71451	0.774	0.313	0
CM	Nckap5	0	2.59541	0.81	0.35	0
CM	Sorbs2	0	2.21814	0.972	0.513	0
CM	Sox6	0	1.46921	0.869	0.411	0
CM	Rap1gap2	0	2.52014	0.767	0.313	0
CM	Ky	0	4.71424	0.649	0.196	0
CM	Xirp2	0	3.39703	0.775	0.323	0
CM	Iqub	0	3.64408	0.758	0.307	0
CM	Nt5e	0	1.85834	0.765	0.314	0
CM	Adk	0	2.15333	0.896	0.445	0
CM	Rbm20	0	4.91932	0.988	0.537	0
CM	Ppp1r14c	0	3.4348	0.74	0.29	0
CM	Inpp4b	0	1.33925	0.806	0.359	0
CM	Gal3st3	0	5.11442	0.658	0.211	0
CM	Tbc1d4	0	1.99718	0.908	0.461	0
CM	Slc4a3	0	3.31276	0.755	0.309	0
CM	AABR07031740.1	0	3.66398	0.7	0.254	0
CM	Prodh1	0	4.17277	0.674	0.229	0
CM	Erbb4	0	3.71351	0.657	0.213	0
CM	Alpk2	0	4.44937	0.683	0.239	0
CM	LOC100361457	0	1.88907	0.802	0.358	0
CM	Tmem196	0	2.47795	0.81	0.367	0
CM	Actc1	0	1.98152	0.918	0.476	0
CM	Sptb	0	4.3974	0.739	0.297	0
CM	Ivns1abp	0	2.54648	0.842	0.4	0
CM	Pde3a	0	1.3293	0.962	0.521	0
CM	AABR07026536.1	0	4.24479	0.692	0.252	0
CM	Sacs	0	2.39038	0.736	0.3	0
CM	Pde4b	0	2.28003	0.885	0.449	0
CM	Tmem182	0	3.98264	0.665	0.23	0
CM	Spink8	0	3.34246	0.694	0.259	0
CM	Unc13b	0	1.82344	0.824	0.391	0
CM	Abcc8	0	4.89331	0.637	0.205	0
CM	Usp13	0	2.5795	0.774	0.343	0
CM	Rgs6	0	3.79546	0.647	0.219	0
CM	Trim50	0	4.74564	0.653	0.226	0
CM	Ppp2r3a	0	2.14732	0.927	0.5	0
CM	Ptprd	0	1.7231	0.899	0.472	0
CM	Ndrg4	0	3.56339	0.736	0.311	0
CM	Myl3	0	2.17681	0.963	0.539	0
CM	Usp2	0	3.69318	0.71	0.287	0
CM	AABR07001054.2	0	5.07123	0.684	0.262	0
CM	Srpk3	0	4.75811	0.647	0.225	0
CM	Tango2	0	2.32349	0.788	0.366	0
CM	Parm1	0	3.40121	0.692	0.27	0
CM	Dsp	0	2.67266	0.738	0.317	0
CM	Kcng2	0	4.16472	0.723	0.303	0
CM	Corin	0	3.3416	0.674	0.257	0
CM	Lsamp	0	3.46501	0.666	0.251	0
CM	Enah	0	2.08144	0.831	0.417	0
CM	Ankrd9	0	4.91777	0.622	0.209	0
CM	AABR07001519.1	0	1.77347	0.795	0.382	0
CM	Kcnk3	0	4.20204	0.608	0.196	0
CM	Art3	0	1.86751	0.722	0.31	0
CM	Rcan2	0	2.41161	0.966	0.554	0
CM	AABR07044049.1	0	1.97496	0.783	0.372	0
CM	Pcbp3	0	2.44079	0.732	0.321	0
CM	Svil	0	1.73369	0.916	0.506	0
CM	Lims2	0	1.54243	0.859	0.45	0
CM	Sntb1	0	1.83584	0.804	0.396	0
CM	Mitf	0	1.55377	0.883	0.476	0
CM	Oxct1	0	2.21182	0.879	0.473	0
CM	Grb14	0	2.21284	0.773	0.368	0
CM	Wipf3	0	1.90203	0.808	0.403	0
CM	Tesc	0	3.53048	0.692	0.287	0
CM	Pygm	0	3.80657	0.69	0.286	0
CM	Glb1l2	0	4.36343	0.669	0.266	0
CM	Pfkfb2	0	2.89818	0.721	0.318	0
CM	Esrrg	0	2.05494	0.824	0.425	0
CM	AABR07017268.1	0	4.6631	0.593	0.194	0
CM	Ankrd1	0	3.22855	0.97	0.572	0
CM	Cryab	0	1.87362	0.788	0.394	0
CM	Cadps	0	3.14415	0.667	0.273	0
CM	Epb41l4b	0	3.00978	0.669	0.275	0
CM	Tnnt2	0	3.40241	0.997	0.604	0
CM	Mpp7	0	1.39916	0.73	0.34	0
CM	Sh3kbp1	0	1.97191	0.835	0.446	0
CM	Trabd2b	0	1.84952	0.775	0.387	0
CM	Des	0	1.37253	0.745	0.358	0
CM	Tmem116	0	4.30318	0.595	0.208	0
CM	Lrrc4b	0	3.99775	0.601	0.215	0
CM	Zbtb16	0	1.74926	0.872	0.486	0
CM	Gata4	0	1.35075	0.862	0.477	0
CM	Dgkb	0	1.43221	0.803	0.419	0
CM	Slco5a1	0	4.20063	0.628	0.246	0
CM	Adhfe1	0	3.86243	0.65	0.269	0
CM	Slc25a13	0	2.46603	0.696	0.316	0
CM	AABR07025295.1	0	1.48747	0.922	0.543	0
CM	AABR07052523.2	0	4.54855	0.614	0.238	0
CM	Ckmt2	0	1.84688	0.749	0.373	0
CM	LOC691485	0	3.73136	0.57	0.194	0
CM	Adra1b	0	4.13868	0.658	0.283	0
CM	Dpf3	0	3.33267	0.67	0.295	0
CM	Gria3	0	1.27863	0.807	0.432	0
CM	Trim7	0	3.70307	0.622	0.249	0
CM	Snta1	0	2.17114	0.721	0.348	0
CM	Kank1	0	1.37692	0.766	0.394	0
CM	Trak2	0	1.89621	0.876	0.504	0
CM	Myl2	0	1.77777	0.952	0.581	0
CM	Nuak1	0	1.18755	0.836	0.465	0
CM	Tbx20	0	1.4934	0.792	0.422	0
CM	Ldhb	0	1.87955	0.791	0.421	0
CM	Ros1	0	4.56579	0.626	0.257	0
CM	AABR07007026.1	0	4.36545	0.567	0.199	0
CM	Lgr6	0	2.47886	0.704	0.337	0
CM	Mtss1	0	1.30041	0.926	0.56	0
CM	Ryr2	0	4.4062	0.994	0.629	0
CM	Myh7	0	2.78154	0.919	0.554	0
CM	Cpe	0	2.50899	0.691	0.326	0
CM	Ckm	0	1.93226	0.7	0.336	0
CM	Cpt1b	0	3.51248	0.567	0.203	0
CM	Slc20a2	0	1.828	0.759	0.396	0
CM	Asb15	0	4.50291	0.626	0.264	0
CM	AC110709.2	0	4.92981	0.58	0.219	0
CM	Foxp2	0	1.12078	0.749	0.388	0
CM	Arhgap21	0	1.79959	0.928	0.568	0
CM	Pla2g5	0	4.41241	0.553	0.194	0
CM	Slc4a4	0	1.14563	0.725	0.366	0
CM	Ank2	0	1.26592	0.946	0.588	0
CM	Clu	0	1.6519	0.658	0.302	0
CM	Arhgef37	0	3.05738	0.643	0.287	0
CM	Coq8a	0	3.32244	0.592	0.236	0
CM	AABR07049292.1	0	4.06726	0.561	0.208	0
CM	Acot11	0	3.24559	0.665	0.312	0
CM	Shb	0	1.59794	0.772	0.42	0
CM	Gja1	0	2.07498	0.744	0.394	0
CM	Fbxo32	0	2.40167	0.684	0.335	0
CM	Asb14	0	4.42563	0.57	0.221	0
CM	Atp2b2	0	3.88172	0.62	0.272	0
CM	AC134204.1	0	0.896903	0.782	0.435	0
CM	Vcl	0	1.33665	0.904	0.557	0
CM	Amd1	0	1.47198	0.749	0.402	0
CM	Asb9	0	3.83238	0.549	0.203	0
CM	Shisal1	0	2.30321	0.456	0.111	0
CM	Gpcpd1	0	2.05839	0.747	0.402	0
CM	Rmdn1	0	1.65179	0.814	0.469	0
CM	Dgki	0	2.34263	0.609	0.265	0
CM	Arhgap44	0	2.13748	0.662	0.319	0
CM	Fbxw10	0	4.58813	0.466	0.124	0
CM	Sfxn5	0	3.18909	0.622	0.281	0
CM	Ppp1r12b	0	1.79977	0.953	0.612	0
CM	Synpo2l	0	4.21318	0.589	0.249	0
CM	AABR07035916.1	0	1.31614	0.961	0.621	0
CM	Pip5k1b	0	1.05523	0.613	0.274	0
CM	Btbd11	0	1.42459	0.633	0.297	0
CM	Ddc	0	3.90514	0.5	0.164	0
CM	Fabp3	0	2.02436	0.63	0.295	0
CM	Acyp2	0	1.91121	0.712	0.377	0
CM	Gpm6a	0	1.07026	0.804	0.47	0
CM	Pkia	0	1.95089	0.68	0.346	0
CM	Sphkap	0	4.12793	0.614	0.28	0
CM	Tecrl	0	3.80762	0.595	0.261	0
CM	Mlf1	0	3.80087	0.599	0.265	0
CM	Slc16a1	0	2.82984	0.617	0.284	0
CM	Lpl	0	1.50897	0.754	0.421	0
CM	Pam	0	1.26612	0.91	0.579	0
CM	Flnc	0	2.93056	0.582	0.254	0
CM	Bcl11a	0	3.58586	0.543	0.217	0
CM	Sgcg	0	3.24329	0.595	0.27	0
CM	Fign	0	1.16314	0.644	0.32	0
CM	Slc16a10	0	2.44173	0.599	0.275	0
CM	Gnao1	0	1.81748	0.697	0.373	0
CM	Acad10	0	2.18926	0.622	0.303	0
CM	Nppb	0	2.59789	0.569	0.25	0
CM	AC111831.1	0	4.38402	0.417	0.099	0
CM	Ankh	0	1.60211	0.719	0.401	0
CM	Ppp1r3a	0	3.60492	0.523	0.207	0
CM	Pcdh7	0	2.9632	0.632	0.317	0
CM	Hk2	0	1.15615	0.769	0.455	0
CM	Pdzrn3	0	0.392277	0.943	0.629	0
CM	Rbm38	0	3.84988	0.557	0.244	0
CM	Csrp3	0	2.30134	0.595	0.283	0
CM	Ano5	0	3.34018	0.524	0.213	0
CM	Dcdc5	0	3.69692	0.547	0.237	0
CM	Pde7b	0	0.897413	0.922	0.615	0
CM	Syt14	0	3.91951	0.532	0.227	0
CM	Sorbs1	0	2.83465	0.99	0.685	0
CM	Myom3	0	2.79328	0.39	0.086	0
CM	Clybl	0	1.57451	0.671	0.368	0
CM	Itga7	0	2.06736	0.579	0.276	0
CM	Ptpn13	0	1.14943	0.672	0.371	0
CM	Fgf13	0	3.81786	0.627	0.326	0
CM	AABR07007032.1	0	1.92331	0.987	0.689	0
CM	Rimbp2	0	2.01411	0.645	0.348	0
CM	Fam189a2	0	3.16748	0.485	0.188	0
CM	AC130940.1	0	5.44385	0.456	0.161	0
CM	Sypl2	0	2.81754	0.311	0.018	0
CM	Smpx	0	2.81539	0.581	0.29	0
CM	Ablim2	0	3.46442	0.56	0.27	0
CM	Ralgapa2	0	0.612691	0.883	0.597	0
CM	Prox1	0	1.61122	0.548	0.263	0
CM	Eva1c	0	1.1518	0.665	0.38	0
CM	Slc30a3	0	4.66784	0.439	0.155	0
CM	Dsg2	0	3.02556	0.539	0.255	0
CM	Homer1	0	1.993	0.611	0.327	0
CM	Tox3	0	1.68944	0.646	0.363	0
CM	Bdnf	0	3.68112	0.516	0.234	0
CM	Armc4	0	2.30469	0.335	0.053	0
CM	Myo3b	0	4.20651	0.4	0.12	0
CM	Atp2a2	0	2.5667	0.988	0.709	0
CM	Nmrk2	0	3.28779	0.444	0.165	0
CM	Bcl11b	0	1.10722	0.393	0.115	0
CM	Tpd52l1	0	3.33487	0.503	0.225	0
CM	Dusp27	0	3.86087	0.519	0.242	0
CM	Myo16	0	3.90395	0.415	0.138	0
CM	Rxfp1	0	3.55685	0.466	0.19	0
CM	Lamc2	0	3.21898	0.499	0.223	0
CM	Gbp1	0	4.03353	0.525	0.251	0
CM	Tpm1	0	2.41237	0.992	0.72	0
CM	Mtus2	0	3.22494	0.554	0.283	0
CM	Frmd5	0	3.07876	0.569	0.298	0
CM	Pank1	0	3.00851	0.593	0.323	0
CM	Pdlim5	0	1.3835	0.941	0.671	0
CM	Hpd	0	4.19437	0.343	0.074	0
CM	Reep1	0	2.5092	0.591	0.322	0
CM	Fgf12	0	1.77798	0.597	0.329	0
CM	Lrrc7	0	4.09352	0.506	0.239	0
CM	Col28a1	0	1.79043	0.311	0.044	0
CM	Kcnj5	0	4.2447	0.455	0.195	0
CM	Fgf7	0	1.61348	0.365	0.106	0
CM	Etv3l	0	2.91898	0.26	0.002	0
CM	Tspan18	0	0.708788	0.794	0.537	0
CM	Efhd1	0	1.45148	0.573	0.316	0
CM	Dmd	0	3.43286	0.986	0.733	0
CM	Ntn4	6.8996e-305	1.05597	0.656	0.346	1.37992e-301
CM	Clic5	6.20958e-304	0.592032	0.724	0.373	1.24192e-300
CM	Tbx5	1.05793e-300	2.98294	0.476	0.207	2.11586e-297
CM	Hspb6	5.49995e-297	1.71815	0.583	0.266	1.09999e-293
CM	Insr	1.22799e-293	0.579924	0.753	0.488	2.45598e-290
CM	Zfp536	2.87818e-292	0.418028	0.383	0.133	5.75636e-289
CM	Rtn4rl1	1.74568e-287	1.8609	0.54	0.26	3.49135e-284
CM	Atp1b1	1.18193e-283	1.46713	0.593	0.339	2.36386e-280
CM	Fam78b	1.41975e-280	1.49284	0.554	0.254	2.8395e-277
CM	Slco3a1	4.74468e-280	0.481486	0.824	0.529	9.48936e-277
CM	Jph1	1.9904e-277	2.33254	0.534	0.266	3.98081e-274
CM	Sema5a	2.45974e-276	1.33225	0.568	0.257	4.91949e-273
CM	Mctp1	7.47372e-271	0.666296	0.635	0.377	1.49474e-267
CM	Tnnc1	2.2562e-263	1.27685	0.573	0.307	4.51241e-260
CM	Abcb4	6.18531e-262	0.941684	0.62	0.356	1.23706e-258
CM	Baiap2l1	1.26377e-261	1.38325	0.542	0.252	2.52754e-258
CM	Lrrc10	1.29958e-246	2.41114	0.513	0.26	2.59916e-243
CM	Crim1	8.76313e-220	0.268844	0.839	0.542	1.75263e-216
CM	Mb	2.53095e-210	0.611263	0.829	0.56	5.0619e-207
CM	Slc25a4	3.14707e-205	0.617446	0.757	0.501	6.29414e-202
CM	Acta1	4.25891e-200	1.43072	0.549	0.267	8.51783e-197
CM	Stxbp6	5.93042e-179	0.408405	0.776	0.525	1.18608e-175
CM	Serf2	7.46059e-152	0.597675	0.638	0.383	1.49212e-148
EC	Cyyr11	0	3.58019	0.94	0.3	0
EC	Ptprb1	0	3.14127	0.949	0.347	0
EC	Flt11	0	3.63091	0.943	0.362	0
EC	Shank3	0	3.04684	0.958	0.386	0
EC	Adgrf51	0	3.13615	0.898	0.327	0
EC	Adgrl4	0	3.09232	0.786	0.276	0
EC	Prkch	0	2.65928	0.881	0.377	0
EC	Emcn	0	2.76589	0.804	0.305	0
EC	Dach11	0	2.82406	0.895	0.399	0
EC	Ccdc85a	0	2.948	0.802	0.349	0
EC	Ablim3	0	3.42769	0.765	0.319	0
EC	Zfp3661	0	3.66233	0.715	0.269	0
EC	Myrip	0	3.45775	0.766	0.326	0
EC	Etl4	0	2.8508	0.959	0.519	0
EC	Kitlg	0	2.85249	0.828	0.391	0
EC	Cadps2	0	3.00145	0.702	0.292	0
EC	Meox21	0	2.7206	0.799	0.392	0
EC	Mcf2l1	0	3.20468	0.69	0.29	0
EC	Fli11	0	2.20587	0.929	0.532	0
EC	Thsd7a	0	3.30291	0.703	0.306	0
EC	Dnm3	0	2.65492	0.854	0.459	0
EC	Anxa3	0	2.93294	0.663	0.273	0
EC	Slc26a10	0	3.81886	0.684	0.296	0
EC	Podxl	0	3.00806	0.673	0.287	0
EC	Spns2	0	2.74103	0.636	0.263	0
EC	Wt11	0	2.62416	0.594	0.226	0
EC	Mgll	0	2.77715	0.799	0.433	0
EC	Cdh13	0	2.61478	0.985	0.621	0
EC	AABR07007642.1	0	3.79708	0.642	0.283	0
EC	Itpkb	0	2.63807	0.893	0.534	0
EC	Cmtm8	0	3.34837	0.598	0.241	0
EC	Efnb2	0	2.763	0.66	0.305	0
EC	Plcb1	0	2.85155	0.726	0.374	0
EC	Dipk2b	0	3.54541	0.609	0.262	0
EC	Nav3	0	2.72355	0.747	0.4	0
EC	Adamts91	0	2.22618	0.636	0.309	0
EC	Vwf	0	2.00179	0.548	0.224	0
EC	Ppp1r16b	0	2.88565	0.631	0.315	0
EC	Hmcn1	0	1.2576	0.835	0.521	0
EC	Clic51	0	2.15695	0.658	0.353	0
EC	Akr1c15	0	2.52958	0.657	0.355	0
EC	St6galnac3	0	2.53654	0.627	0.325	0
EC	Rasa4	0	2.82683	0.615	0.317	0
EC	Myo10	0	2.64448	0.699	0.407	0
EC	Chn1	0	1.57955	0.613	0.325	0
EC	Pcdh17	0	3.13445	0.523	0.241	0
EC	LOC103694210	0	2.37573	0.463	0.185	0
EC	Gabra4	0	0.994423	0.374	0.097	0
EC	Prom1	0	3.55308	0.548	0.273	0
EC	Aqp1	0	2.40609	0.511	0.24	0
EC	Rgcc	0	3.09807	0.531	0.265	0
EC	Palmd	0	2.50663	0.637	0.372	0
EC	Fabp4	0	2.15309	0.571	0.306	0
EC	Tmtc2	0	1.97495	0.609	0.349	0
EC	Ccser1	0	3.12305	0.537	0.279	0
EC	Exoc3l2	0	3.67428	0.309	0.054	0
Endocardiac ECs	Pkhd1l1	0	3.86199	0.934	0.255	0
Endocardiac ECs	Cgnl1	0	5.75534	0.977	0.335	0
Endocardiac ECs	Vwf1	0	3.74649	0.882	0.286	0
Endocardiac ECs	Chn2	0	3.31693	0.935	0.387	0
Endocardiac ECs	Mmp24	0	5.46404	0.586	0.049	0
Endocardiac ECs	Il1a	0	6.18401	0.543	0.015	0
Endocardiac ECs	Sncaip	0	4.20811	0.864	0.352	0
Endocardiac ECs	Cdh11	0	3.76598	0.94	0.432	0
Endocardiac ECs	Reg3g	0	6.60846	0.605	0.098	0
Endocardiac ECs	Reg3b	0	4.70976	0.553	0.07	0
Endocardiac ECs	Pgm5	0	3.83878	0.879	0.415	0
Endocardiac ECs	Hecw2	0	2.91005	0.931	0.467	0
Endocardiac ECs	Zmat4	0	7.38328	0.591	0.129	0
Endocardiac ECs	Cemip2	0	3.51994	0.928	0.474	0
Endocardiac ECs	Cpvl	0	5.85623	0.502	0.051	0
Endocardiac ECs	Nkain4	0	1.26822	0.495	0.051	0
Endocardiac ECs	Ltbp1	0	2.70285	0.942	0.562	0
Endocardiac ECs	LOC499542	0	4.84437	0.38	0.002	0
Endocardiac ECs	Shisa6	0	1.35579	0.425	0.053	0
Endocardiac ECs	Hmcn11	0	3.39113	0.947	0.587	0
Endocardiac ECs	Hapln1	0	6.42489	0.376	0.023	0
Endocardiac ECs	Chst9	0	4.848	0.435	0.089	0
Endocardiac ECs	Trpc5	3.43923e-302	6.10979	0.384	0.099	6.87845e-299
Endocardiac ECs	Susd4	2.81678e-290	4.56887	0.438	0.084	5.63356e-287
Endocardiac ECs	Nrg1	7.91506e-258	5.58297	0.777	0.285	1.58301e-254
Endocardiac ECs	Erc2	5.51207e-256	4.04529	0.396	0.08	1.10241e-252
Endocardiac ECs	Dscaml1	1.11668e-253	1.93338	0.402	0.074	2.23337e-250
Endocardiac ECs	Bmx	6.79892e-252	3.82705	0.527	0.142	1.35978e-248
Endocardiac ECs	Slc9a9	5.77014e-251	1.99912	0.91	0.556	1.15403e-247
Endocardiac ECs	Ctnnd2	5.89009e-220	3.03073	0.518	0.11	1.17802e-216
Endocardiac ECs	Plvap	2.06929e-219	3.30988	0.396	0.074	4.13859e-216
Endocardiac ECs	Tnni2	2.56693e-215	2.09497	0.356	0.065	5.13387e-212
Endocardiac ECs	Dok61	4.61949e-208	2.37958	0.532	0.132	9.23899e-205
Endocardiac ECs	Lancl3	1.38375e-206	2.72254	0.499	0.14	2.7675e-203
Endocardiac ECs	Npr3	2.27099e-204	4.70978	0.664	0.297	4.54198e-201
Endocardiac ECs	Ass1	3.73483e-199	1.52745	0.492	0.137	7.46966e-196
Endocardiac ECs	AABR07005821.1	3.52104e-191	1.24626	0.371	0.055	7.04208e-188
Endocardiac ECs	Rgs20	1.33985e-188	2.31069	0.428	0.09	2.67971e-185
Endocardiac ECs	Hmga2	3.15133e-188	2.72168	0.385	0.081	6.30266e-185
Endocardiac ECs	Acer2	1.19157e-184	3.00429	0.754	0.319	2.38315e-181
Endocardiac ECs	Edil3	5.50102e-184	4.56156	0.506	0.15	1.1002e-180
Endocardiac ECs	LOC100361087	8.0227e-181	2.83787	0.761	0.388	1.60454e-177
Endocardiac ECs	Ntn1	2.92971e-174	2.02408	0.839	0.532	5.85942e-171
Endocardiac ECs	Itgb4	4.22689e-169	2.85782	0.658	0.253	8.45379e-166
Endocardiac ECs	Emcn1	8.89282e-166	1.80646	0.792	0.416	1.77856e-162
Endocardiac ECs	Opcml	3.59562e-165	2.85673	0.686	0.255	7.19123e-162
Endocardiac ECs	Mettl24	1.1191e-161	3.70745	0.459	0.169	2.23821e-158
Endocardiac ECs	St6galnac31	6.67251e-161	1.8561	0.719	0.389	1.3345e-157
Endocardiac ECs	Bmp6	3.02274e-160	3.13346	0.73	0.396	6.04548e-157
Endocardiac ECs	Plxnc1	3.19518e-159	3.18855	0.631	0.222	6.39036e-156
Endocardiac ECs	Vcam1	3.84974e-157	3.7155	0.643	0.232	7.69948e-154
Endocardiac ECs	Ifitm10	2.81984e-152	2.42073	0.635	0.217	5.63967e-149
Endocardiac ECs	Klhl29	2.82536e-152	2.27434	0.69	0.364	5.65072e-149
Endocardiac ECs	Selp	1.86786e-148	1.39015	0.339	0.068	3.73572e-145
Endocardiac ECs	Nckap51	3.6174e-146	2.16639	0.787	0.411	7.23481e-143
Endocardiac ECs	Plxna4	9.33335e-144	1.48121	0.829	0.521	1.86667e-140
Endocardiac ECs	Pawr	5.50334e-140	2.89415	0.631	0.305	1.10067e-136
Endocardiac ECs	Bace2	3.47509e-139	2.57496	0.649	0.369	6.95018e-136
Endocardiac ECs	Ralgapa21	3.63148e-139	1.38397	0.889	0.634	7.26295e-136
Endocardiac ECs	Smad6	1.16761e-131	2.39372	0.708	0.402	2.33521e-128
Endocardiac ECs	Eva1c1	2.33645e-130	1.93219	0.756	0.415	4.6729e-127
Endocardiac ECs	Cntn3	1.17443e-128	1.70926	0.41	0.101	2.34885e-125
Endocardiac ECs	Ano2	1.31367e-128	2.31214	0.608	0.24	2.62734e-125
Endocardiac ECs	Mt3	4.88005e-128	0.477999	0.347	0.04	9.76011e-125
Endocardiac ECs	Thsd7b	6.82407e-126	3.63531	0.503	0.174	1.36481e-122
Endocardiac ECs	Pde3a1	9.07917e-124	1.05138	0.873	0.581	1.81583e-120
Endocardiac ECs	Hamp	2.09815e-121	1.53032	0.415	0.133	4.1963e-118
Endocardiac ECs	Slc16a7	3.51644e-121	2.12152	0.657	0.273	7.03288e-118
Endocardiac ECs	Fli12	8.89608e-119	1.0874	0.917	0.621	1.77922e-115
Endocardiac ECs	Ednrb	1.08185e-116	2.34433	0.609	0.285	2.1637e-113
Endocardiac ECs	Ptprb2	1.19202e-112	0.84835	0.904	0.482	2.38404e-109
Endocardiac ECs	LOC100911486	1.6673e-110	2.23178	0.589	0.25	3.3346e-107
Endocardiac ECs	LOC1036942101	1.31042e-109	1.56117	0.586	0.243	2.62084e-106
Endocardiac ECs	Gask1b	1.18634e-105	1.84002	0.707	0.386	2.37269e-102
Endocardiac ECs	Zdbf2	1.33919e-105	0.839975	0.331	0.047	2.67837e-102
Endocardiac ECs	P3h2	7.27766e-104	1.66939	0.729	0.384	1.45553e-100
Endocardiac ECs	Shank31	2.13434e-101	0.701306	0.859	0.516	4.26869e-98
Endocardiac ECs	Lifr	3.87545e-100	1.89871	0.725	0.377	7.7509e-97
Endocardiac ECs	AABR07041096.1	5.69412e-100	1.60955	0.556	0.203	1.13882e-96
Endocardiac ECs	Adgrf52	4.76561e-99	0.886598	0.797	0.457	9.53122e-96
Endocardiac ECs	Tmem63c	4.00869e-98	0.603	0.477	0.202	8.01738e-95
Endocardiac ECs	Tacr1	1.62686e-96	2.09786	0.361	0.111	3.25372e-93
Endocardiac ECs	Slco2a1	1.23812e-94	1.46354	0.46	0.208	2.47624e-91
Endocardiac ECs	Hs3st2	7.74732e-93	1.32923	0.47	0.157	1.54946e-89
Endocardiac ECs	Pdgfc	1.95603e-90	2.20097	0.541	0.232	3.91205e-87
Endocardiac ECs	Sh3gl3	1.40529e-86	0.89293	0.469	0.185	2.81058e-83
Endocardiac ECs	Prkch1	7.0604e-84	0.776464	0.81	0.491	1.41208e-80
Endocardiac ECs	Grid2	5.62301e-83	1.5266	0.464	0.152	1.1246e-79
Endocardiac ECs	Megf11	6.5262e-81	1.95753	0.516	0.237	1.30524e-77
Endocardiac ECs	Myrip1	3.33075e-79	1.12728	0.678	0.426	6.6615e-76
Endocardiac ECs	Plcg2	3.05059e-78	0.586964	0.538	0.243	6.10118e-75
Endocardiac ECs	Adamts17	8.86138e-76	1.7299	0.631	0.38	1.77228e-72
Endocardiac ECs	Flt12	3.48075e-75	0.303935	0.859	0.494	6.96151e-72
Endocardiac ECs	Tmem100	1.45981e-74	2.48527	0.523	0.267	2.91962e-71
Endocardiac ECs	Slc25a21	8.66746e-72	0.383603	0.503	0.177	1.73349e-68
Endocardiac ECs	Slc7a1	3.77809e-69	1.53371	0.68	0.403	7.55618e-66
Endocardiac ECs	Fam189a21	9.66004e-69	1.19846	0.493	0.226	1.93201e-65
Endocardiac ECs	Vcan	5.4078e-68	1.75	0.698	0.403	1.08156e-64
Endocardiac ECs	AABR07006724.1	4.62187e-67	1.30797	0.593	0.283	9.24374e-64
Endocardiac ECs	Cyyr12	1.36586e-64	0.287105	0.811	0.446	2.73171e-61
Endocardiac ECs	Icam1	2.9411e-63	1.88005	0.527	0.25	5.8822e-60
Endocardiac ECs	Tec	1.79539e-62	1.06429	0.645	0.378	3.59077e-59
Endocardiac ECs	Aldh1a1	1.87129e-55	0.915046	0.534	0.272	3.74258e-52
Endocardiac ECs	Grm1	6.30704e-51	0.523952	0.378	0.113	1.26141e-47
Endocardiac ECs	Aqp11	6.28658e-49	0.775889	0.587	0.298	1.25732e-45
Endocardiac ECs	Gcnt2	1.1976e-45	0.912779	0.6	0.344	2.39519e-42
Endocardiac ECs	Nebl1	2.06903e-45	0.510928	0.723	0.454	4.13807e-42
Endocardiac ECs	Ctsk	1.04434e-44	0.736187	0.536	0.273	2.08868e-41
Endocardiac ECs	Sema5a1	4.33685e-44	0.592089	0.61	0.296	8.6737e-41
Endocardiac ECs	Spp1	1.07164e-42	0.450736	0.565	0.255	2.14328e-39
Endocardiac ECs	Lsamp1	1.35692e-34	0.880439	0.572	0.308	2.71384e-31
Endocardiac ECs	Parm11	4.20991e-34	0.310437	0.586	0.328	8.41983e-31
Lymphatic ECs	Reln	0	7.12653	0.969	0.207	0
Lymphatic ECs	Dtx1	0	9.05191	0.773	0.042	0
Lymphatic ECs	Mmrn1	0	7.44444	0.832	0.132	0
Lymphatic ECs	Flt4	0	5.52913	0.922	0.241	0
Lymphatic ECs	Ccl21	0	6.75589	0.87	0.233	0
Lymphatic ECs	Ldb2	0	3.1973	0.929	0.343	0
Lymphatic ECs	Sh3gl31	0	6.82319	0.749	0.181	0
Lymphatic ECs	Tbx1	0	7.39566	0.6	0.032	0
Lymphatic ECs	Mpp71	0	4.19523	0.951	0.388	0
Lymphatic ECs	Apba2	0	7.11048	0.636	0.093	0
Lymphatic ECs	Pex5l	0	6.07096	0.586	0.085	0
Lymphatic ECs	Cst6	0	6.11116	0.475	0.019	0
Lymphatic ECs	Fam205a	0	8.55787	0.46	0.011	0
Lymphatic ECs	Rspo3	0	4.26857	0.479	0.041	0
Lymphatic ECs	Elavl2	0	2.01241	0.365	0.03	0
Lymphatic ECs	AABR07058412.1	0	4.10767	0.32	0.009	0
Lymphatic ECs	Nsg2	0	6.15734	0.329	0.052	0
Lymphatic ECs	Grin2b	2.37129e-307	6.02802	0.595	0.087	4.74258e-304
Lymphatic ECs	Sema3a	1.44238e-298	5.90788	0.837	0.25	2.88477e-295
Lymphatic ECs	Nrp2	1.6571e-289	2.81905	0.949	0.479	3.31419e-286
Lymphatic ECs	Pde7b1	1.78662e-270	2.53658	0.956	0.656	3.57325e-267
Lymphatic ECs	Prox11	2.19679e-264	4.89171	0.789	0.296	4.39358e-261
Lymphatic ECs	Dmtn	7.63951e-245	5.154	0.717	0.155	1.5279e-241
Lymphatic ECs	Sema3d	4.19501e-242	3.67945	0.834	0.328	8.39002e-239
Lymphatic ECs	Nxn	6.0287e-232	2.35512	0.908	0.55	1.20574e-228
Lymphatic ECs	Pkhd1l11	8.60496e-230	2.92932	0.817	0.262	1.72099e-226
Lymphatic ECs	Fcgr3a	1.52165e-220	2.28704	0.357	0.022	3.0433e-217
Lymphatic ECs	Adgrg3	4.91483e-217	5.31489	0.67	0.258	9.82966e-214
Lymphatic ECs	Shisal11	8.00266e-210	4.49039	0.533	0.156	1.60053e-206
Lymphatic ECs	Prkcz	2.2339e-208	4.38134	0.73	0.283	4.4678e-205
Lymphatic ECs	Ralgapa22	3.56846e-194	2.1143	0.904	0.635	7.13693e-191
Lymphatic ECs	Spns21	5.26624e-193	2.62119	0.811	0.344	1.05325e-189
Lymphatic ECs	Abi3bp	1.24969e-187	1.95875	0.92	0.553	2.49938e-184
Lymphatic ECs	Dapk2	1.94439e-182	3.30689	0.791	0.371	3.88879e-179
Lymphatic ECs	Tspan5	2.73035e-181	2.2377	0.873	0.457	5.4607e-178
Lymphatic ECs	AABR07049085.1	4.26103e-180	2.58927	0.825	0.334	8.52206e-177
Lymphatic ECs	Tspan181	4.85167e-180	2.33666	0.88	0.57	9.70335e-177
Lymphatic ECs	Dapk1	2.67454e-179	2.06736	0.85	0.5	5.34909e-176
Lymphatic ECs	Lyve1	4.39306e-176	4.21643	0.672	0.226	8.78611e-173
Lymphatic ECs	Unc5b	1.24488e-175	2.52364	0.789	0.42	2.48976e-172
Lymphatic ECs	Mctp11	2.75896e-160	2.86032	0.791	0.409	5.51793e-157
Lymphatic ECs	Shank32	4.70913e-159	1.21684	0.957	0.516	9.41827e-156
Lymphatic ECs	Slc45a3	2.73828e-149	4.41378	0.547	0.183	5.47656e-146
Lymphatic ECs	Pdpn	8.54557e-143	4.02036	0.631	0.192	1.70911e-139
Lymphatic ECs	Lyn	4.01242e-134	1.50292	0.885	0.554	8.02483e-131
Lymphatic ECs	Adgrl41	7.48924e-131	1.52188	0.848	0.391	1.49785e-127
Lymphatic ECs	Flrt2	1.08757e-125	2.08349	0.777	0.428	2.17513e-122
Lymphatic ECs	Prss12	2.02711e-121	3.98784	0.479	0.131	4.05422e-118
Lymphatic ECs	Ston2	1.35578e-118	1.82548	0.779	0.471	2.71156e-115
Lymphatic ECs	Rgs201	3.78659e-118	2.56501	0.452	0.092	7.57318e-115
Lymphatic ECs	Mfsd4a	1.80879e-117	5.33922	0.529	0.181	3.61758e-114
Lymphatic ECs	Plxdc2	6.26847e-111	1.15899	0.913	0.63	1.25369e-107
Lymphatic ECs	Podnl1	1.81803e-110	0.37268	0.366	0.082	3.63605e-107
Lymphatic ECs	Polr2m1	1.48971e-109	1.55062	0.822	0.521	2.97941e-106
Lymphatic ECs	Col18a11	7.79793e-109	2.25106	0.702	0.37	1.55959e-105
Lymphatic ECs	Klhl4	4.76017e-106	3.33846	0.656	0.249	9.52034e-103
Lymphatic ECs	Frmd4b	1.78214e-103	1.38302	0.828	0.545	3.56428e-100
Lymphatic ECs	Mdga2	9.17028e-103	4.38258	0.532	0.18	1.83406e-99
Lymphatic ECs	Ephb1	2.48948e-102	3.22212	0.628	0.295	4.97896e-99
Lymphatic ECs	Camk4	4.18287e-101	0.893203	0.428	0.165	8.36573e-98
Lymphatic ECs	Ptprb3	5.83981e-101	0.76692	0.908	0.485	1.16796e-97
Lymphatic ECs	Ntn11	7.27696e-100	1.82037	0.79	0.535	1.45539e-96
Lymphatic ECs	Chst15	3.60457e-98	2.28014	0.68	0.33	7.20914e-95
Lymphatic ECs	Npnt	6.13522e-91	2.52572	0.504	0.208	1.22704e-87
Lymphatic ECs	Il1rl1	6.43025e-91	1.99375	0.388	0.125	1.28605e-87
Lymphatic ECs	Hecw21	1.99287e-90	1.36226	0.793	0.474	3.98574e-87
Lymphatic ECs	Gria2	2.6941e-83	3.13966	0.404	0.151	5.38819e-80
Lymphatic ECs	Rai14	2.95022e-83	1.38208	0.806	0.472	5.90045e-80
Lymphatic ECs	Cgnl11	1.38581e-81	1.16751	0.626	0.347	2.77161e-78
Lymphatic ECs	Dnm31	3.43775e-81	0.951072	0.826	0.55	6.87551e-78
Lymphatic ECs	Tnfaip8l3	1.47258e-77	2.95855	0.508	0.229	2.94516e-74
Lymphatic ECs	Ptgs1	1.66471e-76	2.54839	0.594	0.269	3.32943e-73
Lymphatic ECs	Ube2ql1	4.30143e-75	2.59201	0.448	0.173	8.60285e-72
Lymphatic ECs	AABR07027581.1	2.1294e-73	1.77829	0.642	0.385	4.25879e-70
Lymphatic ECs	Emid1	2.33703e-73	3.12057	0.513	0.211	4.67405e-70
Lymphatic ECs	Stard10	3.61774e-72	3.95785	0.437	0.115	7.23549e-69
Lymphatic ECs	LOC1009114861	1.31132e-71	3.1243	0.523	0.253	2.62263e-68
Lymphatic ECs	Olfml2a	2.02228e-70	3.03588	0.524	0.207	4.04455e-67
Lymphatic ECs	Prkch2	4.60537e-69	0.793417	0.84	0.493	9.21075e-66
Lymphatic ECs	P3h21	5.93887e-69	1.76304	0.697	0.387	1.18777e-65
Lymphatic ECs	Mapk10	2.94758e-68	2.06956	0.459	0.184	5.89515e-65
Lymphatic ECs	Trpc6	1.62932e-67	1.14839	0.488	0.207	3.25864e-64
Lymphatic ECs	Fam189a1	2.81429e-67	3.61718	0.524	0.234	5.62857e-64
Lymphatic ECs	Osbp2	2.07756e-65	2.40075	0.604	0.342	4.15512e-62
Lymphatic ECs	St6galnac32	1.91481e-57	1.26323	0.651	0.393	3.82962e-54
Lymphatic ECs	Ankh1	2.98261e-55	1.66181	0.714	0.444	5.96523e-52
Lymphatic ECs	Inpp4b1	3.69483e-44	1.0513	0.694	0.422	7.38965e-41
Lymphatic ECs	Thsd7a1	1.69015e-43	0.677064	0.671	0.397	3.3803e-40
Lymphatic ECs	Aqp12	6.40092e-41	1.0786	0.618	0.299	1.28018e-37
Lymphatic ECs	Podxl1	6.91215e-41	0.842813	0.67	0.375	1.38243e-37
Lymphatic ECs	Ptprv	3.21508e-37	0.603526	0.488	0.212	6.43017e-34
Lymphatic ECs	Cp	3.02526e-36	1.15397	0.588	0.312	6.05052e-33
Lymphatic ECs	Ahr	1.91719e-35	1.03862	0.65	0.384	3.83439e-32
Lymphatic ECs	Aff3	9.64926e-33	0.725605	0.678	0.426	1.92985e-29
Lymphatic ECs	Ccdc1411	6.27791e-27	0.379637	0.778	0.508	1.25558e-23
Fibs	Clmp	0	3.29515	0.807	0.269	0
Fibs	C1qtnf7	0	3.04922	0.894	0.373	0
Fibs	Ebf2	0	2.47576	0.863	0.373	0
Fibs	Adamts2	0	2.47474	0.883	0.406	0
Fibs	Pdgfra	0	3.20639	0.769	0.301	0
Fibs	Fndc1	0	2.74254	0.852	0.385	0
Fibs	Itgbl1	0	2.94641	0.879	0.413	0
Fibs	Dlg2	0	3.18991	0.752	0.29	0
Fibs	C7	0	3.08795	0.899	0.441	0
Fibs	Zfp385d	0	2.13075	0.9	0.444	0
Fibs	Bnc2	0	2.66607	0.747	0.292	0
Fibs	Mrc2	0	3.21027	0.732	0.293	0
Fibs	Ccdc80	0	2.50686	0.895	0.474	0
Fibs	Dcn	0	2.46904	0.795	0.375	0
Fibs	Col14a1	0	2.86449	0.722	0.306	0
Fibs	Postn	0	2.64494	0.776	0.363	0
Fibs	Glis3	0	2.42171	0.77	0.36	0
Fibs	Antxr1	0	2.67162	0.791	0.386	0
Fibs	Tmeff2	0	3.06129	0.69	0.289	0
Fibs	Dclk1	0	2.40351	0.723	0.326	0
Fibs	Gpc6	0	2.59611	0.98	0.587	0
Fibs	Col6a6	0	3.15934	0.737	0.348	0
Fibs	Dpt	0	2.39164	0.722	0.335	0
Fibs	Col1a1	0	2.02476	0.876	0.491	0
Fibs	Loxl1	0	2.89227	0.69	0.305	0
Fibs	Cacna2d3	0	2.89741	0.645	0.262	0
Fibs	Mfap5	0	2.8818	0.7	0.319	0
Fibs	Vcan1	0	2.14455	0.674	0.301	0
Fibs	Col8a1	0	2.79959	0.874	0.502	0
Fibs	Ston21	0	2.18469	0.74	0.368	0
Fibs	Aff31	0	2.09934	0.694	0.322	0
Fibs	Abi3bp1	0	1.86914	0.822	0.452	0
Fibs	Egfr	0	2.45101	0.714	0.347	0
Fibs	Medag	0	3.12352	0.626	0.263	0
Fibs	Adamtsl3	0	2.67383	0.735	0.375	0
Fibs	Plekha7	0	2.70365	0.667	0.31	0
Fibs	Timp2	0	1.91397	0.792	0.436	0
Fibs	Col6a2	0	1.8811	0.676	0.324	0
Fibs	Plod2	0	1.99857	0.754	0.402	0
Fibs	Adgrd1	0	2.75091	0.632	0.283	0
Fibs	Col5a2	0	1.72344	0.822	0.473	0
Fibs	Cdh111	0	0.805999	0.69	0.344	0
Fibs	Boc	0	2.22975	0.76	0.416	0
Fibs	Cpq	0	1.99632	0.757	0.413	0
Fibs	Prrx1	0	1.83883	0.687	0.345	0
Fibs	Pdzrn31	0	1.83364	0.918	0.576	0
Fibs	Gda	0	2.03537	0.76	0.418	0
Fibs	Fbn1	0	2.5752	0.939	0.6	0
Fibs	Fstl1	0	1.94901	0.821	0.484	0
Fibs	Fbln1	0	2.87277	0.616	0.285	0
Fibs	Axl	0	2.41416	0.684	0.356	0
Fibs	Galnt17	0	2.57459	0.669	0.346	0
Fibs	Pdgfrb	0	1.05299	0.712	0.394	0
Fibs	Gxylt2	0	2.63843	0.721	0.406	0
Fibs	Eda	0	2.12643	0.668	0.355	0
Fibs	Robo1	0	2.3617	0.665	0.354	0
Fibs	Sdk2	0	2.60732	0.58	0.271	0
Fibs	Pcdha13	0	2.25706	0.629	0.321	0
Fibs	Pde1a	0	2.47292	0.66	0.354	0
Fibs	Galnt16	0	2.60751	0.624	0.318	0
Fibs	Ank21	0	1.13151	0.857	0.553	0
Fibs	Pid1	0	0.700253	0.803	0.503	0
Fibs	RGD1563354	0	3.32631	0.537	0.24	0
Fibs	Asap3	0	2.26872	0.678	0.386	0
Fibs	Spon1	0	2.46879	0.54	0.249	0
Fibs	Npas2	0	2.61875	0.607	0.319	0
Fibs	Tenm3	0	1.98263	0.574	0.288	0
Fibs	Gli2	0	1.98384	0.596	0.313	0
Fibs	Il16	0	1.9954	0.533	0.252	0
Fibs	Mgp	0	1.66167	0.802	0.525	0
Fibs	Bmper	0	3.18463	0.545	0.268	0
Fibs	Gfpt2	0	3.16516	0.58	0.306	0
Fibs	AABR07054614.1	0	2.30262	0.571	0.299	0
Fibs	Adamts19	0	2.23341	0.649	0.381	0
Fibs	Srgap3	0	2.16027	0.619	0.352	0
Fibs	Ror2	0	2.42412	0.513	0.247	0
Fibs	Heyl	0	2.12046	0.544	0.278	0
Fibs	Col4a5	0	1.85295	0.732	0.467	0
Fibs	Pcsk6	0	2.0681	0.691	0.426	0
Fibs	AABR07059258.1	0	2.09965	0.553	0.29	0
Fibs	Col3a1	0	2.06746	0.968	0.705	0
Fibs	Tgfb3	0	2.5172	0.515	0.252	0
Fibs	Plxdc21	0	1.26934	0.819	0.559	0
Fibs	Fn1	0	1.49366	0.629	0.373	0
Fibs	Itga8	0	2.06963	0.6	0.344	0
Fibs	Mid1	0	1.85366	0.595	0.341	0
Fibs	Has1	0	3.1133	0.396	0.146	0
Fibs	Gpm6b	0	2.44063	0.531	0.281	0
IC	Ptprc	0	4.26137	0.843	0.278	0
IC	Tbxas1	0	5.48832	0.796	0.255	0
IC	Fyb1	0	4.76251	0.807	0.283	0
IC	Cfh	0	3.88391	0.809	0.324	0
IC	LOC690045	0	5.09787	0.783	0.3	0
IC	Dock8	0	3.74711	0.837	0.354	0
IC	Arhgap15	0	3.69629	0.872	0.418	0
IC	Inpp5d	0	3.68454	0.809	0.364	0
IC	Mrc1	0	4.88795	0.71	0.265	0
IC	Csf1r	0	5.19468	0.688	0.248	0
IC	Il6r	0	3.21431	0.797	0.362	0
IC	Hck	0	5.55824	0.63	0.202	0
IC	Aoah	0	5.51315	0.702	0.276	0
IC	Ly86	0	5.43923	0.635	0.211	0
IC	Arhgap22	0	4.02398	0.775	0.353	0
IC	Ikzf1	0	4.48349	0.667	0.255	0
IC	Cd300a	0	5.30048	0.619	0.209	0
IC	Lilrb4	0	4.96898	0.633	0.224	0
IC	Sh3bp2	0	4.49394	0.709	0.302	0
IC	Camk1d	0	3.34614	0.733	0.332	0
IC	Pik3r5	0	5.03278	0.591	0.199	0
IC	Lgmn	0	3.73589	0.718	0.326	0
IC	Cd4	0	5.43671	0.608	0.232	0
IC	Ptprj	0	2.21014	0.835	0.459	0
IC	Fermt3	0	4.22292	0.614	0.243	0
IC	Myo1f	0	3.52656	0.673	0.303	0
IC	Syk	0	4.40351	0.609	0.242	0
IC	Ptpro	0	5.07217	0.605	0.24	0
IC	Ctss	0	5.25709	0.662	0.299	0
IC	Frmd4b1	0	2.75602	0.88	0.517	0
IC	Lyn1	0	2.24334	0.888	0.527	0
IC	LOC690097	0	5.29109	0.551	0.191	0
IC	Cd84	0	5.12654	0.472	0.113	0
IC	Mertk	0	3.16009	0.633	0.275	0
IC	Kcnk13	0	5.17652	0.651	0.3	0
IC	Slc9a91	0	3.03869	0.88	0.533	0
IC	Gna15	0	5.26262	0.599	0.252	0
IC	Adgre1	0	5.50862	0.491	0.146	0
IC	Pid11	0	1.91179	0.902	0.559	0
IC	Otulinl	0	4.86338	0.593	0.25	0
IC	Itgb2	0	4.7132	0.481	0.139	0
IC	Nckap1l	0	4.82699	0.578	0.241	0
IC	Cass4	0	5.14817	0.424	0.088	0
IC	Lcp2	0	3.25911	0.605	0.27	0
IC	Cd300lb	0	5.6288	0.374	0.04	0
IC	Lcp1	0	4.32463	0.615	0.286	0
IC	Alox5	0	5.26584	0.48	0.153	0
IC	Cyth4	0	4.68673	0.58	0.255	0
IC	Abca1	0	2.45526	0.765	0.441	0
IC	Cers6	0	2.68307	0.738	0.416	0
IC	Runx1	0	2.52975	0.758	0.437	0
IC	Stab1	0	4.12064	0.655	0.334	0
IC	Marchf1	0	4.92455	0.518	0.203	0
IC	Epsti1	0	4.93011	0.476	0.168	0
IC	Fgd2	0	4.98496	0.537	0.23	0
IC	Colec12	0	2.23574	0.749	0.442	0
IC	Blnk	0	4.02273	0.643	0.337	0
IC	Prkcb	0	4.61783	0.594	0.293	0
IC	Bin2	0	4.38297	0.57	0.27	0
IC	AABR07001573.2	0	5.19225	0.385	0.086	0
IC	Kcnt2	0	3.43899	0.662	0.367	0
IC	Ciita	0	4.79327	0.405	0.11	0
IC	Grk3	0	4.63037	0.516	0.225	0
IC	Lilrb3	0	5.78077	0.303	0.018	0
IC	Apba1	0	2.64627	0.735	0.451	0
IC	Mtss11	0	1.52701	0.867	0.591	0
IC	Zeb2	0	1.82255	0.961	0.687	0
IC	Alcam	0	2.67779	0.662	0.39	0
IC	Hk3	0	5.26689	0.332	0.063	0
IC	Hk21	0	2.34861	0.743	0.479	0
IC	Abca17	8.80441e-303	5.3312	0.534	0.247	1.76088e-299
IC	Asgr2	6.18897e-300	4.76697	0.464	0.162	1.23779e-296
IC	Slc43a2	1.87855e-298	3.831	0.602	0.287	3.7571e-295
IC	Plek	4.57032e-297	4.61475	0.348	0.077	9.14064e-294
IC	Atp8b4	1.05254e-291	4.33782	0.545	0.25	2.10508e-288
IC	Apobec1	2.88014e-289	5.25321	0.513	0.233	5.76027e-286
IC	Msr1	8.55146e-288	4.83725	0.391	0.133	1.71029e-284
IC	Slco2b1	1.57365e-282	2.29127	0.668	0.388	3.1473e-279
IC	F13a1	2.27494e-265	5.76552	0.504	0.214	4.54988e-262
IC	Pltp	3.28884e-249	3.26127	0.588	0.319	6.57769e-246
IC	Ptafr	3.57751e-227	3.97927	0.519	0.245	7.15502e-224
IC	Rnf150	5.77143e-224	1.97508	0.657	0.377	1.15429e-220
IC	Tgfbi	1.37689e-218	2.92056	0.585	0.325	2.75377e-215
IC	Cybb	1.57697e-202	4.50481	0.499	0.245	3.15394e-199
IC	Pstpip2	9.89744e-201	3.15362	0.557	0.293	1.97949e-197
IC	Mctp2	2.66822e-160	3.78473	0.483	0.214	5.33644e-157
IC	Slc16a71	6.8303e-158	2.72713	0.515	0.26	1.36606e-154
IC	Lgals3	1.45318e-92	2.53488	0.488	0.23	2.90636e-89
T-cell	Itk	0	7.96349	0.586	0.024	0
T-cell	Ncr1	0	7.95407	0.485	0.011	0
T-cell	Cd3e	0	8.33143	0.481	0.026	0
T-cell	Clec2d2	0	6.21387	0.31	0.007	0
T-cell	Gzma	0	7.11943	0.299	0.005	0
T-cell	Kir3dl1	1.13979e-293	7.57732	0.388	0.023	2.27959e-290
T-cell	Cd247	4.25448e-275	8.52389	0.687	0.068	8.50897e-272
T-cell	Skap1	8.40479e-249	8.31045	0.974	0.206	1.68096e-245
T-cell	Il2rb	7.80633e-196	8.2127	0.455	0.042	1.56127e-192
T-cell	Ikzf3	4.68514e-165	6.7765	0.627	0.107	9.37027e-162
T-cell	Tigit	3.72994e-153	4.71712	0.313	0.026	7.45987e-150
T-cell	Cd96	2.69186e-152	7.83425	0.526	0.059	5.38372e-149
T-cell	Gpr174	5.14141e-152	6.92523	0.354	0.032	1.02828e-148
T-cell	Ptprc1	5.37053e-144	4.14063	0.951	0.327	1.07411e-140
T-cell	Scml4	2.24145e-140	7.67557	0.515	0.071	4.48289e-137
T-cell	Tbx21	3.62005e-136	7.57623	0.5	0.095	7.24009e-133
T-cell	AABR07017902.1	9.31103e-129	6.94649	0.817	0.255	1.86221e-125
T-cell	Ly49s6	2.98354e-128	8.17012	0.459	0.078	5.96709e-125
T-cell	Camk41	3.13441e-127	6.81835	0.683	0.167	6.26881e-124
T-cell	AABR07027872.1	2.16213e-124	7.56253	0.44	0.06	4.32426e-121
T-cell	Ikzf11	3.55465e-120	4.28263	0.854	0.29	7.10929e-117
T-cell	Ly49i4	1.42242e-116	6.74558	0.332	0.02	2.84484e-113
T-cell	Arhgap151	1.65065e-113	3.26262	0.918	0.458	3.30131e-110
T-cell	Olr292	1.05895e-112	5.38498	0.34	0.03	2.11791e-109
T-cell	Clnk	4.09505e-108	7.48741	0.582	0.081	8.1901e-105
T-cell	Themis	1.69985e-97	7.13641	0.541	0.132	3.3997e-94
T-cell	Bcl11b1	1.16256e-95	6.77659	0.522	0.156	2.32511e-92
T-cell	Il18r1	3.27648e-95	5.71643	0.466	0.066	6.55295e-92
T-cell	Fyb11	3.65975e-91	3.09716	0.847	0.329	7.31951e-88
T-cell	Slamf6	4.05396e-89	5.20612	0.418	0.068	8.10793e-86
T-cell	Klri1	7.72585e-82	7.0412	0.507	0.111	1.54517e-78
T-cell	Cyfip2	1.54461e-77	4.84062	0.631	0.175	3.08922e-74
T-cell	Ly49s5	1.71743e-68	6.33864	0.392	0.042	3.43486e-65
T-cell	Hspa1b	8.98481e-67	2.20125	0.313	0.054	1.79696e-63
T-cell	Prkcq	6.95941e-66	4.50144	0.597	0.189	1.39188e-62
T-cell	Gfra3	1.32984e-65	3.40648	0.369	0.048	2.65968e-62
T-cell	Txk	1.96872e-62	6.35104	0.422	0.107	3.93744e-59
T-cell	Rbm44	2.62104e-62	3.45428	0.328	0.054	5.24208e-59
T-cell	Ptpn221	6.0794e-58	5.84033	0.526	0.155	1.21588e-54
T-cell	Mcoln2	1.8129e-57	5.04727	0.325	0.064	3.6258e-54
T-cell	Itgal	2.47184e-55	3.97847	0.638	0.277	4.94368e-52
T-cell	AABR07063740.1	4.66418e-54	4.02189	0.369	0.055	9.32837e-51
T-cell	Rasgrp1	6.37462e-52	4.81286	0.455	0.085	1.27492e-48
T-cell	St8sia1	3.43195e-49	5.83331	0.455	0.139	6.8639e-46
T-cell	Pik3cd	1.78889e-47	3.41325	0.668	0.32	3.57778e-44
T-cell	St6galnac33	1.50267e-46	2.27627	0.765	0.396	3.00534e-43
T-cell	Ovol1	3.71863e-44	4.05845	0.269	0.008	7.43726e-41
T-cell	Prkch3	1.26948e-40	1.63048	0.847	0.498	2.53896e-37
T-cell	Lcp21	1.364e-39	2.7964	0.653	0.3	2.72799e-36
T-cell	Lamc3	3.52902e-39	0.587423	0.306	0.038	7.05804e-36
T-cell	Chn21	6.04692e-39	2.40081	0.743	0.4	1.20938e-35
T-cell	Scel	4.22629e-37	0.529214	0.358	0.091	8.45257e-34
T-cell	Runx11	2.73162e-36	1.96091	0.761	0.465	5.46325e-33
T-cell	Prkcb1	1.07121e-35	2.9279	0.619	0.319	2.14242e-32
T-cell	Inpp4b2	4.09912e-35	1.76506	0.784	0.425	8.19824e-32
T-cell	Cdh15	7.5351e-35	1.98028	0.306	0.049	1.50702e-31
T-cell	Dock81	4.27614e-34	1.77116	0.709	0.398	8.55228e-31
T-cell	Pik3r51	4.8969e-34	3.32006	0.493	0.235	9.7938e-31
T-cell	Plcg21	1.48649e-31	2.75928	0.582	0.249	2.97299e-28
T-cell	Stap1	1.25043e-30	3.24345	0.384	0.131	2.50085e-27
T-cell	Inpp5d1	8.59705e-30	1.89681	0.683	0.405	1.71941e-26
T-cell	Rnf43	2.81649e-29	4.8363	0.493	0.173	5.63299e-26
T-cell	Atp8b41	8.72111e-28	3.5834	0.56	0.276	1.74422e-24
T-cell	Runx2	1.58562e-26	2.44082	0.653	0.389	3.17125e-23
T-cell	Iqgap2	8.09961e-25	2.43903	0.612	0.35	1.61992e-21
T-cell	Itga4	2.7271e-20	3.21006	0.522	0.233	5.4542e-17
T-cell	Mctp21	5.80873e-16	2.36902	0.519	0.237	1.16175e-12
T-cell	Plxnc11	1.64704e-14	2.37874	0.493	0.232	3.29407e-11
T-cell	Stard101	1.24056e-13	3.56813	0.392	0.12	2.48112e-10
SMC	Notch3	0	5.03101	0.834	0.257	0
SMC	Rgs5	0	5.57428	0.831	0.279	0
SMC	Mrvi1	0	4.25349	0.867	0.316	0
SMC	Gucy1a2	0	3.87255	0.921	0.387	0
SMC	Ano1	0	5.5324	0.731	0.206	0
SMC	Adgrl3	0	4.62955	0.758	0.246	0
SMC	Egflam	0	4.16219	0.775	0.271	0
SMC	Gucy1a1	0	3.28478	0.872	0.385	0
SMC	Pdgfrb1	0	2.48278	0.914	0.446	0
SMC	Il34	0	5.17037	0.673	0.234	0
SMC	Lrrc4c	0	4.7193	0.693	0.275	0
SMC	Rasl12	0	5.30536	0.635	0.219	0
SMC	Pde3a2	0	2.74441	0.968	0.552	0
SMC	Ldb21	0	1.84792	0.72	0.321	0
SMC	Cspg4	0	3.77472	0.664	0.271	0
SMC	Trpc3	0	5.04265	0.612	0.224	0
SMC	Abcc91	0	3.19447	0.887	0.516	0
SMC	AC134204.11	0	2.4091	0.825	0.455	0
SMC	Pde8b	0	4.72973	0.577	0.211	0
SMC	Mylk	0	2.30115	0.83	0.478	0
SMC	Mcam	0	2.11396	0.684	0.333	0
SMC	P2ry14	0	3.904	0.55	0.205	0
SMC	Rerg	0	3.49297	0.72	0.381	0
SMC	Ebf21	0	1.01548	0.826	0.487	0
SMC	Trpc4	0	5.35864	0.376	0.045	0
SMC	Sgip1	0	2.9961	0.625	0.298	0
SMC	Zfp385d1	0	1.22291	0.876	0.55	0
SMC	Mark1	0	4.09146	0.588	0.262	0
SMC	Cobll1	0	2.47613	0.73	0.408	0
SMC	Mob3b	0	3.75435	0.601	0.281	0
SMC	Palm2	0	2.59126	0.701	0.385	0
SMC	Olr59	0	5.49626	0.415	0.101	0
SMC	Kcnip1	0	3.2614	0.414	0.102	0
SMC	Dmp1	0	5.72906	0.34	0.04	0
SMC	Trpc61	0	3.81875	0.483	0.187	0
SMC	Ednra	0	2.4294	0.764	0.469	0
SMC	Inpp4b3	0	2.33995	0.696	0.402	0
SMC	Slco3a11	0	1.93909	0.834	0.549	0
SMC	Pmfbp1	0	5.45832	0.331	0.048	0
SMC	Stac	0	5.1407	0.372	0.095	0
SMC	Agap2	0	5.15559	0.415	0.14	0
SMC	Grm3	0	3.87462	0.28	0.013	0
SMC	Cald1	0	1.91215	0.879	0.612	0
SMC	Col25a1	0	4.25491	0.378	0.119	0
SMC	Fhl5	0	3.56861	0.334	0.077	0
SMC	Zeb21	0	1.41338	0.945	0.69	0
SMC	Cdh6	0	5.0667	0.337	0.085	0
SMC	Cyp4f18	7.36405e-301	4.43037	0.379	0.108	1.47281e-297
SMC	Ntng1	8.37329e-298	4.12754	0.518	0.212	1.67466e-294
SMC	Kcnj8	5.64491e-282	4.85181	0.554	0.21	1.12898e-278
SMC	Prrx11	8.40183e-280	1.66507	0.738	0.418	1.68037e-276
SMC	AABR07006724.11	8.76067e-272	3.60033	0.583	0.264	1.75213e-268
SMC	Myh11	6.80591e-271	5.65576	0.547	0.257	1.36118e-267
SMC	Akap61	2.70163e-263	1.0448	0.789	0.493	5.40325e-260
SMC	Xkr4	1.57361e-219	3.75201	0.533	0.271	3.14721e-216
SMC	Lmod1	3.75259e-211	3.9089	0.568	0.297	7.50519e-208
SMC	P3h22	1.93455e-207	1.74466	0.632	0.371	3.86909e-204
SMC	Med12l	7.99577e-201	3.12627	0.541	0.265	1.59915e-197
SMC	Agmo	1.58545e-184	3.42815	0.531	0.266	3.17091e-181
SMC	Pip5k1b1	9.80748e-182	2.71334	0.564	0.303	1.9615e-178
SMC	Chn11	1.56106e-174	1.62555	0.628	0.373	3.12213e-171
SMC	Slc16a72	4.33755e-160	1.931	0.54	0.259	8.6751e-157
Epicardium	AABR07069371.1	0	8.6788	0.778	0.035	0
Epicardium	Nkain41	0	7.13689	0.774	0.053	0
Epicardium	Ly6k	0	8.60929	0.694	0.003	0
Epicardium	Scel1	0	7.2357	0.759	0.084	0
Epicardium	Cgn	0	8.15796	0.703	0.049	0
Epicardium	Bicdl1	0	6.72713	0.709	0.087	0
Epicardium	Upk1b	0	7.19924	0.677	0.059	0
Epicardium	AABR07065531.26	0	4.7747	0.694	0.084	0
Epicardium	AABR07063274.1	0	8.12806	0.651	0.046	0
Epicardium	Chst4	0	9.39579	0.603	0	0
Epicardium	Tmem233	0	8.28516	0.597	0.002	0
Epicardium	Il22ra1	0	7.16256	0.64	0.055	0
Epicardium	Bnc1	0	8.12821	0.601	0.023	0
Epicardium	Krt7	0	7.41162	0.565	0.003	0
Epicardium	Entpd3	0	5.93088	0.56	0.008	0
Epicardium	Pnoc	0	5.30686	0.619	0.069	0
Epicardium	Vtcn1	0	6.00615	0.595	0.045	0
Epicardium	Wnt7b	0	5.89998	0.558	0.009	0
Epicardium	Isl1	0	6.42454	0.554	0.006	0
Epicardium	Prkg2	0	3.74604	0.56	0.013	0
Epicardium	Fgf8	0	4.74964	0.552	0.009	0
Epicardium	Cela3b	0	4.10118	0.606	0.065	0
Epicardium	Krt18	0	6.34053	0.586	0.05	0
Epicardium	Ribc2	0	3.23231	0.545	0.013	0
Epicardium	Lypd6b	0	4.7055	0.554	0.023	0
Epicardium	Egfl6	0	5.95233	0.582	0.054	0
Epicardium	Atp6v0a4	0	4.07171	0.55	0.026	0
Epicardium	AABR07003304.2	0	3.81326	0.558	0.035	0
Epicardium	AABR07029164.1	0	1.72951	0.53	0.007	0
Epicardium	Stmn2	0	6.81753	0.539	0.017	0
Epicardium	Gpx2	0	4.47661	0.513	0.007	0
Epicardium	AABR07056415.1	0	3.27085	0.511	0.005	0
Epicardium	AABR07005949.1	0	3.07967	0.539	0.044	0
Epicardium	Anxa8	0	3.7055	0.511	0.026	0
Epicardium	AABR07035486.1	0	4.11413	0.494	0.022	0
Epicardium	LOC100909857	0	2.22028	0.487	0.038	0
Epicardium	Col6a5	0	4.6249	0.474	0.048	0
Epicardium	Upk3b	0	7.81848	0.416	0.018	0
Epicardium	RGD1564614	0	1.87655	0.425	0.027	0
Epicardium	Elavl21	0	5.65087	0.429	0.032	0
Epicardium	AABR07004783.1	0	3.58555	0.36	0.017	0
Epicardium	AABR07010985.1	0	7.1333	0.39	0.054	0
Epicardium	Mmp241	0	3.03754	0.375	0.06	0
Epicardium	Krt17	0	7.41571	0.375	0.066	0
Epicardium	AABR07058498.1	0	4.90825	0.256	0.002	0
Epicardium	Uchl1	7.78637e-305	3.86185	0.629	0.064	1.55727e-301
Epicardium	Hrh2	2.81517e-304	0.493408	0.481	0.072	5.63034e-301
Epicardium	Cdh3	2.85617e-304	6.4642	0.789	0.093	5.71233e-301
Epicardium	Stk26	1.45076e-297	5.62996	0.694	0.112	2.90152e-294
Epicardium	Il18r11	1.64443e-269	1.64205	0.562	0.062	3.28885e-266
Epicardium	Ptprz1	3.40489e-269	2.07137	0.696	0.061	6.80977e-266
Epicardium	Erc21	1.57168e-265	4.50631	0.625	0.082	3.14336e-262
Epicardium	Slc26a3	6.76515e-264	6.73957	0.425	0.077	1.35303e-260
Epicardium	Dhrs9	1.99915e-261	6.39625	0.42	0.08	3.99831e-258
Epicardium	Tnfrsf9	1.23754e-258	5.3607	0.593	0.062	2.47508e-255
Epicardium	Myo5b	3.22405e-251	5.9924	0.534	0.13	6.44809e-248
Epicardium	Rims1	3.05637e-244	3.2607	0.468	0.083	6.11274e-241
Epicardium	Msln	4.98964e-244	6.78334	0.616	0.047	9.97929e-241
Epicardium	Efna5	4.80141e-242	4.63055	0.875	0.27	9.60282e-239
Epicardium	Chst91	1.10054e-237	1.11273	0.636	0.091	2.20107e-234
Epicardium	Baiap2l11	4.45279e-230	4.67193	0.897	0.289	8.90558e-227
Epicardium	Unc5d	2.6112e-229	4.28969	0.571	0.058	5.22239e-226
Epicardium	Sema3c	1.08086e-227	4.28696	0.927	0.358	2.16171e-224
Epicardium	Il13ra2	6.77074e-224	4.35214	0.655	0.097	1.35415e-220
Epicardium	Htr4	5.87357e-223	6.66134	0.606	0.142	1.17471e-219
Epicardium	Fmod	9.62749e-223	3.77444	0.7	0.11	1.9255e-219
Epicardium	Mybphl	5.34601e-221	1.95193	0.526	0.031	1.0692e-217
Epicardium	Pkhd1l12	1.52157e-216	3.97357	0.86	0.266	3.04314e-213
Epicardium	Rspo1	2.66223e-216	4.589	0.836	0.212	5.32445e-213
Epicardium	Cdkn2b	3.30449e-208	2.9047	0.662	0.134	6.60897e-205
Epicardium	Prss121	1.03585e-204	4.12084	0.7	0.131	2.07169e-201
Epicardium	Aldh1a2	1.91617e-203	4.40803	0.834	0.286	3.83234e-200
Epicardium	Cmahp	1.0539e-201	5.29967	0.558	0.118	2.10781e-198
Epicardium	Pla2g2a	3.92992e-200	4.21697	0.664	0.112	7.85984e-197
Epicardium	Hpgd	5.77408e-199	3.49252	0.595	0.139	1.15482e-195
Epicardium	Sema3e	2.20975e-198	3.86636	0.75	0.17	4.4195e-195
Epicardium	P4ha3	3.36017e-198	4.45306	0.711	0.145	6.72033e-195
Epicardium	Cpvl1	2.27149e-194	1.98507	0.528	0.058	4.54298e-191
Epicardium	Apba21	3.65743e-194	1.30594	0.513	0.099	7.31485e-191
Epicardium	Acoxl	4.70631e-193	2.26884	0.619	0.103	9.41262e-190
Epicardium	Gpm6a1	3.5128e-192	3.92892	0.927	0.517	7.02561e-189
Epicardium	Cobl	4.10181e-192	4.34804	0.804	0.274	8.20361e-189
Epicardium	AABR07031193.1	5.34927e-191	3.62795	0.711	0.166	1.06985e-187
Epicardium	Tmem63c1	2.01841e-189	3.03018	0.759	0.202	4.03681e-186
Epicardium	Rhpn2	6.41061e-189	4.76891	0.769	0.192	1.28212e-185
Epicardium	Cdh112	1.12316e-184	2.70502	0.946	0.44	2.24632e-181
Epicardium	Neurl1	3.57772e-183	3.58962	0.655	0.16	7.15544e-180
Epicardium	Cdon	1.38119e-182	3.4334	0.871	0.388	2.76238e-179
Epicardium	RGD1564053	2.27592e-182	2.97728	0.582	0.113	4.55185e-179
Epicardium	Sema5a2	1.33812e-181	3.33568	0.869	0.297	2.67623e-178
Epicardium	Bnc21	1.25595e-180	2.34523	0.948	0.419	2.51189e-177
Epicardium	Rab11fip1	2.22243e-180	3.5576	0.53	0.105	4.44486e-177
Epicardium	Mybpc2	2.08128e-178	2.1982	0.601	0.136	4.16256e-175
Epicardium	Adamts20	4.55849e-177	1.8111	0.644	0.122	9.11697e-174
Epicardium	AABR07029470.1	4.99276e-176	4.46486	0.483	0.131	9.98553e-173
Epicardium	Flt3	1.40442e-174	4.55251	0.709	0.148	2.80884e-171
Epicardium	Gpc3	1.17051e-172	5.46713	0.616	0.163	2.34103e-169
Epicardium	Galnt14	2.74119e-172	1.18957	0.586	0.087	5.48238e-169
Epicardium	Pak3	1.79568e-171	2.19787	0.685	0.174	3.59136e-168
Epicardium	Tll2	2.79453e-171	3.33063	0.666	0.133	5.58907e-168
Epicardium	Sh3gl32	2.99446e-171	1.15135	0.722	0.186	5.98893e-168
Epicardium	Enpp2	3.96324e-171	4.61132	0.778	0.234	7.92647e-168
Epicardium	Nrg4	4.34941e-171	4.33606	0.388	0.093	8.69882e-168
Epicardium	Ptpn131	5.41781e-171	2.90475	0.869	0.411	1.08356e-167
Epicardium	Lancl31	2.2981e-170	0.763033	0.659	0.143	4.59619e-167
Epicardium	Cdh61	1.27074e-168	0.293977	0.545	0.102	2.54148e-165
Epicardium	Dok62	1.15594e-167	4.45026	0.56	0.138	2.31189e-164
Epicardium	Katnal2	7.45042e-167	1.58974	0.528	0.09	1.49008e-163
Epicardium	Ezr	7.4282e-164	4.24833	0.754	0.301	1.48564e-160
Epicardium	Pdpn1	8.39753e-164	4.12972	0.709	0.194	1.67951e-160
Epicardium	Ano3	7.40865e-163	2.59826	0.64	0.133	1.48173e-159
Epicardium	Cacna1d	1.2398e-162	3.25356	0.677	0.167	2.4796e-159
Epicardium	Fam180a	8.67841e-161	3.03124	0.698	0.175	1.73568e-157
Epicardium	Kcnq5	1.68294e-160	4.09918	0.731	0.191	3.36587e-157
Epicardium	Il161	3.73226e-160	3.08637	0.83	0.328	7.46451e-157
Epicardium	Nnat	1.08094e-159	0.649565	0.506	0.108	2.16189e-156
Epicardium	Prlr	3.18947e-158	1.16438	0.588	0.147	6.37894e-155
Epicardium	Fras1	1.26138e-157	5.38603	0.644	0.197	2.52277e-154
Epicardium	Grem2	1.39386e-157	1.18171	0.616	0.139	2.78771e-154
Epicardium	Bcar3	8.14446e-157	2.96976	0.83	0.382	1.62889e-153
Epicardium	Rgs7bp	1.74919e-156	3.59934	0.634	0.183	3.49839e-153
Epicardium	Sbspon	2.19265e-156	0.342853	0.489	0.067	4.38531e-153
Epicardium	Cpxm2	4.48097e-155	1.80529	0.724	0.18	8.96194e-152
Epicardium	Efemp1	1.06997e-154	3.72919	0.772	0.272	2.13993e-151
Epicardium	Ptger3	4.5449e-153	1.43755	0.653	0.167	9.0898e-150
Epicardium	Car10	1.09622e-151	4.54839	0.591	0.156	2.19244e-148
Epicardium	Sulf1	2.29688e-151	2.21065	0.922	0.477	4.59376e-148
Epicardium	Flrt21	4.28615e-151	2.77251	0.881	0.43	8.57229e-148
Epicardium	Plxna41	5.95211e-151	2.42304	0.925	0.525	1.19042e-147
Epicardium	Kcnk5	1.60921e-150	1.89574	0.711	0.178	3.21842e-147
Epicardium	Pak7	3.03344e-150	2.82152	0.483	0.127	6.06688e-147
Epicardium	Adgrd11	4.65336e-150	2.7464	0.881	0.379	9.30671e-147
Epicardium	Zbtb7c	8.37784e-149	2.76936	0.825	0.339	1.67557e-145
Epicardium	Slc39a8	1.20122e-148	4.50367	0.724	0.227	2.40243e-145
Epicardium	Ptk2b	2.3636e-148	2.51479	0.879	0.392	4.72719e-145
Epicardium	Dsg21	1.63286e-147	3.67897	0.72	0.293	3.26572e-144
Epicardium	Prkcz1	5.20707e-147	3.16624	0.754	0.286	1.04141e-143
Epicardium	Il1rn	5.47529e-147	1.53416	0.496	0.073	1.09506e-143
Epicardium	Fgfr2	8.08968e-145	3.52475	0.739	0.27	1.61794e-141
Epicardium	Hs3st3a1	1.25073e-142	3.01729	0.685	0.185	2.50146e-139
Epicardium	Fstl4	1.47611e-142	0.795855	0.547	0.098	2.95221e-139
Epicardium	Fgf9	5.84614e-142	3.69314	0.707	0.21	1.16923e-138
Epicardium	Tuft1	2.16213e-139	4.09905	0.765	0.263	4.32426e-136
Epicardium	AABR07059258.11	3.78618e-139	2.69914	0.879	0.36	7.57235e-136
Epicardium	Erbb3	2.11283e-138	0.530805	0.575	0.097	4.22565e-135
Epicardium	Adamts16	2.93257e-138	3.98496	0.694	0.156	5.86514e-135
Epicardium	Kank11	1.03682e-136	2.46353	0.875	0.446	2.07365e-133
Epicardium	Caln1	1.33643e-136	1.63401	0.603	0.138	2.67285e-133
Epicardium	Pamr1	1.42635e-136	2.05819	0.726	0.217	2.8527e-133
Epicardium	AABR07054614.11	1.40552e-134	2.23601	0.877	0.372	2.81104e-131
Epicardium	Pappa2	2.86032e-134	1.93982	0.647	0.175	5.72065e-131
Epicardium	Abcd2	4.73808e-134	3.76906	0.69	0.208	9.47616e-131
Epicardium	Dpp4	5.20784e-134	2.89835	0.767	0.286	1.04157e-130
Epicardium	Tm4sf19	9.44169e-134	0.527209	0.56	0.124	1.88834e-130
Epicardium	Prph	3.79426e-133	3.23696	0.733	0.196	7.58851e-130
Epicardium	Wt12	7.41315e-133	2.96528	0.752	0.31	1.48263e-129
Epicardium	Cacna2d31	2.23184e-131	2.46266	0.89	0.368	4.46367e-128
Epicardium	Has11	4.67656e-131	1.80447	0.726	0.213	9.35312e-128
Epicardium	Gria1	7.83191e-131	0.339651	0.636	0.137	1.56638e-127
Epicardium	St8sia11	9.99225e-131	0.408795	0.612	0.135	1.99845e-127
Epicardium	Rbfox11	2.20227e-130	2.41777	0.886	0.403	4.40453e-127
Epicardium	Plod21	7.37479e-130	2.01257	0.959	0.5	1.47496e-126
Epicardium	Slc4a41	1.93978e-128	2.43677	0.838	0.416	3.87956e-125
Epicardium	Ppl	2.98263e-128	3.66746	0.653	0.24	5.96525e-125
Epicardium	LOC103689965	1.34816e-127	2.92777	0.769	0.398	2.69631e-124
Epicardium	Shroom2	5.38367e-127	2.92674	0.731	0.241	1.07673e-123
Epicardium	Anxa31	1.40615e-124	2.22573	0.832	0.362	2.81229e-121
Epicardium	Tnfrsf11b	5.69233e-124	2.27182	0.767	0.294	1.13847e-120
Epicardium	Arnt2	4.01125e-123	2.14751	0.694	0.231	8.0225e-120
Epicardium	Gcnt21	3.84943e-122	2.74388	0.724	0.346	7.69887e-119
Epicardium	Ltk	2.15969e-121	0.785087	0.459	0.135	4.31939e-118
Epicardium	Ildr2	1.14073e-120	3.88126	0.603	0.254	2.28146e-117
Epicardium	Igsf11	1.28314e-120	2.72306	0.517	0.144	2.56628e-117
Epicardium	Ccdc801	2.18003e-120	1.52956	0.957	0.593	4.36006e-117
Epicardium	Sctr	7.71342e-120	0.34137	0.593	0.146	1.54268e-116
Epicardium	Adgrb3	8.39032e-120	4.50959	0.569	0.145	1.67806e-116
Epicardium	AABR07065190.1	6.69354e-118	0.553403	0.599	0.124	1.33871e-114
Epicardium	AABR07041096.11	1.555e-115	2.78813	0.666	0.207	3.11001e-112
Epicardium	Ephb2	1.60179e-115	2.09575	0.679	0.224	3.20358e-112
Epicardium	Grid21	2.44671e-115	1.20597	0.489	0.156	4.89343e-112
Epicardium	Vgll3	4.89225e-114	2.00192	0.735	0.265	9.7845e-111
Epicardium	Sox61	2.40651e-112	1.98029	0.841	0.478	4.81302e-109
Epicardium	Syndig1	4.33926e-112	2.11529	0.793	0.371	8.67853e-109
Epicardium	Anln1	5.09686e-112	1.87665	0.623	0.193	1.01937e-108
Epicardium	Cldn15	6.07266e-112	5.13606	0.513	0.212	1.21453e-108
Epicardium	Egfr1	7.18358e-112	2.12495	0.838	0.45	1.43672e-108
Epicardium	Hs3st21	1.5319e-111	0.642604	0.599	0.16	3.0638e-108
Epicardium	Asic2	2.88254e-111	3.07179	0.651	0.218	5.76509e-108
Epicardium	Tex22	9.5938e-111	2.46191	0.614	0.213	1.91876e-107
Epicardium	Gli21	2.3062e-110	1.98782	0.838	0.39	4.61241e-107
Epicardium	Grm11	1.35205e-109	1.44366	0.429	0.116	2.70411e-106
Epicardium	Tll1	5.07043e-109	3.33649	0.675	0.241	1.01409e-105
Epicardium	Tmem200a	2.31522e-108	1.22217	0.498	0.172	4.63045e-105
Epicardium	Penk	1.01647e-107	0.516087	0.634	0.196	2.03295e-104
Epicardium	Tbx18	2.54178e-107	3.08682	0.692	0.328	5.08356e-104
Epicardium	Galnt13	2.61439e-107	6.09499	0.47	0.167	5.22877e-104
Epicardium	Arhgef26	2.258e-104	2.05971	0.726	0.26	4.51599e-101
Epicardium	Ptgs11	1.04353e-103	2.12852	0.705	0.27	2.08705e-100
Epicardium	AABR07027581.11	1.58089e-103	2.143	0.782	0.385	3.16178e-100
Epicardium	Crip1	2.78394e-102	2.44194	0.802	0.365	5.56789e-99
Epicardium	Fgf121	8.52466e-102	2.57726	0.735	0.365	1.70493e-98
Epicardium	Adgrg2	1.28422e-101	3.21386	0.597	0.22	2.56844e-98
Epicardium	Rnf431	2.98208e-101	2.24497	0.53	0.17	5.96417e-98
Epicardium	Itgb41	4.32499e-101	1.55317	0.731	0.258	8.64998e-98
Epicardium	Arhgap441	4.92065e-100	2.36765	0.776	0.367	9.8413e-97
Epicardium	Pawr1	1.76368e-99	1.72419	0.774	0.308	3.52735e-96
Epicardium	Cttnbp2	1.28007e-98	1.64192	0.8	0.349	2.56014e-95
Epicardium	Shc4	2.39402e-97	1.24573	0.47	0.116	4.78805e-94
Epicardium	AABR07034940.2	1.03819e-96	0.909178	0.666	0.184	2.07639e-93
Epicardium	Esr1	1.04156e-96	2.95994	0.737	0.294	2.08313e-93
Epicardium	Nova1	1.11418e-96	1.79349	0.722	0.307	2.22835e-93
Epicardium	Osr1	2.03883e-96	1.37943	0.675	0.276	4.07765e-93
Epicardium	Crim11	2.3851e-96	1.97426	0.862	0.584	4.77021e-93
Epicardium	Slc1a3	3.20742e-96	2.77677	0.631	0.256	6.41485e-93
Epicardium	Hs6st2	1.1576e-95	2.04464	0.724	0.306	2.31519e-92
Epicardium	Tmtc21	2.9956e-95	1.64531	0.847	0.407	5.99119e-92
Epicardium	Lgals1	3.8742e-95	2.68513	0.769	0.354	7.74839e-92
Epicardium	Icam11	1.5852e-94	0.960101	0.705	0.251	3.17039e-91
Epicardium	Epha7	5.75798e-94	2.61662	0.631	0.229	1.1516e-90
Epicardium	Prelp	2.92742e-93	1.58418	0.685	0.197	5.85483e-90
Epicardium	Cpq1	5.19007e-93	1.44288	0.933	0.509	1.03801e-89
Epicardium	Pou2f2	5.8865e-93	0.977559	0.625	0.2	1.1773e-89
Epicardium	Kif221	2.44619e-92	0.708963	0.586	0.185	4.89238e-89
Epicardium	AABR07049085.11	8.83065e-91	1.55142	0.765	0.339	1.76613e-87
Epicardium	Mctp22	1.31564e-89	3.11332	0.578	0.235	2.63128e-86
Epicardium	Tspan51	3.45838e-88	1.78499	0.804	0.462	6.91675e-85
Epicardium	Slc1a7	4.98681e-88	0.259807	0.754	0.332	9.97363e-85
Epicardium	Piezo2	9.58049e-87	2.20577	0.802	0.348	1.9161e-83
Epicardium	Cit1	3.32358e-84	1.31588	0.653	0.324	6.64716e-81
Epicardium	Kif20a	3.58923e-84	0.481914	0.584	0.185	7.17846e-81
Epicardium	Tnfrsf12a	4.34828e-84	1.77981	0.575	0.2	8.69656e-81
Epicardium	Csrp2	8.59932e-84	2.03503	0.744	0.33	1.71986e-80
Epicardium	Slc16a11	1.46295e-83	1.52556	0.774	0.329	2.9259e-80
Epicardium	Ap1s3	1.00911e-82	1.70555	0.683	0.333	2.01822e-79
Epicardium	Fam189a22	1.21551e-82	1.16916	0.616	0.228	2.43101e-79
Epicardium	Agtr1a	1.26619e-80	1.5854	0.737	0.341	2.53238e-77
Epicardium	Diaph31	6.31041e-80	0.673082	0.698	0.269	1.26208e-76
Epicardium	Ccdc148	4.53093e-79	0.940947	0.522	0.162	9.06186e-76
Epicardium	Magi2	1.94975e-78	2.39748	0.612	0.298	3.89949e-75
Epicardium	Bmp61	4.61112e-78	1.16253	0.845	0.4	9.22224e-75
Epicardium	Stard102	5.98888e-77	1.16967	0.466	0.117	1.19778e-73
Epicardium	S100a6	2.40397e-76	1.95294	0.685	0.262	4.80793e-73
Epicardium	Steap4	9.4778e-76	0.547363	0.61	0.204	1.89556e-72
Epicardium	Tenm31	2.07044e-75	1.67887	0.7	0.368	4.14087e-72
Epicardium	Ppp2r2b	5.02388e-75	2.91292	0.565	0.24	1.00478e-71
Epicardium	Slc24a3	1.11534e-74	0.909984	0.692	0.279	2.23068e-71
Epicardium	AABR07034767.11	1.6557e-74	1.18344	0.765	0.38	3.3114e-71
Epicardium	Tnfaip8l31	1.851e-74	1.16467	0.603	0.23	3.702e-71
Epicardium	Cdh151	6.80295e-74	0.612358	0.343	0.047	1.36059e-70
Epicardium	LOC1009114862	1.13353e-73	3.10689	0.506	0.256	2.26706e-70
Epicardium	AABR07006724.12	1.22221e-73	1.60171	0.642	0.287	2.44442e-70
Epicardium	Klhl291	6.76617e-73	1.49081	0.726	0.368	1.35323e-69
Epicardium	Serping1	7.78426e-73	1.17144	0.675	0.254	1.55685e-69
Epicardium	Zfp385b	2.99415e-72	0.979408	0.748	0.313	5.98829e-69
Epicardium	Slit2	3.45504e-72	2.12673	0.711	0.356	6.91007e-69
Epicardium	Fn11	6.76779e-72	1.36811	0.864	0.443	1.35356e-68
Epicardium	Itgb8	3.232e-71	2.50171	0.653	0.36	6.46399e-68
Epicardium	Cd55	5.06986e-71	1.08011	0.649	0.293	1.01397e-67
Epicardium	Cobll11	5.5067e-71	1.57483	0.728	0.433	1.10134e-67
Epicardium	Tmsb4x	7.19017e-70	1.61927	0.843	0.464	1.43803e-66
Epicardium	Spon11	9.36212e-70	1.41341	0.681	0.33	1.87242e-66
Epicardium	Trpm3	1.05056e-69	0.577298	0.657	0.217	2.10112e-66
Epicardium	Lurap1l	1.51648e-69	0.970015	0.769	0.333	3.03296e-66
Epicardium	Col5a21	4.10861e-69	1.15485	0.931	0.571	8.21721e-66
Epicardium	Ddah1	6.74162e-69	2.02162	0.69	0.374	1.34832e-65
Epicardium	Olfml2a1	1.35061e-68	0.348063	0.58	0.209	2.70121e-65
Epicardium	Apoe	1.79454e-68	1.40315	0.789	0.327	3.58907e-65
Epicardium	Abi3bp2	1.53142e-67	1.08419	0.916	0.556	3.06284e-64
Epicardium	Syn3	2.11512e-67	2.71053	0.625	0.357	4.23024e-64
Epicardium	Flvcr2	3.89502e-67	1.55828	0.647	0.267	7.79004e-64
Epicardium	Prdm6	5.90166e-67	1.55778	0.716	0.343	1.18033e-63
Epicardium	Colec121	2.76498e-66	1.27704	0.765	0.467	5.52996e-63
Epicardium	S100a4	2.55504e-65	0.325411	0.606	0.227	5.11008e-62
Epicardium	Dsp1	3.00403e-65	1.55042	0.761	0.377	6.00807e-62
Epicardium	Afap1l2	4.12889e-65	1.09479	0.754	0.37	8.25777e-62
Epicardium	Col11a1	1.51343e-64	0.328817	0.696	0.313	3.02687e-61
Epicardium	Tmem1001	4.73506e-64	1.62791	0.638	0.27	9.47013e-61
Epicardium	Slit3	1.80597e-63	1.7594	0.692	0.363	3.61194e-60
Epicardium	Ugdh	6.8721e-63	0.749525	0.688	0.334	1.37442e-59
Epicardium	Lgals31	1.71134e-62	1.16877	0.634	0.249	3.42268e-59
Epicardium	Col16a1	2.07165e-62	1.36772	0.675	0.32	4.14329e-59
Epicardium	Atp5f1e	3.19741e-62	0.797598	0.726	0.333	6.39481e-59
Epicardium	Eda2r	4.4767e-62	0.445243	0.705	0.309	8.9534e-59
Epicardium	Tbx51	2.56292e-61	1.60056	0.545	0.245	5.12585e-58
Epicardium	Dock82	1.8272e-59	0.741001	0.772	0.395	3.6544e-56
Epicardium	Pcdh71	4.507e-59	0.263723	0.746	0.36	9.01401e-56
Epicardium	Itgbl11	5.31388e-59	0.898954	0.925	0.546	1.06278e-55
Epicardium	Arhgap221	8.31928e-59	0.43663	0.731	0.389	1.66386e-55
Epicardium	Nav22	5.76034e-58	0.97768	0.726	0.427	1.15207e-54
Epicardium	Btbd111	7.19295e-58	0.952041	0.726	0.343	1.43859e-54
Epicardium	Ror1	3.7187e-56	1.02857	0.748	0.366	7.4374e-53
Epicardium	Alcam1	4.5437e-56	1.11814	0.752	0.411	9.08741e-53
Epicardium	Tp631	1.0144e-55	0.681936	0.379	0.106	2.0288e-52
Epicardium	LOC100909595	4.25273e-55	0.79811	0.612	0.279	8.50545e-52
Epicardium	Cox6a1	8.86381e-55	0.840385	0.655	0.299	1.77276e-51
Epicardium	Plcxd3	1.82189e-54	1.97266	0.69	0.277	3.64378e-51
Epicardium	P2rx7	2.08472e-54	0.876266	0.631	0.357	4.16944e-51
Epicardium	Gulp1	3.31821e-54	0.885797	0.787	0.445	6.63643e-51
Epicardium	Bgn	2.09923e-53	1.12236	0.778	0.385	4.19846e-50
Epicardium	Adk1	5.39864e-52	0.932287	0.853	0.51	1.07973e-48
Epicardium	Gm2a	9.41193e-52	0.95626	0.545	0.261	1.88239e-48
Epicardium	Ccn1	1.08492e-51	0.284008	0.601	0.274	2.16984e-48
Epicardium	Enox1	3.6365e-51	1.04859	0.675	0.294	7.27301e-48
Epicardium	Adgrg6	1.20083e-50	0.896226	0.562	0.276	2.40167e-47
Epicardium	LOC100911932	2.40887e-50	0.664739	0.595	0.244	4.81774e-47
Epicardium	Brca11	1.10441e-49	0.424778	0.677	0.269	2.20882e-46
Epicardium	Eva1c2	2.04096e-49	0.909248	0.744	0.42	4.08192e-46
Epicardium	Cers61	6.99056e-49	0.824155	0.789	0.442	1.39811e-45
Epicardium	Adamts21	4.14922e-48	0.812452	0.901	0.542	8.29843e-45
Epicardium	Clu1	5.29066e-48	0.855004	0.711	0.352	1.05813e-44
Epicardium	Csrp1	1.39506e-47	0.439289	0.778	0.373	2.79011e-44
Epicardium	Rnd3	1.97954e-47	0.790127	0.81	0.408	3.95908e-44
Epicardium	Il17rd	3.80127e-47	0.907766	0.612	0.292	7.60254e-44
Epicardium	LOC100364435	6.00992e-47	0.979405	0.7	0.359	1.20198e-43
Epicardium	Abcc4	2.24781e-46	0.737514	0.728	0.397	4.49562e-43
Epicardium	Antxr11	3.48624e-46	1.03913	0.761	0.502	6.97248e-43
Epicardium	Ptn	9.50629e-46	0.576946	0.718	0.354	1.90126e-42
Epicardium	Efnb21	1.09521e-45	0.498501	0.744	0.387	2.19042e-42
Epicardium	Sdc2	5.55242e-45	0.782029	0.722	0.364	1.11048e-41
Epicardium	Plekha71	1.42648e-44	0.587942	0.787	0.41	2.85296e-41
Epicardium	Sgcd1	5.52754e-44	0.580036	0.864	0.5	1.10551e-40
Epicardium	Ncam1	1.04356e-43	0.898408	0.692	0.405	2.08711e-40
Epicardium	Shb1	2.17328e-42	0.922775	0.832	0.47	4.34656e-39
Epicardium	Negr1	3.02651e-42	1.25407	0.627	0.353	6.05303e-39
Epicardium	Chn22	5.66117e-42	0.677155	0.754	0.398	1.13223e-38
Epicardium	Gpcpd11	2.03182e-41	0.791937	0.761	0.452	4.06363e-38
Epicardium	Myo1f1	2.68444e-41	0.251873	0.642	0.334	5.36889e-38
Epicardium	Rxfp11	1.20623e-40	0.744023	0.565	0.228	2.41246e-37
Epicardium	Fstl5	2.0346e-40	1.45071	0.543	0.181	4.0692e-37
Epicardium	Tpt1	2.78005e-40	0.520559	0.739	0.32	5.5601e-37
Epicardium	Lepr	1.05343e-39	1.09318	0.575	0.272	2.10686e-36
Epicardium	Mtss12	1.24112e-39	0.840801	0.916	0.613	2.48225e-36
Epicardium	Pcsk5	4.81774e-38	0.748021	0.72	0.444	9.63549e-35
Epicardium	Pcbp31	6.44143e-38	0.847541	0.72	0.38	1.28829e-34
Epicardium	Mnda	1.11888e-37	0.987854	0.64	0.364	2.23777e-34
Epicardium	Nr4a3	1.19859e-37	0.836228	0.554	0.275	2.39718e-34
Epicardium	LOC108352650	1.97323e-37	0.467655	0.644	0.32	3.94646e-34
Epicardium	Atp5me	2.73022e-37	0.273856	0.744	0.405	5.46045e-34
Epicardium	Mrvi11	9.68363e-37	0.749597	0.659	0.361	1.93673e-33
Epicardium	Fth1	4.76026e-36	0.511897	0.659	0.359	9.52052e-33
Epicardium	Trim71	4.81228e-36	0.568851	0.571	0.303	9.62455e-33
Epicardium	Bend6	1.01685e-35	0.446146	0.612	0.287	2.0337e-32
Epicardium	Ryr31	1.52139e-35	0.323002	0.659	0.331	3.04279e-32
Epicardium	Usp131	5.87792e-35	0.60733	0.724	0.405	1.17558e-31
Epicardium	Sparc	6.99083e-35	0.684246	0.948	0.649	1.39817e-31
Epicardium	Sned1	3.24548e-34	0.769924	0.599	0.338	6.49096e-31
Epicardium	Myh10	3.54095e-34	1.1379	0.692	0.428	7.0819e-31
Epicardium	Adam12	7.56135e-34	1.47624	0.647	0.33	1.51227e-30
Epicardium	Loxl11	8.27077e-34	0.308037	0.75	0.414	1.65415e-30
Epicardium	Loxl2	2.38655e-33	0.531691	0.675	0.379	4.77311e-30
Epicardium	Hspb8	2.39829e-33	0.642061	0.657	0.387	4.79658e-30
Epicardium	Gja11	7.88255e-33	0.749458	0.716	0.444	1.57651e-29
Epicardium	Lsamp2	1.62078e-32	1.23386	0.567	0.312	3.24156e-29
Epicardium	Asap31	2.23487e-32	0.494302	0.774	0.468	4.46975e-29
Epicardium	Pcdha131	1.16446e-30	0.535346	0.713	0.408	2.32892e-27
Epicardium	Dclk11	1.67697e-30	0.446964	0.761	0.439	3.35395e-27
Epicardium	Abca11	1.55947e-28	0.282239	0.804	0.467	3.11894e-25
Epicardium	Nckap52	4.73452e-28	0.428624	0.709	0.418	9.46903e-25
Epicardium	Col4a51	2.27825e-27	0.409071	0.819	0.542	4.55651e-24
Epicardium	Plxdc22	8.00333e-27	0.650282	0.916	0.632	1.60067e-23
Epicardium	Col14a11	3.24354e-26	0.3271	0.752	0.424	6.48708e-23
Epicardium	Srgap1	6.72827e-26	0.395249	0.838	0.524	1.34565e-22
Epicardium	Slc38a11	1.75206e-25	0.281018	0.655	0.403	3.50412e-22
Epicardium	B2m	4.5597e-25	0.389936	0.772	0.484	9.1194e-22
Epicardium	Boc1	1.38628e-24	0.609107	0.808	0.514	2.77255e-21
Epicardium	Il1r1	7.19093e-17	0.69856	0.873	0.623	1.43819e-13
Neuronal Cells	Cdh19	0	7.84119	0.845	0.079	0
Neuronal Cells	Grik2	0	5.79624	0.962	0.243	0
Neuronal Cells	Sox10	0	8.48632	0.704	0.008	0
Neuronal Cells	Gldn	0	8.59288	0.748	0.06	0
Neuronal Cells	Igsf111	0	7.14167	0.809	0.136	0
Neuronal Cells	Adam23	0	5.64868	0.886	0.217	0
Neuronal Cells	Kcnq3	0	8.43573	0.818	0.164	0
Neuronal Cells	Scn7a	0	6.03571	0.907	0.254	0
Neuronal Cells	Csmd1	0	7.46958	0.736	0.091	0
Neuronal Cells	Rasgef1c	0	7.63384	0.696	0.084	0
Neuronal Cells	Ttyh1	0	7.24196	0.69	0.085	0
Neuronal Cells	Lgi4	0	5.77637	0.829	0.227	0
Neuronal Cells	Cadm2	0	7.67199	0.707	0.106	0
Neuronal Cells	Fign1	0	4.51795	0.946	0.359	0
Neuronal Cells	Chl1	0	7.19237	0.725	0.146	0
Neuronal Cells	Mlph	0	7.91605	0.612	0.036	0
Neuronal Cells	Dab1	0	7.27645	0.606	0.039	0
Neuronal Cells	Erbb31	0	6.7705	0.646	0.093	0
Neuronal Cells	Tdrd12	0	8.438	0.562	0.015	0
Neuronal Cells	Fgf5	0	8.96872	0.533	0.001	0
Neuronal Cells	L1cam	0	7.19603	0.6	0.07	0
Neuronal Cells	Gfra31	0	7.10618	0.555	0.04	0
Neuronal Cells	Tmprss11f	0	7.24365	0.519	0.013	0
Neuronal Cells	Tfap2b	0	7.33687	0.549	0.056	0
Neuronal Cells	Ngfr	0	6.97958	0.533	0.048	0
Neuronal Cells	S100a3	0	2.32413	0.53	0.053	0
Neuronal Cells	Lhx3	0	6.6144	0.472	0.005	0
Neuronal Cells	Ptprz11	0	6.72574	0.506	0.061	0
Neuronal Cells	Cmtm5	0	7.81682	0.441	0.02	0
Neuronal Cells	Snca	0	5.10463	0.424	0.015	0
Neuronal Cells	Il1a1	0	1.57386	0.429	0.023	0
Neuronal Cells	Apod	0	4.2868	0.443	0.039	0
Neuronal Cells	Ptchd1	0	2.99869	0.457	0.058	0
Neuronal Cells	Hepacam	0	8.10644	0.411	0.017	0
Neuronal Cells	Stum	0	3.17516	0.476	0.084	0
Neuronal Cells	Slc6a15	0	6.1717	0.4	0.025	0
Neuronal Cells	Col28a11	0	3.94659	0.44	0.079	0
Neuronal Cells	AC128394.2	0	2.864	0.37	0.015	0
Neuronal Cells	Zfhx4	0	5.95614	0.369	0.034	0
Neuronal Cells	Slc18a2	0	5.45736	0.373	0.04	0
Neuronal Cells	NEWGENE-2134	0	3.22605	0.345	0.015	0
Neuronal Cells	AABR07026483.1	0	7.22056	0.324	0.048	0
Neuronal Cells	Il1rapl1	5.36388e-303	5.25333	0.888	0.234	1.07278e-299
Neuronal Cells	Krt181	4.34441e-298	1.30213	0.472	0.05	8.68883e-295
Neuronal Cells	Cpvl2	1.27514e-297	0.92455	0.532	0.055	2.55028e-294
Neuronal Cells	Rassf41	1.73732e-294	5.44593	0.809	0.167	3.47463e-291
Neuronal Cells	Metrn	5.94579e-291	4.96382	0.454	0.057	1.18916e-287
Neuronal Cells	Itgb42	2.65988e-286	4.83638	0.881	0.253	5.31977e-283
Neuronal Cells	AABR07026924.1	2.14178e-279	4.24172	0.302	0.025	4.28357e-276
Neuronal Cells	Pex5l1	2.30206e-277	3.11652	0.563	0.088	4.60412e-274
Neuronal Cells	Col18a12	1.5047e-274	3.66021	0.921	0.367	3.0094e-271
Neuronal Cells	Fa2h	1.83148e-272	5.56056	0.441	0.091	3.66296e-269
Neuronal Cells	Gfra2	5.62825e-262	5.86527	0.672	0.146	1.12565e-258
Neuronal Cells	Trhde	1.75666e-259	5.75747	0.745	0.169	3.51332e-256
Neuronal Cells	Sorcs1	8.1521e-257	5.64925	0.799	0.209	1.63042e-253
Neuronal Cells	Hoxd3	1.44352e-254	2.82822	0.402	0.014	2.88703e-251
Neuronal Cells	Cnksr2	1.61092e-251	6.62148	0.682	0.153	3.22184e-248
Neuronal Cells	Insc	8.1981e-249	6.24605	0.604	0.125	1.63962e-245
Neuronal Cells	Arpp21	1.60513e-240	2.9204	0.445	0.05	3.21026e-237
Neuronal Cells	AABR07003030.2	4.81788e-234	5.90699	0.646	0.168	9.63576e-231
Neuronal Cells	Tenm32	8.23195e-233	3.39184	0.897	0.363	1.64639e-229
Neuronal Cells	Zfp5361	3.27082e-225	6.20481	0.579	0.164	6.54163e-222
Neuronal Cells	Slamf61	1.36385e-224	0.714319	0.457	0.063	2.72771e-221
Neuronal Cells	Pax5	2.05511e-223	0.350128	0.541	0.085	4.11023e-220
Neuronal Cells	AABR07049085.12	2.95452e-217	3.80747	0.866	0.335	5.90903e-214
Neuronal Cells	Aatk	2.95939e-215	4.698	0.796	0.281	5.91877e-212
Neuronal Cells	Atp10b	4.72652e-214	5.89127	0.43	0.097	9.45303e-211
Neuronal Cells	Sema3e1	5.48673e-214	6.07872	0.671	0.169	1.09735e-210
Neuronal Cells	Sox62	3.32371e-213	2.50431	0.9	0.474	6.64742e-210
Neuronal Cells	Megf10	1.34517e-212	5.78044	0.598	0.172	2.69034e-209
Neuronal Cells	Afap1l21	2.10726e-209	3.46754	0.81	0.367	4.21452e-206
Neuronal Cells	Cpa6	6.46483e-208	2.65621	0.557	0.094	1.29297e-204
Neuronal Cells	P2rx71	3.40413e-207	4.46408	0.791	0.353	6.80826e-204
Neuronal Cells	Zeb22	4.54981e-203	1.70812	0.981	0.708	9.09961e-200
Neuronal Cells	Nkain21	1.70126e-202	5.32074	0.652	0.12	3.40252e-199
Neuronal Cells	Adamts201	1.07495e-201	4.73149	0.582	0.12	2.1499e-198
Neuronal Cells	Alcam2	4.15997e-201	2.84417	0.854	0.407	8.31993e-198
Neuronal Cells	Gulp11	6.22857e-200	3.07636	0.884	0.441	1.24571e-196
Neuronal Cells	Slco4a1	2.87661e-199	1.3613	0.294	0.029	5.75323e-196
Neuronal Cells	Ank31	5.82421e-199	2.59848	0.911	0.489	1.16484e-195
Neuronal Cells	Mboat2	1.05757e-197	4.25087	0.775	0.329	2.11514e-194
Neuronal Cells	Bcar31	1.09562e-194	3.0715	0.858	0.379	2.19124e-191
Neuronal Cells	Dclk12	1.32389e-191	2.58677	0.878	0.435	2.64777e-188
Neuronal Cells	Ntng11	2.17688e-191	3.44923	0.748	0.23	4.35377e-188
Neuronal Cells	Niban1	5.13869e-190	2.85853	0.883	0.455	1.02774e-186
Neuronal Cells	Matn2	2.33059e-189	3.76157	0.767	0.35	4.66118e-186
Neuronal Cells	Col16a11	2.38936e-183	3.62712	0.756	0.317	4.77871e-180
Neuronal Cells	Pde8b1	4.9446e-182	2.66901	0.734	0.235	9.88919e-179
Neuronal Cells	Tspan11	2.09374e-181	4.42533	0.672	0.239	4.18749e-178
Neuronal Cells	Adgrl31	7.38328e-181	2.64418	0.799	0.282	1.47666e-177
Neuronal Cells	Lrrtm4	8.42691e-181	6.01184	0.628	0.205	1.68538e-177
Neuronal Cells	Grin2b1	2.3606e-180	3.46719	0.367	0.093	4.7212e-177
Neuronal Cells	Ephb21	6.32273e-178	3.63783	0.704	0.222	1.26455e-174
Neuronal Cells	Shc41	1.05209e-177	5.52558	0.521	0.114	2.10419e-174
Neuronal Cells	Alk	7.37177e-172	5.78375	0.633	0.218	1.47435e-168
Neuronal Cells	Ltk1	2.23081e-170	2.821	0.472	0.133	4.46161e-167
Neuronal Cells	AABR07065531.261	1.63524e-168	1.98576	0.373	0.087	3.27048e-165
Neuronal Cells	Nlgn1	1.77066e-167	6.36678	0.476	0.134	3.54132e-164
Neuronal Cells	Gas7	1.84505e-167	3.03047	0.783	0.36	3.6901e-164
Neuronal Cells	Il1rapl2	8.58179e-162	5.97011	0.663	0.206	1.71636e-158
Neuronal Cells	Nrxn1	1.66339e-161	3.18214	0.839	0.409	3.32677e-158
Neuronal Cells	Fam78b1	1.95357e-160	3.44933	0.725	0.293	3.90713e-157
Neuronal Cells	Iqgap21	2.84903e-160	3.49698	0.723	0.345	5.69806e-157
Neuronal Cells	Adgrg61	1.31426e-156	3.33434	0.739	0.271	2.62852e-153
Neuronal Cells	Fam135b	4.22271e-155	2.47315	0.367	0.087	8.44542e-152
Neuronal Cells	Fstl41	3.94617e-153	2.64912	0.351	0.099	7.89234e-150
Neuronal Cells	Neurl11	1.95718e-151	4.2943	0.54	0.159	3.91436e-148
Neuronal Cells	Lef1	6.01746e-150	3.27104	0.641	0.202	1.20349e-146
Neuronal Cells	AABR07027581.12	2.90709e-147	2.54385	0.802	0.382	5.81417e-144
Neuronal Cells	Tgfa	2.4184e-144	2.40199	0.541	0.144	4.8368e-141
Neuronal Cells	Ptprt	4.45458e-143	4.84464	0.595	0.173	8.90917e-140
Neuronal Cells	Hmga21	8.00087e-142	4.56733	0.399	0.084	1.60017e-138
Neuronal Cells	Nav23	9.53681e-142	2.06229	0.856	0.423	1.90736e-138
Neuronal Cells	Fhl51	7.0594e-141	1.28487	0.521	0.092	1.41188e-137
Neuronal Cells	Slc35f1	8.37471e-140	3.77714	0.593	0.249	1.67494e-136
Neuronal Cells	Sorcs2	5.08316e-139	4.15653	0.62	0.266	1.01663e-135
Neuronal Cells	Sv2c	3.61888e-132	2.65671	0.752	0.381	7.23776e-129
Neuronal Cells	Agmo1	5.92515e-131	3.32721	0.649	0.283	1.18503e-127
Neuronal Cells	Grid22	7.66607e-127	5.50686	0.421	0.156	1.53321e-123
Neuronal Cells	Abca8a	1.21814e-126	2.3274	0.764	0.391	2.43629e-123
Neuronal Cells	Arhgef261	5.60803e-125	4.22337	0.612	0.26	1.12161e-121
Neuronal Cells	Mctp12	1.19318e-124	2.23525	0.797	0.41	2.38636e-121
Neuronal Cells	Mcam1	2.14368e-120	2.08931	0.796	0.357	4.28735e-117
Neuronal Cells	Tnfrsf19	1.58748e-117	4.20079	0.456	0.175	3.17496e-114
Neuronal Cells	Gpm6b1	2.26259e-117	2.38185	0.769	0.347	4.52518e-114
Neuronal Cells	Egflam1	3.65753e-116	2.33951	0.714	0.308	7.31506e-113
Neuronal Cells	Tnc	4.96944e-116	4.01207	0.641	0.25	9.93888e-113
Neuronal Cells	Sorbs21	1.2715e-115	1.25305	0.959	0.577	2.543e-112
Neuronal Cells	Dync1i1	6.83792e-115	1.60237	0.522	0.135	1.36758e-111
Neuronal Cells	Sfrp4	3.50168e-114	1.95258	0.608	0.204	7.00335e-111
Neuronal Cells	Mapk101	4.55259e-114	3.40644	0.46	0.184	9.10517e-111
Neuronal Cells	Ptprj1	6.96142e-114	1.7494	0.837	0.488	1.39228e-110
Neuronal Cells	Ppp1r9a	1.14415e-113	2.60919	0.696	0.288	2.2883e-110
Neuronal Cells	Gpd1	1.73261e-113	1.31306	0.603	0.206	3.46523e-110
Neuronal Cells	Reln1	8.4532e-113	1.88065	0.669	0.216	1.69064e-109
Neuronal Cells	Art31	8.99115e-112	2.17665	0.778	0.366	1.79823e-108
Neuronal Cells	Nrcam	1.54292e-110	2.65601	0.638	0.27	3.08583e-107
Neuronal Cells	Trpm31	2.11556e-110	4.12161	0.579	0.217	4.23111e-107
Neuronal Cells	Dok5	8.5741e-109	1.82144	0.582	0.178	1.71482e-105
Neuronal Cells	Cyfip21	3.15226e-108	1.76191	0.495	0.173	6.30452e-105
Neuronal Cells	Cobl1	5.54007e-105	2.92177	0.603	0.275	1.10801e-101
Neuronal Cells	Prss122	2.83727e-103	2.01184	0.451	0.133	5.67453e-100
Neuronal Cells	Lrrtm3	8.75647e-99	2.26942	0.691	0.352	1.75129e-95
Neuronal Cells	Sntb11	7.41522e-98	1.80589	0.78	0.453	1.48304e-94
Neuronal Cells	Eda1	7.94719e-97	1.86895	0.774	0.442	1.58944e-93
Neuronal Cells	Aff32	1.93569e-96	1.78941	0.793	0.425	3.87138e-93
Neuronal Cells	Hs3st3a11	5.62668e-96	0.68222	0.568	0.184	1.12534e-92
Neuronal Cells	Mettl241	6.77767e-95	2.10759	0.464	0.172	1.35553e-91
Neuronal Cells	Col27a1	1.27137e-94	2.33471	0.709	0.371	2.54273e-91
Neuronal Cells	Sema3c1	2.84802e-94	1.71788	0.767	0.358	5.69604e-91
Neuronal Cells	Pfkfb1	1.33855e-93	1.07042	0.604	0.225	2.6771e-90
Neuronal Cells	Pak31	4.37787e-91	0.268713	0.451	0.176	8.75575e-88
Neuronal Cells	Lpcat2	9.01887e-91	1.84827	0.668	0.291	1.80377e-87
Neuronal Cells	Sgcd2	3.32248e-89	1.48169	0.777	0.5	6.64496e-86
Neuronal Cells	Ildr21	1.80297e-88	2.32645	0.597	0.252	3.60593e-85
Neuronal Cells	Crlf1	2.12819e-88	2.10035	0.468	0.175	4.25638e-85
Neuronal Cells	Lrrc4c1	4.47277e-88	1.34186	0.679	0.305	8.94555e-85
Neuronal Cells	Neb	5.96303e-88	1.95918	0.566	0.202	1.19261e-84
Neuronal Cells	Mx1	1.38699e-85	0.392214	0.589	0.236	2.77398e-82
Neuronal Cells	Olfml2a2	4.53488e-85	3.9268	0.464	0.21	9.06976e-82
Neuronal Cells	Nrg41	1.77442e-84	0.516977	0.411	0.091	3.54883e-81
Neuronal Cells	Abcb41	2.01726e-84	2.16321	0.695	0.391	4.03453e-81
Neuronal Cells	Kcnh8	2.50143e-83	5.61065	0.476	0.208	5.00286e-80
Neuronal Cells	Dok63	7.78876e-79	2.0426	0.5	0.136	1.55775e-75
Neuronal Cells	Col5a3	6.21536e-78	1.85452	0.71	0.379	1.24307e-74
Neuronal Cells	P4ha31	7.01497e-78	1.41906	0.491	0.146	1.40299e-74
Neuronal Cells	Enox11	4.80563e-77	2.0474	0.65	0.292	9.61126e-74
Neuronal Cells	Slc10a6	2.17505e-76	0.47146	0.587	0.257	4.35009e-73
Neuronal Cells	Pappa1	5.15872e-76	1.61111	0.672	0.274	1.03174e-72
Neuronal Cells	Mapt1	3.18788e-75	1.6067	0.742	0.364	6.37576e-72
Neuronal Cells	Aspa	8.25867e-75	2.83065	0.581	0.271	1.65173e-71
Neuronal Cells	Jph11	4.58581e-73	2.04229	0.625	0.302	9.17162e-70
Neuronal Cells	Hspb3	2.36843e-72	0.257138	0.533	0.194	4.73685e-69
Neuronal Cells	Megf111	1.19311e-70	0.282689	0.563	0.239	2.38622e-67
Neuronal Cells	Sntg2	2.53687e-68	0.914907	0.6	0.204	5.07375e-65
Neuronal Cells	Ctsz	2.86406e-67	0.882935	0.498	0.194	5.72811e-64
Neuronal Cells	Baiap2l12	1.69305e-66	1.94302	0.634	0.291	3.3861e-63
Neuronal Cells	Olfml2b	8.91712e-66	2.0385	0.604	0.313	1.78342e-62
Neuronal Cells	Ldb22	5.143e-64	1.36074	0.63	0.351	1.0286e-60
Neuronal Cells	Cdh8	2.79923e-62	0.519315	0.37	0.11	5.59845e-59
Neuronal Cells	Sh3bp21	4.41423e-62	0.876161	0.663	0.335	8.82847e-59
Neuronal Cells	Chn23	8.57091e-62	1.32613	0.755	0.396	1.71418e-58
Neuronal Cells	LOC103693323	7.30354e-61	0.860822	0.574	0.249	1.46071e-57
Neuronal Cells	Tmtc22	2.81728e-59	1.17215	0.755	0.406	5.63456e-56
Neuronal Cells	Apba11	1.15843e-58	1.29621	0.744	0.473	2.31687e-55
Neuronal Cells	Kcnc2	6.18125e-56	0.732342	0.633	0.305	1.23625e-52
Neuronal Cells	Grm8	2.68496e-55	0.728138	0.495	0.206	5.36993e-52
Neuronal Cells	Ano4	3.3773e-53	0.801771	0.603	0.268	6.7546e-50
Neuronal Cells	Myo101	1.53082e-50	0.791796	0.782	0.472	3.06165e-47
Neuronal Cells	Pclo	5.01771e-50	0.34768	0.495	0.197	1.00354e-46
Neuronal Cells	Mmp16	1.60428e-47	1.45799	0.541	0.272	3.20857e-44
Neuronal Cells	Slc44a5	3.014e-47	0.259054	0.592	0.239	6.028e-44
Neuronal Cells	Rcan1	2.48514e-46	1.31337	0.592	0.287	4.97029e-43
Neuronal Cells	Tnik1	5.33476e-46	0.985029	0.739	0.435	1.06695e-42
Neuronal Cells	Xkr41	3.13243e-45	0.603112	0.611	0.288	6.26487e-42
Neuronal Cells	Dpyd	1.58894e-44	0.943798	0.616	0.291	3.17789e-41
Neuronal Cells	Irs2	1.87882e-44	0.705842	0.668	0.409	3.75764e-41
Neuronal Cells	Igfbp3	2.38201e-42	0.306361	0.59	0.286	4.76402e-39
Neuronal Cells	Plxdc23	3.03556e-40	0.525716	0.891	0.631	6.07113e-37
Neuronal Cells	Ddah11	5.39685e-39	0.59983	0.644	0.373	1.07937e-35
Neuronal Cells	Tnfaip6	5.43839e-39	0.69389	0.538	0.277	1.08768e-35
Neuronal Cells	Pla2r1	3.45686e-37	0.389199	0.559	0.269	6.91371e-34
Neuronal Cells	Gpx1	1.08972e-36	0.461766	0.601	0.311	2.17944e-33
Neuronal Cells	Prelp1	4.53631e-36	0.458701	0.478	0.199	9.07263e-33
Neuronal Cells	Pcdh72	8.97863e-34	0.417459	0.633	0.36	1.79573e-30
Neuronal Cells	Ppp1r14c1	6.66642e-33	0.448396	0.617	0.355	1.33328e-29
Neuronal Cells	Atp5f1e1	1.06319e-31	0.824075	0.589	0.333	2.12638e-28
Neuronal Cells	Cd63	1.60725e-30	0.865843	0.544	0.263	3.21449e-27
Neuronal Cells	Maoa	5.8039e-29	0.31388	0.608	0.343	1.16078e-25
Neuronal Cells	Pde10a	1.23256e-27	0.560746	0.704	0.435	2.46512e-24
Neuronal Cells	Spon12	7.4799e-27	0.345721	0.59	0.33	1.49598e-23
Neuronal Cells	Cox8b	2.66295e-23	0.590237	0.682	0.372	5.32591e-20
Neuronal Cells	Atp5mc3	2.44265e-21	0.456772	0.646	0.382	4.88529e-18
Neuronal Cells	Cst3	6.92301e-21	0.416897	0.619	0.319	1.3846e-17
Neuronal Cells	Ckm1	7.24137e-21	0.406526	0.682	0.387	1.44827e-17
Neuronal Cells	Glis31	6.65479e-20	0.515364	0.729	0.477	1.33096e-16
