# Supplementary material for: Regional and cell specific bioactivity of injectable extracellular matrix biomaterials in myocardial infarction
Source: Nat Commun. 2025 Nov 24;16:10387. doi: 10.1038/s41467-025-65351-5 (PMC12644877; doi:10.1038/s41467-025-65351-5)
Supplement: Supplementary file 8 — Supplementary Data 6 [file 41467_2025_65351_MOESM8_ESM.xlsx]

## Sheet: SupplementaryTableSubacuteMarke
Supplementary Data 6. Subcluster Markers Genes for Cell Types in Subacute MI
Cell Type	Gene	Cluster	p_val	avg_log2FC	pct.1	pct.2	p_val_adj
Macrophage	Gpnmb	1	8.42076e-39	1.56796	0.781	0.439	1.68415e-35
Macrophage	Adgrg2	1	2.93894e-22	0.530266	0.09	0.343	5.87787e-19
Macrophage	Epha5	2	2.08401e-130	1.74593	0.664	0.062	4.16803e-127
Macrophage	Prmt8	2	1.03529e-120	4.33494	0.676	0.092	2.07058e-117
Macrophage	Tnfrsf19	2	2.05722e-109	2.62721	0.697	0.118	4.11444e-106
Macrophage	Scn9a	2	5.42374e-99	6.09285	0.502	0.05	1.08475e-95
Macrophage	Neil3	2	3.68052e-97	1.51833	0.71	0.151	7.36105e-94
Macrophage	Col9a1	2	4.95623e-93	1.48544	0.531	0.063	9.91245e-90
Macrophage	Cacna2d2	2	4.59465e-91	1.88836	0.469	0.058	9.1893e-88
Macrophage	Sema3e	2	1.11875e-86	1.10511	0.726	0.181	2.23749e-83
Macrophage	Caln1	2	3.71731e-82	2.39745	0.581	0.065	7.43462e-79
Macrophage	Grm1	2	1.26638e-75	0.877607	0.49	0.041	2.53277e-72
Macrophage	Kif11	2	1.98262e-74	0.400731	0.349	0.088	3.96524e-71
Macrophage	AABR07047309.3	2	2.86038e-73	2.50427	0.556	0.102	5.72076e-70
Macrophage	Fbn2	2	2.70085e-72	1.3036	0.714	0.187	5.40169e-69
Macrophage	Adipoq	2	1.05188e-71	1.85125	0.693	0.183	2.10375e-68
Macrophage	Armc4	2	2.60848e-68	2.41193	0.573	0.118	5.21696e-65
Macrophage	Brinp2	2	1.77515e-67	0.444724	0.734	0.175	3.5503e-64
Macrophage	Oas3	2	3.83007e-67	0.330999	0.349	0.067	7.66013e-64
Macrophage	AABR07065190.1	2	1.05094e-66	0.424606	0.386	0.035	2.10187e-63
Macrophage	AABR07017902.1	2	9.86259e-66	0.573789	0.631	0.128	1.97252e-62
Macrophage	Alk	2	6.12529e-65	0.71969	0.415	0.063	1.22506e-61
Macrophage	Chst9	2	2.88442e-64	1.25585	0.456	0.074	5.76884e-61
Macrophage	Reg3g	2	2.32461e-63	2.28009	0.581	0.15	4.64922e-60
Macrophage	Reg3b	2	3.05908e-62	0.359052	0.651	0.171	6.11816e-59
Macrophage	Lrrc4b	2	9.86464e-62	1.82508	0.697	0.173	1.97293e-58
Macrophage	Rasgrf1	2	5.78445e-61	2.34013	0.556	0.122	1.15689e-57
Macrophage	Ankrd9	2	1.41178e-60	1.01692	0.544	0.147	2.82356e-57
Macrophage	Flt4	2	4.14165e-60	0.502709	0.697	0.185	8.2833e-57
Macrophage	Gbp1	2	9.05949e-58	1.60393	0.527	0.098	1.8119e-54
Macrophage	Sv2c	2	1.51569e-55	0.728986	0.481	0.102	3.03138e-52
Macrophage	Fbxw10	2	2.40754e-55	2.11184	0.411	0.096	4.81509e-52
Macrophage	Omg	2	4.31986e-55	3.78169	0.407	0.067	8.63972e-52
Macrophage	Sybu	2	1.21234e-54	1.64783	0.349	0.056	2.42468e-51
Macrophage	Nuf2	2	2.24375e-54	1.22556	0.51	0.098	4.4875e-51
Macrophage	Lrrtm3	2	2.88897e-54	1.12257	0.722	0.262	5.77795e-51
Macrophage	Nrg1	2	6.29055e-53	1.53886	0.734	0.242	1.25811e-49
Macrophage	Tmem178a	2	3.66125e-52	1.17497	0.705	0.215	7.3225e-49
Macrophage	Asb15	2	9.5593e-52	0.68461	0.531	0.095	1.91186e-48
Macrophage	Gen1	2	3.53398e-50	0.558285	0.685	0.17	7.06796e-47
Macrophage	Sypl2	2	1.07199e-49	0.341602	0.39	0.066	2.14398e-46
Macrophage	Tnc	2	1.35005e-49	1.36875	0.556	0.12	2.7001e-46
Macrophage	Fbxo40	2	4.38187e-48	0.598053	0.556	0.135	8.76375e-45
Macrophage	Lrrc2	2	5.62647e-48	0.888037	0.589	0.11	1.12529e-44
Macrophage	Tesc	2	6.62301e-48	0.682758	0.631	0.147	1.3246e-44
Macrophage	Rbp1	2	1.14238e-47	0.662193	0.432	0.116	2.28476e-44
Macrophage	Sptb	2	1.6931e-47	0.410837	0.618	0.135	3.3862e-44
Macrophage	Dlgap5	2	3.00483e-47	0.506048	0.568	0.151	6.00966e-44
Macrophage	F13a1	2	3.33673e-47	1.42171	0.921	0.484	6.67346e-44
Macrophage	Ky	2	4.90979e-47	0.48975	0.705	0.193	9.81959e-44
Macrophage	Trpc3	2	1.71312e-46	0.681089	0.49	0.128	3.42623e-43
Macrophage	Rec114	2	9.60035e-46	1.37654	0.643	0.212	1.92007e-42
Macrophage	Iqgap3	2	5.67327e-45	1.30958	0.606	0.216	1.13465e-41
Macrophage	Skap1	2	1.08239e-44	0.95816	0.622	0.185	2.16478e-41
Macrophage	Bdnf	2	3.20644e-44	0.860364	0.519	0.136	6.41287e-41
Macrophage	Lmcd1	2	4.77996e-44	0.69569	0.718	0.221	9.55992e-41
Macrophage	Cnnm2	2	4.8058e-44	1.06096	0.643	0.155	9.6116e-41
Macrophage	Klhl4	2	7.15938e-43	0.291342	0.539	0.129	1.43188e-39
Macrophage	Slc1a3	2	7.22258e-43	1.18767	0.689	0.267	1.44452e-39
Macrophage	Heyl	2	3.53724e-42	0.833518	0.564	0.121	7.07449e-39
Macrophage	Pfkfb1	2	3.68996e-42	1.6047	0.415	0.125	7.37993e-39
Macrophage	Cgn	2	6.46468e-42	1.46869	0.606	0.167	1.29294e-38
Macrophage	Ugdh	2	7.18736e-42	0.406885	0.705	0.215	1.43747e-38
Macrophage	Stab1	2	7.58066e-42	1.33678	0.959	0.624	1.51613e-38
Macrophage	Clu	2	8.77531e-42	0.947338	0.726	0.248	1.75506e-38
Macrophage	Nrxn3	2	1.98159e-41	1.78219	0.477	0.095	3.96317e-38
Macrophage	Samd12	2	2.03858e-41	0.801492	0.726	0.32	4.07716e-38
Macrophage	Adamts3	2	2.07386e-41	0.870674	0.39	0.106	4.14771e-38
Macrophage	Sntg2	2	8.76328e-41	0.777823	0.602	0.13	1.75266e-37
Macrophage	Rims1	2	1.63353e-40	2.00459	0.402	0.062	3.26705e-37
Macrophage	Mctp2	2	1.63623e-40	1.1714	0.896	0.47	3.27246e-37
Macrophage	Igfbp4	2	4.64697e-40	0.780062	0.531	0.147	9.29394e-37
Macrophage	Ccdc148	2	6.60912e-40	1.1197	0.61	0.121	1.32182e-36
Macrophage	Lyve1	2	3.22255e-39	0.534291	0.805	0.325	6.4451e-36
Macrophage	Art3	2	3.55783e-39	0.961298	0.647	0.22	7.11565e-36
Macrophage	Sema3a	2	5.22153e-39	1.18732	0.544	0.163	1.04431e-35
Macrophage	Ryr3	2	6.91144e-39	0.368246	0.556	0.143	1.38229e-35
Macrophage	Cux2	2	4.85731e-38	0.279711	0.606	0.195	9.71462e-35
Macrophage	Flnc	2	1.61464e-37	0.630074	0.535	0.185	3.22928e-34
Macrophage	Abcd2	2	1.70957e-37	2.0174	0.382	0.129	3.41914e-34
Macrophage	Nr1h4	2	2.50794e-37	1.27069	0.531	0.112	5.01589e-34
Macrophage	Scn7a	2	3.59154e-37	0.895708	0.461	0.089	7.18308e-34
Macrophage	Nkain2	2	7.92595e-37	0.782473	0.502	0.118	1.58519e-33
Macrophage	Pcdha13	2	8.80013e-37	1.04016	0.432	0.144	1.76003e-33
Macrophage	Nova1	2	1.75683e-36	0.31362	0.423	0.153	3.51366e-33
Macrophage	Fgf10	2	2.3708e-36	0.689082	0.448	0.086	4.7416e-33
Macrophage	Plekha7	2	3.52048e-36	0.386278	0.651	0.222	7.04096e-33
Macrophage	Ccl2	2	4.06468e-36	0.462021	0.598	0.193	8.12935e-33
Macrophage	Nr4a1	2	4.23386e-36	0.735961	0.51	0.175	8.46772e-33
Macrophage	Cdh7	2	5.57698e-36	2.62239	0.469	0.097	1.1154e-32
Macrophage	Kcnd3	2	6.46071e-36	0.327826	0.552	0.161	1.29214e-32
Macrophage	Colec12	2	7.14244e-36	1.52133	0.975	0.706	1.42849e-32
Macrophage	Apobec1	2	1.51175e-35	1.24568	0.88	0.463	3.02351e-32
Macrophage	Adhfe1	2	3.29962e-35	0.490023	0.535	0.183	6.59923e-32
Macrophage	Cadm3	2	3.38013e-35	0.401678	0.461	0.155	6.76026e-32
Macrophage	AC096301.1	2	3.66045e-35	0.522244	0.419	0.167	7.32089e-32
Macrophage	Ptn	2	3.67468e-35	0.88381	0.477	0.166	7.34936e-32
Macrophage	Prodh1	2	5.52662e-35	0.920219	0.689	0.274	1.10532e-31
Macrophage	Bace2	2	8.42873e-35	0.774795	0.481	0.203	1.68575e-31
Macrophage	Col14a1	2	1.80124e-34	0.727511	0.452	0.147	3.60248e-31
Macrophage	Abca17	2	4.63919e-34	1.31441	0.905	0.51	9.27839e-31
Macrophage	Anxa3	2	4.75296e-34	0.563618	0.502	0.163	9.50592e-31
Macrophage	Ltc4s	2	5.70006e-34	0.792582	0.664	0.291	1.14001e-30
Macrophage	Dync1i1	2	7.28641e-34	0.802208	0.573	0.167	1.45728e-30
Macrophage	AC110709.2	2	3.73283e-33	1.57203	0.61	0.232	7.46566e-30
Macrophage	Pld5	2	4.57645e-33	0.597503	0.647	0.248	9.1529e-30
Macrophage	Frmd5	2	6.9002e-33	1.51406	0.452	0.199	1.38004e-29
Macrophage	Mpped2	2	9.33403e-33	0.66915	0.519	0.177	1.86681e-29
Macrophage	Prrx1	2	2.36835e-32	0.475864	0.485	0.171	4.7367e-29
Macrophage	Prkaa2	2	7.98907e-32	0.504016	0.71	0.262	1.59781e-28
Macrophage	Ptpn3	2	9.20962e-32	0.619353	0.585	0.216	1.84192e-28
Macrophage	Eva1c	2	1.10734e-31	0.399669	0.544	0.185	2.21469e-28
Macrophage	Slc16a10	2	1.12977e-31	0.535507	0.822	0.426	2.25953e-28
Macrophage	Syt14	2	1.19168e-31	0.568178	0.573	0.208	2.38335e-28
Macrophage	Slc22a23	2	2.28127e-31	0.387221	0.519	0.199	4.56253e-28
Macrophage	Ppargc1a	2	2.28856e-31	0.745515	0.477	0.191	4.57711e-28
Macrophage	Mylk	2	2.83477e-31	0.256885	0.444	0.166	5.66954e-28
Macrophage	Galnt17	2	3.07615e-31	0.46766	0.402	0.149	6.15229e-28
Macrophage	Mki67	2	1.44584e-30	0.617631	0.548	0.249	2.89168e-27
Macrophage	Lrrc4c	2	3.16527e-30	0.508253	0.734	0.283	6.33054e-27
Macrophage	Nppb	2	4.40513e-30	0.582908	0.606	0.245	8.81026e-27
Macrophage	Myoz2	2	9.90616e-30	0.753273	0.61	0.244	1.98123e-26
Macrophage	AC130940.1	2	1.36113e-29	0.281197	0.552	0.207	2.72227e-26
Macrophage	Sox6	2	2.23245e-29	0.61134	0.539	0.208	4.4649e-26
Macrophage	Pgm5	2	2.65838e-29	0.321456	0.515	0.205	5.31676e-26
Macrophage	Gulp1	2	3.4301e-29	0.716135	0.502	0.187	6.8602e-26
Macrophage	Sfxn5	2	4.55082e-29	0.505328	0.552	0.207	9.10165e-26
Macrophage	Ros1	2	4.63174e-29	0.881032	0.568	0.211	9.26349e-26
Macrophage	Tll1	2	6.83085e-29	0.275251	0.556	0.211	1.36617e-25
Macrophage	PCOLCE2	2	7.43181e-29	0.811948	0.498	0.181	1.48636e-25
Macrophage	Pde1a	2	1.11639e-28	0.870096	0.452	0.189	2.23278e-25
Macrophage	Fstl5	2	1.64981e-28	0.599306	0.51	0.104	3.29962e-25
Macrophage	Thsd7b	2	4.2544e-28	0.937327	0.407	0.133	8.5088e-25
Macrophage	Col5a3	2	7.58457e-28	0.804345	0.502	0.204	1.51691e-24
Macrophage	Ifitm3	2	9.30228e-28	0.734267	0.714	0.311	1.86046e-24
Macrophage	Spink8	2	1.17635e-27	0.586962	0.643	0.241	2.3527e-24
Macrophage	Aebp1	2	1.83229e-27	0.610174	0.502	0.227	3.66459e-24
Macrophage	Tbx20	2	3.17971e-27	0.584651	0.548	0.252	6.35943e-24
Macrophage	Nox4	2	4.54995e-27	0.26866	0.693	0.305	9.0999e-24
Macrophage	Mrc1	2	7.35262e-27	0.908648	0.967	0.701	1.47052e-23
Macrophage	AC134204.1	2	8.92236e-27	0.334104	0.581	0.284	1.78447e-23
Macrophage	Smpd3	2	1.03728e-26	0.627099	0.635	0.293	2.07455e-23
Macrophage	Col22a1	2	1.95475e-26	1.39829	0.502	0.214	3.90951e-23
Macrophage	Pcsk5	2	2.00544e-26	0.337779	0.49	0.212	4.01087e-23
Macrophage	AABR07051518.1	2	2.85966e-26	1.04043	0.589	0.284	5.71931e-23
Macrophage	Gucy1a1	2	9.34398e-26	0.611731	0.635	0.296	1.8688e-22
Macrophage	Iqub	2	1.15496e-25	0.272143	0.527	0.276	2.30991e-22
Macrophage	Olr59	2	1.2334e-25	0.31648	0.461	0.094	2.46679e-22
Macrophage	LOC100911486	2	1.38554e-25	0.505976	0.407	0.102	2.77108e-22
Macrophage	Rspo1	2	1.88681e-25	0.314568	0.585	0.283	3.77363e-22
Macrophage	Mmrn1	2	2.04338e-25	0.579304	0.349	0.084	4.08677e-22
Macrophage	Slco2b1	2	5.92645e-25	0.805462	0.975	0.617	1.18529e-21
Macrophage	Stk26	2	7.87848e-25	0.55382	0.39	0.092	1.5757e-21
Macrophage	C1qa	2	2.86997e-24	0.756722	0.701	0.302	5.73994e-21
Macrophage	Mgmt	2	9.35246e-24	0.764516	0.817	0.406	1.87049e-20
Macrophage	Naca	2	2.09705e-23	0.308133	0.71	0.311	4.1941e-20
Macrophage	Pf4	2	3.39948e-23	0.646877	0.51	0.256	6.79895e-20
Macrophage	Glb1l2	2	5.70067e-23	0.305676	0.423	0.121	1.14013e-19
Macrophage	Vash2	2	1.32529e-22	1.25712	0.427	0.108	2.65059e-19
Macrophage	Ahr	2	1.63906e-22	0.519285	0.726	0.347	3.27812e-19
Macrophage	Rgs6	2	1.78273e-22	0.945768	0.531	0.246	3.56545e-19
Macrophage	Gramd1b	2	3.2484e-22	0.911246	0.905	0.567	6.4968e-19
Macrophage	Adap2	2	8.03901e-22	0.946181	0.83	0.493	1.6078e-18
Macrophage	Asgr2	2	1.57388e-21	0.565893	0.793	0.397	3.14777e-18
Macrophage	Mx1	2	2.78763e-21	0.530365	0.647	0.318	5.57526e-18
Macrophage	Alox5	2	3.3173e-21	0.762525	0.722	0.432	6.63461e-18
Macrophage	Emilin2	2	5.30135e-21	0.49954	0.676	0.33	1.06027e-17
Macrophage	Abcc4	2	5.58472e-21	0.415625	0.581	0.28	1.11694e-17
Macrophage	Polr2m	2	8.50374e-21	0.273693	0.585	0.264	1.70075e-17
Macrophage	Iqgap2	2	9.44649e-21	0.999709	0.817	0.487	1.8893e-17
Macrophage	Insr	2	1.73261e-20	0.267143	0.697	0.306	3.46521e-17
Macrophage	Mertk	2	2.31722e-20	0.86479	0.913	0.608	4.63444e-17
Macrophage	Nrcam	2	2.55961e-20	0.354161	0.801	0.411	5.11922e-17
Macrophage	Eda	2	2.9504e-20	0.400482	0.544	0.276	5.90079e-17
Macrophage	Gpcpd1	2	7.79623e-20	0.276439	0.668	0.306	1.55925e-16
Macrophage	Nuak1	2	9.21838e-20	0.521081	0.672	0.373	1.84368e-16
Macrophage	Tbc1d4	2	1.88831e-19	0.890087	0.934	0.651	3.77662e-16
Macrophage	Nkain3	2	2.64091e-19	1.97319	0.365	0.066	5.28183e-16
Macrophage	Mnda	2	6.13456e-19	0.389966	0.747	0.404	1.22691e-15
Macrophage	Med12l	2	1.03076e-18	0.251674	0.747	0.409	2.06151e-15
Macrophage	Msr1	2	1.44385e-18	0.541344	0.755	0.414	2.8877e-15
Macrophage	AABR07025140.1	2	3.1739e-18	0.769882	0.759	0.392	6.3478e-15
Macrophage	Car10	2	4.58734e-18	0.645651	0.444	0.185	9.17467e-15
Macrophage	Deptor	2	6.47824e-18	0.473483	0.759	0.38	1.29565e-14
Macrophage	Nfatc2	2	9.62344e-18	0.643084	0.722	0.408	1.92469e-14
Macrophage	Ubash3b	2	2.55608e-17	0.786447	0.909	0.555	5.11217e-14
Macrophage	Adgre1	2	5.12909e-17	0.643891	0.822	0.468	1.02582e-13
Macrophage	Cdkn2b	2	1.69821e-16	0.982049	0.427	0.126	3.39643e-13
Macrophage	Ston2	2	1.01799e-15	0.46091	0.788	0.479	2.03598e-12
Macrophage	Ivns1abp	2	1.48242e-14	0.457761	0.751	0.44	2.96483e-11
Macrophage	Actn2	2	5.34751e-14	0.326046	0.622	0.362	1.0695e-10
Macrophage	Ctsb	2	6.40801e-14	0.739742	0.822	0.558	1.2816e-10
Macrophage	Epsti1	2	1.27866e-12	0.34509	0.763	0.471	2.55731e-09
Macrophage	Pde7b	2	5.06099e-12	0.630984	0.759	0.509	1.0122e-08
Macrophage	Slc7a8	2	1.10046e-11	0.386948	0.689	0.428	2.20092e-08
Macrophage	Gna15	2	2.14698e-11	0.590607	0.838	0.564	4.29397e-08
Macrophage	Adgrg6	2	8.65225e-11	0.376027	0.793	0.471	1.73045e-07
Macrophage	Gas7	2	4.47619e-10	0.357286	0.863	0.562	8.95238e-07
Macrophage	Stxbp6	2	6.45878e-09	0.471335	0.859	0.583	1.29176e-05
Macrophage	Nckap1l	2	1.75796e-07	0.258086	0.817	0.549	0.000351592
Macrophage	Ptk2b	2	1.79046e-07	0.299428	0.805	0.541	0.000358092
Macrophage	Dgkz	2	2.54059e-07	0.310344	0.826	0.556	0.000508117
Macrophage	Thbs1	3	1.29581e-44	2.29134	0.277	0.015	2.59163e-41
Macrophage	Cdh13	3	4.16614e-26	2.40366	0.549	0.214	8.33227e-23
Macrophage	Shank3	3	4.39459e-26	2.84609	0.503	0.142	8.78918e-23
Macrophage	Etl4	3	1.58214e-23	2.21683	0.569	0.255	3.16429e-20
Macrophage	Emcn	3	4.57513e-22	2.3379	0.426	0.115	9.15027e-19
Macrophage	Ptprb	3	5.16026e-22	1.84156	0.487	0.147	1.03205e-18
Macrophage	Adgrf5	3	1.3302e-20	2.26693	0.544	0.254	2.6604e-17
Macrophage	Tspan18	3	1.74029e-20	2.6125	0.39	0.105	3.48058e-17
Macrophage	Adgrg3	3	2.60917e-19	0.866492	0.462	0.205	5.21834e-16
Macrophage	Cyyr1	3	3.41449e-17	2.01485	0.467	0.2	6.82898e-14
Macrophage	Cald1	3	3.5365e-17	1.40961	0.456	0.182	7.073e-14
Macrophage	Dnm3	3	1.8575e-16	1.68637	0.533	0.256	3.715e-13
Macrophage	Clic5	3	2.45218e-16	2.00937	0.523	0.255	4.90437e-13
Macrophage	Mgp	3	9.51091e-16	1.41771	0.656	0.365	1.90218e-12
Macrophage	Ntn1	3	2.32086e-15	2.2442	0.436	0.163	4.64172e-12
Macrophage	Fstl1	3	3.25196e-15	1.58761	0.482	0.2	6.50392e-12
Macrophage	Lmo7	3	1.00756e-14	1.34727	0.431	0.174	2.01511e-11
Macrophage	Mgll	3	1.13876e-14	1.39763	0.646	0.389	2.27752e-11
Macrophage	Col1a1	3	1.38013e-14	1.5213	0.656	0.374	2.76026e-11
Macrophage	LOC108352650	3	1.69803e-14	1.61343	0.446	0.174	3.39607e-11
Macrophage	AABR07007032.1	3	1.90045e-14	1.36308	0.585	0.311	3.8009e-11
Macrophage	Atp5f1b	3	2.13619e-14	1.29714	0.672	0.419	4.27238e-11
Macrophage	Sparc	3	2.23938e-14	1.28516	0.605	0.324	4.47876e-11
Macrophage	Usp2	3	2.69047e-14	1.3806	0.4	0.148	5.38093e-11
Macrophage	Nxn	3	3.60845e-14	2.01271	0.549	0.28	7.21691e-11
Macrophage	Colgalt2	3	1.1863e-13	2.10474	0.405	0.106	2.3726e-10
Macrophage	AABR07027581.1	3	5.41303e-13	2.12885	0.328	0.077	1.08261e-09
Macrophage	Scara5	3	2.3989e-12	1.59944	0.385	0.126	4.79779e-09
Macrophage	Col8a1	3	1.75165e-11	1.03214	0.585	0.325	3.5033e-08
Macrophage	Fbn1	3	4.65744e-11	1.05041	0.626	0.372	9.31489e-08
Macrophage	Fbln5	3	5.64118e-11	2.19157	0.344	0.093	1.12824e-07
Macrophage	Tmeff2	3	8.24542e-10	1.0483	0.431	0.18	1.64908e-06
Macrophage	AABR07003304.2	5	1.02105e-56	5.41505	0.373	0.037	2.04211e-53
Macrophage	Snca	5	2.36555e-54	3.50368	0.373	0.038	4.73109e-51
Macrophage	Cd163	5	1.04818e-50	2.88081	0.88	0.361	2.09636e-47
Macrophage	F13a11	5	3.35492e-38	2.04084	0.887	0.514	6.70984e-35
Macrophage	Ptger3	5	5.61337e-37	2.70459	0.373	0.058	1.12267e-33
Macrophage	Mctp1	5	3.70927e-31	2.75188	0.761	0.36	7.41854e-28
Macrophage	Ppp2r2b	5	3.88979e-31	2.88527	0.683	0.19	7.77957e-28
Macrophage	Kcnt2	5	1.56094e-30	1.5051	0.951	0.607	3.12188e-27
Macrophage	Col19a1	5	5.73822e-29	3.94777	0.641	0.227	1.14764e-25
Macrophage	Fam71f1	5	4.01899e-25	2.32104	0.373	0.094	8.03798e-22
Macrophage	Ccl12	5	5.7995e-25	1.03191	0.401	0.103	1.1599e-21
Macrophage	Lamc3	5	3.35457e-23	0.620296	0.359	0.067	6.70913e-20
Macrophage	Lyve11	5	3.33717e-22	2.21332	0.697	0.364	6.67434e-19
Macrophage	Cpvl	5	1.25455e-21	4.62252	0.31	0.037	2.5091e-18
Macrophage	Adam23	5	1.0136e-20	3.47393	0.577	0.282	2.02719e-17
Macrophage	Slco2b11	5	1.57052e-20	1.12395	0.915	0.644	3.14105e-17
Macrophage	Prc1	5	8.83512e-20	0.909986	0.352	0.075	1.76702e-16
Macrophage	Smoc1	5	1.29307e-19	1.85289	0.303	0.036	2.58613e-16
Macrophage	Prkcz	5	2.84863e-19	4.90634	0.43	0.138	5.69726e-16
Macrophage	Bmx	5	4.03932e-18	1.9145	0.352	0.099	8.07865e-15
Macrophage	Ovol1	5	2.48141e-15	1.0402	0.359	0.061	4.96283e-12
Macrophage	Il1rl1	5	5.9659e-13	2.04155	0.521	0.218	1.19318e-09
Macrophage	Fbxw101	5	3.79311e-12	2.76467	0.401	0.116	7.58622e-09
Macrophage	Fgf101	5	8.34772e-12	1.1433	0.373	0.115	1.66954e-08
Macrophage	Olr591	5	7.4864e-10	0.923773	0.387	0.123	1.49728e-06
Macrophage	LOC1009114861	5	3.90694e-07	0.659285	0.394	0.121	0.000781387
Macrophage	Nkd2	5	4.01987e-07	0.565128	0.324	0.066	0.000803974
Macrophage	Cldn4	6	1.08459e-111	5.39498	0.432	0.014	2.16918e-108
Macrophage	Gpr143	6	7.44463e-107	6.048	0.534	0.029	1.48893e-103
Macrophage	Krt17	6	2.41241e-105	3.07191	0.458	0.016	4.82483e-102
Macrophage	Emx2	6	1.50118e-99	6.19285	0.492	0.026	3.00237e-96
Macrophage	Ankrd34c	6	2.99817e-95	5.95585	0.593	0.05	5.99634e-92
Macrophage	LOC108348453	6	5.34471e-90	5.76407	0.441	0.028	1.06894e-86
Macrophage	AABR07035486.1	6	1.24211e-87	7.50245	0.297	0.006	2.48423e-84
Macrophage	Hist1h4m	6	2.63606e-87	5.04187	0.508	0.037	5.27212e-84
Macrophage	AABR07032261.3	6	3.67902e-86	3.45066	0.508	0.036	7.35804e-83
Macrophage	Ccl9	6	1.72601e-82	2.43892	0.508	0.039	3.45202e-79
Macrophage	Fgf7	6	2.78509e-82	2.38503	0.466	0.025	5.57018e-79
Macrophage	Esco2	6	2.57341e-79	3.37186	0.5	0.039	5.14681e-76
Macrophage	Susd5	6	3.6667e-78	4.48749	0.432	0.018	7.3334e-75
Macrophage	Ropn1l	6	8.97495e-78	6.11962	0.415	0.025	1.79499e-74
Macrophage	AABR07032261.1	6	1.41133e-76	5.51181	0.661	0.086	2.82267e-73
Macrophage	AABR07063558.1	6	2.36697e-71	2.82364	0.5	0.046	4.73394e-68
Macrophage	AABR07033925.1	6	2.28121e-70	2.38912	0.475	0.036	4.56242e-67
Macrophage	Rab15	6	3.20435e-68	4.03226	0.347	0.048	6.4087e-65
Macrophage	AC128394.2	6	6.36169e-67	4.69082	0.483	0.014	1.27234e-63
Macrophage	Slc47a1	6	2.12536e-65	5.05692	0.559	0.056	4.25071e-62
Macrophage	Cela1	6	1.21245e-62	4.43433	0.627	0.111	2.42491e-59
Macrophage	Tspan33	6	2.52216e-62	1.47933	0.466	0.057	5.04431e-59
Macrophage	Dhrs9	6	5.6076e-61	3.88905	0.559	0.05	1.12152e-57
Macrophage	Dab1	6	1.46273e-60	3.7827	0.297	0.013	2.92546e-57
Macrophage	Ptcd3	6	5.00104e-59	3.4714	0.983	0.483	1.00021e-55
Macrophage	Gata3	6	4.06043e-57	1.42741	0.483	0.042	8.12087e-54
Macrophage	Atp1b4	6	8.18741e-56	2.60295	0.441	0.014	1.63748e-52
Macrophage	Espl1	6	1.03462e-51	1.8838	0.508	0.076	2.06924e-48
Macrophage	Atp6v0d2	6	1.13334e-51	4.10399	0.822	0.139	2.26667e-48
Macrophage	Ass1	6	4.84674e-47	2.59824	0.373	0.039	9.69349e-44
Macrophage	Padi2	6	7.90328e-47	3.89473	0.449	0.039	1.58066e-43
Macrophage	NEWGENE-2134	6	1.07037e-45	1.82155	0.407	0.053	2.14075e-42
Macrophage	Hpgd	6	6.26427e-45	1.59673	0.415	0.039	1.25285e-41
Macrophage	Gpnmb1	6	1.43117e-44	2.45588	0.941	0.47	2.86234e-41
Macrophage	Susd4	6	3.28231e-43	2.71612	0.475	0.036	6.56463e-40
Macrophage	Mt3	6	4.6459e-43	2.07124	0.424	0.031	9.2918e-40
Macrophage	Spp1	6	2.22156e-42	4.06904	0.831	0.256	4.44313e-39
Macrophage	Tm4sf19	6	1.10972e-40	4.72239	0.525	0.136	2.21944e-37
Macrophage	Anpep	6	4.0062e-40	2.47307	0.881	0.386	8.01241e-37
Macrophage	Ptchd1	6	6.72791e-39	3.16126	0.551	0.084	1.34558e-35
Macrophage	Lilrb4	6	1.332e-37	2.02714	0.975	0.616	2.664e-34
Macrophage	Mreg	6	4.02685e-37	3.09267	0.585	0.135	8.0537e-34
Macrophage	Lgals3	6	7.81297e-37	2.38006	0.915	0.473	1.56259e-33
Macrophage	Lilrb3	6	1.42961e-33	4.07221	0.712	0.326	2.85923e-30
Macrophage	Rab7b	6	1.92595e-32	2.77191	0.805	0.365	3.8519e-29
Macrophage	Hk3	6	6.70547e-32	2.93705	0.763	0.276	1.34109e-28
Macrophage	Mmp12	6	1.28465e-31	4.48596	0.669	0.108	2.56929e-28
Macrophage	Tmem26	6	7.46878e-30	3.62712	0.729	0.161	1.49376e-26
Macrophage	Pamr1	6	9.82877e-30	4.89517	0.314	0.05	1.96575e-26
Macrophage	AABR07031193.1	6	1.34595e-29	3.70693	0.627	0.121	2.69189e-26
Macrophage	Ifitm10	6	2.18641e-29	1.0885	0.322	0.029	4.37281e-26
Macrophage	Polq	6	3.63374e-29	1.1293	0.483	0.048	7.26749e-26
Macrophage	Sorcs2	6	2.66199e-28	2.69675	0.39	0.132	5.32398e-25
Macrophage	Prima1	6	2.88391e-28	1.45063	0.432	0.091	5.76782e-25
Macrophage	Atp1a3	6	7.65286e-28	4.12824	0.373	0.096	1.53057e-24
Macrophage	Dgat2	6	9.63648e-28	2.15806	0.542	0.172	1.9273e-24
Macrophage	Alcam	6	5.85717e-27	1.79439	0.941	0.667	1.17143e-23
Macrophage	AC120486.10	6	5.57247e-26	1.04348	0.475	0.104	1.11449e-22
Macrophage	AABR07060560.3	6	1.33388e-25	0.88282	0.508	0.092	2.66776e-22
Macrophage	Tec	6	1.37467e-25	1.71415	0.924	0.586	2.74935e-22
Macrophage	Myo18b	6	8.99559e-25	2.48324	0.754	0.314	1.79912e-21
Macrophage	Nyap2	6	1.67014e-24	4.77608	0.466	0.155	3.34027e-21
Macrophage	Sema3c	6	1.72146e-24	2.21897	0.737	0.211	3.44293e-21
Macrophage	Smpdl3a	6	1.32814e-23	1.73549	0.814	0.448	2.65628e-20
Macrophage	Edil3	6	2.45035e-23	2.39078	0.72	0.274	4.9007e-20
Macrophage	Pparg	6	7.10139e-23	2.22673	0.712	0.246	1.42028e-19
Macrophage	Ank3	6	8.68225e-23	1.73429	0.797	0.331	1.73645e-19
Macrophage	Matk	6	1.09189e-22	2.24871	0.729	0.36	2.18378e-19
Macrophage	Slc7a2	6	4.1589e-22	2.78636	0.644	0.247	8.31781e-19
Macrophage	Mitf	6	6.38711e-22	1.41524	0.975	0.717	1.27742e-18
Macrophage	Kcnk2	6	9.93e-22	1.66522	0.339	0.027	1.986e-18
Macrophage	Metrn	6	1.24442e-21	2.21632	0.492	0.158	2.48883e-18
Macrophage	Cybb	6	4.27047e-21	1.60567	0.873	0.537	8.54094e-18
Macrophage	Depdc1	6	5.03731e-21	1.22434	0.466	0.134	1.00746e-17
Macrophage	Pld3	6	2.61716e-20	2.1786	0.703	0.357	5.23432e-17
Macrophage	Aox3	6	2.81146e-20	2.02326	0.39	0.054	5.62291e-17
Macrophage	Mamdc2	6	3.13607e-20	2.77011	0.695	0.295	6.27215e-17
Macrophage	Tspan5	6	5.89894e-20	2.18815	0.754	0.419	1.17979e-16
Macrophage	RGD1305807	6	7.5012e-20	2.10196	0.678	0.207	1.50024e-16
Macrophage	Rassf4	6	2.32392e-19	2.61829	0.686	0.293	4.64784e-16
Macrophage	Cd300lb	6	6.31709e-19	1.70729	0.703	0.406	1.26342e-15
Macrophage	Clec7a	6	7.51493e-19	1.80644	0.712	0.39	1.50299e-15
Macrophage	Runx2	6	8.80759e-19	1.45516	0.746	0.384	1.76152e-15
Macrophage	Ptgs2	6	9.51662e-19	0.378552	0.381	0.099	1.90332e-15
Macrophage	Fabp5	6	1.79914e-18	2.23328	0.619	0.254	3.59828e-15
Macrophage	AABR07031168.1	6	1.87537e-18	0.700824	0.398	0.055	3.75074e-15
Macrophage	Nr5a2	6	3.10048e-18	1.81156	0.398	0.039	6.20095e-15
Macrophage	Lrrtm4	6	1.04408e-17	1.64454	0.398	0.128	2.08816e-14
Macrophage	Itga2	6	1.13975e-17	1.51903	0.322	0.069	2.2795e-14
Macrophage	Asb9	6	1.35234e-17	0.584224	0.373	0.028	2.70469e-14
Macrophage	Comp	6	2.19036e-17	2.87069	0.339	0.017	4.38073e-14
Macrophage	Slc4a5	6	3.00123e-17	1.17574	0.517	0.182	6.00246e-14
Macrophage	Penk	6	3.27387e-17	2.51897	0.492	0.033	6.54775e-14
Macrophage	Ctsk	6	3.40767e-17	2.76998	0.466	0.064	6.81535e-14
Macrophage	Col12a1	6	6.14291e-17	1.24276	0.517	0.064	1.22858e-13
Macrophage	Cyba	6	3.04527e-16	1.09368	0.771	0.434	6.09053e-13
Macrophage	Fermt3	6	3.90527e-16	1.14287	0.898	0.596	7.81054e-13
Macrophage	Dgki	6	3.95189e-16	3.28048	0.534	0.267	7.90379e-13
Macrophage	Limch1	6	4.00467e-16	1.61376	0.686	0.203	8.00935e-13
Macrophage	Ube2ql1	6	7.63631e-16	2.10043	0.525	0.166	1.52726e-12
Macrophage	Adgrg31	6	2.19621e-15	0.943403	0.492	0.215	4.39242e-12
Macrophage	Itgam	6	3.2334e-15	1.25062	0.805	0.384	6.4668e-12
Macrophage	Prph	6	5.42813e-15	1.9207	0.466	0.068	1.08563e-11
Macrophage	AABR07003030.2	6	5.54194e-15	1.6844	0.432	0.053	1.10839e-11
Macrophage	Atf3	6	6.457e-15	2.7807	0.542	0.273	1.2914e-11
Macrophage	Itpkb	6	7.50582e-15	1.47664	0.873	0.549	1.50116e-11
Macrophage	Robo2	6	7.66511e-15	2.67589	0.492	0.079	1.53302e-11
Macrophage	Gpc3	6	8.16e-15	1.15772	0.441	0.047	1.632e-11
Macrophage	Fn1	6	1.00125e-14	1.67004	0.669	0.251	2.0025e-11
Macrophage	Mgll1	6	2.36461e-14	1.97516	0.712	0.396	4.72922e-11
Macrophage	Rgs1	6	4.13344e-14	2.86614	0.483	0.2	8.26688e-11
Macrophage	Psap	6	8.20985e-14	0.972729	0.822	0.408	1.64197e-10
Macrophage	Ap1s3	6	1.00472e-13	0.666749	0.517	0.085	2.00944e-10
Macrophage	Apoe	6	1.08791e-13	1.86091	0.831	0.391	2.17582e-10
Macrophage	Cacna1a	6	2.11362e-13	1.99199	0.653	0.384	4.22724e-10
Macrophage	Rab11fip1	6	2.16447e-13	2.18261	0.5	0.15	4.32893e-10
Macrophage	S100a6	6	2.67832e-13	1.14107	0.627	0.254	5.35664e-10
Macrophage	Pi16	6	7.91996e-13	1.17466	0.678	0.335	1.58399e-09
Macrophage	Lpl	6	1.00672e-12	1.65493	0.636	0.311	2.01344e-09
Macrophage	Ccnf	6	1.08814e-12	1.70354	0.508	0.096	2.17628e-09
Macrophage	Lyz2	6	1.39911e-12	1.48493	0.686	0.409	2.79821e-09
Macrophage	Grm8	6	2.31477e-12	1.02187	0.305	0.031	4.62955e-09
Macrophage	Gm2a	6	3.15078e-12	1.79681	0.466	0.184	6.30156e-09
Macrophage	Trim7	6	3.91805e-12	1.18571	0.5	0.109	7.83611e-09
Macrophage	Specc1	6	3.9863e-12	1.04692	0.864	0.583	7.97259e-09
Macrophage	Angpt2	6	5.02597e-12	0.413364	0.424	0.063	1.00519e-08
Macrophage	Syt141	6	7.24126e-12	2.15819	0.5	0.241	1.44825e-08
Macrophage	AC111831.1	6	9.07955e-12	1.3151	0.398	0.074	1.81591e-08
Macrophage	Lgi4	6	1.50674e-11	1.09033	0.475	0.087	3.01347e-08
Macrophage	Tnnt1	6	1.77867e-11	1.00921	0.492	0.185	3.55734e-08
Macrophage	Kif22	6	1.94209e-11	1.18309	0.5	0.141	3.88419e-08
Macrophage	Kcnn4	6	2.58335e-11	1.43701	0.644	0.375	5.16669e-08
Macrophage	Itgb4	6	2.68602e-11	0.618622	0.39	0.076	5.37204e-08
Macrophage	Bard1	6	3.2569e-11	0.411514	0.492	0.193	6.5138e-08
Macrophage	Gpx1	6	3.57353e-11	1.55494	0.593	0.22	7.14706e-08
Macrophage	AABR07001068.1	6	4.03443e-11	1.68645	0.322	0.047	8.06886e-08
Macrophage	Kcnj5	6	6.881e-11	1.68871	0.5	0.136	1.3762e-07
Macrophage	Bcar3	6	7.36886e-11	1.68285	0.508	0.194	1.47377e-07
Macrophage	Prdx5	6	1.33008e-10	2.06557	0.466	0.207	2.66016e-07
Macrophage	Trim55	6	1.46127e-10	0.519924	0.627	0.317	2.92254e-07
Macrophage	Cenpf	6	1.74816e-10	1.47361	0.483	0.123	3.49633e-07
Macrophage	Shroom2	6	2.45613e-10	1.11293	0.534	0.2	4.91225e-07
Macrophage	Fam227b	6	3.03951e-10	1.37885	0.551	0.222	6.07902e-07
Macrophage	Lmod1	6	3.11709e-10	0.697973	0.508	0.192	6.23419e-07
Macrophage	Syk	6	7.83753e-10	0.792975	0.898	0.578	1.56751e-06
Macrophage	Srl	6	9.55171e-10	0.469424	0.525	0.238	1.91034e-06
Macrophage	AABR07017145.2	6	1.16654e-09	0.568831	0.407	0.066	2.33307e-06
Macrophage	Svep1	6	1.4553e-09	0.29183	0.475	0.087	2.9106e-06
Macrophage	Ptprv	6	1.68231e-09	1.35006	0.373	0.12	3.36463e-06
Macrophage	LOC100364435	6	1.68806e-09	0.442226	0.653	0.277	3.37613e-06
Macrophage	Me1	6	1.85546e-09	0.441886	0.542	0.206	3.71091e-06
Macrophage	Cdkn1a	6	3.39869e-09	2.14899	0.424	0.152	6.79737e-06
Macrophage	Nrcam1	6	4.29016e-09	0.333495	0.703	0.448	8.58033e-06
Macrophage	Lrp4	6	4.42776e-09	0.858488	0.559	0.159	8.85552e-06
Macrophage	Lhfpl2	6	4.78536e-09	0.881814	0.678	0.398	9.57073e-06
Macrophage	Galnt16	6	6.1342e-09	0.885061	0.458	0.131	1.22684e-05
Macrophage	Tpm2	6	6.20764e-09	0.693941	0.424	0.085	1.24153e-05
Macrophage	Rbm38	6	8.0355e-09	1.36642	0.483	0.159	1.6071e-05
Macrophage	Dnm31	6	1.00443e-08	0.515291	0.61	0.263	2.00886e-05
Macrophage	Oxct1	6	1.25331e-08	0.584912	0.686	0.386	2.50663e-05
Macrophage	Errfi1	6	1.48366e-08	1.30218	0.559	0.27	2.96732e-05
Macrophage	Lgals1	6	1.70182e-08	0.329543	0.686	0.385	3.40365e-05
Macrophage	Trem2	6	1.93078e-08	0.69414	0.585	0.303	3.86155e-05
Macrophage	Homer1	6	1.98976e-08	0.741559	0.559	0.251	3.97952e-05
Macrophage	Adra1a	6	2.41799e-08	0.613819	0.492	0.176	4.83598e-05
Macrophage	Npnt	6	2.44648e-08	0.974667	0.525	0.175	4.89296e-05
Macrophage	Astn2	6	2.83399e-08	0.492194	0.466	0.145	5.66797e-05
Macrophage	Pkia	6	5.02633e-08	0.671813	0.551	0.273	0.000100527
Macrophage	Abcb4	6	5.59019e-08	0.388733	0.703	0.3	0.000111804
Macrophage	Cadm1	6	5.8356e-08	1.01391	0.593	0.309	0.000116712
Macrophage	Dkk3	6	6.02412e-08	0.619628	0.508	0.212	0.000120482
Macrophage	Clmp	6	1.18299e-07	0.309123	0.551	0.145	0.000236598
Macrophage	Slc37a2	6	1.24994e-07	0.686766	0.619	0.367	0.000249987
Macrophage	Slc20a1	6	1.9622e-07	0.585316	0.576	0.287	0.000392439
Macrophage	Ankrd6	6	2.38128e-07	0.96982	0.517	0.26	0.000476256
Macrophage	Lpcat2	6	2.80986e-07	0.482037	0.763	0.449	0.000561972
Macrophage	Itga4	6	3.66388e-07	0.71799	0.754	0.478	0.000732775
Macrophage	Pfkfb3	6	4.18469e-07	0.976608	0.619	0.319	0.000836939
Macrophage	Cd300a	6	5.02768e-07	0.567792	0.847	0.587	0.00100554
Macrophage	LOC100361457	6	9.38904e-07	0.267459	0.593	0.298	0.00187781
Macrophage	Enpp1	6	1.03978e-06	0.457759	0.407	0.134	0.00207956
Macrophage	RGD1559482	6	2.40283e-06	0.392864	0.729	0.452	0.00480566
Macrophage	Nrp2	6	3.51152e-06	0.317188	0.822	0.543	0.00702303
Macrophage	Mis18bp1	6	1.6725e-05	1.16329	0.458	0.188	0.03345
Macrophage	Krt18	7	3.78925e-74	6.62246	0.356	0.011	7.57851e-71
Macrophage	Tnfrsf13b	7	1.07834e-61	5.35626	0.356	0.017	2.15668e-58
Macrophage	Retn	7	2.466e-61	4.68688	0.356	0.016	4.932e-58
Macrophage	Cd3e	7	1.33568e-55	5.95549	0.342	0.018	2.67136e-52
Macrophage	Tnni2	7	4.01234e-54	6.3794	0.356	0.017	8.02468e-51
Macrophage	Stum	7	7.67696e-54	4.914	0.411	0.03	1.53539e-50
Macrophage	Atf7ip2	7	3.13988e-44	4.31605	0.356	0.012	6.27976e-41
Macrophage	Khdrbs2	7	1.05812e-43	2.10861	0.342	0.023	2.11624e-40
Macrophage	Ajap1	7	6.70232e-36	1.58666	0.301	0.02	1.34046e-32
Macrophage	Gcsam	7	5.65921e-30	7.47017	0.452	0.078	1.13184e-26
Macrophage	Tssk3	7	3.53566e-29	6.11954	0.356	0.044	7.07131e-26
Macrophage	Clec9a	7	1.2405e-27	4.31584	0.411	0.066	2.48101e-24
Macrophage	Fcrl5	7	6.99261e-27	5.05756	0.356	0.056	1.39852e-23
Macrophage	Ciita	7	6.82073e-25	3.52894	0.781	0.397	1.36415e-21
Macrophage	Pde6h	7	9.44597e-25	2.11424	0.37	0.039	1.88919e-21
Macrophage	Mybpc2	7	1.18155e-24	3.18994	0.356	0.014	2.36311e-21
Macrophage	RT1-DOa	7	1.49653e-24	4.69109	0.342	0.082	2.99305e-21
Macrophage	LOC24906	7	2.4809e-24	4.41629	0.397	0.039	4.9618e-21
Macrophage	Flt3	7	1.2701e-23	6.1381	0.685	0.153	2.54021e-20
Macrophage	Cd74	7	1.06134e-22	1.97883	0.918	0.441	2.12268e-19
Macrophage	Insc	7	1.75974e-22	2.21431	0.342	0.018	3.51949e-19
Macrophage	Fam189a2	7	2.05493e-22	1.72036	0.356	0.028	4.10985e-19
Macrophage	Exph5	7	3.88662e-21	3.11302	0.411	0.077	7.77324e-18
Macrophage	RT1-Db1	7	1.3975e-20	2.68077	0.781	0.287	2.79499e-17
Macrophage	Olfm2	7	6.64027e-20	3.09355	0.37	0.031	1.32805e-16
Macrophage	Meox1	7	1.0538e-19	1.56126	0.356	0.057	2.10759e-16
Macrophage	Hrh2	7	3.45634e-19	4.7067	0.479	0.124	6.91267e-16
Macrophage	AABR07041096.1	7	8.95928e-19	4.90769	0.671	0.192	1.79186e-15
Macrophage	AABR07063740.1	7	5.76617e-18	7.36026	0.384	0.068	1.15323e-14
Macrophage	Kif20a	7	5.50983e-17	2.26513	0.329	0.029	1.10197e-13
Macrophage	Fcrla	7	1.09292e-16	3.57225	0.384	0.093	2.18584e-13
Macrophage	Sh3gl3	7	3.59554e-16	3.28781	0.356	0.051	7.19109e-13
Macrophage	Cdh1	7	1.48233e-15	6.74627	0.452	0.02	2.96467e-12
Macrophage	Slc35f1	7	1.82503e-15	2.86185	0.384	0.056	3.65005e-12
Macrophage	Sbspon	7	1.40015e-14	4.02635	0.37	0.104	2.8003e-11
Macrophage	Crlf1	7	1.45729e-12	2.2065	0.37	0.053	2.91459e-09
Macrophage	Treml4	7	5.24747e-12	3.41994	0.397	0.117	1.04949e-08
Macrophage	RT1-Da	7	8.30782e-12	2.26198	0.603	0.22	1.66156e-08
Macrophage	Fcnb	7	8.50549e-12	6.12949	0.411	0.155	1.7011e-08
Macrophage	Adcy5	7	3.30744e-11	4.36988	0.63	0.33	6.61488e-08
Macrophage	Vwc2	7	1.16458e-10	4.46841	0.301	0.013	2.32916e-07
Macrophage	Dgkg	7	4.20418e-10	4.32919	0.548	0.243	8.40836e-07
Macrophage	Slco3a1	7	8.45644e-10	2.2666	0.671	0.318	1.69129e-06
Macrophage	Zfp366	7	1.94733e-09	3.78903	0.575	0.196	3.89466e-06
Macrophage	Prg4	7	5.21515e-09	1.29616	0.315	0.025	1.04303e-05
Macrophage	Bcl11a	7	5.82417e-09	3.57457	0.562	0.256	1.16483e-05
Macrophage	Galnt3	7	8.17463e-09	3.96195	0.37	0.038	1.63493e-05
Macrophage	Tenm4	7	1.0877e-08	2.00745	0.37	0.029	2.1754e-05
Macrophage	Fcgr2b	7	1.56259e-08	2.55926	0.644	0.349	3.12519e-05
Macrophage	Gpd1	7	2.06976e-08	1.61379	0.356	0.039	4.13952e-05
Macrophage	Ccser1	7	2.99805e-08	3.56941	0.466	0.132	5.9961e-05
Macrophage	Dscaml1	7	3.98044e-08	5.29534	0.521	0.208	7.96088e-05
Macrophage	Gpr141	7	5.72005e-08	2.67629	0.425	0.148	0.000114401
Macrophage	Ckap2	7	7.54623e-08	1.96815	0.384	0.134	0.000150925
Macrophage	RT1-Ba	7	1.48852e-07	2.01952	0.534	0.272	0.000297703
Macrophage	Nhs	7	1.87823e-07	2.05341	0.37	0.118	0.000375647
Macrophage	Il18r1	7	1.9939e-07	5.43141	0.329	0.069	0.000398779
Macrophage	Lef1	7	2.80272e-07	1.11342	0.397	0.116	0.000560543
Macrophage	Spon1	7	3.07739e-07	2.17007	0.534	0.176	0.000615478
Macrophage	Mob3b	7	8.42678e-07	2.82574	0.534	0.191	0.00168536
Macrophage	Parm1	7	1.2653e-06	3.69689	0.452	0.152	0.0025306
Macrophage	Baiap2l1	7	1.5506e-06	2.9674	0.493	0.124	0.00310119
Macrophage	Tmem150c	7	3.73774e-06	3.20811	0.411	0.12	0.00747548
Macrophage	Niban1	7	4.40685e-06	1.7671	0.685	0.421	0.00881371
Macrophage	Nr4a3	7	7.6048e-06	2.04403	0.397	0.1	0.0152096
Macrophage	Cspg4	7	7.84703e-06	1.1058	0.356	0.106	0.0156941
Macrophage	Cdca2	7	8.75454e-06	0.481089	0.356	0.026	0.0175091
Macrophage	Il1b	7	1.02193e-05	3.56742	0.438	0.187	0.0204386
Macrophage	Cadps2	7	1.32119e-05	1.97166	0.521	0.096	0.0264237
Macrophage	Cr2	8	4.63679e-63	13.3362	0.275	0.003	9.27358e-60
Macrophage	Ajap11	8	3.00144e-41	5.1891	0.373	0.022	6.00288e-38
Macrophage	Pou2af1	8	1.07375e-40	9.92043	0.314	0.033	2.1475e-37
Macrophage	Sell	8	3.20386e-34	7.08576	0.353	0.034	6.40772e-31
Macrophage	Cd3e1	8	3.71391e-31	1.86181	0.314	0.023	7.42781e-28
Macrophage	Pax5	8	3.21074e-28	7.09589	0.549	0.097	6.42149e-25
Macrophage	Tnfrsf13b1	8	6.57677e-28	3.96529	0.294	0.023	1.31535e-24
Macrophage	Stum1	8	4.34365e-26	2.56807	0.353	0.037	8.6873e-23
Macrophage	Pde6h1	8	6.09063e-26	7.33162	0.431	0.041	1.21813e-22
Macrophage	Tnni21	8	8.40665e-26	2.8789	0.294	0.024	1.68133e-22
Macrophage	Ikzf3	8	4.84032e-25	6.4673	0.451	0.071	9.68063e-22
Macrophage	Retn1	8	1.18384e-24	4.46812	0.275	0.022	2.36769e-21
Macrophage	Il34	8	2.19231e-22	5.39187	0.549	0.131	4.38461e-19
Macrophage	Tmem163	8	3.76807e-21	6.93185	0.49	0.107	7.53615e-18
Macrophage	Fcrl51	8	8.18104e-21	3.27011	0.373	0.059	1.63621e-17
Macrophage	Gabrb2	8	5.04005e-19	3.69027	0.412	0.081	1.00801e-15
Macrophage	Ighm	8	8.68596e-19	5.51523	0.725	0.202	1.73719e-15
Macrophage	Aff31	8	1.69317e-18	4.02827	0.725	0.119	3.38633e-15
Macrophage	Klrc2	8	9.59931e-18	2.73584	0.353	0.068	1.91986e-14
Macrophage	Fcrla1	8	1.29176e-17	5.54923	0.471	0.094	2.58352e-14
Macrophage	RT1-DOa1	8	1.66962e-17	3.69527	0.353	0.085	3.33924e-14
Macrophage	Kif20a1	8	5.0587e-17	1.44251	0.333	0.033	1.01174e-13
Macrophage	Bank1	8	6.742e-17	6.17042	0.706	0.292	1.3484e-13
Macrophage	Olfm21	8	6.98076e-17	2.08747	0.333	0.037	1.39615e-13
Macrophage	Itk	8	3.3745e-15	3.49847	0.294	0.043	6.74899e-12
Macrophage	Meox11	8	6.78803e-15	2.18135	0.333	0.061	1.35761e-11
Macrophage	Plac8	8	1.56225e-14	4.81974	0.392	0.11	3.1245e-11
Macrophage	Rerg	8	3.21063e-14	4.12224	0.725	0.226	6.42127e-11
Macrophage	Cspg41	8	5.20713e-13	3.48556	0.431	0.107	1.04143e-09
Macrophage	Cmahp	8	2.65464e-12	5.80642	0.471	0.075	5.30928e-09
Macrophage	Slc35f11	8	3.92979e-12	2.51934	0.333	0.062	7.85958e-09
Macrophage	Mob3b1	8	8.52158e-12	2.55179	0.647	0.192	1.70432e-08
Macrophage	St8sia1	8	1.36182e-11	1.93455	0.392	0.1	2.72365e-08
Macrophage	Gcsam1	8	2.15745e-11	0.892064	0.353	0.085	4.3149e-08
Macrophage	Ano1	8	8.70001e-11	4.30292	0.588	0.205	1.74e-07
Macrophage	Abcc9	8	1.8333e-10	3.108	0.647	0.303	3.66661e-07
Macrophage	Pdgfrb	8	6.57915e-10	2.38415	0.627	0.274	1.31583e-06
Macrophage	Pde3a	8	5.00585e-09	2.47154	0.608	0.329	1.00117e-05
Macrophage	Bcl11a1	8	5.52162e-09	4.26015	0.549	0.261	1.10432e-05
Macrophage	Timp3	8	6.47344e-09	2.16308	0.608	0.229	1.29469e-05
Macrophage	Ntng1	8	7.50996e-09	3.28178	0.471	0.097	1.50199e-05
Macrophage	Slco4a1	8	8.5029e-09	1.10191	0.373	0.074	1.70058e-05
Macrophage	Gcnt2	8	9.89349e-09	2.75911	0.588	0.254	1.9787e-05
Macrophage	Cobll1	8	1.35121e-08	2.75591	0.569	0.226	2.70242e-05
Macrophage	Gucy1a2	8	1.77749e-08	3.83159	0.412	0.116	3.55498e-05
Macrophage	Adgrl3	8	2.44558e-08	3.83423	0.451	0.192	4.89116e-05
Macrophage	Mark1	8	2.61563e-08	2.82075	0.51	0.175	5.23127e-05
Macrophage	Fam163a	8	2.6903e-08	3.74932	0.392	0.109	5.3806e-05
Macrophage	Ncald	8	3.01962e-08	1.20478	0.784	0.398	6.03925e-05
Macrophage	Sgip1	8	5.26329e-08	3.46433	0.529	0.146	0.000105266
Macrophage	AABR07027581.11	8	5.79398e-08	2.91724	0.51	0.093	0.00011588
Macrophage	Ephb2	8	6.69766e-08	2.92958	0.451	0.087	0.000133953
Macrophage	Slamf6	8	7.97981e-08	2.97928	0.314	0.063	0.000159596
Macrophage	Hs3st3a1	8	8.00818e-08	5.10438	0.412	0.14	0.000160164
Macrophage	Ndst3	8	8.33911e-08	2.4141	0.392	0.041	0.000166782
Macrophage	Cnksr2	8	9.48628e-08	3.13199	0.412	0.029	0.000189726
Macrophage	Has2	8	1.02059e-07	1.88159	0.392	0.06	0.000204117
Macrophage	Gli2	8	1.03234e-07	2.44182	0.569	0.203	0.000206468
Macrophage	Kcnj8	8	1.3017e-07	3.82616	0.431	0.134	0.00026034
Macrophage	Gpr176	8	1.34945e-07	3.23065	0.431	0.08	0.000269889
Macrophage	Prrx11	8	1.47137e-07	1.95118	0.529	0.205	0.000294274
Macrophage	Heyl1	8	2.47194e-07	2.02368	0.529	0.172	0.000494388
Macrophage	Rgs5	8	2.52523e-07	3.49148	0.431	0.155	0.000505046
Macrophage	Adamts16	8	2.96065e-07	2.31805	0.353	0.044	0.00059213
Macrophage	Kynu	8	3.06702e-07	4.67819	0.529	0.203	0.000613405
Macrophage	Plcg2	8	3.14906e-07	1.5816	0.804	0.454	0.000629811
Macrophage	Zfp385d	8	3.27589e-07	1.50856	0.49	0.216	0.000655179
Macrophage	Cd741	8	4.60253e-07	1.08142	0.784	0.452	0.000920506
Macrophage	Kcnma1	8	6.53211e-07	4.27075	0.412	0.13	0.00130642
Macrophage	Ebf2	8	8.04219e-07	2.13414	0.569	0.273	0.00160844
Macrophage	Cdh4	8	1.04639e-06	1.74094	0.294	0.012	0.00209277
Macrophage	Gpd11	8	1.23261e-06	0.831961	0.314	0.045	0.00246521
Macrophage	Mcam	8	2.72382e-06	2.67136	0.549	0.242	0.00544764
Macrophage	Ccdc80	8	6.53209e-06	1.1888	0.647	0.256	0.0130642
Macrophage	Inpp4b	8	6.58639e-06	2.07517	0.451	0.18	0.0131728
Macrophage	Bcar31	8	7.50422e-06	2.27134	0.51	0.206	0.0150084
Macrophage	Cald11	8	9.08517e-06	1.467	0.549	0.202	0.0181703
Macrophage	Mgmt1	8	1.00778e-05	1.16512	0.706	0.455	0.0201556
Macrophage	Agmo	8	1.1381e-05	2.76641	0.392	0.102	0.022762
Macrophage	Hvcn1	8	1.21055e-05	1.38997	0.725	0.431	0.024211
Macrophage	Slc12a2	8	1.32222e-05	1.72845	0.549	0.238	0.0264443
Macrophage	Cdca21	8	1.47803e-05	1.98813	0.314	0.032	0.0295607
Endothelial Cell	Xcl1	0	1.04262e-266	4.41706	0.301	0.027	2.08525e-263
Endothelial Cell	Tm4sf19	0	5.31787e-127	4.58394	0.429	0.1	1.06357e-123
Endothelial Cell	Btnl9	0	3.05635e-67	1.49932	0.632	0.351	6.11271e-64
Endothelial Cell	Penk	0	2.59156e-35	1.99912	0.38	0.128	5.18312e-32
Endothelial Cell	AABR07042840.1	1	2.02843e-80	0.453093	0.097	0.365	4.05685e-77
Endothelial Cell	Ninj2	1	3.5262e-71	0.388334	0.155	0.44	7.0524e-68
Endothelial Cell	Cst6	2	0	2.55575	0.342	0.01	0
Endothelial Cell	Fshr	2	0	2.56669	0.335	0.025	0
Endothelial Cell	Col28a1	2	3.91968e-253	2.28421	0.274	0.012	7.83937e-250
Endothelial Cell	LOC688282	2	1.31606e-230	2.21322	0.382	0.063	2.63211e-227
Endothelial Cell	Col13a1	2	1.22448e-228	3.38074	0.488	0.093	2.44896e-225
Endothelial Cell	Insr	2	1.17209e-222	3.36876	0.801	0.427	2.34417e-219
Endothelial Cell	Cass4	2	1.01154e-196	2.19693	0.365	0.028	2.02308e-193
Endothelial Cell	Inhba	2	4.7844e-191	2.88255	0.423	0.134	9.5688e-188
Endothelial Cell	AABR07001573.2	2	1.06646e-182	2.18783	0.326	0.029	2.13293e-179
Endothelial Cell	Tgfa	2	2.10524e-182	2.989	0.406	0.052	4.21049e-179
Endothelial Cell	Vwf	2	1.20639e-171	1.62557	0.845	0.504	2.41279e-168
Endothelial Cell	Pde1c	2	1.59586e-131	2.06814	0.755	0.45	3.19172e-128
Endothelial Cell	Lmx1a	2	1.48947e-129	0.965159	0.396	0.064	2.97895e-126
Endothelial Cell	Kif20a	2	1.20382e-119	1.14794	0.41	0.141	2.40764e-116
Endothelial Cell	Slco2a1	2	6.23198e-118	2.03378	0.618	0.257	1.2464e-114
Endothelial Cell	Cntn3	2	4.0666e-113	4.4369	0.456	0.19	8.1332e-110
Endothelial Cell	Samd5	2	4.66803e-99	1.79634	0.709	0.407	9.33606e-96
Endothelial Cell	Zbtb7c	2	1.34561e-84	3.05456	0.53	0.221	2.69122e-81
Endothelial Cell	Lhx6	2	5.62262e-79	2.21518	0.608	0.317	1.12452e-75
Endothelial Cell	Unc5c	2	1.56207e-76	1.76448	0.649	0.348	3.12414e-73
Endothelial Cell	Necab1	2	1.93647e-74	0.998903	0.467	0.2	3.87293e-71
Endothelial Cell	Abi3bp	2	5.53611e-74	1.3166	0.705	0.413	1.10722e-70
Endothelial Cell	Emilin2	2	3.61908e-69	2.50214	0.449	0.172	7.23816e-66
Endothelial Cell	Tbx5	2	2.14034e-65	1.14731	0.456	0.072	4.28068e-62
Endothelial Cell	Tpx2	2	2.83752e-63	0.646471	0.486	0.167	5.67504e-60
Endothelial Cell	Hspb3	2	2.01903e-54	0.506747	0.426	0.163	4.03806e-51
Endothelial Cell	Pak3	2	3.75644e-51	2.0426	0.362	0.098	7.51288e-48
Endothelial Cell	Olfml2a	2	1.421e-38	0.975202	0.51	0.26	2.84199e-35
Endothelial Cell	Ctsz	2	1.87559e-34	1.0291	0.497	0.244	3.75119e-31
Endothelial Cell	Dupd1	3	0	2.54095	0.333	0.014	0
Endothelial Cell	Galnt14	3	4.24982e-281	5.03019	0.61	0.1	8.49963e-278
Endothelial Cell	Kif14	3	3.71184e-231	1.69493	0.327	0.046	7.42368e-228
Endothelial Cell	Cyp4f18	3	2.5228e-180	1.53328	0.33	0.048	5.04559e-177
Endothelial Cell	Depdc1	3	1.04474e-170	0.950256	0.381	0.058	2.08948e-167
Endothelial Cell	Ska1	3	3.04273e-164	1.24405	0.321	0.068	6.08545e-161
Endothelial Cell	Kit	3	1.61561e-160	2.8893	0.748	0.372	3.23123e-157
Endothelial Cell	Nrp2	3	1.108e-153	1.61231	0.894	0.599	2.216e-150
Endothelial Cell	Myo16	3	2.741e-152	1.59772	0.503	0.138	5.482e-149
Endothelial Cell	Ano4	3	3.90043e-149	2.36576	0.773	0.375	7.80087e-146
Endothelial Cell	Ltk	3	1.16817e-136	1.03167	0.371	0.08	2.33635e-133
Endothelial Cell	Rspo1	3	1.96698e-129	3.15051	0.517	0.09	3.93396e-126
Endothelial Cell	Hpd	3	1.25426e-107	0.617542	0.316	0.043	2.50852e-104
Endothelial Cell	Rab15	3	4.83495e-107	1.23637	0.329	0.036	9.66989e-104
Endothelial Cell	Fosb	3	5.93755e-105	1.04199	0.315	0.05	1.18751e-101
Endothelial Cell	Ttc29	3	2.46438e-98	0.660159	0.408	0.076	4.92876e-95
Endothelial Cell	Nox4	3	3.61997e-95	2.04497	0.698	0.417	7.23994e-92
Endothelial Cell	Ephb1	3	1.81647e-83	2.4857	0.652	0.377	3.63294e-80
Endothelial Cell	Slc4a5	3	5.2858e-83	0.816222	0.314	0.045	1.05716e-79
Endothelial Cell	Aox3	3	4.98751e-81	0.771128	0.418	0.111	9.97502e-78
Endothelial Cell	Slc1a1	3	2.21101e-79	2.13788	0.662	0.409	4.42203e-76
Endothelial Cell	AABR07017902.1	3	2.18833e-77	0.487983	0.492	0.216	4.37667e-74
Endothelial Cell	Knl1	3	2.81563e-71	1.07888	0.49	0.234	5.63126e-68
Endothelial Cell	Col7a1	3	3.60426e-70	1.78017	0.351	0.083	7.20851e-67
Endothelial Cell	Ltc4s	3	6.67698e-70	0.306613	0.442	0.163	1.3354e-66
Endothelial Cell	Ckap2	3	9.64111e-70	1.47659	0.422	0.136	1.92822e-66
Endothelial Cell	Mki67	3	1.13877e-67	1.13745	0.56	0.24	2.27753e-64
Endothelial Cell	Ablim2	3	1.50517e-66	0.660265	0.556	0.253	3.01034e-63
Endothelial Cell	Mcam	3	2.50526e-66	1.2313	0.761	0.474	5.01052e-63
Endothelial Cell	Msr1	3	2.75204e-61	0.323788	0.317	0.047	5.50407e-58
Endothelial Cell	Osr1	3	1.71654e-58	0.310786	0.491	0.19	3.43307e-55
Endothelial Cell	Dlgap1	3	1.84748e-58	1.22836	0.597	0.27	3.69495e-55
Endothelial Cell	Pla2r1	3	2.15732e-58	1.59099	0.506	0.249	4.31464e-55
Endothelial Cell	Angpt2	3	2.81323e-54	2.93498	0.536	0.285	5.62647e-51
Endothelial Cell	Bcat1	3	2.02562e-51	0.730658	0.509	0.199	4.05124e-48
Endothelial Cell	Ccl21	3	3.31843e-48	0.358969	0.563	0.261	6.63686e-45
Endothelial Cell	Tmem200a	3	1.3871e-47	0.737508	0.525	0.218	2.77419e-44
Endothelial Cell	Dlgap5	3	1.08032e-42	0.39671	0.546	0.225	2.16065e-39
Endothelial Cell	Ptprc	3	3.31049e-42	0.317553	0.564	0.25	6.62098e-39
Endothelial Cell	Akap12	3	1.30564e-41	0.719581	0.572	0.274	2.61128e-38
Endothelial Cell	Prc1	3	4.35641e-41	0.333991	0.354	0.093	8.71281e-38
Endothelial Cell	Tbx20	3	5.34822e-41	0.413297	0.602	0.298	1.06964e-37
Endothelial Cell	Lyz2	3	1.2915e-38	0.368629	0.452	0.181	2.583e-35
Endothelial Cell	Slc47a1	3	4.9618e-35	1.01364	0.4	0.115	9.9236e-32
Endothelial Cell	Fgf12	3	3.97599e-32	0.688424	0.533	0.275	7.95197e-29
Endothelial Cell	Trhde	3	1.17401e-31	1.08204	0.395	0.091	2.34802e-28
Endothelial Cell	Bzw2	3	2.85453e-28	0.30273	0.63	0.325	5.70906e-25
Endothelial Cell	Gata4	3	1.19047e-26	0.35207	0.496	0.245	2.38094e-23
Endothelial Cell	Fgf23	4	0	5.07957	0.495	0.021	0
Endothelial Cell	Stac	4	0	4.45376	0.429	0.007	0
Endothelial Cell	Cxcl14	4	0	5.6609	0.419	0.006	0
Endothelial Cell	Itprid1	4	0	5.30701	0.386	0.012	0
Endothelial Cell	Reg3b	4	0	3.09837	0.329	0.005	0
Endothelial Cell	Adarb2	4	3.92773e-300	1.18577	0.328	0.005	7.85547e-297
Endothelial Cell	Selp	4	3.42913e-270	5.80352	0.515	0.068	6.85826e-267
Endothelial Cell	Slc6a19	4	1.0794e-257	2.17513	0.439	0.038	2.15879e-254
Endothelial Cell	Vwf1	4	2.01649e-228	2.4836	0.947	0.51	4.03297e-225
Endothelial Cell	Kynu	4	3.37824e-226	1.8875	0.331	0.035	6.75648e-223
Endothelial Cell	AABR07005821.1	4	4.10626e-205	4.49637	0.446	0.081	8.21252e-202
Endothelial Cell	Rasa4	4	2.18356e-175	2.09744	0.925	0.586	4.36713e-172
Endothelial Cell	Il1r1	4	4.83136e-174	1.68982	0.958	0.7	9.66272e-171
Endothelial Cell	Abi3bp1	4	2.00361e-172	2.66383	0.862	0.412	4.00723e-169
Endothelial Cell	Met	4	9.84741e-170	4.10927	0.57	0.13	1.96948e-166
Endothelial Cell	Thsd7a	4	1.17516e-164	1.73652	0.951	0.68	2.35031e-161
Endothelial Cell	Blk	4	9.01423e-159	2.37723	0.363	0.064	1.80285e-155
Endothelial Cell	Plvap	4	4.48972e-153	3.81159	0.373	0.095	8.97943e-150
Endothelial Cell	Tll1	4	8.6702e-149	4.04058	0.748	0.29	1.73404e-145
Endothelial Cell	Pgm5	4	3.37583e-143	1.97888	0.894	0.564	6.75166e-140
Endothelial Cell	Ropn1l	4	1.74904e-142	2.8962	0.291	0.022	3.49808e-139
Endothelial Cell	Mctp1	4	7.7929e-136	3.97382	0.717	0.305	1.55858e-132
Endothelial Cell	Slco2a11	4	2.43067e-133	3.01015	0.688	0.268	4.86135e-130
Endothelial Cell	Mill1	4	7.02925e-132	1.70728	0.314	0.029	1.40585e-128
Endothelial Cell	Samd3	4	3.54754e-131	3.75295	0.357	0.003	7.09508e-128
Endothelial Cell	Tc2n	4	3.62412e-127	1.15962	0.304	0.041	7.24825e-124
Endothelial Cell	Nuak1	4	1.01526e-121	1.86296	0.84	0.502	2.03052e-118
Endothelial Cell	Ralgapa2	4	1.84367e-121	1.67302	0.911	0.66	3.68735e-118
Endothelial Cell	Cnksr2	4	4.91418e-121	1.20631	0.466	0.061	9.82835e-118
Endothelial Cell	Ldb2	4	1.45101e-119	2.0358	0.778	0.368	2.90201e-116
Endothelial Cell	AABR07072096.1	4	2.59678e-116	1.88641	0.34	0.038	5.19355e-113
Endothelial Cell	Susd4	4	2.09859e-107	3.77196	0.442	0.083	4.19718e-104
Endothelial Cell	Sulf1	4	1.88393e-106	1.26401	0.842	0.476	3.76787e-103
Endothelial Cell	Atp6v0d2	4	3.10992e-106	1.14838	0.291	0.021	6.21985e-103
Endothelial Cell	Gabbr2	4	5.07841e-102	1.45147	0.508	0.179	1.01568e-98
Endothelial Cell	Plac8	4	1.16593e-95	2.37894	0.391	0.122	2.33185e-92
Endothelial Cell	Asap3	4	3.08713e-94	2.83897	0.683	0.405	6.17426e-91
Endothelial Cell	Lhx61	4	1.60762e-89	1.73766	0.709	0.321	3.21524e-86
Endothelial Cell	Ptk2b	4	3.0886e-87	3.03791	0.622	0.324	6.17719e-84
Endothelial Cell	AABR07041096.1	4	4.00146e-87	2.15212	0.568	0.175	8.00291e-84
Endothelial Cell	Lgals3	4	2.48852e-86	2.53337	0.645	0.199	4.97704e-83
Endothelial Cell	Nlrp3	4	1.42947e-84	0.5622	0.439	0.07	2.85893e-81
Endothelial Cell	Ptgs1	4	4.25333e-84	2.84457	0.622	0.263	8.50667e-81
Endothelial Cell	Fhad1	4	3.44975e-83	1.25181	0.544	0.194	6.89951e-80
Endothelial Cell	Exoc3l2	4	1.10059e-77	2.85104	0.599	0.282	2.20117e-74
Endothelial Cell	Adipoq	4	7.15598e-77	1.44302	0.315	0.054	1.4312e-73
Endothelial Cell	Alox5	4	8.8359e-77	0.989323	0.414	0.118	1.76718e-73
Endothelial Cell	Icam1	4	2.13172e-75	2.20939	0.571	0.256	4.26345e-72
Endothelial Cell	Plekha7	4	2.89973e-74	2.33907	0.62	0.256	5.79946e-71
Endothelial Cell	Chn2	4	3.38166e-74	1.55645	0.712	0.396	6.76331e-71
Endothelial Cell	Nsg2	4	8.95816e-73	1.13654	0.311	0.058	1.79163e-69
Endothelial Cell	Rgs20	4	1.00124e-71	2.09576	0.437	0.078	2.00249e-68
Endothelial Cell	Ptn	4	5.69777e-71	2.16822	0.66	0.4	1.13955e-67
Endothelial Cell	Samd51	4	3.63489e-68	1.36961	0.735	0.419	7.26978e-65
Endothelial Cell	Fbn1	4	1.64803e-61	1.18535	0.794	0.51	3.29606e-58
Endothelial Cell	Cttnbp2	4	2.78679e-59	1.41782	0.738	0.468	5.57358e-56
Endothelial Cell	Sh3gl3	4	3.56846e-59	3.11069	0.322	0.067	7.13692e-56
Endothelial Cell	Ap1s3	4	7.3044e-58	1.87822	0.55	0.28	1.46088e-54
Endothelial Cell	Ccn2	4	2.88389e-56	1.94776	0.629	0.306	5.76778e-53
Endothelial Cell	Klhl29	4	1.15684e-54	3.87979	0.551	0.3	2.31368e-51
Endothelial Cell	Tmcc3	4	3.28716e-53	1.23272	0.709	0.422	6.57431e-50
Endothelial Cell	Pde1c1	4	8.17223e-53	1.14562	0.75	0.465	1.63445e-49
Endothelial Cell	Apoe	4	9.87305e-52	1.81512	0.583	0.266	1.97461e-48
Endothelial Cell	Lhfpl2	4	4.99062e-51	1.84716	0.597	0.333	9.98124e-48
Endothelial Cell	Slc44a5	4	4.83368e-50	1.53473	0.329	0.033	9.66736e-47
Endothelial Cell	Mid1	4	1.98978e-49	1.54408	0.623	0.329	3.97956e-46
Endothelial Cell	Ighm	4	2.95529e-47	0.577912	0.409	0.135	5.91057e-44
Endothelial Cell	Cers6	4	2.34208e-46	1.86631	0.558	0.26	4.68416e-43
Endothelial Cell	Tpx21	4	7.38315e-46	0.844896	0.475	0.184	1.47663e-42
Endothelial Cell	Plxdc2	4	7.38828e-46	1.27536	0.715	0.428	1.47766e-42
Endothelial Cell	Ntf3	4	8.18557e-46	0.92218	0.721	0.446	1.63711e-42
Endothelial Cell	Pdgfc	4	9.14005e-45	3.20232	0.459	0.197	1.82801e-41
Endothelial Cell	Myo3b	4	3.84722e-42	1.21256	0.417	0.132	7.69444e-39
Endothelial Cell	Tspan5	4	8.20639e-41	1.16026	0.685	0.406	1.64128e-37
Endothelial Cell	Cp	4	2.63376e-39	3.13245	0.485	0.193	5.26751e-36
Endothelial Cell	Grik2	4	1.81506e-36	0.838583	0.665	0.389	3.63012e-33
Endothelial Cell	Inpp4b	4	5.51588e-36	0.835482	0.652	0.357	1.10318e-32
Endothelial Cell	Adam23	4	1.52974e-34	0.629479	0.443	0.172	3.05948e-31
Endothelial Cell	Slc47a11	4	5.35125e-34	1.49482	0.413	0.122	1.07025e-30
Endothelial Cell	AABR07054490.1	4	1.28054e-33	1.07765	0.601	0.326	2.56108e-30
Endothelial Cell	Ifitm10	4	1.67439e-33	0.324891	0.54	0.281	3.34877e-30
Endothelial Cell	Cacnb4	4	2.3723e-33	1.43915	0.381	0.057	4.74459e-30
Endothelial Cell	Igfbp4	4	8.30485e-32	0.835451	0.567	0.278	1.66097e-28
Endothelial Cell	Ahr	4	6.11719e-29	0.782134	0.652	0.393	1.22344e-25
Endothelial Cell	Myh11	4	7.23337e-29	0.439195	0.479	0.169	1.44667e-25
Endothelial Cell	Ppp1r14c	4	8.49388e-29	0.295058	0.488	0.189	1.69878e-25
Endothelial Cell	Tnfaip8l3	4	1.46697e-26	0.356345	0.422	0.119	2.93394e-23
Endothelial Cell	Ctsz1	4	3.76614e-26	0.667915	0.506	0.256	7.53228e-23
Endothelial Cell	Gpcpd1	4	5.11781e-26	1.06672	0.565	0.306	1.02356e-22
Endothelial Cell	Heyl	4	7.94661e-26	0.303947	0.443	0.176	1.58932e-22
Endothelial Cell	Aspa	4	1.07482e-25	0.262132	0.471	0.179	2.14963e-22
Endothelial Cell	Itga7	4	1.19211e-25	0.404513	0.435	0.165	2.38422e-22
Endothelial Cell	Ptpn3	4	3.39109e-24	0.27289	0.537	0.243	6.78217e-21
Endothelial Cell	Pappa1	4	3.04983e-23	0.513204	0.403	0.149	6.09967e-20
Endothelial Cell	Rcan1	4	5.98306e-22	0.367981	0.489	0.228	1.19661e-18
Endothelial Cell	Tbx18	4	1.79601e-21	0.28722	0.43	0.176	3.59202e-18
Endothelial Cell	Fcgr3a	5	0	4.39113	0.363	0.006	0
Endothelial Cell	Slc39a4	5	0	6.11154	0.324	0.009	0
Endothelial Cell	Chst9	5	1.45429e-298	1.77523	0.352	0.02	2.90857e-295
Endothelial Cell	Rab11fip1	5	1.77891e-272	2.16734	0.373	0.025	3.55782e-269
Endothelial Cell	Dmp1	5	7.99939e-269	1.14129	0.371	0.026	1.59988e-265
Endothelial Cell	Treml4	5	9.97288e-259	1.26522	0.292	0.016	1.99458e-255
Endothelial Cell	Nebl	5	8.86301e-212	2.43171	0.948	0.493	1.7726e-208
Endothelial Cell	Dtx1	5	1.37221e-201	1.83055	0.389	0.018	2.74442e-198
Endothelial Cell	Cela3b	5	1.35839e-178	3.88149	0.295	0.032	2.71678e-175
Endothelial Cell	Sulf11	5	1.01358e-175	2.60889	0.899	0.476	2.02716e-172
Endothelial Cell	AABR07063558.1	5	2.94658e-160	2.87915	0.262	0.006	5.89317e-157
Endothelial Cell	Esco2	5	1.67669e-149	2.0532	0.454	0.064	3.35337e-146
Endothelial Cell	Gja5	5	1.34297e-123	3.00417	0.586	0.207	2.68594e-120
Endothelial Cell	St6galnac3	5	1.50111e-121	1.78493	0.899	0.605	3.00223e-118
Endothelial Cell	Pclo	5	9.70302e-114	2.56385	0.436	0.026	1.9406e-110
Endothelial Cell	Tmem100	5	4.22232e-110	4.50873	0.666	0.199	8.44464e-107
Endothelial Cell	LOC100361087	5	1.0377e-94	1.73906	0.798	0.482	2.07539e-91
Endothelial Cell	Mettl24	5	7.69047e-91	2.2561	0.28	0.013	1.53809e-87
Endothelial Cell	Tp63	5	5.05377e-90	2.61152	0.402	0.102	1.01075e-86
Endothelial Cell	AC130940.1	5	1.27289e-89	2.147	0.427	0.125	2.54577e-86
Endothelial Cell	Pcsk5	5	1.33559e-83	2.85441	0.678	0.324	2.67118e-80
Endothelial Cell	Pdgfd	5	6.72651e-82	1.91274	0.738	0.482	1.3453e-78
Endothelial Cell	Sox17	5	1.38406e-80	2.50644	0.715	0.374	2.76813e-77
Endothelial Cell	AABR07029470.1	5	1.47834e-80	0.459371	0.318	0.038	2.95667e-77
Endothelial Cell	Prkcq	5	4.74466e-79	0.758889	0.44	0.077	9.48932e-76
Endothelial Cell	Smad6	5	5.31926e-77	2.16541	0.748	0.389	1.06385e-73
Endothelial Cell	Plcg2	5	3.16268e-74	2.89662	0.619	0.327	6.32535e-71
Endothelial Cell	Grm1	5	3.15593e-73	1.31996	0.275	0.013	6.31186e-70
Endothelial Cell	Nr4a3	5	3.66472e-72	1.59129	0.42	0.14	7.32944e-69
Endothelial Cell	Htr4	5	2.04519e-70	1.33834	0.365	0.06	4.09038e-67
Endothelial Cell	Eva1c	5	2.91616e-70	1.92146	0.743	0.416	5.83231e-67
Endothelial Cell	Adamts20	5	6.22976e-70	2.56421	0.358	0.033	1.24595e-66
Endothelial Cell	Amd1	5	1.16621e-68	2.35868	0.656	0.365	2.33242e-65
Endothelial Cell	Pde11a	5	6.35175e-60	1.15033	0.45	0.069	1.27035e-56
Endothelial Cell	Ifitm101	5	1.30506e-54	2.63219	0.565	0.281	2.61013e-51
Endothelial Cell	Chn21	5	1.19574e-52	1.71599	0.664	0.403	2.39147e-49
Endothelial Cell	AABR07050449.1	5	5.32765e-50	0.780927	0.428	0.112	1.06553e-46
Endothelial Cell	AABR07031193.1	5	8.09527e-50	2.66229	0.427	0.144	1.61905e-46
Endothelial Cell	Gabrb2	5	1.32882e-48	1.49127	0.436	0.152	2.65765e-45
Endothelial Cell	AABR07025295.1	5	5.49258e-48	1.66093	0.704	0.386	1.09852e-44
Endothelial Cell	Efhd1	5	1.9249e-47	3.12556	0.544	0.287	3.8498e-44
Endothelial Cell	Ldb21	5	1.17034e-45	1.51549	0.671	0.382	2.34068e-42
Endothelial Cell	Sfrp4	5	2.62409e-43	1.04364	0.438	0.111	5.24818e-40
Endothelial Cell	Igsf11	5	2.38483e-40	0.682698	0.469	0.122	4.76967e-37
Endothelial Cell	Fcgr2b	5	5.15464e-40	1.36715	0.445	0.187	1.03093e-36
Endothelial Cell	Pla2g7	5	1.76606e-38	0.515424	0.35	0.049	3.53213e-35
Endothelial Cell	Cxcl12	5	4.01782e-37	1.1008	0.713	0.444	8.03564e-34
Endothelial Cell	Greb1l	5	1.00716e-35	2.02149	0.5	0.194	2.01431e-32
Endothelial Cell	Pappa2	5	4.50514e-30	1.42569	0.396	0.129	9.01029e-27
Endothelial Cell	Marchf1	5	5.94307e-30	1.0773	0.436	0.157	1.18861e-26
Endothelial Cell	Rnf144b	5	6.19868e-28	1.25323	0.656	0.399	1.23974e-24
Endothelial Cell	Musk	5	1.03883e-27	1.17505	0.415	0.15	2.07767e-24
Endothelial Cell	Slc30a3	5	4.7946e-27	0.422826	0.459	0.166	9.5892e-24
Endothelial Cell	Fstl5	5	2.32664e-26	0.313813	0.394	0.126	4.65328e-23
Endothelial Cell	Col8a2	5	2.68439e-25	1.37528	0.389	0.13	5.36877e-22
Endothelial Cell	Fbln2	5	5.03116e-24	1.75981	0.542	0.265	1.00623e-20
Endothelial Cell	Npr3	5	9.22399e-23	1.9404	0.469	0.206	1.8448e-19
Endothelial Cell	Anpep	5	2.25356e-18	0.638641	0.397	0.146	4.50712e-15
Endothelial Cell	Hs6st2	5	8.49342e-16	0.582284	0.432	0.178	1.69868e-12
Endothelial Cell	Pip5k1b	5	7.15949e-13	1.44506	0.441	0.17	1.4319e-09
Endothelial Cell	Kcnc2	5	4.2105e-12	0.476989	0.466	0.191	8.421e-09
Endothelial Cell	Pnoc	6	3.22425e-168	2.31202	0.278	0.014	6.44849e-165
Endothelial Cell	Rspo2	6	3.36925e-132	2.7925	0.347	0.038	6.7385e-129
Endothelial Cell	Kcnk5	6	8.15242e-46	1.14949	0.393	0.115	1.63048e-42
Endothelial Cell	Ccl24	6	2.27095e-43	1.82606	0.309	0.055	4.5419e-40
Endothelial Cell	Hmox1	6	2.38853e-36	0.286431	0.446	0.156	4.77706e-33
Endothelial Cell	RT1-DOa	7	3.14287e-235	0.492736	0.327	0.021	6.28573e-232
Endothelial Cell	Myom3	7	6.96158e-100	2.25625	0.301	0.044	1.39232e-96
Endothelial Cell	Cxcl121	7	2.40571e-75	2.05141	0.784	0.444	4.81142e-72
Endothelial Cell	Unc5b	7	2.91847e-72	1.97334	0.784	0.464	5.83694e-69
Endothelial Cell	Fstl4	7	1.40713e-57	2.08448	0.313	0.051	2.81426e-54
Endothelial Cell	Btnl91	7	2.40873e-56	2.03158	0.707	0.37	4.81746e-53
Endothelial Cell	Smad61	7	3.86758e-56	2.28679	0.687	0.399	7.73516e-53
Endothelial Cell	Nebl1	7	1.43326e-55	1.44055	0.796	0.51	2.86652e-52
Endothelial Cell	Hamp	7	1.48439e-53	0.435453	0.376	0.107	2.96878e-50
Endothelial Cell	Edar	7	2.21426e-51	2.30244	0.386	0.089	4.42852e-48
Endothelial Cell	Fgf10	7	7.14141e-17	1.54417	0.368	0.083	1.42828e-13
Endothelial Cell	Prdm6	7	8.33138e-17	0.313097	0.077	0.332	1.66628e-13
Endothelial Cell	Anpep1	7	1.2832e-08	0.724678	0.422	0.148	2.5664e-05
Endothelial Cell	Ikzf3	8	0	0.59484	0.888	0.095	0
Endothelial Cell	Bcl11b	8	0	1.62371	0.746	0.075	0
Endothelial Cell	Krt17	8	1.49475e-294	3.07899	0.639	0.071	2.98951e-291
Endothelial Cell	Dgat2	8	4.28015e-278	0.702143	0.821	0.145	8.5603e-275
Endothelial Cell	Hmmr	8	9.1502e-273	1.5238	0.873	0.171	1.83004e-269
Endothelial Cell	Tenm2	8	2.26079e-252	2.75816	0.677	0.048	4.52157e-249
Endothelial Cell	Tlr7	8	2.0561e-247	2.02883	0.789	0.115	4.1122e-244
Endothelial Cell	Tspan11	8	2.13011e-246	0.508744	0.907	0.187	4.26022e-243
Endothelial Cell	Tenm4	8	3.03429e-246	0.44766	0.462	0.054	6.06858e-243
Endothelial Cell	Tbx21	8	1.59815e-231	0.491519	0.689	0.089	3.19631e-228
Endothelial Cell	Col25a1	8	1.5458e-219	1.90737	0.61	0.069	3.09159e-216
Endothelial Cell	Bank1	8	7.84625e-199	1.43996	0.737	0.151	1.56925e-195
Endothelial Cell	Il1rl1	8	2.42553e-198	0.877674	0.73	0.134	4.85105e-195
Endothelial Cell	Atp10b	8	1.08609e-195	1.75843	0.548	0.101	2.17217e-192
Endothelial Cell	Mark1	8	3.27625e-194	1.28723	0.928	0.196	6.5525e-191
Endothelial Cell	Hs3st3a1	8	2.81968e-193	0.28696	0.4	0.053	5.63937e-190
Endothelial Cell	Stap1	8	2.92905e-193	1.0316	0.737	0.111	5.85809e-190
Endothelial Cell	AABR07021579.1	8	2.54665e-185	1.37859	0.78	0.116	5.09329e-182
Endothelial Cell	Wwc1	8	1.38532e-183	0.829451	0.773	0.189	2.77064e-180
Endothelial Cell	Mapk10	8	1.97326e-178	0.885562	0.313	0.048	3.94652e-175
Endothelial Cell	Fhad11	8	3.31107e-177	0.361931	0.801	0.192	6.62214e-174
Endothelial Cell	AABR07060560.3	8	1.27546e-176	1.72794	0.931	0.335	2.55092e-173
Endothelial Cell	Gpr176	8	2.14447e-171	1.34248	0.821	0.174	4.28894e-168
Endothelial Cell	Otulinl	8	7.38562e-164	1.35265	0.856	0.272	1.47712e-160
Endothelial Cell	Chl1	8	2.14875e-162	1.97118	0.775	0.189	4.2975e-159
Endothelial Cell	RGD1305184	8	1.44593e-160	0.396127	0.581	0.05	2.89185e-157
Endothelial Cell	Slc37a2	8	7.43807e-159	1.12111	0.787	0.222	1.48761e-155
Endothelial Cell	Adgrd1	8	1.17727e-158	1.40309	0.849	0.218	2.35454e-155
Endothelial Cell	Baiap2l1	8	1.8907e-157	1.39863	0.806	0.209	3.7814e-154
Endothelial Cell	AABR07013488.2	8	2.40158e-157	2.1405	0.306	0.031	4.80315e-154
Endothelial Cell	Tpd52l1	8	5.80367e-157	1.0773	0.83	0.218	1.16073e-153
Endothelial Cell	Asic2	8	4.73918e-154	1.17841	0.706	0.175	9.47836e-151
Endothelial Cell	Cdkn1a	8	1.2239e-153	1.18828	0.878	0.32	2.44781e-150
Endothelial Cell	Kntc1	8	3.23688e-151	1.45072	0.708	0.182	6.47377e-148
Endothelial Cell	Gabrb1	8	3.51579e-151	1.47552	0.694	0.212	7.03158e-148
Endothelial Cell	AC118957.1	8	5.44282e-151	1.95915	0.455	0.054	1.08856e-147
Endothelial Cell	Atf3	8	9.82773e-151	1.00835	0.804	0.245	1.96555e-147
Endothelial Cell	Abcd2	8	2.20792e-148	2.33313	0.722	0.184	4.41584e-145
Endothelial Cell	Ccl241	8	2.29682e-146	0.342781	0.321	0.061	4.59364e-143
Endothelial Cell	Aldh1a2	8	3.92874e-146	0.850135	0.897	0.277	7.85749e-143
Endothelial Cell	Col11a1	8	1.68263e-144	0.550912	0.88	0.287	3.36526e-141
Endothelial Cell	Slc10a6	8	8.17224e-141	0.539586	0.734	0.221	1.63445e-137
Endothelial Cell	AC121220.1	8	1.81184e-139	1.43844	0.502	0.087	3.62367e-136
Endothelial Cell	Srl	8	4.97974e-138	0.297666	0.713	0.186	9.95947e-135
Endothelial Cell	Gen1	8	2.63795e-136	0.838976	0.854	0.244	5.27589e-133
Endothelial Cell	Plxnc1	8	4.45251e-135	0.65205	0.419	0.162	8.90503e-132
Endothelial Cell	AABR07050449.11	8	2.62408e-133	0.364108	0.636	0.109	5.24815e-130
Endothelial Cell	Tex22	8	1.14932e-132	1.5612	0.423	0.171	2.29864e-129
Endothelial Cell	Loxl2	8	2.61607e-131	0.438689	0.873	0.312	5.23215e-128
Endothelial Cell	Tmem17	8	3.70653e-131	1.10768	0.789	0.235	7.41306e-128
Endothelial Cell	Mmrn1	8	1.01913e-129	1.37278	0.739	0.199	2.03827e-126
Endothelial Cell	LOC100909595	8	2.34422e-127	0.890336	0.89	0.307	4.68844e-124
Endothelial Cell	Ndc80	8	5.77557e-127	0.589729	0.775	0.276	1.15511e-123
Endothelial Cell	Rassf4	8	6.73273e-127	0.85108	0.782	0.228	1.34655e-123
Endothelial Cell	Pfkfb1	8	6.93564e-126	1.38542	0.577	0.205	1.38713e-122
Endothelial Cell	Mamdc2	8	8.27299e-126	1.2505	0.797	0.331	1.6546e-122
Endothelial Cell	Tnn	8	1.33754e-124	0.903471	0.529	0.197	2.67509e-121
Endothelial Cell	Gria4	8	2.80355e-123	1.37075	0.629	0.177	5.60709e-120
Endothelial Cell	Mtus2	8	3.89299e-123	0.501404	0.744	0.24	7.78597e-120
Endothelial Cell	Fgfr2	8	1.00484e-122	0.614923	0.828	0.241	2.00968e-119
Endothelial Cell	LOC100911932	8	4.47116e-122	0.883517	0.711	0.235	8.94232e-119
Endothelial Cell	Pld5	8	1.97076e-121	1.17915	0.77	0.25	3.94151e-118
Endothelial Cell	Knl11	8	1.28963e-120	1.20388	0.696	0.24	2.57926e-117
Endothelial Cell	AABR07060620.1	8	8.05237e-120	0.975258	0.935	0.422	1.61047e-116
Endothelial Cell	Nmnat2	8	6.68364e-119	1.01432	0.679	0.228	1.33673e-115
Endothelial Cell	Kcnk2	8	1.48466e-118	1.42049	0.577	0.115	2.96932e-115
Endothelial Cell	Ryr3	8	1.13692e-117	0.879544	0.77	0.288	2.27383e-114
Endothelial Cell	Ezr	8	3.75049e-117	0.674614	0.799	0.28	7.50098e-114
Endothelial Cell	Kcnj8	8	4.60279e-117	0.941706	0.703	0.166	9.20557e-114
Endothelial Cell	Nrxn3	8	6.3153e-117	1.02791	0.665	0.185	1.26306e-113
Endothelial Cell	Grb14	8	1.20998e-116	0.773045	0.856	0.298	2.41997e-113
Endothelial Cell	Gabra4	8	2.29698e-116	1.20893	0.864	0.347	4.59395e-113
Endothelial Cell	Alpk2	8	1.72636e-115	0.479438	0.792	0.244	3.45273e-112
Endothelial Cell	Tmem26	8	2.14821e-115	1.31149	0.842	0.331	4.29643e-112
Endothelial Cell	Map3k7cl	8	3.65755e-115	0.709466	0.778	0.305	7.3151e-112
Endothelial Cell	Adgrg6	8	2.17932e-113	1.08755	0.651	0.184	4.35863e-110
Endothelial Cell	Prdm61	8	2.32854e-113	1.15874	0.823	0.289	4.65708e-110
Endothelial Cell	Palm2	8	2.62692e-113	1.12385	0.792	0.275	5.25384e-110
Endothelial Cell	Lurap1l	8	2.64128e-113	0.718119	0.907	0.327	5.28256e-110
Endothelial Cell	Cyba	8	6.95626e-113	0.901486	0.821	0.296	1.39125e-109
Endothelial Cell	Prph	8	2.09039e-112	1.55478	0.514	0.121	4.18077e-109
Endothelial Cell	Dclk1	8	2.26018e-111	0.650158	0.708	0.215	4.52036e-108
Endothelial Cell	Cobl	8	6.2725e-111	0.89818	0.699	0.207	1.2545e-107
Endothelial Cell	Mbp	8	9.50625e-111	0.744428	0.577	0.198	1.90125e-107
Endothelial Cell	Smoc1	8	4.06928e-110	1.5391	0.608	0.148	8.13856e-107
Endothelial Cell	AABR07051518.1	8	5.28967e-110	0.30836	0.646	0.177	1.05793e-106
Endothelial Cell	Cd55	8	8.67943e-110	0.666232	0.844	0.308	1.73589e-106
Endothelial Cell	Sfrp2	8	4.24502e-109	1.4207	0.797	0.268	8.49004e-106
Endothelial Cell	Mmp12	8	2.34777e-108	1.2401	0.536	0.136	4.69554e-105
Endothelial Cell	Mnda	8	1.50433e-107	1.00569	0.778	0.295	3.00866e-104
Endothelial Cell	Camk4	8	1.71256e-107	0.866371	0.533	0.189	3.42512e-104
Endothelial Cell	Ror1	8	2.70392e-107	0.478189	0.653	0.235	5.40784e-104
Endothelial Cell	Trim50	8	7.34179e-107	0.644484	0.742	0.231	1.46836e-103
Endothelial Cell	Acta2	8	2.04183e-105	0.86344	0.691	0.206	4.08365e-102
Endothelial Cell	Slc1a11	8	2.65074e-105	0.328677	0.931	0.412	5.30148e-102
Endothelial Cell	Aldh1a1	8	3.71063e-105	1.2732	0.51	0.203	7.42126e-102
Endothelial Cell	Fras1	8	1.25202e-104	1.20293	0.725	0.281	2.50405e-101
Endothelial Cell	Timp1	8	6.88404e-104	1.0998	0.749	0.245	1.37681e-100
Endothelial Cell	Kcnma1	8	8.10896e-104	1.59225	0.624	0.257	1.62179e-100
Endothelial Cell	Frmd3	8	1.04048e-103	0.319103	0.768	0.287	2.08096e-100
Endothelial Cell	Snta1	8	6.31063e-103	0.954793	0.722	0.252	1.26213e-99
Endothelial Cell	Trpc3	8	6.75415e-103	0.612029	0.663	0.182	1.35083e-99
Endothelial Cell	Sema3c	8	9.93052e-102	0.816968	0.598	0.191	1.9861e-98
Endothelial Cell	Sgcg	8	3.37001e-101	0.564179	0.682	0.267	6.74001e-98
Endothelial Cell	Atp8b4	8	1.18955e-99	0.440859	0.605	0.227	2.37909e-96
Endothelial Cell	Miga2	8	5.19887e-99	0.783212	0.775	0.307	1.03977e-95
Endothelial Cell	Plcxd3	8	6.58786e-99	0.537096	0.687	0.24	1.31757e-95
Endothelial Cell	Cybb	8	2.4089e-98	1.0443	0.502	0.163	4.8178e-95
Endothelial Cell	Gpm6b	8	8.90715e-98	1.0654	0.61	0.204	1.78143e-94
Endothelial Cell	Fgf13	8	3.66682e-97	1.27689	0.811	0.379	7.33364e-94
Endothelial Cell	Ect2	8	4.76656e-97	0.593121	0.488	0.167	9.53312e-94
Endothelial Cell	Spon1	8	5.12938e-97	0.92802	0.684	0.24	1.02588e-93
Endothelial Cell	Tagln	8	1.31571e-96	1.01088	0.639	0.255	2.63143e-93
Endothelial Cell	Klhl4	8	3.83949e-96	0.344646	0.895	0.359	7.67898e-93
Endothelial Cell	Ptgfr	8	5.76886e-96	0.318972	0.438	0.175	1.15377e-92
Endothelial Cell	Cpq	8	1.30753e-95	0.843498	0.727	0.247	2.61505e-92
Endothelial Cell	Scara5	8	1.36294e-95	1.73283	0.787	0.264	2.72588e-92
Endothelial Cell	Cpt1b	8	1.77973e-95	0.484104	0.55	0.178	3.55945e-92
Endothelial Cell	Ednra	8	1.58157e-94	0.87392	0.873	0.402	3.16313e-91
Endothelial Cell	Pltp	8	3.3685e-94	0.70845	0.823	0.328	6.73701e-91
Endothelial Cell	Ctsz2	8	9.17189e-94	0.923801	0.653	0.257	1.83438e-90
Endothelial Cell	Myh10	8	7.89231e-93	0.604246	0.775	0.28	1.57846e-89
Endothelial Cell	Blnk	8	9.92086e-93	0.516357	0.749	0.37	1.98417e-89
Endothelial Cell	S100a4	8	1.14422e-92	0.655045	0.632	0.209	2.28844e-89
Endothelial Cell	Tmem132d	8	1.34467e-92	1.03433	0.624	0.228	2.68934e-89
Endothelial Cell	Slc7a2	8	2.30552e-92	1.01893	0.667	0.241	4.61104e-89
Endothelial Cell	Ugdh	8	9.98013e-92	0.599273	0.624	0.241	1.99603e-88
Endothelial Cell	Svep1	8	1.7895e-91	0.255677	0.667	0.174	3.579e-88
Endothelial Cell	Slc1a7	8	1.82019e-91	1.72786	0.639	0.236	3.64038e-88
Endothelial Cell	Khdrbs2	8	2.03366e-91	1.627	0.493	0.116	4.06732e-88
Endothelial Cell	Mdga2	8	2.22848e-90	1.04861	0.421	0.11	4.45695e-87
Endothelial Cell	Kcnj5	8	2.91574e-90	0.641123	0.66	0.237	5.83147e-87
Endothelial Cell	Txlnb	8	3.04301e-90	0.370714	0.792	0.338	6.08603e-87
Endothelial Cell	Fgf1	8	5.87274e-89	0.561709	0.768	0.305	1.17455e-85
Endothelial Cell	Gfra2	8	8.22589e-89	1.32977	0.653	0.244	1.64518e-85
Endothelial Cell	Egfl8	8	2.14669e-88	0.868713	0.768	0.263	4.29339e-85
Endothelial Cell	Frmd5	8	3.07073e-88	0.649772	0.833	0.362	6.14147e-85
Endothelial Cell	Dgki	8	3.60839e-88	0.827404	0.474	0.161	7.21678e-85
Endothelial Cell	Tpm2	8	4.01016e-88	0.69012	0.754	0.299	8.02032e-85
Endothelial Cell	Ros1	8	5.38415e-88	1.17588	0.62	0.238	1.07683e-84
Endothelial Cell	Asb18	8	5.55269e-88	0.617511	0.749	0.332	1.11054e-84
Endothelial Cell	Il17rd	8	1.71069e-87	0.268482	0.5	0.181	3.42137e-84
Endothelial Cell	Abcc8	8	1.19111e-86	1.31731	0.4	0.144	2.38223e-83
Endothelial Cell	Slit2	8	1.37306e-86	1.00539	0.653	0.249	2.74612e-83
Endothelial Cell	Mreg	8	2.14095e-86	1.11324	0.4	0.063	4.2819e-83
Endothelial Cell	Pgam2	8	2.56232e-86	0.740112	0.646	0.242	5.12465e-83
Endothelial Cell	Col14a1	8	3.89251e-86	0.51919	0.632	0.235	7.78503e-83
Endothelial Cell	Corin	8	1.2662e-85	0.573573	0.687	0.285	2.53239e-82
Endothelial Cell	Kif18b	8	3.39506e-85	0.256577	0.543	0.152	6.79012e-82
Endothelial Cell	Ptprd	8	3.72986e-85	0.978636	0.679	0.259	7.45972e-82
Endothelial Cell	Col16a1	8	6.23459e-85	0.335128	0.596	0.208	1.24692e-81
Endothelial Cell	Ptpn13	8	3.66697e-84	1.10281	0.622	0.254	7.33394e-81
Endothelial Cell	LOC103694210	8	4.63392e-84	0.411931	0.911	0.439	9.26785e-81
Endothelial Cell	Slc4a3	8	1.80067e-83	0.556561	0.644	0.276	3.60134e-80
Endothelial Cell	Enpp1	8	4.32618e-83	0.260784	0.835	0.342	8.65237e-80
Endothelial Cell	Uqcr10	8	2.12624e-82	0.770396	0.828	0.339	4.25248e-79
Endothelial Cell	Rrad	8	4.96689e-82	0.392578	0.78	0.328	9.93378e-79
Endothelial Cell	Hvcn1	8	1.04081e-81	0.416757	0.737	0.263	2.08163e-78
Endothelial Cell	Alk	8	2.57108e-81	0.253827	0.596	0.25	5.14216e-78
Endothelial Cell	Pde1a	8	7.29351e-81	0.640612	0.567	0.243	1.4587e-77
Endothelial Cell	Efna5	8	1.00205e-80	0.726931	0.675	0.191	2.0041e-77
Endothelial Cell	Sntb1	8	7.80719e-80	0.874672	0.885	0.412	1.56144e-76
Endothelial Cell	Dpp4	8	7.84919e-80	1.17041	0.801	0.42	1.56984e-76
Endothelial Cell	Slc38a1	8	1.77698e-79	0.289566	0.644	0.254	3.55397e-76
Endothelial Cell	Flvcr2	8	1.9392e-79	0.3084	0.768	0.309	3.8784e-76
Endothelial Cell	Nkd2	8	2.79467e-79	0.6325	0.739	0.369	5.58935e-76
Endothelial Cell	Acot11	8	1.56397e-78	0.868694	0.591	0.251	3.12794e-75
Endothelial Cell	Bend6	8	1.58609e-78	0.288396	0.737	0.284	3.17219e-75
Endothelial Cell	Trim63	8	1.70198e-78	0.616547	0.644	0.265	3.40395e-75
Endothelial Cell	Meox1	8	2.71082e-78	0.335564	0.634	0.198	5.42163e-75
Endothelial Cell	Cdh11	8	3.22468e-78	0.339199	0.632	0.252	6.44936e-75
Endothelial Cell	Flnc	8	8.16796e-78	0.279223	0.555	0.21	1.63359e-74
Endothelial Cell	Aff2	8	3.6153e-77	0.73603	0.548	0.257	7.23061e-74
Endothelial Cell	Pi16	8	5.30749e-77	0.47211	0.679	0.301	1.0615e-73
Endothelial Cell	Ccn1	8	6.67623e-77	0.501628	0.699	0.284	1.33525e-73
Endothelial Cell	Dpt	8	4.38185e-75	0.613723	0.648	0.25	8.76371e-72
Endothelial Cell	Unc5c1	8	1.00842e-74	1.07185	0.844	0.362	2.01683e-71
Endothelial Cell	Tmem82	8	1.42707e-74	1.0995	0.639	0.292	2.85413e-71
Endothelial Cell	Slc45a3	8	1.64046e-74	0.332953	0.586	0.126	3.28092e-71
Endothelial Cell	Trim55	8	2.71737e-74	0.363831	0.711	0.304	5.43473e-71
Endothelial Cell	Podnl1	8	6.05648e-74	1.59968	0.328	0.045	1.2113e-70
Endothelial Cell	Ncam1	8	1.22952e-73	0.258403	0.536	0.246	2.45903e-70
Endothelial Cell	Mrvi1	8	1.50998e-73	0.633422	0.481	0.217	3.01995e-70
Endothelial Cell	Prg4	8	1.98804e-73	0.97142	0.536	0.239	3.97608e-70
Endothelial Cell	Fsd2	8	2.70408e-73	0.628815	0.658	0.304	5.40816e-70
Endothelial Cell	Efcc1	8	3.02555e-73	0.379054	0.653	0.292	6.0511e-70
Endothelial Cell	Jph2	8	1.39294e-72	0.619959	0.636	0.278	2.78589e-69
Endothelial Cell	Dmpk	8	3.13925e-72	0.528479	0.873	0.378	6.2785e-69
Endothelial Cell	Ano5	8	9.46981e-72	0.272416	0.665	0.231	1.89396e-68
Endothelial Cell	Srpk3	8	3.52857e-71	0.572339	0.56	0.268	7.05715e-68
Endothelial Cell	Smpx	8	6.28492e-71	1.03638	0.567	0.267	1.25698e-67
Endothelial Cell	Serpine2	8	1.76784e-69	0.573547	0.639	0.329	3.53568e-66
Endothelial Cell	Kif20b	8	2.93188e-69	0.820873	0.56	0.206	5.86375e-66
Endothelial Cell	Csrp3	8	4.7681e-69	0.427252	0.67	0.289	9.53621e-66
Endothelial Cell	Col6a6	8	8.45402e-69	0.902817	0.653	0.296	1.6908e-65
Endothelial Cell	Mlip	8	9.0223e-69	0.543602	0.627	0.27	1.80446e-65
Endothelial Cell	Ptpn31	8	1.57018e-68	0.414676	0.577	0.251	3.14036e-65
Endothelial Cell	Pkia	8	1.84999e-68	0.843504	0.761	0.357	3.69997e-65
Endothelial Cell	Epb41l4b	8	2.33794e-68	1.30306	0.577	0.273	4.67587e-65
Endothelial Cell	Serping1	8	2.73866e-68	1.09831	0.505	0.246	5.47733e-65
Endothelial Cell	Robo2	8	4.85061e-68	0.648626	0.531	0.226	9.70121e-65
Endothelial Cell	Tafa2	8	3.30632e-67	0.524634	0.715	0.328	6.61263e-64
Endothelial Cell	Gata41	8	5.13987e-67	0.411944	0.574	0.257	1.02797e-63
Endothelial Cell	Car10	8	5.14945e-67	2.05736	0.462	0.12	1.02989e-63
Endothelial Cell	Nova1	8	9.04023e-67	0.762823	0.524	0.252	1.80805e-63
Endothelial Cell	Pde7a	8	2.43638e-66	0.475004	0.888	0.461	4.87275e-63
Endothelial Cell	Ivns1abp	8	4.25813e-66	0.408394	0.835	0.389	8.51626e-63
Endothelial Cell	Dtna	8	5.82236e-66	0.36485	0.624	0.297	1.16447e-62
Endothelial Cell	Runx1	8	9.2646e-66	0.620365	0.749	0.338	1.85292e-62
Endothelial Cell	Dapk1	8	1.11163e-65	0.483582	0.833	0.383	2.22326e-62
Endothelial Cell	Nmrk2	8	1.23744e-65	0.885134	0.397	0.118	2.47489e-62
Endothelial Cell	Gpc3	8	5.73323e-65	0.514698	0.333	0.066	1.14665e-61
Endothelial Cell	Ripor2	8	6.0456e-65	0.716228	0.766	0.324	1.20912e-61
Endothelial Cell	Cox4i1	8	7.58173e-65	0.415462	0.778	0.344	1.51635e-61
Endothelial Cell	Psap	8	1.06242e-64	0.304033	0.768	0.344	2.12484e-61
Endothelial Cell	Gpam	8	1.66209e-64	0.445491	0.598	0.238	3.32417e-61
Endothelial Cell	Fat3	8	2.60462e-64	1.45666	0.507	0.223	5.20924e-61
Endothelial Cell	Me1	8	2.69941e-64	0.919896	0.586	0.275	5.39882e-61
Endothelial Cell	Egfr	8	1.87534e-63	0.843326	0.5	0.25	3.75069e-60
Endothelial Cell	Slc16a2	8	4.08872e-63	0.390697	0.624	0.289	8.17744e-60
Endothelial Cell	AABR07027581.1	8	9.9337e-63	1.01197	0.871	0.476	1.98674e-59
Endothelial Cell	Iqgap3	8	2.53298e-62	1.65228	0.541	0.124	5.06597e-59
Endothelial Cell	Mis18bp1	8	4.36618e-62	0.628265	0.579	0.251	8.73236e-59
Endothelial Cell	Robo1	8	1.30634e-60	0.449691	0.603	0.313	2.61268e-57
Endothelial Cell	Kank1	8	4.04394e-60	0.302512	0.632	0.293	8.08787e-57
Endothelial Cell	Fam78b	8	4.50669e-60	0.814633	0.641	0.312	9.01338e-57
Endothelial Cell	Ar	8	9.46382e-60	0.676219	0.608	0.32	1.89276e-56
Endothelial Cell	Aatk	8	8.07874e-59	0.980008	0.658	0.34	1.61575e-55
Endothelial Cell	Irs2	8	8.54807e-59	0.432122	0.584	0.332	1.70961e-55
Endothelial Cell	Ngf	8	1.84736e-58	0.478369	0.603	0.303	3.69472e-55
Endothelial Cell	Rnls	8	4.98308e-58	0.356132	0.739	0.347	9.96616e-55
Endothelial Cell	Cgnl1	8	5.43321e-58	0.370224	0.876	0.442	1.08664e-54
Endothelial Cell	Enah	8	8.66977e-58	0.339765	0.677	0.31	1.73395e-54
Endothelial Cell	Lrrtm4	8	1.14011e-57	1.30041	0.514	0.127	2.28022e-54
Endothelial Cell	Sphkap	8	1.79584e-57	0.395199	0.701	0.295	3.59168e-54
Endothelial Cell	Neb	8	7.15167e-57	0.395746	0.565	0.178	1.43033e-53
Endothelial Cell	Mfsd4a	8	1.01621e-56	0.472329	0.622	0.312	2.03242e-53
Endothelial Cell	Cacna1c	8	3.38938e-56	0.344974	0.565	0.27	6.77876e-53
Endothelial Cell	Dsp	8	1.77143e-55	0.271	0.586	0.288	3.54285e-52
Endothelial Cell	Hcn1	8	4.82888e-55	0.736652	0.634	0.213	9.65775e-52
Endothelial Cell	C7	8	1.33382e-54	0.867023	0.648	0.337	2.66764e-51
Endothelial Cell	AABR07044900.1	8	2.47706e-54	0.664072	0.691	0.357	4.95413e-51
Endothelial Cell	Vegfd	8	5.75883e-54	0.571729	0.548	0.292	1.15177e-50
Endothelial Cell	Slc12a2	8	6.81052e-54	0.948834	0.885	0.486	1.3621e-50
Endothelial Cell	Ntf31	8	1.11658e-53	0.555595	0.892	0.446	2.23316e-50
Endothelial Cell	Matn2	8	1.2831e-52	0.358334	0.555	0.268	2.56619e-49
Endothelial Cell	Xirp2	8	2.84777e-52	0.633971	0.567	0.304	5.69555e-49
Endothelial Cell	Sh3bp2	8	2.5242e-51	0.52233	0.574	0.238	5.04841e-48
Endothelial Cell	Fap	8	3.36669e-51	0.466429	0.888	0.476	6.73338e-48
Endothelial Cell	Rgcc	8	7.73086e-50	0.666604	0.866	0.513	1.54617e-46
Endothelial Cell	Pf4	8	1.65238e-49	0.716661	0.467	0.173	3.30476e-46
Endothelial Cell	Fabp5	8	2.66851e-49	0.269031	0.797	0.37	5.33702e-46
Endothelial Cell	Itga8	8	5.48908e-49	0.762	0.553	0.303	1.09782e-45
Endothelial Cell	Chsy3	8	3.34818e-48	0.326491	0.622	0.334	6.69636e-45
Endothelial Cell	Mfge8	8	6.80636e-48	0.291926	0.656	0.344	1.36127e-44
Endothelial Cell	Acsl1	8	1.38992e-47	0.328759	0.6	0.338	2.77985e-44
Endothelial Cell	Tmem196	8	7.40857e-47	0.305185	0.672	0.356	1.48171e-43
Endothelial Cell	Cyp7b1	8	1.20984e-46	0.634221	0.854	0.49	2.41967e-43
Endothelial Cell	Rcan2	8	1.43148e-45	0.281135	0.732	0.391	2.86296e-42
Endothelial Cell	Inpp5d	8	1.44151e-44	0.389236	0.801	0.427	2.88301e-41
Endothelial Cell	Dcn	8	2.85076e-44	0.266067	0.579	0.302	5.70152e-41
Endothelial Cell	LOC100364435	8	2.35709e-43	0.328693	0.612	0.349	4.71417e-40
Endothelial Cell	Gucy1a2	8	8.2362e-43	0.369594	0.612	0.353	1.64724e-39
Endothelial Cell	Acacb	8	1.4204e-42	0.415487	0.591	0.325	2.84079e-39
Endothelial Cell	AABR07049085.1	8	7.86166e-42	0.395395	0.605	0.345	1.57233e-38
Endothelial Cell	Sh3gl2	8	8.1405e-40	0.468322	0.833	0.473	1.6281e-36
Endothelial Cell	Wt1	8	1.02145e-39	0.459591	0.938	0.575	2.04291e-36
Endothelial Cell	Mki671	8	4.60995e-39	0.405804	0.548	0.262	9.21989e-36
Endothelial Cell	Actn2	8	1.56376e-38	0.313037	0.624	0.357	3.12752e-35
Endothelial Cell	AABR07025140.1	8	5.54645e-38	0.359893	0.703	0.424	1.10929e-34
Endothelial Cell	Sema3d	8	2.73429e-37	0.774379	0.677	0.423	5.46859e-34
Endothelial Cell	Actc1	8	2.78253e-36	0.376411	0.799	0.447	5.56506e-33
Endothelial Cell	Kcng2	8	4.59327e-36	0.385389	0.639	0.307	9.18654e-33
Endothelial Cell	Fhod3	8	1.35446e-35	0.787323	0.837	0.523	2.70892e-32
Endothelial Cell	Slc26a10	8	1.66882e-35	0.860787	0.976	0.667	3.33765e-32
Endothelial Cell	Shb	8	9.92205e-35	0.343891	0.842	0.5	1.98441e-31
Endothelial Cell	Tmtc2	8	1.6415e-34	0.775343	0.911	0.593	3.283e-31
Endothelial Cell	Herc6	8	4.88493e-33	0.500335	0.904	0.541	9.76986e-30
Endothelial Cell	Gpm6a	8	9.2192e-32	0.609154	0.821	0.493	1.84384e-28
Endothelial Cell	Myl6	8	3.9771e-30	0.330474	0.816	0.473	7.9542e-27
Endothelial Cell	Tbc1d4	8	5.54628e-30	0.404243	0.78	0.448	1.10926e-26
Endothelial Cell	Trak2	8	8.61152e-30	0.300877	0.766	0.468	1.7223e-26
Endothelial Cell	AC110709.2	8	9.61885e-30	0.666378	0.447	0.152	1.92377e-26
Endothelial Cell	Aqp1	8	1.34835e-29	0.375659	0.785	0.496	2.69669e-26
Endothelial Cell	Dapk2	8	3.63783e-28	0.343186	0.842	0.524	7.27567e-25
Endothelial Cell	Slc25a21	8	3.65005e-28	0.902186	0.421	0.145	7.3001e-25
Endothelial Cell	Slc6a6	8	6.1746e-27	0.511856	0.928	0.594	1.23492e-23
Endothelial Cell	Akr1c15	8	3.25351e-26	0.681046	0.931	0.642	6.50703e-23
Endothelial Cell	Polr2m	8	1.05003e-25	0.254033	0.828	0.512	2.10006e-22
Endothelial Cell	Tspan18	8	3.33412e-21	0.447227	0.911	0.623	6.66825e-18
Endothelial Cell	B2m	8	1.40577e-20	0.274822	0.892	0.552	2.81155e-17
Endothelial Cell	Cald1	8	6.475e-16	0.468332	0.897	0.63	1.295e-12
Endothelial Cell	Podxl	8	1.93714e-15	0.496936	0.919	0.66	3.87428e-12
Endothelial Cell	Zfp366	8	4.49911e-14	0.363262	0.957	0.702	8.99822e-11
Endothelial Cell	Timp3	8	9.64362e-13	0.263052	0.892	0.64	1.92872e-09
Endothelial Cell	Gpx2	9	0	8.0332	0.367	0.001	0
Endothelial Cell	Tal2	9	0	6.07804	0.328	0.009	0
Endothelial Cell	Col9a1	9	0	6.86464	0.261	0.007	0
Endothelial Cell	AC111804.2	9	9.7666e-264	1.91957	0.347	0.017	1.95332e-260
Endothelial Cell	Sbspon	9	2.34016e-222	6.51125	0.314	0.022	4.68032e-219
Endothelial Cell	AABR07067469.1	9	5.83379e-167	4.29551	0.292	0.004	1.16676e-163
Endothelial Cell	Stk26	9	2.05968e-155	2.7988	0.375	0.009	4.11936e-152
Endothelial Cell	Sulf12	9	2.48802e-151	2.80825	0.961	0.487	4.97604e-148
Endothelial Cell	RGD1564053	9	6.75326e-150	3.60243	0.356	0.007	1.35065e-146
Endothelial Cell	Tox2	9	8.77723e-147	4.94886	0.556	0.125	1.75545e-143
Endothelial Cell	Dkk2	9	7.11742e-140	7.66227	0.8	0.11	1.42348e-136
Endothelial Cell	LOC1003610871	9	8.65332e-136	3.36197	0.911	0.487	1.73066e-132
Endothelial Cell	Nebl2	9	9.68677e-131	2.37133	0.961	0.507	1.93735e-127
Endothelial Cell	Ptprj	9	4.44592e-118	4.29323	0.85	0.313	8.89184e-115
Endothelial Cell	Ldb22	9	4.96615e-116	2.97935	0.864	0.382	9.93231e-113
Endothelial Cell	Tiam1	9	4.29547e-112	2.16844	0.367	0.021	8.59094e-109
Endothelial Cell	Gabrp	9	2.49678e-108	6.8345	0.364	0.073	4.99356e-105
Endothelial Cell	Hoxd3	9	6.27846e-107	12.1882	0.289	0	1.25569e-103
Endothelial Cell	Bmx	9	2.00037e-101	5.26172	0.656	0.243	4.00073e-98
Endothelial Cell	Specc1	9	2.76854e-88	2.95609	0.8	0.41	5.53707e-85
Endothelial Cell	S100a3	9	4.83623e-82	2.37525	0.336	0.052	9.67247e-79
Endothelial Cell	Gja51	9	7.09136e-80	3.74789	0.597	0.219	1.41827e-76
Endothelial Cell	Plcg21	9	1.29869e-78	4.3483	0.678	0.334	2.59738e-75
Endothelial Cell	Tmem63c	9	4.49797e-78	5.24206	0.658	0.271	8.99594e-75
Endothelial Cell	Rab151	9	1.18623e-75	1.01237	0.419	0.054	2.37246e-72
Endothelial Cell	Eva1c1	9	2.60149e-74	2.45683	0.817	0.423	5.20299e-71
Endothelial Cell	Ifitm102	9	1.16802e-70	3.29322	0.717	0.284	2.33604e-67
Endothelial Cell	Afap1l2	9	5.30662e-70	3.14887	0.753	0.376	1.06132e-66
Endothelial Cell	AC118957.11	9	9.25925e-67	2.8666	0.328	0.063	1.85185e-63
Endothelial Cell	Olr1	9	5.31362e-66	0.528518	0.342	0.043	1.06272e-62
Endothelial Cell	AABR07035916.1	9	9.5817e-66	2.04697	0.811	0.51	1.91634e-62
Endothelial Cell	Armc4	9	4.83983e-63	2.11806	0.397	0.008	9.67965e-60
Endothelial Cell	Nuak11	9	8.13281e-62	1.70607	0.833	0.517	1.62656e-58
Endothelial Cell	Ncam2	9	1.5568e-58	2.50778	0.353	0.056	3.1136e-55
Endothelial Cell	Pcsk51	9	1.50704e-57	2.77009	0.692	0.335	3.01407e-54
Endothelial Cell	Col8a1	9	2.49371e-57	2.22984	0.828	0.528	4.98743e-54
Endothelial Cell	Dgkb	9	1.61736e-51	3.39098	0.692	0.35	3.23471e-48
Endothelial Cell	Kcnab1	9	3.70894e-50	5.22566	0.639	0.297	7.41789e-47
Endothelial Cell	AABR07031193.11	9	1.42836e-48	3.83314	0.519	0.149	2.85672e-45
Endothelial Cell	Vsnl1	9	3.98056e-47	0.770699	0.392	0.102	7.96111e-44
Endothelial Cell	Sox171	9	5.30697e-46	1.9419	0.731	0.384	1.06139e-42
Endothelial Cell	Pdgfd1	9	3.4357e-45	1.72735	0.781	0.489	6.87139e-42
Endothelial Cell	Col18a1	9	1.31952e-44	2.10032	0.714	0.427	2.63904e-41
Endothelial Cell	Pid1	9	6.44993e-44	2.57825	0.692	0.31	1.28999e-40
Endothelial Cell	Rtn4rl1	9	1.38824e-43	4.19534	0.625	0.3	2.77647e-40
Endothelial Cell	Kcnn4	9	4.07211e-43	3.41818	0.558	0.24	8.14421e-40
Endothelial Cell	Il1rn	9	4.41033e-39	2.00516	0.303	0.037	8.82065e-36
Endothelial Cell	Atp2b2	9	9.65865e-39	4.08908	0.592	0.31	1.93173e-35
Endothelial Cell	Atf31	9	1.33941e-38	1.13411	0.033	0.286	2.67882e-35
Endothelial Cell	Fgf7	9	2.62553e-38	2.58525	0.358	0.058	5.25106e-35
Endothelial Cell	Ctnnd2	9	1.39432e-35	1.48415	0.331	0.035	2.78863e-32
Endothelial Cell	Ptprt	9	2.72238e-35	0.629554	0.433	0.083	5.44476e-32
Endothelial Cell	Susd41	9	4.79873e-32	2.20223	0.433	0.099	9.59745e-29
Endothelial Cell	Chn22	9	5.11429e-29	1.47602	0.694	0.411	1.02286e-25
Endothelial Cell	Ephb2	9	9.95339e-28	3.28904	0.372	0.048	1.99068e-24
Endothelial Cell	Ttk	9	1.03032e-27	0.928243	0.317	0.061	2.06065e-24
Endothelial Cell	Slc4a4	9	2.3185e-27	2.89452	0.569	0.254	4.63699e-24
Endothelial Cell	Fn1	9	6.79456e-27	2.04471	0.614	0.315	1.35891e-23
Endothelial Cell	Tmem163	9	1.7501e-26	1.21352	0.325	0.074	3.5002e-23
Endothelial Cell	Epsti1	9	2.43768e-26	0.964264	0.419	0.136	4.87537e-23
Endothelial Cell	Fbln21	9	2.68188e-24	2.55335	0.544	0.274	5.36377e-21
Endothelial Cell	Setbp1	9	5.87587e-24	3.95201	0.514	0.235	1.17517e-20
Endothelial Cell	AABR07041096.11	9	1.89356e-23	2.08212	0.472	0.197	3.78712e-20
Endothelial Cell	Rnd3	9	1.79385e-22	2.95229	0.561	0.257	3.5877e-19
Endothelial Cell	Rap1gap2	9	6.28281e-22	2.97869	0.561	0.267	1.25656e-18
Endothelial Cell	Arhgap44	9	2.14836e-21	3.27751	0.533	0.276	4.29673e-18
Endothelial Cell	Fam189a2	9	4.67645e-21	2.18736	0.389	0.085	9.3529e-18
Endothelial Cell	Aldh1a3	9	1.14447e-20	0.916178	0.439	0.123	2.28895e-17
Endothelial Cell	Cdkn3	9	3.38996e-19	1.19703	0.311	0.043	6.77991e-16
Endothelial Cell	Smad62	9	6.59485e-19	1.12403	0.669	0.405	1.31897e-15
Endothelial Cell	Marchf11	9	1.28784e-18	1.0523	0.444	0.165	2.57567e-15
Endothelial Cell	Tmem1001	9	1.98164e-18	2.27497	0.531	0.22	3.96328e-15
Endothelial Cell	Igfbp41	9	4.7026e-18	1.93478	0.581	0.29	9.4052e-15
Endothelial Cell	LOC100911486	9	1.81117e-17	1.68277	0.489	0.148	3.62233e-14
Endothelial Cell	Grm8	9	2.31216e-17	0.919976	0.417	0.15	4.62432e-14
Endothelial Cell	Fam227b	9	3.70522e-17	0.646958	0.056	0.338	7.41045e-14
Endothelial Cell	AABR07001054.2	9	1.15691e-16	0.340449	0.05	0.307	2.31381e-13
Endothelial Cell	Vcan	9	3.99044e-15	2.39571	0.531	0.25	7.98087e-12
Endothelial Cell	Has1	9	2.93679e-13	0.745748	0.35	0.089	5.87357e-10
Endothelial Cell	S100a6	9	3.13603e-10	1.73229	0.508	0.215	6.27206e-07
Endothelial Cell	Mob3b	9	1.59651e-08	1.69427	0.406	0.145	3.19303e-05
Endothelial Cell	Angpt1	9	2.40133e-08	1.32468	0.469	0.174	4.80266e-05
Endothelial Cell	Lgmn	9	2.70524e-07	1.24621	0.453	0.181	0.000541049
Endothelial Cell	AABR07001519.1	9	7.67207e-06	0.544685	0.536	0.259	0.0153441
Endothelial Cell	Ptchd1	10	0	2.69314	0.971	0.039	0
Endothelial Cell	Megf10	10	0	3.11798	0.982	0.073	0
Endothelial Cell	Polq	10	0	1.54261	0.982	0.131	0
Endothelial Cell	Klri1	10	0	2.76431	0.968	0.129	0
Endothelial Cell	Fam135b	10	0	1.46554	0.757	0.056	0
Endothelial Cell	Hk3	10	4.9544e-296	1.83519	0.686	0.06	9.9088e-293
Endothelial Cell	Tmem200a1	10	1.4274e-259	1.79327	0.979	0.221	2.85479e-256
Endothelial Cell	Ptgs2	10	2.19346e-252	2.04603	0.985	0.187	4.38692e-249
Endothelial Cell	Gria2	10	8.64013e-231	0.684284	0.959	0.177	1.72803e-227
Endothelial Cell	Mybphl	10	5.51592e-221	1.46105	0.639	0.042	1.10318e-217
Endothelial Cell	Ikzf1	10	2.56933e-219	1.67961	0.979	0.234	5.13866e-216
Endothelial Cell	Apcdd1l	10	1.17309e-216	0.926673	0.563	0.043	2.34618e-213
Endothelial Cell	Sv2c	10	1.99459e-214	1.44932	0.991	0.324	3.98919e-211
Endothelial Cell	Fa2h	10	6.865e-209	2.6413	0.651	0.057	1.373e-205
Endothelial Cell	RGD1559482	10	4.25737e-194	1.18412	0.95	0.294	8.51474e-191
Endothelial Cell	B4galnt3	10	5.85941e-193	2.66757	0.44	0.046	1.17188e-189
Endothelial Cell	Tafa21	10	1.52863e-190	1.52345	0.988	0.32	3.05725e-187
Endothelial Cell	Tm4sf191	10	3.24341e-190	1.36421	0.786	0.118	6.48683e-187
Endothelial Cell	Nmrk21	10	2.66205e-187	0.27846	0.443	0.119	5.32409e-184
Endothelial Cell	Chrdl1	10	1.69002e-177	0.783611	0.977	0.349	3.38004e-174
Endothelial Cell	Sh3bp21	10	9.33202e-177	0.668717	0.927	0.226	1.8664e-173
Endothelial Cell	Glb1l2	10	4.27845e-175	1.36983	0.941	0.262	8.55691e-172
Endothelial Cell	Trem2	10	1.1346e-174	2.14932	0.716	0.128	2.2692e-171
Endothelial Cell	Efna51	10	3.93254e-174	1.86753	0.859	0.188	7.86508e-171
Endothelial Cell	Kcnq3	10	4.30738e-173	0.302785	0.639	0.096	8.61475e-170
Endothelial Cell	Slc5a1	10	2.25574e-169	2.03892	0.628	0.1	4.51149e-166
Endothelial Cell	St8sia1	10	9.12789e-168	1.50157	0.569	0.08	1.82558e-164
Endothelial Cell	Pdpn	10	1.48763e-166	1.65041	0.54	0.041	2.97526e-163
Endothelial Cell	Gen11	10	1.06323e-163	1.22289	0.906	0.248	2.12646e-160
Endothelial Cell	PCOLCE2	10	6.50128e-162	2.00415	0.804	0.195	1.30026e-158
Endothelial Cell	Mark11	10	2.4078e-157	1.77058	0.762	0.21	4.81559e-154
Endothelial Cell	Ndst3	10	2.27787e-153	1.40471	0.745	0.17	4.55574e-150
Endothelial Cell	Cdh20	10	4.87969e-153	0.75422	0.845	0.173	9.75937e-150
Endothelial Cell	Cdh4	10	3.24387e-149	2.03063	0.364	0.05	6.48773e-146
Endothelial Cell	Neil3	10	5.10355e-149	0.988517	0.651	0.182	1.02071e-145
Endothelial Cell	Ildr2	10	2.31024e-144	1.8751	0.622	0.15	4.62047e-141
Endothelial Cell	Sntg2	10	1.68641e-143	1.04065	0.563	0.079	3.37281e-140
Endothelial Cell	Scube1	10	6.99768e-142	0.830689	0.965	0.394	1.39954e-138
Endothelial Cell	Pou2f2	10	1.09899e-141	1.29601	0.71	0.198	2.19798e-138
Endothelial Cell	Fabp51	10	2.62264e-141	1.1085	0.93	0.368	5.24529e-138
Endothelial Cell	Ciita	10	8.08475e-140	0.37396	0.592	0.086	1.61695e-136
Endothelial Cell	Serpine1	10	1.26894e-139	1.81623	0.798	0.236	2.53787e-136
Endothelial Cell	Tnn1	10	1.42212e-139	0.62452	0.733	0.192	2.84423e-136
Endothelial Cell	Gpam1	10	3.24646e-137	1.11344	0.824	0.231	6.49292e-134
Endothelial Cell	Aspm	10	1.39305e-136	0.931911	0.516	0.097	2.78611e-133
Endothelial Cell	Iqgap2	10	1.57334e-136	0.300066	0.812	0.195	3.14667e-133
Endothelial Cell	AABR07017145.2	10	2.50769e-136	0.629847	0.883	0.259	5.01537e-133
Endothelial Cell	Tpm21	10	9.80717e-133	0.772338	0.921	0.296	1.96143e-129
Endothelial Cell	Fcrl5	10	1.54204e-131	0.489024	0.657	0.137	3.08408e-128
Endothelial Cell	Rimbp2	10	8.80864e-130	1.8721	0.994	0.442	1.76173e-126
Endothelial Cell	Mybpc2	10	3.01049e-129	1.00943	0.455	0.11	6.02098e-126
Endothelial Cell	Notch3	10	2.70878e-128	1.05613	0.751	0.223	5.41755e-125
Endothelial Cell	Fcrla	10	1.5555e-127	1.86068	0.302	0.019	3.111e-124
Endothelial Cell	Sgip1	10	7.3768e-125	0.718426	0.777	0.206	1.47536e-121
Endothelial Cell	Uqcr101	10	8.87455e-125	0.660278	0.959	0.338	1.77491e-121
Endothelial Cell	AABR07033607.1	10	9.13779e-123	2.31341	0.273	0.017	1.82756e-119
Endothelial Cell	Cd84	10	1.05076e-121	1.22962	0.346	0.044	2.10151e-118
Endothelial Cell	Coro6	10	6.52608e-121	0.28968	0.809	0.224	1.30522e-117
Endothelial Cell	Gfra21	10	6.85961e-121	1.61124	0.768	0.243	1.37192e-117
Endothelial Cell	Dsg2	10	1.85271e-119	0.438005	0.748	0.206	3.70541e-116
Endothelial Cell	Zfhx4	10	9.60898e-119	2.06698	0.534	0.066	1.9218e-115
Endothelial Cell	AC111831.1	10	1.93712e-117	1.72789	0.411	0.143	3.87425e-114
Endothelial Cell	Smoc11	10	4.16229e-117	1.29078	0.61	0.153	8.32458e-114
Endothelial Cell	Tagln1	10	2.68367e-116	1.4177	0.777	0.253	5.36735e-113
Endothelial Cell	Scn7a	10	2.69476e-116	1.35072	0.736	0.224	5.38951e-113
Endothelial Cell	Pcsk6	10	8.97017e-116	1.05822	0.877	0.259	1.79403e-112
Endothelial Cell	Srpk31	10	5.38545e-115	1.64099	0.848	0.258	1.07709e-111
Endothelial Cell	Cacna1g	10	2.29635e-114	0.317329	0.935	0.294	4.59269e-111
Endothelial Cell	Efemp1	10	2.61511e-113	0.895525	0.751	0.243	5.23022e-110
Endothelial Cell	Galnt17	10	3.53211e-112	1.06563	0.812	0.26	7.06423e-109
Endothelial Cell	Uqcrq	10	4.06429e-112	0.444824	0.9	0.248	8.12859e-109
Endothelial Cell	Gria41	10	8.11917e-112	1.1825	0.686	0.179	1.62383e-108
Endothelial Cell	Tnfrsf19	10	4.15455e-111	1.16059	0.51	0.121	8.3091e-108
Endothelial Cell	Trib3	10	6.61979e-111	2.00412	0.798	0.166	1.32396e-107
Endothelial Cell	Fbxo40	10	1.26716e-110	1.31722	0.622	0.115	2.53431e-107
Endothelial Cell	Cd4	10	2.65587e-110	1.68658	0.628	0.18	5.31173e-107
Endothelial Cell	Trpc6	10	9.65039e-110	1.28646	0.534	0.117	1.93008e-106
Endothelial Cell	Col24a1	10	2.12261e-109	1.04532	0.933	0.395	4.24522e-106
Endothelial Cell	Ctsb	10	5.0433e-109	0.577717	0.859	0.266	1.00866e-105
Endothelial Cell	Alpl	10	1.42676e-108	1.22737	0.924	0.36	2.85352e-105
Endothelial Cell	Fhl1	10	1.83618e-108	0.730375	0.874	0.267	3.67235e-105
Endothelial Cell	AABR07027872.1	10	3.40373e-108	2.10411	0.522	0.105	6.80745e-105
Endothelial Cell	C6	10	3.74615e-105	1.95779	0.563	0.091	7.49229e-102
Endothelial Cell	Col12a1	10	5.07676e-105	0.577058	0.733	0.226	1.01535e-101
Endothelial Cell	Runx11	10	5.67324e-104	0.971828	0.868	0.337	1.13465e-100
Endothelial Cell	Fgf11	10	1.35455e-103	0.626134	0.891	0.304	2.7091e-100
Endothelial Cell	Gnao1	10	1.59453e-103	1.12388	0.947	0.397	3.18907e-100
Endothelial Cell	Vash2	10	2.57678e-103	1.07046	0.522	0.115	5.15357e-100
Endothelial Cell	Col11a11	10	9.11589e-103	0.708403	0.877	0.293	1.82318e-99
Endothelial Cell	AABR07017268.1	10	1.75425e-102	0.460337	0.692	0.176	3.50851e-99
Endothelial Cell	LOC690045	10	1.84178e-102	0.572048	0.85	0.274	3.68357e-99
Endothelial Cell	Cadps	10	6.03616e-102	0.381462	0.754	0.303	1.20723e-98
Endothelial Cell	Cemip	10	3.24596e-101	1.22191	0.874	0.311	6.49193e-98
Endothelial Cell	Slco4a1	10	3.40589e-101	1.99689	0.367	0.037	6.81179e-98
Endothelial Cell	Slc1a3	10	4.08975e-101	1.45274	0.674	0.213	8.17949e-98
Endothelial Cell	Astn2	10	7.74037e-101	0.251679	0.727	0.233	1.54807e-97
Endothelial Cell	Lmod1	10	2.10154e-100	1.55456	0.818	0.255	4.20308e-97
Endothelial Cell	Acacb1	10	2.16605e-100	0.891936	0.93	0.313	4.33209e-97
Endothelial Cell	Asb2	10	4.49119e-100	0.756365	0.748	0.231	8.98239e-97
Endothelial Cell	Nkd21	10	8.03785e-100	0.470521	0.953	0.363	1.60757e-96
Endothelial Cell	Aoah	10	1.01511e-98	1.1024	0.751	0.281	2.03022e-95
Endothelial Cell	Myom2	10	3.19974e-97	0.768701	0.727	0.23	6.39948e-94
Endothelial Cell	Ntrk2	10	7.12799e-97	1.28213	0.475	0.106	1.4256e-93
Endothelial Cell	Tacr1	10	2.41113e-96	1.38099	0.674	0.158	4.82226e-93
Endothelial Cell	Kcnj81	10	2.08649e-95	1.02847	0.496	0.181	4.17299e-92
Endothelial Cell	Has2	10	1.31996e-94	0.413478	0.616	0.23	2.63992e-91
Endothelial Cell	Dpf3	10	1.5916e-94	0.388982	0.883	0.316	3.1832e-91
Endothelial Cell	Pgam21	10	5.89728e-93	0.350443	0.736	0.242	1.17946e-89
Endothelial Cell	Matn21	10	5.23281e-92	0.751153	0.762	0.262	1.04656e-88
Endothelial Cell	C1qa	10	2.48673e-91	1.09216	0.88	0.317	4.97347e-88
Endothelial Cell	Arhgap22	10	4.19356e-91	0.519623	0.789	0.302	8.38712e-88
Endothelial Cell	Il1rapl1	10	1.22133e-90	1.55046	0.672	0.253	2.44266e-87
Endothelial Cell	Apba1	10	1.76213e-90	0.835087	0.903	0.36	3.52426e-87
Endothelial Cell	Vwc2	10	4.16573e-90	0.795735	0.472	0.112	8.33146e-87
Endothelial Cell	Gpx3	10	1.00006e-89	1.13918	0.789	0.291	2.00012e-86
Endothelial Cell	Rcan11	10	3.004e-89	1.47897	0.651	0.233	6.008e-86
Endothelial Cell	Adamtsl3	10	6.08075e-88	1.00776	0.865	0.322	1.21615e-84
Endothelial Cell	Neb1	10	1.07148e-87	0.483974	0.607	0.18	2.14295e-84
Endothelial Cell	Kcnh8	10	2.55237e-87	0.80733	0.569	0.204	5.10473e-84
Endothelial Cell	Pltp1	10	4.22915e-87	0.457916	0.792	0.334	8.4583e-84
Endothelial Cell	Susd1	10	1.49472e-86	0.414454	0.669	0.234	2.98944e-83
Endothelial Cell	Vegfd1	10	1.77843e-86	1.34866	0.751	0.286	3.55685e-83
Endothelial Cell	Col4a3	10	2.39033e-86	0.926968	0.645	0.214	4.78066e-83
Endothelial Cell	Parm1	10	1.11926e-85	1.29736	0.663	0.237	2.23852e-82
Endothelial Cell	Lrrc4b	10	2.40573e-85	1.44072	0.513	0.205	4.81146e-82
Endothelial Cell	Btnl92	10	6.32051e-85	1.61896	0.868	0.37	1.2641e-81
Endothelial Cell	Fyb1	10	1.81551e-84	0.711698	0.672	0.255	3.63102e-81
Endothelial Cell	Scg2	10	6.23278e-84	0.325421	0.463	0.177	1.24656e-80
Endothelial Cell	Dpyd	10	6.51958e-83	0.765108	0.554	0.174	1.30392e-79
Endothelial Cell	Cadm2	10	6.63077e-83	0.878824	0.378	0.082	1.32615e-79
Endothelial Cell	Csrp31	10	1.08751e-82	0.837802	0.73	0.29	2.17503e-79
Endothelial Cell	Col14a11	10	1.20217e-82	0.903323	0.639	0.239	2.40434e-79
Endothelial Cell	Abca17	10	1.49028e-82	1.24325	0.85	0.35	2.98056e-79
Endothelial Cell	Ckmt2	10	3.54921e-82	0.737789	0.886	0.358	7.09842e-79
Endothelial Cell	Musk1	10	3.9344e-82	1.55768	0.669	0.149	7.86881e-79
Endothelial Cell	Lrrc4c	10	5.53988e-82	0.855492	0.622	0.243	1.10798e-78
Endothelial Cell	Gfpt2	10	8.34885e-82	0.851382	0.683	0.254	1.66977e-78
Endothelial Cell	Hao1	10	7.54787e-81	2.19944	0.323	0.021	1.50957e-77
Endothelial Cell	Corin1	10	8.76884e-81	1.04485	0.713	0.288	1.75377e-77
Endothelial Cell	Pygm	10	1.38393e-80	0.799799	0.674	0.275	2.76786e-77
Endothelial Cell	Gucy1a1	10	1.43933e-80	0.485694	0.777	0.303	2.87865e-77
Endothelial Cell	Ckb	10	1.09458e-79	0.808927	0.463	0.181	2.18915e-76
Endothelial Cell	Ect21	10	1.30565e-79	2.02085	0.431	0.173	2.6113e-76
Endothelial Cell	Ctsd	10	1.87221e-79	0.899061	0.686	0.248	3.74442e-76
Endothelial Cell	Macrod1	10	2.36433e-79	0.31876	0.595	0.219	4.72866e-76
Endothelial Cell	Ndc801	10	4.39517e-79	0.560373	0.783	0.28	8.79034e-76
Endothelial Cell	Pid11	10	5.53633e-79	0.75047	0.862	0.304	1.10727e-75
Endothelial Cell	Atp5mc1	10	5.8062e-79	0.882339	0.742	0.288	1.16124e-75
Endothelial Cell	Robo21	10	9.65492e-79	0.935566	0.61	0.225	1.93098e-75
Endothelial Cell	Cd44	10	2.65866e-78	0.614874	0.891	0.383	5.31731e-75
Endothelial Cell	Adhfe1	10	5.05188e-78	0.799256	0.628	0.249	1.01038e-74
Endothelial Cell	Btbd11	10	1.93296e-77	0.702145	0.622	0.23	3.86591e-74
Endothelial Cell	Kcnt2	10	4.00679e-77	0.404902	0.821	0.353	8.01359e-74
Endothelial Cell	AABR07054614.1	10	7.78169e-77	0.593905	0.607	0.22	1.55634e-73
Endothelial Cell	Colec12	10	1.22524e-76	0.529038	0.721	0.284	2.45048e-73
Endothelial Cell	Adamts15	10	1.4268e-76	0.391773	0.707	0.251	2.85359e-73
Endothelial Cell	Tgfb3	10	2.07968e-76	0.480253	0.481	0.188	4.15936e-73
Endothelial Cell	Marchf12	10	3.12171e-76	0.903356	0.452	0.166	6.24342e-73
Endothelial Cell	Nusap1	10	6.15648e-76	1.10938	0.642	0.209	1.2313e-72
Endothelial Cell	Sctr	10	1.20711e-75	1.09872	0.487	0.073	2.41422e-72
Endothelial Cell	Car101	10	1.47539e-75	0.650464	0.493	0.122	2.95078e-72
Endothelial Cell	Hspb8	10	2.67935e-75	0.922085	0.733	0.267	5.35871e-72
Endothelial Cell	Ptprc1	10	2.83329e-75	0.480325	0.689	0.268	5.66658e-72
Endothelial Cell	Bgn	10	7.47667e-75	1.30079	0.698	0.274	1.49533e-71
Endothelial Cell	Irs1	10	3.56133e-74	1.34936	0.628	0.249	7.12266e-71
Endothelial Cell	Iqub	10	5.66115e-74	1.02686	0.672	0.284	1.13223e-70
Endothelial Cell	Mrc1	10	6.93996e-74	0.276311	0.645	0.265	1.38799e-70
Endothelial Cell	AABR07034767.1	10	7.58564e-74	0.607517	0.748	0.301	1.51713e-70
Endothelial Cell	AABR07001054.21	10	2.81526e-73	0.399145	0.795	0.273	5.63052e-70
Endothelial Cell	LOC108352650	10	6.40536e-73	0.685538	0.848	0.37	1.28107e-69
Endothelial Cell	Adra1b	10	1.51173e-72	0.585784	0.625	0.285	3.02345e-69
Endothelial Cell	Lbp	10	2.2944e-72	1.23878	0.595	0.276	4.5888e-69
Endothelial Cell	Gbp1	10	2.82665e-72	0.5342	0.575	0.251	5.65331e-69
Endothelial Cell	Clybl	10	4.64821e-72	0.32225	0.686	0.268	9.29641e-69
Endothelial Cell	Ppm1e	10	9.08315e-72	0.962489	0.499	0.219	1.81663e-68
Endothelial Cell	Enpp2	10	1.11282e-71	1.44243	0.449	0.12	2.22563e-68
Endothelial Cell	Dclk11	10	1.12783e-71	0.747181	0.551	0.227	2.25566e-68
Endothelial Cell	Srpx	10	1.27744e-71	1.19191	0.991	0.539	2.55487e-68
Endothelial Cell	Htra3	10	5.88468e-71	0.950494	0.745	0.312	1.17694e-67
Endothelial Cell	Nrg4	10	7.19216e-71	2.72996	0.413	0.04	1.43843e-67
Endothelial Cell	Fam163a	10	8.44934e-71	0.583303	0.745	0.319	1.68987e-67
Endothelial Cell	AABR07042840.11	10	1.18717e-70	0.527482	0.657	0.314	2.37434e-67
Endothelial Cell	Adgrd11	10	2.19974e-70	1.25232	0.63	0.234	4.39948e-67
Endothelial Cell	Plcxd31	10	2.2212e-70	1.41513	0.566	0.249	4.44239e-67
Endothelial Cell	Sfxn5	10	2.96979e-70	1.12107	0.545	0.247	5.93959e-67
Endothelial Cell	Adamts2	10	3.3316e-70	1.21873	0.598	0.263	6.6632e-67
Endothelial Cell	Mmp2	10	4.1953e-70	0.703832	0.537	0.22	8.39061e-67
Endothelial Cell	Emid1	10	4.67706e-70	1.58005	0.607	0.263	9.35411e-67
Endothelial Cell	Igf1	10	5.52363e-70	0.93338	0.686	0.284	1.10473e-66
Endothelial Cell	Hspb6	10	6.22866e-70	0.748443	0.528	0.221	1.24573e-66
Endothelial Cell	Pstpip2	10	1.06974e-69	1.10817	0.616	0.282	2.13947e-66
Endothelial Cell	Reg3g	10	1.11404e-69	0.447237	0.466	0.128	2.22809e-66
Endothelial Cell	Veph1	10	2.40742e-69	0.86167	0.68	0.291	4.81484e-66
Endothelial Cell	Slc16a10	10	2.76983e-69	1.95221	0.525	0.24	5.53965e-66
Endothelial Cell	S100a41	10	3.54287e-69	1.04917	0.516	0.219	7.08574e-66
Endothelial Cell	Mnda1	10	6.28937e-69	1.1535	0.704	0.303	1.25787e-65
Endothelial Cell	Myh111	10	7.22355e-69	0.605562	0.466	0.184	1.44471e-65
Endothelial Cell	RGD1563354	10	9.53265e-69	0.382272	0.478	0.156	1.90653e-65
Endothelial Cell	Tpt1	10	1.02941e-68	0.801465	0.771	0.304	2.05883e-65
Endothelial Cell	Adra1a	10	1.26303e-68	0.432491	0.522	0.237	2.52607e-65
Endothelial Cell	Klhl41	10	1.74525e-68	0.387722	0.883	0.365	3.49051e-65
Endothelial Cell	Bcat11	10	4.10265e-68	0.359375	0.507	0.222	8.20529e-65
Endothelial Cell	Ripor21	10	4.44749e-68	0.931758	0.701	0.331	8.89497e-65
Endothelial Cell	Mertk	10	4.90569e-68	0.405936	0.718	0.301	9.81138e-65
Endothelial Cell	Aldh1a21	10	1.05085e-67	1.27773	0.677	0.293	2.1017e-64
Endothelial Cell	Sgcg1	10	1.56013e-67	0.639535	0.666	0.272	3.12026e-64
Endothelial Cell	Atp1b1	10	2.28502e-67	1.28564	0.581	0.252	4.57004e-64
Endothelial Cell	Map3k7cl1	10	2.62732e-67	0.444129	0.724	0.312	5.25463e-64
Endothelial Cell	Mitf	10	2.88034e-67	0.527334	0.636	0.261	5.76068e-64
Endothelial Cell	Arhgap15	10	4.90462e-67	0.782032	0.818	0.413	9.80923e-64
Endothelial Cell	Il16	10	1.52339e-66	0.570467	0.455	0.198	3.04677e-63
Endothelial Cell	Rerg	10	1.28717e-65	0.391714	0.977	0.425	2.57433e-62
Endothelial Cell	Slit3	10	1.80865e-65	0.696343	0.625	0.277	3.6173e-62
Endothelial Cell	Cacna1e	10	1.89757e-65	1.78362	0.519	0.171	3.79513e-62
Endothelial Cell	AABR07017902.11	10	5.03399e-65	0.628662	0.692	0.228	1.0068e-61
Endothelial Cell	Lrrc2	10	8.69749e-65	1.08775	0.633	0.298	1.7395e-61
Endothelial Cell	Sdk2	10	9.42519e-65	0.880283	0.548	0.22	1.88504e-61
Endothelial Cell	Acsl11	10	5.42805e-64	0.63603	0.765	0.333	1.08561e-60
Endothelial Cell	Adcy5	10	7.15657e-64	0.344545	0.534	0.24	1.43131e-60
Endothelial Cell	Fhl2	10	7.33722e-64	0.837368	0.642	0.279	1.46744e-60
Endothelial Cell	Myom1	10	1.56788e-63	0.811308	0.683	0.322	3.13576e-60
Endothelial Cell	Ptpro	10	1.93772e-62	1.66137	0.633	0.256	3.87543e-59
Endothelial Cell	AABR07007026.1	10	2.99852e-62	0.661044	0.578	0.181	5.99703e-59
Endothelial Cell	Pfkfb2	10	1.22763e-61	0.407915	0.636	0.295	2.45526e-58
Endothelial Cell	Sh3kbp1	10	3.6938e-61	0.703336	0.9	0.445	7.38759e-58
Endothelial Cell	Kcng21	10	5.23229e-61	0.623651	0.768	0.305	1.04646e-57
Endothelial Cell	Slc16a1	10	7.2181e-61	0.425444	0.765	0.337	1.44362e-57
Endothelial Cell	Fam227b1	10	2.6474e-60	0.973027	0.695	0.309	5.2948e-57
Endothelial Cell	Gpcpd11	10	2.96641e-60	0.269637	0.689	0.313	5.93281e-57
Endothelial Cell	Tesc	10	4.93598e-60	0.490273	0.49	0.237	9.87195e-57
Endothelial Cell	Cst3	10	5.05185e-60	0.447453	0.76	0.352	1.01037e-56
Endothelial Cell	Apba2	10	1.47116e-59	1.93834	0.472	0.11	2.94231e-56
Endothelial Cell	Scara51	10	2.60615e-59	1.37144	0.654	0.275	5.2123e-56
Endothelial Cell	Popdc2	10	4.47337e-59	0.904828	0.484	0.23	8.94674e-56
Endothelial Cell	Lpl	10	7.54396e-59	1.20123	0.959	0.522	1.50879e-55
Endothelial Cell	LOC102553018	10	1.09158e-58	0.656839	0.44	0.167	2.18316e-55
Endothelial Cell	Myo10	10	1.7549e-58	1.31408	0.971	0.687	3.50981e-55
Endothelial Cell	Tgfbi	10	2.65515e-58	1.49751	0.642	0.269	5.3103e-55
Endothelial Cell	Agbl1	10	2.78118e-58	0.892668	0.557	0.257	5.56236e-55
Endothelial Cell	Ldhb	10	4.62669e-58	0.374842	0.862	0.429	9.25339e-55
Endothelial Cell	Atp5mc3	10	1.20228e-57	0.617899	0.786	0.367	2.40457e-54
Endothelial Cell	Kif18b1	10	1.22165e-57	1.07963	0.543	0.156	2.4433e-54
Endothelial Cell	Itga4	10	2.75779e-57	0.427116	0.628	0.249	5.51558e-54
Endothelial Cell	Gpnmb	10	4.52757e-57	0.467131	0.689	0.33	9.05514e-54
Endothelial Cell	Rnf207	10	2.60799e-56	0.276161	0.516	0.243	5.21598e-53
Endothelial Cell	Slc16a21	10	3.55097e-56	0.371978	0.636	0.292	7.10193e-53
Endothelial Cell	Dkk3	10	1.81773e-55	0.550457	0.607	0.306	3.63546e-52
Endothelial Cell	Ryr31	10	1.92951e-55	0.617407	0.595	0.3	3.85902e-52
Endothelial Cell	Serping11	10	2.17515e-55	1.31062	0.522	0.248	4.3503e-52
Endothelial Cell	Hk2	10	3.80178e-55	0.506724	0.698	0.332	7.60356e-52
Endothelial Cell	Epb41l4b1	10	5.13951e-55	0.771314	0.557	0.277	1.0279e-51
Endothelial Cell	Slc1a71	10	7.66023e-55	1.79943	0.531	0.244	1.53205e-51
Endothelial Cell	Mapt	10	6.67562e-54	0.500996	0.563	0.269	1.33512e-50
Endothelial Cell	Myoz2	10	8.80373e-54	0.928643	0.651	0.344	1.76075e-50
Endothelial Cell	Robo11	10	8.80889e-54	0.411443	0.663	0.313	1.76178e-50
Endothelial Cell	Mmrn11	10	4.53887e-53	0.900831	0.531	0.213	9.07773e-50
Endothelial Cell	Pappa21	10	7.31702e-53	2.48796	0.411	0.137	1.4634e-49
Endothelial Cell	Smyd1	10	7.05544e-52	1.01172	0.548	0.271	1.41109e-48
Endothelial Cell	Npr31	10	7.79226e-52	0.714533	0.519	0.213	1.55845e-48
Endothelial Cell	Ppp2r3a	10	1.57334e-51	0.408736	0.862	0.402	3.14668e-48
Endothelial Cell	Ntrk3	10	5.06557e-51	1.28347	0.607	0.238	1.01311e-47
Endothelial Cell	Lrrc7	10	7.12531e-51	0.960076	0.584	0.304	1.42506e-47
Endothelial Cell	Cnnm2	10	8.09706e-51	0.600566	0.584	0.318	1.61941e-47
Endothelial Cell	Timp2	10	1.4005e-50	0.662799	0.56	0.271	2.801e-47
Endothelial Cell	Synpo2	10	1.95039e-50	0.60067	0.724	0.358	3.90078e-47
Endothelial Cell	Grb141	10	2.28887e-50	0.486117	0.601	0.315	4.57774e-47
Endothelial Cell	Slco2b1	10	2.71192e-50	0.904633	0.871	0.469	5.42385e-47
Endothelial Cell	Ca4	10	7.46055e-50	0.971975	0.683	0.354	1.49211e-46
Endothelial Cell	Atp5f1b	10	6.05627e-49	0.60457	0.933	0.448	1.21125e-45
Endothelial Cell	Syt1	10	6.77355e-49	0.919242	0.584	0.237	1.35471e-45
Endothelial Cell	Cdon	10	7.53228e-49	0.317105	0.537	0.287	1.50646e-45
Endothelial Cell	Epha4	10	2.09322e-48	0.764503	0.95	0.486	4.18645e-45
Endothelial Cell	Shroom3	10	3.23766e-48	0.765115	0.78	0.411	6.47532e-45
Endothelial Cell	Gja1	10	4.24223e-48	0.643677	0.812	0.391	8.48445e-45
Endothelial Cell	Frmd51	10	5.22747e-48	0.531369	0.636	0.375	1.04549e-44
Endothelial Cell	Flvcr21	10	7.22971e-48	0.640256	0.613	0.321	1.44594e-44
Endothelial Cell	Zfp385d	10	1.22532e-47	0.681591	0.604	0.326	2.45065e-44
Endothelial Cell	Fndc1	10	2.66478e-47	0.94114	0.557	0.3	5.32956e-44
Endothelial Cell	Zbtb16	10	4.01928e-47	1.16635	0.839	0.463	8.03856e-44
Endothelial Cell	Asb181	10	9.0568e-47	0.701947	0.642	0.341	1.81136e-43
Endothelial Cell	Dpp41	10	1.08018e-46	0.470494	0.809	0.423	2.16037e-43
Endothelial Cell	Gucy1a21	10	5.42993e-46	0.960457	0.651	0.353	1.08599e-42
Endothelial Cell	Adap2	10	9.45271e-46	0.695803	0.619	0.304	1.89054e-42
Endothelial Cell	Itgb2	10	1.07362e-45	0.89242	0.581	0.203	2.14723e-42
Endothelial Cell	Pdlim3	10	3.44114e-45	0.484956	0.648	0.347	6.88228e-42
Endothelial Cell	Ahr1	10	5.50442e-45	0.338325	0.801	0.399	1.10088e-41
Endothelial Cell	Mylk3	10	1.68892e-44	0.501176	0.569	0.312	3.37783e-41
Endothelial Cell	Lurap1l1	10	3.86528e-44	0.641526	0.677	0.343	7.73055e-41
Endothelial Cell	Esrrg	10	4.54315e-44	0.28846	0.686	0.369	9.0863e-41
Endothelial Cell	Ninj21	10	7.7e-44	0.529162	0.701	0.387	1.54e-40
Endothelial Cell	Ncald	10	8.47481e-44	0.873949	0.921	0.489	1.69496e-40
Endothelial Cell	Tango2	10	9.755e-44	0.382713	0.724	0.39	1.951e-40
Endothelial Cell	Rxfp1	10	1.84867e-43	0.320069	0.566	0.269	3.69734e-40
Endothelial Cell	Nox41	10	2.8942e-43	0.381131	0.862	0.432	5.7884e-40
Endothelial Cell	Mfsd4a1	10	1.98686e-42	0.87964	0.628	0.314	3.97372e-39
Endothelial Cell	Dusp27	10	2.39773e-42	0.604608	0.628	0.292	4.79547e-39
Endothelial Cell	Slc39a8	10	3.57724e-42	0.43517	0.587	0.272	7.15449e-39
Endothelial Cell	Trak21	10	4.08582e-42	0.637584	0.906	0.465	8.17164e-39
Endothelial Cell	Nlgn1	10	6.36366e-42	0.290778	0.443	0.069	1.27273e-38
Endothelial Cell	Sorcs1	10	8.4526e-42	0.462176	0.493	0.146	1.69052e-38
Endothelial Cell	Ajap1	10	2.90861e-41	1.17113	0.507	0.148	5.81722e-38
Endothelial Cell	Unc13b	10	1.09492e-40	0.644532	0.994	0.601	2.18985e-37
Endothelial Cell	Ccn3	10	1.35902e-40	1.5545	0.566	0.312	2.71805e-37
Endothelial Cell	Psap1	10	4.81767e-40	0.48319	0.633	0.354	9.63535e-37
Endothelial Cell	Rilpl1	10	6.72143e-40	0.495593	0.674	0.363	1.34429e-36
Endothelial Cell	Efnb2	10	1.01983e-39	0.982158	0.982	0.646	2.03966e-36
Endothelial Cell	Slc6a61	10	6.78872e-39	0.874962	0.956	0.596	1.35774e-35
Endothelial Cell	Colgalt2	10	2.57282e-38	0.591178	0.9	0.509	5.14565e-35
Endothelial Cell	Slc30a31	10	2.82732e-38	1.27907	0.537	0.173	5.65464e-35
Endothelial Cell	Prom1	10	1.21656e-37	0.986899	0.897	0.533	2.43312e-34
Endothelial Cell	Camk41	10	1.61724e-37	1.79805	0.54	0.193	3.23449e-34
Endothelial Cell	Hvcn11	10	1.65557e-37	0.767055	0.557	0.276	3.31114e-34
Endothelial Cell	Wipf3	10	5.28021e-37	0.358931	0.938	0.512	1.05604e-33
Endothelial Cell	Cxcl122	10	3.97029e-36	0.962548	0.707	0.454	7.94059e-33
Endothelial Cell	Crip1	10	1.03894e-35	0.535686	0.701	0.425	2.07788e-32
Endothelial Cell	Tnfaip6	10	3.48581e-35	1.62106	0.633	0.291	6.97162e-32
Endothelial Cell	Clic5	10	4.26977e-35	0.920864	0.947	0.645	8.53953e-32
Endothelial Cell	Rmdn1	10	4.59914e-35	0.262423	0.692	0.401	9.19829e-32
Endothelial Cell	Slc26a101	10	1.182e-34	0.980166	0.947	0.672	2.364e-31
Endothelial Cell	Kcnn3	10	1.81598e-34	0.263625	0.639	0.381	3.63195e-31
Endothelial Cell	Cacnb2	10	3.17042e-34	0.600321	0.783	0.451	6.34083e-31
Endothelial Cell	Tmem116	10	6.69179e-34	1.02635	0.572	0.215	1.33836e-30
Endothelial Cell	Ano51	10	1.63052e-33	0.649295	0.592	0.239	3.26104e-30
Endothelial Cell	Ighm1	10	1.6797e-33	0.898699	0.463	0.145	3.3594e-30
Endothelial Cell	Adgre1	10	1.2049e-31	1.21112	0.437	0.138	2.40979e-28
Endothelial Cell	Kcnj51	10	4.69324e-30	0.6015	0.622	0.243	9.38649e-27
Endothelial Cell	Ptprv	10	6.24852e-30	1.14189	0.411	0.116	1.2497e-26
Endothelial Cell	Lims2	10	7.99901e-30	0.879797	0.979	0.68	1.5998e-26
Endothelial Cell	Unc5b1	10	3.41164e-29	0.660676	0.745	0.472	6.82327e-26
Endothelial Cell	AABR07007642.1	10	1.29981e-28	0.767587	0.959	0.628	2.59962e-25
Endothelial Cell	Fhod31	10	2.04096e-28	0.648093	0.827	0.527	4.08191e-25
Endothelial Cell	Arhgap21	10	7.42149e-28	0.30038	0.757	0.45	1.4843e-24
Endothelial Cell	Gcnt2	10	9.67672e-28	0.296398	0.806	0.461	1.93534e-24
Endothelial Cell	Lmo7	10	1.4233e-26	0.963429	0.968	0.713	2.8466e-23
Endothelial Cell	Cmtm8	10	3.84426e-26	0.808944	0.889	0.585	7.68852e-23
Endothelial Cell	Necab11	10	1.12846e-25	1.78497	0.484	0.223	2.25691e-22
Endothelial Cell	Pcdh17	10	9.93224e-25	0.296957	0.789	0.512	1.98645e-21
Endothelial Cell	Fermt3	10	4.89629e-23	0.717447	0.466	0.202	9.79259e-20
Endothelial Cell	Dmd	10	5.72299e-23	0.690393	0.927	0.677	1.1446e-19
Endothelial Cell	Akr1c151	10	1.72681e-22	0.689979	0.953	0.644	3.45363e-19
Endothelial Cell	St6galnac31	10	4.81451e-22	0.402359	0.941	0.613	9.62901e-19
Endothelial Cell	Clec7a	10	1.11206e-21	0.673272	0.499	0.233	2.22412e-18
Endothelial Cell	Dipk2b	10	6.51272e-21	0.427951	0.941	0.594	1.30254e-17
Endothelial Cell	Prss12	10	7.92266e-19	1.25805	0.428	0.141	1.58453e-15
Endothelial Cell	Matk	10	2.95893e-16	0.569847	0.334	0.082	5.91786e-13
Endothelial Cell	Adamts9	10	1.77204e-15	0.346894	0.933	0.623	3.54409e-12
Endothelial Cell	Palmd	10	2.12823e-15	0.532084	0.927	0.625	4.25646e-12
Endothelial Cell	Plcb1	10	6.00337e-12	0.285817	0.988	0.714	1.20067e-08
Endothelial Cell	Ccnb1	11	3.62527e-41	1.23604	0.272	0.01	7.25054e-38
Endothelial Cell	Cdo1	11	7.20072e-40	1.34221	0.33	0.073	1.44014e-36
Endothelial Cell	Comp	11	4.33247e-34	3.26304	0.32	0.049	8.66494e-31
Endothelial Cell	Rundc3a	11	5.59308e-34	3.02658	0.33	0.074	1.11862e-30
Endothelial Cell	Exoc3l21	11	1.62505e-31	2.88636	0.612	0.298	3.25009e-28
Endothelial Cell	Slco2a12	11	8.6822e-29	1.81517	0.619	0.292	1.73644e-25
Endothelial Cell	Adamts6	11	7.32836e-26	1.66642	0.711	0.454	1.46567e-22
Endothelial Cell	Pak7	11	4.0146e-24	1.42612	0.357	0.056	8.02919e-21
Endothelial Cell	Ldb23	11	7.65393e-21	1.4682	0.656	0.394	1.53079e-17
Endothelial Cell	Slc47a12	11	1.06549e-14	1.75584	0.415	0.137	2.13097e-11
Endothelial Cell	Pdgfc1	11	1.98731e-10	1.54293	0.473	0.21	3.97461e-07
Cardiomyocyte	Cd27	0	4.8306e-225	1.29569	0.5	0.075	9.66121e-222
Cardiomyocyte	Hao1	0	1.69139e-216	1.8895	0.427	0.046	3.38278e-213
Cardiomyocyte	AABR07013157.1	0	4.87051e-143	1.91917	0.509	0.136	9.74101e-140
Cardiomyocyte	Coch	0	6.30281e-128	0.703557	0.343	0.061	1.26056e-124
Cardiomyocyte	LOC499544	0	4.52002e-125	1.41371	0.339	0.031	9.04004e-122
Cardiomyocyte	Lsamp	0	3.07786e-106	1.16804	0.933	0.619	6.15572e-103
Cardiomyocyte	Ptgds	0	3.59851e-105	0.773534	0.459	0.133	7.19703e-102
Cardiomyocyte	Cd247	0	4.16931e-96	0.576506	0.368	0.08	8.33863e-93
Cardiomyocyte	Il13ra2	0	1.2198e-91	0.380439	0.397	0.087	2.4396e-88
Cardiomyocyte	Fstl5	0	2.26342e-89	1.09	0.447	0.132	4.52683e-86
Cardiomyocyte	LOC100909857	0	4.47012e-89	0.805281	0.449	0.163	8.94024e-86
Cardiomyocyte	E2f7	0	1.99027e-79	0.427617	0.468	0.107	3.98055e-76
Cardiomyocyte	AABR07026924.1	0	5.8282e-79	2.1813	0.38	0.116	1.16564e-75
Cardiomyocyte	Gpcpd1	0	9.39316e-73	0.858472	0.964	0.709	1.87863e-69
Cardiomyocyte	AC130940.1	0	1.45164e-69	1.16853	0.76	0.404	2.90329e-66
Cardiomyocyte	Lrrtm3	0	1.27109e-67	1.14757	0.767	0.514	2.54218e-64
Cardiomyocyte	Scn9a	0	7.84076e-67	0.752707	0.447	0.146	1.56815e-63
Cardiomyocyte	Hpd	0	8.62984e-64	1.13402	0.637	0.293	1.72597e-60
Cardiomyocyte	Corin	0	1.10505e-60	0.932386	0.901	0.635	2.2101e-57
Cardiomyocyte	Vsnl1	0	2.37542e-55	1.15899	0.559	0.225	4.75084e-52
Cardiomyocyte	Fam78b	0	7.77785e-52	0.875354	0.815	0.51	1.55557e-48
Cardiomyocyte	Cdh8	0	1.95273e-51	0.580468	0.421	0.146	3.90545e-48
Cardiomyocyte	AABR07013488.2	0	3.45666e-51	1.60917	0.503	0.206	6.91332e-48
Cardiomyocyte	Slc47a1	0	1.17987e-50	1.1597	0.513	0.241	2.35973e-47
Cardiomyocyte	Dhrs7c	0	6.46033e-50	0.904745	0.683	0.377	1.29207e-46
Cardiomyocyte	Ppp1r3a	0	9.33271e-49	0.936924	0.743	0.486	1.86654e-45
Cardiomyocyte	Hpgd	0	9.9981e-49	0.649644	0.38	0.071	1.99962e-45
Cardiomyocyte	LOC103693323	0	6.23217e-46	0.450247	0.54	0.249	1.24643e-42
Cardiomyocyte	Gpam	0	3.27233e-45	1.00082	0.636	0.362	6.54465e-42
Cardiomyocyte	Arhgef39	0	2.12289e-44	0.373644	0.437	0.168	4.24578e-41
Cardiomyocyte	AABR07003030.2	0	6.20186e-44	0.370184	0.596	0.335	1.24037e-40
Cardiomyocyte	Grm1	0	2.17827e-43	0.74231	0.468	0.183	4.35655e-40
Cardiomyocyte	Mettl24	0	1.67692e-41	0.636376	0.551	0.249	3.35384e-38
Cardiomyocyte	AABR07012762.2	0	4.13672e-40	0.616039	0.405	0.138	8.27343e-37
Cardiomyocyte	Sh3rf2	0	1.43318e-39	0.4852	0.544	0.235	2.86636e-36
Cardiomyocyte	Tnfrsf19	0	4.58865e-39	0.922872	0.497	0.205	9.17729e-36
Cardiomyocyte	Hecw2	0	1.34255e-31	0.569072	0.828	0.554	2.68511e-28
Cardiomyocyte	RGD1564053	0	1.03104e-30	0.405089	0.54	0.269	2.06208e-27
Cardiomyocyte	AABR07051518.1	0	6.81892e-25	0.396705	0.652	0.377	1.36378e-21
Cardiomyocyte	Tmem150c	0	2.11656e-23	0.944904	0.456	0.197	4.23312e-20
Cardiomyocyte	AABR07034940.2	1	5.92098e-116	0.269291	0.025	0.304	1.1842e-112
Cardiomyocyte	Nr4a3	1	3.54e-114	0.269414	0.058	0.529	7.07999e-111
Cardiomyocyte	Nusap1	1	1.71369e-109	0.294248	0.047	0.375	3.42737e-106
Cardiomyocyte	Myo5b	1	4.10303e-109	0.36824	0.046	0.297	8.20607e-106
Cardiomyocyte	Col20a1	1	6.62913e-109	0.302116	0.055	0.324	1.32583e-105
Cardiomyocyte	Col13a1	1	2.85742e-106	0.26962	0.058	0.373	5.71485e-103
Cardiomyocyte	Myom3	1	1.22498e-105	0.600579	0.058	0.447	2.44995e-102
Cardiomyocyte	Fgf7	1	1.38159e-102	0.857397	0.056	0.418	2.76317e-99
Cardiomyocyte	Col19a1	1	5.41583e-100	0.336843	0.066	0.36	1.08317e-96
Cardiomyocyte	Kif17	1	2.72166e-99	0.499925	0.032	0.334	5.44332e-96
Cardiomyocyte	Fam189a1	1	3.61897e-98	0.509768	0.023	0.28	7.23795e-95
Cardiomyocyte	Ankrd55	1	5.46108e-98	0.654717	0.044	0.341	1.09222e-94
Cardiomyocyte	Cdo1	1	2.86733e-97	0.349474	0.039	0.346	5.73466e-94
Cardiomyocyte	Dok5	1	2.20812e-95	0.466034	0.086	0.375	4.41624e-92
Cardiomyocyte	Itgam	1	8.1027e-95	0.424575	0.047	0.319	1.62054e-91
Cardiomyocyte	Hpd1	1	3.424e-93	0.371431	0.092	0.386	6.84801e-90
Cardiomyocyte	Adgrb3	1	4.58651e-93	1.30904	0.032	0.3	9.17302e-90
Cardiomyocyte	Pak7	1	7.37898e-93	0.518422	0.047	0.313	1.4758e-89
Cardiomyocyte	Gpd1	1	5.13776e-90	0.259728	0.102	0.451	1.02755e-86
Cardiomyocyte	Neurl1	1	7.47531e-88	0.372253	0.027	0.321	1.49506e-84
Cardiomyocyte	Slc26a3	1	2.46752e-87	0.343061	0.043	0.306	4.93504e-84
Cardiomyocyte	Nkain3	1	6.34172e-87	0.300617	0.021	0.272	1.26834e-83
Cardiomyocyte	Myo16	1	2.01914e-84	0.405662	0.114	0.466	4.03829e-81
Cardiomyocyte	Gabrb2	1	9.38931e-84	0.713873	0.099	0.38	1.87786e-80
Cardiomyocyte	Cdh1	1	1.72998e-83	0.650646	0.029	0.295	3.45996e-80
Cardiomyocyte	Themis	1	1.08903e-75	0.396587	0.011	0.291	2.17807e-72
Cardiomyocyte	Gpam1	1	3.39448e-74	0.488552	0.133	0.448	6.78895e-71
Cardiomyocyte	AABR07050449.1	1	3.5006e-67	0.454544	0.153	0.429	7.00119e-64
Cardiomyocyte	Fbxw10	1	2.14167e-64	0.594912	0.161	0.518	4.28333e-61
Cardiomyocyte	Tec	1	9.76632e-61	0.257419	0.192	0.465	1.95326e-57
Cardiomyocyte	Myo3b	1	2.26914e-60	0.44297	0.166	0.44	4.53828e-57
Cardiomyocyte	Cobl	1	6.03117e-60	0.359085	0.168	0.43	1.20623e-56
Cardiomyocyte	Colq	1	5.86904e-59	0.431457	0.181	0.47	1.17381e-55
Cardiomyocyte	Kcnj5	1	1.07526e-46	0.40506	0.225	0.494	2.15051e-43
Cardiomyocyte	Ano5	1	5.75234e-46	0.307114	0.227	0.575	1.15047e-42
Cardiomyocyte	Dsg2	1	2.77631e-44	0.258869	0.244	0.589	5.55261e-41
Cardiomyocyte	Pstpip2	1	1.07928e-43	0.275981	0.247	0.54	2.15855e-40
Cardiomyocyte	Lrrc10	1	9.76762e-42	0.32857	0.247	0.558	1.95352e-38
Cardiomyocyte	Asb9	1	1.00665e-41	0.251003	0.256	0.6	2.01329e-38
Cardiomyocyte	Ankrd6	1	3.13406e-39	0.283435	0.269	0.584	6.26811e-36
Cardiomyocyte	Lrrc7	1	3.94112e-30	0.556282	0.279	0.545	7.88224e-27
Cardiomyocyte	Dlgap1	1	3.70346e-25	0.278155	0.339	0.623	7.40693e-22
Cardiomyocyte	Dcdc5	1	2.40635e-20	0.7744	0.307	0.588	4.8127e-17
Cardiomyocyte	Abcb4	1	2.9088e-18	0.267934	0.382	0.66	5.8176e-15
Cardiomyocyte	Sfxn5	1	3.90256e-15	0.253313	0.386	0.662	7.80513e-12
Cardiomyocyte	Ros1	1	4.04202e-11	0.319899	0.399	0.665	8.08404e-08
Cardiomyocyte	Arhgef37	1	5.13521e-09	0.451692	0.421	0.681	1.02704e-05
Cardiomyocyte	Ky	1	1.51789e-08	0.394521	0.428	0.687	3.03577e-05
Cardiomyocyte	Cpe	1	1.70851e-06	0.261857	0.476	0.728	0.00341702
Cardiomyocyte	Usp2	1	2.16507e-05	0.356726	0.476	0.75	0.0433013
Cardiomyocyte	Gpc6	2	1.58924e-244	2.8445	0.969	0.573	3.17848e-241
Cardiomyocyte	Zfp385d	2	2.58371e-206	3.17505	0.887	0.287	5.16742e-203
Cardiomyocyte	Clmp	2	5.08094e-188	4.10959	0.793	0.126	1.01619e-184
Cardiomyocyte	Fbn1	2	6.02096e-179	2.98961	0.897	0.489	1.20419e-175
Cardiomyocyte	C1qtnf7	2	2.87524e-170	3.5353	0.805	0.215	5.75047e-167
Cardiomyocyte	C7	2	1.92584e-169	3.15331	0.851	0.374	3.85167e-166
Cardiomyocyte	Col3a1	2	9.82849e-167	1.90476	0.957	0.647	1.9657e-163
Cardiomyocyte	Itgbl1	2	1.91958e-166	2.93459	0.834	0.438	3.83915e-163
Cardiomyocyte	AABR07070774.1	2	7.95748e-164	2.10461	0.272	0.019	1.5915e-160
Cardiomyocyte	Adamts2	2	9.31201e-159	3.2625	0.79	0.318	1.8624e-155
Cardiomyocyte	Cntn2	2	7.87266e-156	2.52722	0.273	0.012	1.57453e-152
Cardiomyocyte	Ccdc80	2	2.21315e-149	2.82241	0.838	0.439	4.42629e-146
Cardiomyocyte	Fndc1	2	8.45881e-148	3.21954	0.778	0.251	1.69176e-144
Cardiomyocyte	Col8a1	2	4.27986e-146	3.38396	0.82	0.382	8.55971e-143
Cardiomyocyte	Antxr1	2	1.93957e-142	3.87054	0.762	0.218	3.87914e-139
Cardiomyocyte	Ebf2	2	6.50373e-140	3.2846	0.752	0.216	1.30075e-136
Cardiomyocyte	Bnc2	2	1.25558e-138	3.5432	0.765	0.24	2.51115e-135
Cardiomyocyte	Plxdc2	2	1.09112e-136	2.57364	0.833	0.352	2.18224e-133
Cardiomyocyte	Abi3bp	2	4.22168e-135	3.05952	0.77	0.275	8.44336e-132
Cardiomyocyte	Pdgfra	2	2.57593e-133	3.42209	0.752	0.28	5.15186e-130
Cardiomyocyte	Fstl1	2	8.74359e-128	2.44372	0.805	0.278	1.74872e-124
Cardiomyocyte	Oprm1	2	2.67679e-126	1.1175	0.288	0.032	5.35358e-123
Cardiomyocyte	Prrx1	2	7.81207e-126	3.19998	0.752	0.215	1.56241e-122
Cardiomyocyte	Mrc2	2	2.45217e-114	3.95234	0.675	0.233	4.90434e-111
Cardiomyocyte	Axl	2	1.01311e-108	3.35965	0.712	0.227	2.02621e-105
Cardiomyocyte	Plod2	2	7.0435e-105	2.86787	0.715	0.272	1.4087e-101
Cardiomyocyte	Col5a2	2	2.30349e-104	2.53347	0.727	0.262	4.60698e-101
Cardiomyocyte	Pdgfrb	2	5.16235e-104	2.48839	0.709	0.243	1.03247e-100
Cardiomyocyte	Dlg2	2	2.60652e-103	3.31095	0.709	0.281	5.21303e-100
Cardiomyocyte	Col1a1	2	6.18566e-102	1.74694	0.864	0.465	1.23713e-98
Cardiomyocyte	Dcn	2	2.51491e-99	2.10885	0.79	0.374	5.02981e-96
Cardiomyocyte	Ston2	2	3.82144e-99	3.24043	0.677	0.217	7.64288e-96
Cardiomyocyte	Pid1	2	1.23048e-96	2.08975	0.753	0.375	2.46096e-93
Cardiomyocyte	Gda	2	1.99675e-95	3.06776	0.664	0.248	3.99349e-92
Cardiomyocyte	Zeb2	2	5.2295e-93	1.29007	0.876	0.623	1.0459e-89
Cardiomyocyte	Gxylt2	2	8.49938e-92	3.00275	0.715	0.395	1.69988e-88
Cardiomyocyte	Egfr	2	1.31573e-91	3.46785	0.657	0.331	2.63146e-88
Cardiomyocyte	Dpysl3	2	1.90153e-90	2.78409	0.685	0.333	3.80306e-87
Cardiomyocyte	Timp2	2	8.13756e-90	1.78662	0.803	0.452	1.62751e-86
Cardiomyocyte	Map1b	2	1.21155e-89	1.92772	0.796	0.465	2.4231e-86
Cardiomyocyte	Postn	2	3.60709e-88	2.55812	0.707	0.293	7.21417e-85
Cardiomyocyte	Tmeff2	2	1.14602e-87	3.28201	0.651	0.219	2.29204e-84
Cardiomyocyte	Col6a6	2	1.84662e-86	3.90536	0.629	0.281	3.69323e-83
Cardiomyocyte	Fbln1	2	5.44452e-85	3.04124	0.657	0.202	1.0889e-81
Cardiomyocyte	Clnk	2	1.04387e-81	2.1553	0.316	0.026	2.08773e-78
Cardiomyocyte	Cpq	2	1.30969e-81	2.05122	0.732	0.431	2.61937e-78
Cardiomyocyte	Glis3	2	2.00402e-81	3.09078	0.631	0.177	4.00804e-78
Cardiomyocyte	Ptch2	2	2.56505e-81	1.26375	0.366	0.08	5.1301e-78
Cardiomyocyte	Hmga2	2	2.64719e-79	1.78597	0.376	0.11	5.29439e-76
Cardiomyocyte	Cdkn2b	2	5.76528e-79	3.19368	0.262	0.009	1.15306e-75
Cardiomyocyte	Col14a1	2	2.28416e-77	3.1054	0.624	0.228	4.56831e-74
Cardiomyocyte	Pde1a	2	4.27569e-77	3.0668	0.651	0.357	8.55138e-74
Cardiomyocyte	Boc	2	1.56795e-76	1.71818	0.813	0.51	3.13591e-73
Cardiomyocyte	Col6a2	2	3.4047e-74	2.64785	0.636	0.263	6.80939e-71
Cardiomyocyte	Plekha7	2	1.34915e-72	3.05693	0.613	0.168	2.69831e-69
Cardiomyocyte	Dclk1	2	3.12232e-71	3.05226	0.603	0.224	6.24465e-68
Cardiomyocyte	Chsy3	2	5.74661e-70	3.02155	0.649	0.353	1.14932e-66
Cardiomyocyte	Asap3	2	3.78354e-69	2.87848	0.631	0.304	7.56708e-66
Cardiomyocyte	Dpt	2	1.8665e-66	2.15843	0.631	0.316	3.73301e-63
Cardiomyocyte	Adgrd1	2	1.62356e-64	3.96619	0.566	0.15	3.24712e-61
Cardiomyocyte	Abca8a	2	1.65917e-64	3.16047	0.598	0.276	3.31834e-61
Cardiomyocyte	Adamtsl3	2	1.74092e-63	3.26622	0.57	0.273	3.48183e-60
Cardiomyocyte	Medag	2	1.94845e-63	3.42558	0.579	0.255	3.8969e-60
Cardiomyocyte	Mfap5	2	2.03865e-62	2.83998	0.608	0.306	4.07729e-59
Cardiomyocyte	Itga8	2	2.01484e-61	3.1086	0.608	0.23	4.02968e-58
Cardiomyocyte	Robo1	2	2.27093e-61	2.86075	0.589	0.271	4.54186e-58
Cardiomyocyte	Il1r1	2	1.34354e-60	1.72519	0.652	0.393	2.68709e-57
Cardiomyocyte	Vcan	2	1.56799e-60	2.76077	0.589	0.207	3.13599e-57
Cardiomyocyte	Mgp	2	2.53472e-60	1.36878	0.805	0.512	5.06943e-57
Cardiomyocyte	Cdh11	2	3.10006e-60	2.01777	0.596	0.223	6.20012e-57
Cardiomyocyte	Bmper	2	6.38058e-59	3.89681	0.589	0.229	1.27612e-55
Cardiomyocyte	Aff3	2	1.35499e-58	2.55818	0.593	0.288	2.70999e-55
Cardiomyocyte	Adamts17	2	3.25948e-56	3.59794	0.571	0.217	6.51896e-53
Cardiomyocyte	Mid1	2	8.56451e-56	2.36257	0.618	0.148	1.7129e-52
Cardiomyocyte	Uap1	2	9.17999e-55	2.41122	0.671	0.381	1.836e-51
Cardiomyocyte	Dapk1	2	1.02035e-52	2.05085	0.647	0.381	2.0407e-49
Cardiomyocyte	Pde10a	2	1.90194e-52	3.23477	0.543	0.177	3.80387e-49
Cardiomyocyte	Fap	2	4.24409e-51	2.59949	0.606	0.17	8.48817e-48
Cardiomyocyte	Gfpt2	2	2.17659e-50	3.70875	0.566	0.292	4.35318e-47
Cardiomyocyte	Htra3	2	2.82307e-50	2.71287	0.589	0.274	5.64613e-47
Cardiomyocyte	Spon1	2	4.80275e-49	3.61752	0.52	0.107	9.60551e-46
Cardiomyocyte	Cacna2d3	2	1.35035e-47	3.70375	0.515	0.245	2.7007e-44
Cardiomyocyte	Sparc	2	1.79506e-47	1.05791	0.776	0.481	3.59013e-44
Cardiomyocyte	Srgap1	2	4.22489e-47	2.25754	0.56	0.28	8.44978e-44
Cardiomyocyte	Kif20a	2	1.48566e-46	1.24902	0.351	0.035	2.97131e-43
Cardiomyocyte	Sdk2	2	1.28117e-44	3.59187	0.503	0.164	2.56235e-41
Cardiomyocyte	RGD1563354	2	1.93068e-44	3.75511	0.505	0.251	3.86136e-41
Cardiomyocyte	Fbn2	2	8.48429e-44	3.33857	0.417	0.091	1.69686e-40
Cardiomyocyte	Colec12	2	2.29903e-43	2.26992	0.55	0.291	4.59807e-40
Cardiomyocyte	Nox4	2	3.31356e-43	2.74808	0.571	0.191	6.62712e-40
Cardiomyocyte	Ltbp2	2	1.60051e-42	2.92929	0.523	0.2	3.20101e-39
Cardiomyocyte	Ar	2	1.50402e-41	2.97202	0.538	0.239	3.00804e-38
Cardiomyocyte	Tspan5	2	2.05497e-41	2.45333	0.538	0.218	4.10993e-38
Cardiomyocyte	Efcc1	2	2.50809e-40	3.92788	0.508	0.158	5.01618e-37
Cardiomyocyte	Kif18b	2	8.81478e-40	1.86105	0.396	0.111	1.76296e-36
Cardiomyocyte	Adamts5	2	1.65676e-39	3.35749	0.515	0.227	3.31352e-36
Cardiomyocyte	Loxl2	2	2.01272e-36	2.9473	0.528	0.27	4.02544e-33
Cardiomyocyte	Piezo2	2	1.06309e-32	2.95508	0.515	0.177	2.12618e-29
Cardiomyocyte	Nrk	2	1.08641e-32	3.13531	0.447	0.179	2.17282e-29
Cardiomyocyte	Tgfb3	2	1.42476e-31	2.85199	0.462	0.175	2.84952e-28
Cardiomyocyte	Abca1	2	1.29796e-29	1.11684	0.642	0.352	2.59592e-26
Cardiomyocyte	Igfbp4	2	3.38578e-29	2.23311	0.483	0.123	6.77156e-26
Cardiomyocyte	Tnfaip8l3	2	1.6873e-28	2.30053	0.351	0.092	3.3746e-25
Cardiomyocyte	Col7a1	2	1.21516e-26	2.6979	0.354	0.062	2.43032e-23
Cardiomyocyte	Npas2	2	1.66103e-26	1.30524	0.627	0.377	3.32207e-23
Cardiomyocyte	Slc7a2	2	3.18425e-26	2.51189	0.475	0.187	6.3685e-23
Cardiomyocyte	Sdc2	2	1.11227e-25	1.87987	0.483	0.224	2.22455e-22
Cardiomyocyte	Calcrl	2	1.37829e-25	1.02057	0.575	0.32	2.75657e-22
Cardiomyocyte	Cacnb4	2	2.30675e-25	3.23338	0.402	0.145	4.61351e-22
Cardiomyocyte	Gucy1a1	2	2.59019e-25	1.74399	0.475	0.2	5.18039e-22
Cardiomyocyte	Mmp2	2	2.44828e-24	1.75529	0.465	0.204	4.89657e-21
Cardiomyocyte	Errfi1	2	1.72817e-23	2.24111	0.505	0.218	3.45635e-20
Cardiomyocyte	Pdgfd	2	2.20282e-21	0.966213	0.626	0.373	4.40563e-18
Cardiomyocyte	Adamts15	2	5.24049e-21	2.37814	0.422	0.154	1.0481e-17
Cardiomyocyte	Sh3gl2	2	2.15985e-19	1.03413	0.449	0.18	4.31971e-16
Cardiomyocyte	Opcml	2	3.371e-17	2.80951	0.401	0.126	6.74199e-14
Cardiomyocyte	Sema3d	2	3.96942e-17	1.4318	0.445	0.144	7.93885e-14
Cardiomyocyte	Lurap1l	2	4.78904e-17	2.191	0.437	0.166	9.57808e-14
Cardiomyocyte	Col22a1	2	9.29087e-11	1.05517	0.45	0.189	1.85817e-07
Cardiomyocyte	Tp63	3	4.49938e-121	3.74076	0.352	0.047	8.99875e-118
Cardiomyocyte	Gtsf1	3	2.4618e-109	1.9383	0.297	0.033	4.9236e-106
Cardiomyocyte	Ncam1	3	1.52378e-85	2.76052	0.78	0.477	3.04756e-82
Cardiomyocyte	LOC689599	3	6.19438e-75	3.07742	0.335	0.075	1.23888e-71
Cardiomyocyte	AABR07058158.1	3	4.09805e-42	1.80614	0.719	0.425	8.1961e-39
Cardiomyocyte	Nppa	3	9.08404e-30	1.82623	0.618	0.357	1.81681e-26
Cardiomyocyte	AABR07058170.1	3	2.00077e-17	2.44096	0.484	0.229	4.00154e-14
Cardiomyocyte	Mmp16	3	6.50434e-17	0.598374	0.065	0.324	1.30087e-13
Cardiomyocyte	Shc4	4	3.48155e-68	1.65551	0.471	0.112	6.9631e-65
Cardiomyocyte	Pla2g2a	4	3.02224e-60	1.08546	0.398	0.075	6.04449e-57
Cardiomyocyte	Slc7a10	4	5.83455e-60	2.51508	0.389	0.128	1.16691e-56
Cardiomyocyte	Unc5d	4	1.88309e-59	0.718967	0.462	0.126	3.76618e-56
Cardiomyocyte	Slit1	4	1.15496e-32	2.64845	0.446	0.187	2.30991e-29
Cardiomyocyte	Caln1	4	2.46253e-21	0.888565	0.456	0.203	4.92505e-18
Cardiomyocyte	Cpa6	4	3.22082e-20	1.01719	0.363	0.083	6.44163e-17
Cardiomyocyte	Shank3	5	5.35419e-216	3.6326	0.946	0.304	1.07084e-212
Cardiomyocyte	Knstrn	5	2.31569e-197	1.49637	0.311	0.01	4.63138e-194
Cardiomyocyte	Fli1	5	1.28419e-195	3.45288	0.93	0.32	2.56839e-192
Cardiomyocyte	AABR07058412.1	5	7.51155e-186	3.80877	0.35	0.006	1.50231e-182
Cardiomyocyte	Cyyr1	5	1.42475e-182	3.68091	0.867	0.221	2.84951e-179
Cardiomyocyte	Blk	5	5.99317e-176	1.09744	0.385	0.034	1.19863e-172
Cardiomyocyte	Itpkb	5	5.39883e-172	3.64386	0.885	0.315	1.07977e-168
Cardiomyocyte	Dach1	5	3.24032e-171	3.5405	0.88	0.268	6.48065e-168
Cardiomyocyte	Flt1	5	2.70826e-169	3.49783	0.872	0.267	5.41653e-166
Cardiomyocyte	Prkch	5	2.65044e-166	3.51971	0.85	0.27	5.30089e-163
Cardiomyocyte	Adgrf5	5	1.10675e-156	3.64727	0.835	0.28	2.2135e-153
Cardiomyocyte	Ptprb	5	1.46027e-156	3.31066	0.848	0.239	2.92055e-153
Cardiomyocyte	Kitlg	5	2.28368e-136	3.39401	0.807	0.266	4.56735e-133
Cardiomyocyte	Galnt14	5	1.46184e-129	3.25276	0.422	0.036	2.92369e-126
Cardiomyocyte	Ablim3	5	3.58531e-125	3.94465	0.748	0.342	7.17061e-122
Cardiomyocyte	Ca3	5	1.54795e-121	1.95715	0.317	0.028	3.09591e-118
Cardiomyocyte	Gabra4	5	5.11182e-119	1.27424	0.378	0.072	1.02236e-115
Cardiomyocyte	Ankrd34c	5	1.94359e-117	2.66032	0.385	0.068	3.88718e-114
Cardiomyocyte	Emcn	5	4.19283e-110	3.35517	0.733	0.287	8.38566e-107
Cardiomyocyte	Adgrl4	5	6.5949e-106	3.39618	0.713	0.196	1.31898e-102
Cardiomyocyte	Mfsd4a	5	1.61655e-105	1.75156	0.389	0.027	3.23309e-102
Cardiomyocyte	Ptch21	5	1.75485e-101	1.17168	0.426	0.083	3.5097e-98
Cardiomyocyte	Clec9a	5	5.25735e-98	2.90798	0.33	0.031	1.05147e-94
Cardiomyocyte	Podnl1	5	7.09611e-94	2.42224	0.426	0.121	1.41922e-90
Cardiomyocyte	Nr5a2	5	2.66029e-93	4.49985	0.411	0.036	5.32058e-90
Cardiomyocyte	Rasgrf1	5	1.4521e-87	1.5425	0.363	0.08	2.90419e-84
Cardiomyocyte	Dnm3	5	1.55525e-85	2.98097	0.689	0.326	3.1105e-82
Cardiomyocyte	Prss12	5	1.62524e-85	2.48614	0.363	0.034	3.25047e-82
Cardiomyocyte	Calcrl1	5	1.51938e-84	2.35976	0.754	0.31	3.03876e-81
Cardiomyocyte	Cmtm8	5	1.59573e-84	3.67701	0.676	0.218	3.19147e-81
Cardiomyocyte	Fgr	5	9.8824e-84	0.790405	0.391	0.109	1.97648e-80
Cardiomyocyte	Mx1	5	2.70589e-83	1.30848	0.396	0.125	5.41177e-80
Cardiomyocyte	Csmd1	5	1.62124e-80	1.15565	0.428	0.11	3.24248e-77
Cardiomyocyte	Hspa1b	5	4.23273e-79	1.55648	0.359	0.087	8.46547e-76
Cardiomyocyte	Meox2	5	3.10778e-76	3.23962	0.657	0.256	6.21555e-73
Cardiomyocyte	Ccdc85a	5	6.52967e-75	1.46917	0.902	0.599	1.30593e-71
Cardiomyocyte	Efnb2	5	6.95821e-75	3.4382	0.67	0.207	1.39164e-71
Cardiomyocyte	Nrp2	5	3.86269e-73	2.86573	0.68	0.301	7.72538e-70
Cardiomyocyte	Anxa3	5	2.63397e-71	3.66576	0.585	0.135	5.26794e-68
Cardiomyocyte	Neil3	5	4.59013e-71	1.65697	0.3	0.032	9.18027e-68
Cardiomyocyte	Dipk2b	5	5.18348e-71	4.02904	0.648	0.242	1.0367e-67
Cardiomyocyte	Myrip	5	4.23682e-69	3.46758	0.604	0.343	8.47364e-66
Cardiomyocyte	Nav3	5	4.53548e-68	2.12473	0.785	0.53	9.07097e-65
Cardiomyocyte	Khdrbs2	5	2.14818e-66	2.09193	0.372	0.088	4.29635e-63
Cardiomyocyte	Mcf2l	5	1.46307e-62	3.5452	0.574	0.215	2.92615e-59
Cardiomyocyte	Ednrb	5	1.55613e-61	2.55888	0.502	0.085	3.11227e-58
Cardiomyocyte	AABR07060620.1	5	4.99571e-60	4.07324	0.537	0.235	9.99141e-57
Cardiomyocyte	Podxl	5	6.65724e-59	3.07012	0.557	0.206	1.33145e-55
Cardiomyocyte	Thsd7a	5	1.31655e-58	3.04854	0.615	0.239	2.63309e-55
Cardiomyocyte	St6galnac3	5	1.74034e-58	3.25708	0.624	0.257	3.48069e-55
Cardiomyocyte	AABR07004228.1	5	1.64931e-57	0.301966	0.446	0.079	3.29862e-54
Cardiomyocyte	Mgll	5	5.21282e-57	1.65527	0.746	0.479	1.04256e-53
Cardiomyocyte	Mx2	5	1.14517e-56	2.69285	0.452	0.134	2.29033e-53
Cardiomyocyte	Myo10	5	1.54373e-56	2.65972	0.635	0.368	3.08745e-53
Cardiomyocyte	Slc26a10	5	7.45032e-56	3.84119	0.567	0.274	1.49006e-52
Cardiomyocyte	Lyn	5	4.13953e-53	1.72418	0.704	0.433	8.27905e-50
Cardiomyocyte	Herc6	5	4.3622e-53	3.04268	0.548	0.155	8.72441e-50
Cardiomyocyte	Emid1	5	1.81455e-49	2.65771	0.465	0.113	3.62909e-46
Cardiomyocyte	Ikzf3	5	1.05423e-47	0.494618	0.357	0.075	2.10847e-44
Cardiomyocyte	Sox13	5	9.69149e-46	1.96663	0.661	0.397	1.9383e-42
Cardiomyocyte	Rai14	5	1.94109e-44	2.24334	0.522	0.195	3.88218e-41
Cardiomyocyte	Gcnt2	5	9.87e-44	2.8811	0.557	0.258	1.974e-40
Cardiomyocyte	Ptafr	5	1.70704e-43	0.895452	0.454	0.09	3.41409e-40
Cardiomyocyte	Fabp4	5	1.89045e-43	2.09816	0.591	0.307	3.78091e-40
Cardiomyocyte	Chn1	5	5.26529e-43	1.89081	0.626	0.276	1.05306e-39
Cardiomyocyte	Rasa4	5	1.63274e-42	3.23417	0.591	0.323	3.26549e-39
Cardiomyocyte	Mgmt	5	4.05879e-42	1.83373	0.641	0.383	8.11758e-39
Cardiomyocyte	Mcam	5	1.03426e-41	1.89421	0.598	0.235	2.06851e-38
Cardiomyocyte	Ano2	5	1.23724e-41	3.63352	0.426	0.149	2.47449e-38
Cardiomyocyte	Pfkfb3	5	9.92407e-41	2.60128	0.591	0.275	1.98481e-37
Cardiomyocyte	Unc5b	5	1.32749e-39	1.93336	0.624	0.31	2.65499e-36
Cardiomyocyte	Entpd1	5	1.69878e-39	1.9524	0.583	0.255	3.39755e-36
Cardiomyocyte	Cadps2	5	1.35291e-38	3.05674	0.504	0.221	2.70581e-35
Cardiomyocyte	Cxcl12	5	5.05055e-37	2.62506	0.537	0.23	1.01011e-33
Cardiomyocyte	Wt1	5	4.19159e-35	3.33978	0.467	0.167	8.38318e-32
Cardiomyocyte	Ccser1	5	5.13262e-32	2.23255	0.539	0.278	1.02652e-28
Cardiomyocyte	Epha4	5	1.62148e-31	1.89699	0.565	0.241	3.24297e-28
Cardiomyocyte	Car10	5	3.28447e-30	0.340398	0.365	0.109	6.56895e-27
Cardiomyocyte	Ndc80	5	4.25888e-28	2.34617	0.317	0.047	8.51777e-25
Cardiomyocyte	Nxn	5	3.31487e-27	1.26279	0.663	0.401	6.62974e-24
Cardiomyocyte	Fshr	5	6.59063e-27	2.22064	0.328	0.064	1.31813e-23
Cardiomyocyte	Lrrtm4	5	3.25101e-25	0.990655	0.446	0.138	6.50201e-22
Cardiomyocyte	Nkd2	5	3.80423e-25	1.40738	0.433	0.181	7.60846e-22
Cardiomyocyte	Sema3d1	5	1.07628e-24	2.11468	0.457	0.152	2.15257e-21
Cardiomyocyte	Mertk	5	1.33503e-23	1.56597	0.489	0.175	2.67006e-20
Cardiomyocyte	Abcd2	5	9.88095e-23	0.465668	0.474	0.177	1.97619e-19
Cardiomyocyte	Ncaph	5	1.40574e-22	1.10607	0.417	0.134	2.81149e-19
Cardiomyocyte	Cemip2	5	1.07667e-20	1.00685	0.502	0.217	2.15334e-17
Cardiomyocyte	Tll1	5	2.62766e-19	1.38236	0.533	0.271	5.25532e-16
Cardiomyocyte	Ninj2	5	1.95401e-17	0.50622	0.493	0.189	3.90801e-14
Cardiomyocyte	Ccdc148	5	9.45215e-17	0.636113	0.45	0.175	1.89043e-13
Cardiomyocyte	Atp5f1e	5	5.95377e-11	0.322961	0.557	0.305	1.19075e-07
Cardiomyocyte	Tigit	6	1.79309e-85	3.63636	0.369	0.069	3.58617e-82
Cardiomyocyte	Slc36a2	6	3.5786e-81	2.17672	0.44	0.107	7.1572e-78
Cardiomyocyte	AABR07072096.1	6	7.89585e-41	1.40723	0.454	0.144	1.57917e-37
Cardiomyocyte	Gata3	6	5.15967e-27	0.509722	0.355	0.103	1.03193e-23
Cardiomyocyte	Sema3e	6	1.08583e-11	0.898489	0.388	0.124	2.17166e-08
Cardiomyocyte	Mcoln2	7	0	2.00712	0.88	0.064	0
Cardiomyocyte	LOC108348453	7	0	3.72326	0.631	0.04	0
Cardiomyocyte	RGD1564854	7	4.56449e-275	3.03171	0.751	0.09	9.12898e-272
Cardiomyocyte	AABR07063743.2	7	2.87107e-262	0.976617	0.758	0.088	5.74214e-259
Cardiomyocyte	Nrg4	7	1.27588e-261	2.4776	0.953	0.193	2.55176e-258
Cardiomyocyte	Slc6a15	7	2.5711e-260	2.43164	0.81	0.09	5.14221e-257
Cardiomyocyte	Zdbf2	7	2.12141e-249	2.13951	0.661	0.102	4.24283e-246
Cardiomyocyte	Trarg1	7	1.36479e-238	2.19009	0.616	0.055	2.72958e-235
Cardiomyocyte	AABR07068535.1	7	3.53422e-236	2.79039	0.853	0.114	7.06844e-233
Cardiomyocyte	RGD15640531	7	1.38238e-233	1.27591	0.965	0.253	2.76476e-230
Cardiomyocyte	Klrc2	7	6.8869e-233	1.75018	0.499	0.085	1.37738e-229
Cardiomyocyte	Tbx21	7	4.00253e-231	0.699699	0.791	0.113	8.00507e-228
Cardiomyocyte	Stmn2	7	1.02959e-225	3.20909	0.633	0.057	2.05917e-222
Cardiomyocyte	AABR07063274.1	7	5.56407e-225	2.71247	0.9	0.17	1.11281e-221
Cardiomyocyte	Susd5	7	3.22932e-215	0.359214	0.913	0.226	6.45864e-212
Cardiomyocyte	Olr1	7	4.93341e-215	1.50756	0.98	0.297	9.86682e-212
Cardiomyocyte	Slc6a19	7	1.39784e-210	2.33281	0.83	0.183	2.79568e-207
Cardiomyocyte	AABR07012762.21	7	2.53629e-202	1.51778	0.606	0.141	5.07258e-199
Cardiomyocyte	AC094126.1	7	4.547e-201	1.40783	0.686	0.11	9.094e-198
Cardiomyocyte	Lyve1	7	1.16941e-200	0.443364	0.93	0.19	2.33881e-197
Cardiomyocyte	Depdc1b	7	5.27001e-199	0.969406	0.738	0.08	1.054e-195
Cardiomyocyte	Abca4	7	2.66516e-198	0.879875	0.963	0.24	5.33033e-195
Cardiomyocyte	Tnnt1	7	1.13132e-195	0.986069	0.726	0.102	2.26264e-192
Cardiomyocyte	Grid2	7	2.35173e-195	1.33822	0.875	0.132	4.70346e-192
Cardiomyocyte	Slc26a31	7	4.09211e-192	1.14364	0.84	0.218	8.18422e-189
Cardiomyocyte	Ly49s6	7	7.71298e-189	0.325603	0.938	0.217	1.5426e-185
Cardiomyocyte	Hamp	7	8.37975e-189	1.09111	0.823	0.216	1.67595e-185
Cardiomyocyte	Rspo2	7	8.50912e-189	2.04167	0.928	0.216	1.70182e-185
Cardiomyocyte	Cdo11	7	1.50097e-188	1.04245	0.953	0.246	3.00194e-185
Cardiomyocyte	Tpx2	7	2.77835e-188	1.42224	0.963	0.316	5.5567e-185
Cardiomyocyte	Slit11	7	2.10146e-187	0.760452	0.783	0.164	4.20293e-184
Cardiomyocyte	Col19a11	7	1.04133e-185	0.854666	0.96	0.262	2.08267e-182
Cardiomyocyte	Penk	7	6.01011e-184	1.50752	0.908	0.219	1.20202e-180
Cardiomyocyte	Cdh12	7	9.53093e-180	1.33526	0.89	0.202	1.90619e-176
Cardiomyocyte	Ak5	7	1.07587e-178	0.576544	0.968	0.292	2.15173e-175
Cardiomyocyte	Lmx1a	7	3.46886e-175	0.38616	0.843	0.17	6.93773e-172
Cardiomyocyte	Epsti1	7	4.8664e-174	0.504422	0.878	0.189	9.7328e-171
Cardiomyocyte	Procr	7	2.59079e-173	0.783269	0.955	0.289	5.18158e-170
Cardiomyocyte	AABR07026924.11	7	2.51163e-172	3.0253	0.641	0.114	5.02325e-169
Cardiomyocyte	Zp3r	7	1.37793e-169	0.710912	0.698	0.133	2.75587e-166
Cardiomyocyte	Myo5b1	7	3.25961e-169	0.448509	0.865	0.209	6.51921e-166
Cardiomyocyte	Dmp1	7	5.4734e-169	0.906655	0.389	0.048	1.09468e-165
Cardiomyocyte	Il22ra1	7	6.71491e-169	3.04435	0.681	0.138	1.34298e-165
Cardiomyocyte	Col25a1	7	1.37971e-167	1.28176	0.865	0.192	2.75942e-164
Cardiomyocyte	Col13a11	7	6.81086e-167	0.589929	0.968	0.273	1.36217e-163
Cardiomyocyte	Brinp2	7	1.17728e-163	1.31225	0.913	0.222	2.35457e-160
Cardiomyocyte	Ltk	7	1.71305e-163	1.15828	0.753	0.144	3.4261e-160
Cardiomyocyte	Fgf9	7	2.26669e-162	1.32969	0.938	0.288	4.53338e-159
Cardiomyocyte	Ptprt	7	3.53477e-162	0.615689	0.905	0.271	7.06954e-159
Cardiomyocyte	F13a1	7	3.95148e-162	1.04645	0.773	0.229	7.90297e-159
Cardiomyocyte	Chrdl1	7	2.21943e-159	0.533379	0.855	0.188	4.43885e-156
Cardiomyocyte	Armc4	7	2.70634e-159	0.588741	0.955	0.282	5.41268e-156
Cardiomyocyte	Kif20b	7	3.58456e-159	0.703548	0.918	0.219	7.16911e-156
Cardiomyocyte	Il2rb	7	8.55888e-159	2.21126	0.576	0.07	1.71178e-155
Cardiomyocyte	Gap43	7	2.23e-157	0.415514	0.656	0.182	4.46e-154
Cardiomyocyte	Kcnq3	7	8.7465e-157	1.23286	0.818	0.189	1.7493e-153
Cardiomyocyte	Pfkfb1	7	2.90562e-155	0.682015	0.91	0.211	5.81124e-152
Cardiomyocyte	Shroom2	7	4.96892e-155	1.41008	0.738	0.164	9.93785e-152
Cardiomyocyte	Rbm44	7	3.02498e-154	0.95612	0.753	0.196	6.04996e-151
Cardiomyocyte	Fstl4	7	7.77907e-154	2.08949	0.868	0.188	1.55581e-150
Cardiomyocyte	Alk	7	2.99693e-153	0.545145	0.83	0.209	5.99385e-150
Cardiomyocyte	AABR07013157.11	7	3.62251e-152	1.56523	0.693	0.148	7.24503e-149
Cardiomyocyte	Kif171	7	2.05296e-151	0.748796	0.895	0.238	4.10591e-148
Cardiomyocyte	Tmem163	7	1.05489e-150	0.950358	0.716	0.156	2.10978e-147
Cardiomyocyte	Fmod	7	2.59721e-149	1.60777	0.741	0.155	5.19442e-146
Cardiomyocyte	Podnl11	7	5.44286e-148	0.334424	0.631	0.107	1.08857e-144
Cardiomyocyte	RT1-Da	7	3.24135e-147	0.660857	0.813	0.171	6.48269e-144
Cardiomyocyte	Ttll9	7	1.14164e-146	1.00809	0.878	0.239	2.28329e-143
Cardiomyocyte	Neb	7	1.70654e-146	0.471175	0.835	0.236	3.41309e-143
Cardiomyocyte	Slc45a3	7	1.71466e-146	0.485918	0.815	0.192	3.42932e-143
Cardiomyocyte	Mettl241	7	2.14414e-144	0.679975	0.928	0.24	4.28827e-141
Cardiomyocyte	Cadm1	7	1.08001e-143	0.267043	0.746	0.154	2.16001e-140
Cardiomyocyte	Gna14	7	5.2719e-143	1.73548	0.875	0.269	1.05438e-139
Cardiomyocyte	Adap2	7	5.25613e-142	0.934935	0.943	0.293	1.05123e-138
Cardiomyocyte	Megf11	7	7.66911e-142	1.06959	0.878	0.24	1.53382e-138
Cardiomyocyte	Edar	7	1.04023e-140	0.842478	0.651	0.112	2.08046e-137
Cardiomyocyte	Grk3	7	1.66048e-139	0.28619	0.815	0.182	3.32097e-136
Cardiomyocyte	Cyp4f18	7	1.11124e-138	0.458135	0.648	0.225	2.22249e-135
Cardiomyocyte	Adgrg2	7	1.66533e-138	1.11161	0.815	0.217	3.33066e-135
Cardiomyocyte	Pak71	7	2.34677e-136	0.374085	0.808	0.229	4.69355e-133
Cardiomyocyte	LOC1036933231	7	5.49396e-134	0.484219	0.738	0.254	1.09879e-130
Cardiomyocyte	Adamts20	7	1.46915e-133	0.309309	0.741	0.281	2.93831e-130
Cardiomyocyte	Lrrc4c	7	2.28569e-133	1.19128	0.81	0.228	4.57137e-130
Cardiomyocyte	Grip2	7	1.74382e-132	0.857906	0.793	0.207	3.48764e-129
Cardiomyocyte	Nyap2	7	2.62966e-132	0.945867	0.893	0.236	5.25931e-129
[truncated: 5,563 more rows]
