# Supplementary material for: Regional and cell specific bioactivity of injectable extracellular matrix biomaterials in myocardial infarction
Source: Nat Commun. 2025 Nov 24;16:10387. doi: 10.1038/s41467-025-65351-5 (PMC12644877; doi:10.1038/s41467-025-65351-5)
Supplement: Supplementary file 9 — Supplementary Data 7 [file 41467_2025_65351_MOESM9_ESM.xlsx]

## Sheet: Sheet1
Supplementary Data 7. Cell-Specific Differentially Expressed Genes with ECM (Up) or Saline (Down) Treatment in the Subacute MI Model
Subsetted Cell Type	Direction	Gene	p_val	avg_log2FC	pct.1	pct.2	p_val_adj
Macrophages	Up	Rnf207	5.52e-07	1.31062	0.808	0.07	0.00110371
Macrophages	Up	Speg	2.15e-14	1.12351	0.942	0.053	4.3e-11
Macrophages	Up	Trabd2b	1.75e-09	0.963107	0.865	0.07	3.49e-06
Macrophages	Up	Hspb7	2.3e-08	0.944533	0.846	0.07	4.6e-05
Macrophages	Up	Corin	4.78e-10	0.895576	0.885	0.07	9.56e-07
Macrophages	Up	Mlip	1.05e-14	0.870857	0.981	0.088	2.1e-11
Macrophages	Up	Uqcrq	3.3e-08	0.87004	0.827	0.053	6.6e-05
Macrophages	Up	Lgals3	2.22e-08	0.815365	0.846	0.07	4.43e-05
Macrophages	Up	Blnk	1.66e-16	0.792285	0.942	0.018	3.32e-13
Macrophages	Up	Cmya5	1.93e-12	0.782078	0.942	0.088	3.87e-09
Macrophages	Up	Acacb	1.53e-05	0.761098	0.808	0.123	0.0306272
Macrophages	Up	Slc20a2	1.05e-09	0.724564	0.885	0.088	2.11e-06
Macrophages	Up	Cox4i1	7.58e-06	0.701515	0.885	0.211	0.0151544
Macrophages	Up	Tgfb3	6.11e-10	0.687066	0.942	0.14	1.22e-06
Macrophages	Up	Myh7b	1.43e-09	0.653513	0.827	0.018	2.86e-06
Macrophages	Up	Ptgs1	5.5e-06	0.647438	0.269	0.018	0.0109985
Macrophages	Up	Atp1b1	3.93e-11	0.62695	0.904	0.07	7.86e-08
Macrophages	Up	Otulinl	5.32e-06	0.613708	0.981	0.298	0.0106453
Macrophages	Up	Ptpn3	1.2e-09	0.608392	0.904	0.105	2.4e-06
Macrophages	Up	AABR07052585.1	2.57e-08	0.596439	0.846	0.07	5.14e-05
Macrophages	Up	Alcam	6.27e-06	0.596045	0.923	0.281	0.0125366
Macrophages	Up	Hs3st5	1.44e-05	0.594695	0.75	0.035	0.0287984
Macrophages	Up	Ccn5	3.97e-08	0.580152	0.827	0.053	7.94e-05
Macrophages	Up	Wnk2	5.08e-12	0.576115	0.904	0.053	1.02e-08
Macrophages	Up	Tyrobp	7.73e-11	0.568869	0.962	0.14	1.55e-07
Macrophages	Up	Ezh2	1.45e-11	0.566489	0.942	0.105	2.91e-08
Macrophages	Up	Pygm	5.5e-06	0.559859	0.269	0.018	0.0109985
Macrophages	Up	Mrc1	5.06e-10	0.555272	0.865	0.053	1.01e-06
Macrophages	Up	Creb5	3.01e-06	0.552382	0.942	0.263	0.0060128
Macrophages	Up	Trdn	7.8e-09	0.549369	0.885	0.105	1.56e-05
Macrophages	Up	Hk2	3.4e-09	0.537401	0.962	0.175	6.79e-06
Macrophages	Up	Lyve1	1.22e-06	0.536611	0.25	0	0.00243597
Macrophages	Up	Ppm1e	1.3e-12	0.531835	0.865	0	2.61e-09
Macrophages	Up	AABR07026536.1	7.45e-07	0.504449	0.769	0.018	0.00148931
Macrophages	Up	S100a4	3.97e-08	0.497963	0.827	0.053	7.94e-05
Macrophages	Up	Cd4	1.86e-07	0.496461	0.981	0.246	0.000371536
Macrophages	Up	Cadm3	1.65e-05	0.492013	0.788	0.088	0.0329056
Macrophages	Up	Adamts9	9.17e-07	0.489464	0.865	0.14	0.00183377
Macrophages	Up	Alpl	7.94e-12	0.469494	0.885	0.035	1.59e-08
Macrophages	Up	LOC687780	9.51e-06	0.457656	0.808	0.105	0.0190236
Macrophages	Up	Cotl1	1.17e-06	0.454945	0.923	0.211	0.00234049
Macrophages	Up	Coro6	4.05e-10	0.441529	0.885	0.07	8.11e-07
Macrophages	Up	Igf1	1.65e-10	0.439312	0.981	0.158	3.29e-07
Macrophages	Up	Nav2	5.11e-08	0.432489	0.885	0.123	0.000102197
Macrophages	Up	Sdk2	3.09e-13	0.42926	0.981	0.105	6.18e-10
Macrophages	Up	Cyth4	1.74e-06	0.429141	0.942	0.246	0.00348902
Macrophages	Up	Diaph3	5.33e-11	0.426437	0.904	0.07	1.07e-07
Macrophages	Up	Fam227b	5.47e-14	0.425116	0.904	0.018	1.09e-10
Macrophages	Up	Cadps2	1.36e-09	0.423533	0.942	0.14	2.72e-06
Macrophages	Up	Ptafr	4.43e-12	0.418948	0.923	0.07	8.87e-09
Macrophages	Up	Abca1	1.73e-11	0.416551	1	0.158	3.46e-08
Macrophages	Up	Unc5b	5.43e-08	0.40937	0.904	0.14	0.000108506
Macrophages	Up	Ndrg4	6.46e-13	0.407127	0.904	0.035	1.29e-09
Macrophages	Up	Dsp	4.99e-06	0.399393	0.846	0.14	0.00998463
Macrophages	Up	Tox3	1.22e-06	0.397711	0.25	0	0.00243597
Macrophages	Up	Fgd2	1.05e-08	0.394475	0.904	0.123	2.11e-05
Macrophages	Up	Jph2	2.98e-08	0.392787	0.846	0.07	5.96e-05
Macrophages	Up	Ckb	3.06e-14	0.381985	0.942	0.053	6.11e-11
Macrophages	Up	Sdc2	7.23e-06	0.380607	0.942	0.246	0.0144696
Macrophages	Up	Ptcd3	2.1e-10	0.377168	0.942	0.123	4.2e-07
Macrophages	Up	AABR07054490.1	2.15e-15	0.368846	0.962	0.053	4.29e-12
Macrophages	Up	Col22a1	1.81e-11	0.363672	0.846	0	3.63e-08
Macrophages	Up	Tgfb2	6.04e-08	0.360776	0.904	0.14	0.000120749
Macrophages	Up	Prkcq	2.2e-10	0.356292	0.827	0	4.4e-07
Macrophages	Up	Dtna	4.07e-07	0.351461	0.788	0.035	0.000814638
Macrophages	Up	Sh3gl2	6.75e-10	0.350525	0.865	0.053	1.35e-06
Macrophages	Up	Arhgef37	2.47e-12	0.346142	0.827	0	4.94e-09
Macrophages	Up	Atp5mg	1.56e-05	0.342508	0.885	0.211	0.0312776
Macrophages	Up	Msr1	1.45e-10	0.34115	0.846	0.018	2.89e-07
Macrophages	Up	Ankh	7.79e-09	0.319672	0.904	0.123	1.56e-05
Macrophages	Up	Ckmt2	1.37e-05	0.316891	0.923	0.246	0.0273646
Macrophages	Up	Apobec1	6.54e-08	0.316496	0.808	0.035	0.000130763
Macrophages	Up	Cass4	2.13e-16	0.315384	0.923	0	4.26e-13
Macrophages	Up	Cyba	1.51e-05	0.311478	0.904	0.228	0.0301341
Macrophages	Up	Trim55	2.96e-13	0.31006	0.962	0.088	5.92e-10
Macrophages	Up	Slc43a2	3.09e-09	0.309202	0.981	0.193	6.18e-06
Macrophages	Up	Lmln	7.74e-18	0.308483	0.962	0.018	1.55e-14
Macrophages	Up	Slc20a1	2.19e-06	0.305907	0.885	0.175	0.00438904
Macrophages	Up	Fras1	4.42e-06	0.298487	0.75	0.018	0.00884556
Macrophages	Up	LOC100909595	4.68e-11	0.298227	0.904	0.07	9.36e-08
Macrophages	Up	Srpk3	1.59e-16	0.297687	0.962	0.035	3.18e-13
Macrophages	Up	Abca17	7.45e-07	0.297308	0.769	0.018	0.00148931
Macrophages	Up	Syn3	5.54e-06	0.294937	0.788	0.07	0.0110894
Macrophages	Up	Tspan5	2.46e-05	0.283148	0.885	0.211	0.0491167
Macrophages	Up	Wipf3	2.48e-06	0.28221	0.827	0.105	0.00496078
Macrophages	Up	Acyp2	1.19e-06	0.281711	0.865	0.14	0.00237411
Macrophages	Up	Pln	2.06e-07	0.280636	0.962	0.228	0.000411924
Macrophages	Up	Prdx5	3.85e-12	0.280387	0.942	0.088	7.69e-09
Macrophages	Up	Epha4	2.46e-07	0.278232	0.904	0.158	0.000492657
Macrophages	Up	Itga7	1.57e-05	0.277995	0.75	0.035	0.031463
Macrophages	Up	Tmem196	7.03e-10	0.277305	0.865	0.053	1.41e-06
Macrophages	Up	LOC103693323	9.21e-13	0.27612	0.885	0.018	1.84e-09
Macrophages	Up	Ncam1	4.64e-12	0.272321	0.923	0.07	9.28e-09
Macrophages	Up	PCOLCE2	1.27e-06	0.271072	0.731	0.018	0.00253837
Macrophages	Up	Slit2	1.25e-05	0.266157	0.769	0.07	0.0249395
Macrophages	Up	Tmem51	6.77e-13	0.263581	0.904	0.035	1.35e-09
Macrophages	Up	Pde7a	1.32e-07	0.263217	0.981	0.228	0.000264832
Macrophages	Up	Olr1	4.56e-06	0.256615	0.75	0.018	0.00912629
Macrophages	Up	Ighm	5.27e-11	0.251251	0.827	0	1.05e-07
Macrophages	Down	Mpped2	2.43e-09	-0.252455	0.962	0.158	4.86e-06
Macrophages	Down	Dmtn	5.11e-10	-0.254217	0.865	0.07	1.02e-06
Macrophages	Down	Gbp1	6.31e-10	-0.254412	0.846	0.053	1.26e-06
Macrophages	Down	Pde5a	8e-12	-0.255029	0.904	0.053	1.6e-08
Macrophages	Down	Adgrl3	1.19e-07	-0.258254	0.885	0.123	0.000238992
Macrophages	Down	Il1b	3.36e-10	-0.259141	0.846	0.07	6.72e-07
Macrophages	Down	Eva1c	4.08e-06	-0.260045	0.827	0.105	0.00815942
Macrophages	Down	Ano2	1.8e-05	-0.262412	0.635	0.053	0.035997
Macrophages	Down	AABR07042840.1	3.36e-06	-0.263998	0.558	0.035	0.0067224
Macrophages	Down	LOC691485	1.02e-14	-0.265129	0.942	0.053	2.05e-11
Macrophages	Down	Enpp1	4.73e-07	-0.269899	0.962	0.211	0.000946821
Macrophages	Down	Fcgr2b	1.45e-05	-0.274742	0.827	0.123	0.0289021
Macrophages	Down	Ano1	7.2e-10	-0.278997	0.885	0.07	1.44e-06
Macrophages	Down	Adam12	4.61e-06	-0.283609	0.827	0.105	0.00922572
Macrophages	Down	Mertk	4.37e-10	-0.283691	0.923	0.105	8.74e-07
Macrophages	Down	Scara5	6.11e-11	-0.294233	0.942	0.105	1.22e-07
Macrophages	Down	Hmox1	7.56e-08	-0.295834	0.808	0.035	0.000151115
Macrophages	Down	Ninj2	7.46e-08	-0.299103	0.942	0.175	0.00014911
Macrophages	Down	Kcnt2	4.22e-11	-0.300966	0.962	0.123	8.43e-08
Macrophages	Down	Ros1	7.31e-09	-0.302356	0.846	0.053	1.46e-05
Macrophages	Down	Aff2	2.22e-08	-0.307063	0.904	0.123	4.43e-05
Macrophages	Down	Pltp	5.78e-12	-0.310865	0.942	0.088	1.16e-08
Macrophages	Down	Csrp1	1.12e-05	-0.311945	0.865	0.158	0.0223694
Macrophages	Down	Dipk2b	2.78e-08	-0.316358	0.885	0.105	5.55e-05
Macrophages	Down	Fam180a	5.01e-13	-0.317405	0.885	0.035	1e-09
Macrophages	Down	Pla2r1	4.5e-13	-0.317813	0.904	0.053	9e-10
Macrophages	Down	Cacna1e	3.1e-08	-0.318156	0.865	0.088	6.21e-05
Macrophages	Down	Tnc	8.06e-10	-0.343586	0.827	0.035	1.61e-06
Macrophages	Down	Gna15	4.42e-10	-0.356595	0.962	0.14	8.84e-07
Macrophages	Down	Meox1	1.28e-08	-0.357114	0.769	0.035	2.55e-05
Macrophages	Down	Pappa1	1.11e-09	-0.357942	0.846	0.035	2.23e-06
Macrophages	Down	Frem1	2.54e-08	-0.358889	0.923	0.14	5.08e-05
Macrophages	Down	Dcdc5	1.26e-11	-0.382871	0.885	0.07	2.52e-08
Macrophages	Down	Ckap2	3.35e-11	-0.383695	0.808	0.035	6.71e-08
Macrophages	Down	Itgb8	3.88e-06	-0.389382	0.846	0.123	0.0077595
Macrophages	Down	Cd163	3.25e-15	-0.412761	0.962	0.053	6.51e-12
Macrophages	Down	Dlg2	1.71e-08	-0.419131	0.962	0.175	3.42e-05
Macrophages	Down	Pde8b	2.07e-10	-0.424878	0.885	0.07	4.13e-07
Macrophages	Down	Plxnc1	8.37e-12	-0.426517	0.904	0.053	1.67e-08
Macrophages	Down	Pla2g7	2.48e-06	-0.428635	0.942	0.211	0.00496406
Macrophages	Down	Errfi1	5.54e-07	-0.432232	0.923	0.175	0.00110783
Macrophages	Down	Cenpf	1.02e-14	-0.433979	0.942	0.053	2.05e-11
Macrophages	Down	Lbh	7.81e-06	-0.435937	0.981	0.263	0.0156113
Macrophages	Down	AC134204.1	1.48e-07	-0.447246	0.923	0.158	0.000295045
Macrophages	Down	Adamts17	4.41e-10	-0.477059	0.942	0.123	8.81e-07
Macrophages	Down	Cd300lb	1.6e-07	-0.485064	0.865	0.105	0.000319035
Macrophages	Down	Art3	8.2e-06	-0.49032	0.731	0.053	0.0164067
Macrophages	Down	Egflam	3.59e-08	-0.493646	0.865	0.088	7.18e-05
Macrophages	Down	Akap12	1.08e-05	-0.524688	0.923	0.211	0.0215218
Macrophages	Down	LOC24906	2.14e-09	-0.525246	0.827	0.088	4.27e-06
Macrophages	Down	Kcnab1	1.78e-11	-0.526135	0.923	0.088	3.57e-08
Macrophages	Down	Gria4	2.41e-05	-0.528442	0.808	0.105	0.0481987
Macrophages	Down	Galnt16	3.48e-09	-0.540965	0.923	0.123	6.97e-06
Macrophages	Down	Btbd11	1.67e-07	-0.543133	0.904	0.14	0.000333245
Macrophages	Down	Adra1a	4.25e-06	-0.555339	0.846	0.123	0.00850781
Macrophages	Down	AABR07032261.1	2.9e-07	-0.606531	0.846	0.158	0.000580178
Macrophages	Down	Cyp4f18	6.1e-10	-0.646147	0.846	0.105	1.22e-06
Macrophages	Down	RT1-Db1	3.21e-08	-0.65407	0.885	0.105	6.43e-05
Macrophages	Down	Mob3b	5.1e-09	-0.663428	0.885	0.088	1.02e-05
Macrophages	Down	Fcgr3a	1.73e-07	-0.720372	0.808	0.123	0.000346011
Macrophages	Down	Dgkb	1.09e-06	-0.804923	0.981	0.228	0.00218965
Macrophages	Down	Mx1	3.01e-08	-0.832983	0.962	0.193	6.01e-05
Endothelial Cells	Up	Srpx	1.46e-119	0.919716	0.954	0.305	2.93e-116
Endothelial Cells	Up	Plcb1	2.4e-50	0.767302	0.97	0.493	4.8e-47
Endothelial Cells	Up	Lims2	9.47e-39	0.741271	0.938	0.522	1.89e-35
Endothelial Cells	Up	Slc26a10	3.82e-30	0.709506	0.963	0.607	7.64e-27
Endothelial Cells	Up	Dnm3	1.08e-29	0.668938	0.991	0.705	2.15e-26
Endothelial Cells	Up	Unc13b	1.97e-71	0.656129	0.95	0.407	3.95e-68
Endothelial Cells	Up	Rimbp2	1.11e-71	0.645514	0.875	0.301	2.22e-68
Endothelial Cells	Up	Lmo7	4.05e-14	0.556762	0.875	0.574	8.11e-11
Endothelial Cells	Up	Hmcn1	1.6e-21	0.552384	0.991	0.654	3.2e-18
Endothelial Cells	Up	Slc6a6	1.58e-30	0.537642	0.941	0.536	3.17e-27
Endothelial Cells	Up	Rasa4	1.74e-140	0.521728	0.954	0.275	3.48e-137
Endothelial Cells	Up	St6galnac3	7.87e-39	0.502709	0.86	0.371	1.57e-35
Endothelial Cells	Up	Epha4	2.62e-69	0.496308	0.925	0.371	5.23e-66
Endothelial Cells	Up	Meox2	5.04e-18	0.482536	0.97	0.651	1.01e-14
Endothelial Cells	Up	Ltbp1	9.48e-19	0.467808	0.797	0.393	1.9e-15
Endothelial Cells	Up	Vegfc	1.17e-34	0.46685	0.764	0.28	2.35e-31
Endothelial Cells	Up	Adgrd1	9.01e-84	0.430677	0.751	0.122	1.8e-80
Endothelial Cells	Up	Fbln5	1.59e-35	0.429181	0.781	0.284	3.19e-32
Endothelial Cells	Up	Mcf2l	5.19e-15	0.424627	0.888	0.577	1.04e-11
Endothelial Cells	Up	Specc1	9.56e-33	0.412411	0.714	0.209	1.91e-29
Endothelial Cells	Up	Myo10	5.17e-13	0.408839	0.957	0.662	1.03e-09
Endothelial Cells	Up	AABR07060620.1	5.87e-149	0.403534	0.959	0.286	1.17e-145
Endothelial Cells	Up	Cyp7b1	3.98e-20	0.389662	0.762	0.311	7.96e-17
Endothelial Cells	Up	Dipk2b	5.76e-25	0.337466	0.867	0.421	1.15e-21
Endothelial Cells	Up	Bcar3	5.44e-19	0.329715	0.706	0.25	1.09e-15
Endothelial Cells	Up	Timp3	1.44e-29	0.328591	0.904	0.453	2.89e-26
Endothelial Cells	Up	Thsd7a	6.48e-113	0.32754	0.971	0.345	1.3e-109
Endothelial Cells	Up	Sybu	6.6e-11	0.317041	0.648	0.229	1.32e-07
Endothelial Cells	Up	Entpd1	3.72e-47	0.310642	0.802	0.266	7.44e-44
Endothelial Cells	Up	Pkhd1l1	7.31e-42	0.310354	0.748	0.224	1.46e-38
Endothelial Cells	Up	Prom1	3.29e-47	0.30627	0.891	0.36	6.58e-44
Endothelial Cells	Up	Akr1c15	1.65e-09	0.300665	0.941	0.671	3.3e-06
Endothelial Cells	Up	Dapk1	3.93e-94	0.295858	0.874	0.243	7.87e-91
Endothelial Cells	Up	Trak2	9.62e-37	0.287837	0.829	0.328	1.92e-33
Endothelial Cells	Up	Chn1	3.6e-36	0.2871	0.852	0.348	7.2e-33
Endothelial Cells	Up	Enpp1	5.77e-08	0.285945	0.626	0.225	0.00011532
Endothelial Cells	Up	Fap	2.72e-38	0.28391	0.781	0.272	5.45e-35
Endothelial Cells	Up	Col14a1	4.55e-26	0.283744	0.635	0.12	9.11e-23
Endothelial Cells	Up	Adamts9	2.13e-14	0.280578	0.872	0.503	4.27e-11
Endothelial Cells	Up	Flrt2	3.83e-09	0.275703	0.647	0.234	7.66e-06
Endothelial Cells	Up	Sh3kbp1	6.21e-68	0.275663	0.876	0.31	1.24e-64
Endothelial Cells	Up	Ccn3	2.89e-09	0.271092	0.531	0.089	5.79e-06
Endothelial Cells	Up	Slc35f1	4.83e-32	0.268227	0.685	0.168	9.66e-29
Endothelial Cells	Up	Aatk	9.73e-06	0.256211	0.584	0.185	0.019469
Endothelial Cells	Up	Sfrp2	1.03e-39	0.25358	0.665	0.117	2.07e-36
Endothelial Cells	Up	Dclk1	5.81e-19	0.252911	0.638	0.164	1.16e-15
Endothelial Cells	Up	Lpl	1.53e-15	0.25212	0.809	0.401	3.06e-12
Endothelial Cells	Down	Speg	9.2e-06	-0.284573	0.585	0.179	0.0184022
Endothelial Cells	Down	Usp18	2.04e-23	-0.339357	0.821	0.353	4.07e-20
Endothelial Cells	Down	Ldhb	1.16e-05	-0.372321	0.758	0.37	0.0231465
Endothelial Cells	Down	Cox5b	1.6e-06	-0.489336	0.613	0.201	0.00320145
Endothelial Cells	Down	Kit	4.97e-09	-0.49398	0.731	0.316	9.94e-06
Endothelial Cells	Down	Hspb7	2.99e-17	-0.54672	0.74	0.271	5.99e-14
Cardiomyocytes	Up	Glb1l2	3.48e-48	0.735748	0.988	0.345	6.96e-45
Cardiomyocytes	Up	Dgkb	3.31e-17	0.637049	0.995	0.633	6.63e-14
Cardiomyocytes	Up	Ivns1abp	4.28e-20	0.617345	0.995	0.634	8.57e-17
Cardiomyocytes	Up	Gria3	1.09e-21	0.615181	0.993	0.555	2.19e-18
Cardiomyocytes	Up	Enah	1.4e-20	0.593057	0.995	0.555	2.79e-17
Cardiomyocytes	Up	Miga2	2.1e-24	0.580444	0.988	0.551	4.2e-21
Cardiomyocytes	Up	Cluh	8.16e-26	0.551406	0.99	0.536	1.63e-22
Cardiomyocytes	Up	Pfkfb2	2.89e-28	0.55129	0.97	0.444	5.78e-25
Cardiomyocytes	Up	Unc45b	2.67e-28	0.536503	0.985	0.44	5.33e-25
Cardiomyocytes	Up	Slc38a3	1.24e-14	0.53532	0.998	0.601	2.49e-11
Cardiomyocytes	Up	Cabcoco1	6.01e-16	0.514712	0.993	0.58	1.2e-12
Cardiomyocytes	Up	Fbn1	2.3e-31	0.513622	0.84	0.249	4.61e-28
Cardiomyocytes	Up	Nxn	5.97e-17	0.51075	0.693	0.125	1.19e-13
Cardiomyocytes	Up	Tgfb2	1.62e-75	0.505743	0.873	0.118	3.24e-72
Cardiomyocytes	Up	Trim55	2.91e-13	0.490626	0.995	0.623	5.81e-10
Cardiomyocytes	Up	Chst15	1.23e-08	0.485455	0.673	0.174	2.45e-05
Cardiomyocytes	Up	Ndrg4	1.81e-25	0.473844	0.99	0.461	3.61e-22
Cardiomyocytes	Up	Trim50	1.14e-42	0.472505	0.988	0.353	2.28e-39
Cardiomyocytes	Up	Adhfe1	2.49e-31	0.466632	0.98	0.416	4.98e-28
Cardiomyocytes	Up	Anks1b	2.13e-110	0.460287	0.983	0.161	4.26e-107
Cardiomyocytes	Up	Abcc4	2.26e-66	0.456466	0.97	0.253	4.52e-63
Cardiomyocytes	Up	Asb15	2.63e-39	0.446874	0.985	0.37	5.27e-36
Cardiomyocytes	Up	Jph1	5.77e-87	0.44246	0.943	0.168	1.15e-83
Cardiomyocytes	Up	AABR07034767.1	3.34e-11	0.434791	0.978	0.681	6.68e-08
Cardiomyocytes	Up	Pank1	8.27e-49	0.43298	0.97	0.322	1.65e-45
Cardiomyocytes	Up	Ccdc80	1.84e-64	0.432852	0.918	0.2	3.68e-61
Cardiomyocytes	Up	Des	1.44e-21	0.431199	0.985	0.484	2.89e-18
Cardiomyocytes	Up	Prkaa2	2.66e-14	0.425818	0.985	0.555	5.33e-11
Cardiomyocytes	Up	Rcan1	3.15e-125	0.422693	0.958	0.117	6.29e-122
Cardiomyocytes	Up	Fgf12	1.26e-37	0.42204	0.953	0.33	2.53e-34
Cardiomyocytes	Up	Srpk3	4.14e-15	0.419066	0.88	0.414	8.27e-12
Cardiomyocytes	Up	Coq8a	3.93e-33	0.410731	0.97	0.377	7.85e-30
Cardiomyocytes	Up	Arhgap44	1.09e-32	0.40925	0.983	0.397	2.18e-29
Cardiomyocytes	Up	Actn1	1.3e-89	0.408558	0.94	0.165	2.61e-86
Cardiomyocytes	Up	Myl6	2.85e-30	0.405544	0.973	0.394	5.7e-27
Cardiomyocytes	Up	Adamts19	1.67e-50	0.404624	0.985	0.318	3.33e-47
Cardiomyocytes	Up	Hspb6	7.47e-61	0.404147	0.975	0.261	1.49e-57
Cardiomyocytes	Up	Cobll1	1.99e-31	0.400499	0.88	0.287	3.98e-28
Cardiomyocytes	Up	Ppm1e	6.84e-48	0.391998	0.87	0.198	1.37e-44
Cardiomyocytes	Up	Lrrc4c	1.45e-71	0.387819	0.81	0.068	2.9e-68
Cardiomyocytes	Up	Lgr6	9.16e-26	0.379128	0.978	0.438	1.83e-22
Cardiomyocytes	Up	Rgs6	4.33e-36	0.368048	0.993	0.374	8.66e-33
Cardiomyocytes	Up	Ppara	2.05e-07	0.362076	0.998	0.678	0.00040986
Cardiomyocytes	Up	Arl15	2.9e-27	0.355919	0.945	0.408	5.8e-24
Cardiomyocytes	Up	Myoz2	5.94e-07	0.353431	0.983	0.71	0.00118894
Cardiomyocytes	Up	Slc25a13	3.11e-27	0.348973	0.99	0.424	6.22e-24
Cardiomyocytes	Up	Dclk1	1.37e-37	0.345313	0.726	0.063	2.74e-34
Cardiomyocytes	Up	Sptb	2.93e-22	0.338733	0.995	0.485	5.86e-19
Cardiomyocytes	Up	Slc25a4	3.21e-16	0.338708	0.99	0.579	6.42e-13
Cardiomyocytes	Up	Palmd	2.99e-109	0.338537	0.985	0.16	5.99e-106
Cardiomyocytes	Up	Creb5	3.66e-48	0.337248	0.82	0.139	7.31e-45
Cardiomyocytes	Up	Ckmt2	3.63e-08	0.336507	0.915	0.582	7.27e-05
Cardiomyocytes	Up	Popdc2	5.6e-18	0.336066	0.995	0.52	1.12e-14
Cardiomyocytes	Up	Tmem116	1.51e-56	0.336057	0.965	0.276	3.02e-53
Cardiomyocytes	Up	Fgf13	6.63e-26	0.336024	0.9	0.338	1.33e-22
Cardiomyocytes	Up	Flna	3.03e-63	0.334628	0.833	0.11	6.05e-60
Cardiomyocytes	Up	Mlf1	4.84e-47	0.333686	0.98	0.316	9.69e-44
Cardiomyocytes	Up	Ankrd9	8.43e-21	0.333626	0.878	0.361	1.69e-17
Cardiomyocytes	Up	Mylk	2.05e-104	0.332817	0.928	0.119	4.1e-101
Cardiomyocytes	Up	Ppp1r9a	8.41e-75	0.33246	0.935	0.181	1.68e-71
Cardiomyocytes	Up	Myo18b	9.38e-08	0.327111	0.978	0.615	0.000187678
Cardiomyocytes	Up	Rnf43	1.9e-108	0.325499	0.868	0.056	3.79e-105
Cardiomyocytes	Up	Fgf9	1.6e-141	0.325157	0.938	0.071	3.21e-138
Cardiomyocytes	Up	Phyh	7.07e-09	0.322566	0.97	0.678	1.41e-05
Cardiomyocytes	Up	Inpp4b	1.37e-07	0.322001	0.935	0.654	0.000273226
Cardiomyocytes	Up	Zeb2	2.07e-17	0.321044	0.843	0.324	4.15e-14
Cardiomyocytes	Up	Fbxo40	1.42e-50	0.31786	0.988	0.3	2.84e-47
Cardiomyocytes	Up	Adamts2	1.46e-104	0.31721	0.895	0.084	2.93e-101
Cardiomyocytes	Up	Astn2	5.02e-153	0.315832	0.953	0.072	1e-149
Cardiomyocytes	Up	Robo1	3.75e-75	0.313074	0.835	0.084	7.5e-72
Cardiomyocytes	Up	Pcdh19	1.08e-22	0.312207	0.676	0.067	2.15e-19
Cardiomyocytes	Up	Emcn	1.44e-10	0.310529	0.628	0.082	2.89e-07
Cardiomyocytes	Up	Rbm24	2.67e-20	0.309781	0.983	0.487	5.34e-17
Cardiomyocytes	Up	Ano5	5.15e-77	0.309742	0.98	0.227	1.03e-73
Cardiomyocytes	Up	Slc38a1	5.76e-07	0.308295	0.99	0.677	0.00115274
Cardiomyocytes	Up	Ccn2	3.26e-88	0.307183	0.943	0.162	6.53e-85
Cardiomyocytes	Up	Cpq	9e-89	0.306028	0.928	0.149	1.8e-85
Cardiomyocytes	Up	AABR07026536.1	6.49e-32	0.305888	0.978	0.377	1.3e-28
Cardiomyocytes	Up	Frmd5	3.47e-45	0.304008	0.918	0.253	6.93e-42
Cardiomyocytes	Up	Ckm	2.03e-13	0.300972	0.935	0.508	4.07e-10
Cardiomyocytes	Up	Rap1gap2	1.85e-07	0.299944	0.95	0.572	0.00036989
Cardiomyocytes	Up	Pcsk6	1.39e-29	0.299444	0.968	0.393	2.79e-26
Cardiomyocytes	Up	Kcng2	1.16e-15	0.295706	0.983	0.508	2.31e-12
Cardiomyocytes	Up	Frmd4b	2.69e-142	0.293788	0.973	0.102	5.37e-139
Cardiomyocytes	Up	Tango2	1.15e-09	0.293576	0.918	0.568	2.31e-06
Cardiomyocytes	Up	Lgals1	7.2e-82	0.291604	0.895	0.131	1.44e-78
Cardiomyocytes	Up	Irs1	3.72e-46	0.290108	0.975	0.308	7.43e-43
Cardiomyocytes	Up	Acta1	3.66e-79	0.285307	0.978	0.218	7.32e-76
Cardiomyocytes	Up	Sctr	1.2e-26	0.282601	0.683	0.056	2.41e-23
Cardiomyocytes	Up	Pcbp3	8.71e-17	0.279757	0.935	0.441	1.74e-13
Cardiomyocytes	Up	Lims2	8.23e-06	0.278645	0.995	0.694	0.0164547
Cardiomyocytes	Up	Samd12	9.39e-32	0.278551	0.96	0.362	1.88e-28
Cardiomyocytes	Up	Pygm	1.83e-16	0.27666	0.943	0.457	3.66e-13
Cardiomyocytes	Up	Lmln	2.04e-20	0.273148	0.678	0.078	4.08e-17
Cardiomyocytes	Up	Ntn1	1.56e-20	0.268444	0.96	0.424	3.13e-17
Cardiomyocytes	Up	Ralgapa2	6.86e-06	0.26594	0.993	0.688	0.0137132
Cardiomyocytes	Up	Pcsk5	5.7e-69	0.264803	0.835	0.095	1.14e-65
Cardiomyocytes	Up	Ky	1.01e-28	0.262301	0.993	0.428	2.01e-25
Cardiomyocytes	Up	AABR07007026.1	1.26e-36	0.261396	0.915	0.295	2.52e-33
Cardiomyocytes	Up	Asb18	3.68e-08	0.260046	0.985	0.607	7.37e-05
Cardiomyocytes	Up	Pcp4l1	1.76e-112	0.259629	0.978	0.153	3.52e-109
Cardiomyocytes	Up	Gramd1b	4.26e-13	0.255698	0.766	0.259	8.53e-10
Cardiomyocytes	Up	Sema5a	1.82e-38	0.255127	0.91	0.271	3.63e-35
Cardiomyocytes	Up	Fbxl2	3.4e-138	0.253754	0.938	0.075	6.8e-135
Cardiomyocytes	Up	Alpk2	2.01e-28	0.252684	0.968	0.395	4.02e-25
Cardiomyocytes	Up	Lbh	5.01e-09	0.252594	0.87	0.45	1e-05
Cardiomyocytes	Up	Pip5k1b	1.53e-55	0.252504	0.983	0.291	3.07e-52
Cardiomyocytes	Up	Ripor2	1.44e-30	0.251909	0.958	0.361	2.88e-27
Cardiomyocytes	Up	Lamc2	5.79e-87	0.25009	0.948	0.176	1.16e-83
Cardiomyocytes	Down	Gabrb2	2.46e-08	-0.272265	0.631	0.099	4.93e-05
Cardiomyocytes	Down	Dcdc5	1.61e-32	-0.774507	0.973	0.307	3.21e-29
Fibroblasts	Up	Heyl	2.14e-45	0.804911	0.851	0.489	4.28e-42
Fibroblasts	Up	Cdh13	5.72e-38	0.731722	0.737	0.351	1.14e-34
Fibroblasts	Up	Ptprt	7e-77	0.728956	0.649	0.16	1.4e-73
Fibroblasts	Up	Slco3a1	2.72e-41	0.665534	0.852	0.495	5.44e-38
Fibroblasts	Up	Crispld2	1.87e-41	0.657262	0.865	0.503	3.74e-38
Fibroblasts	Up	Kcnc2	1.24e-38	0.585321	0.846	0.491	2.49e-35
Fibroblasts	Up	Zbtb16	7.58e-48	0.575822	0.904	0.506	1.52e-44
Fibroblasts	Up	Col4a5	4.53e-26	0.556869	0.888	0.597	9.07e-23
Fibroblasts	Up	Rgs17	5.32e-114	0.542018	0.739	0.234	1.06e-110
Fibroblasts	Up	Vcan	1.98e-37	0.50788	0.813	0.429	3.96e-34
Fibroblasts	Up	Sgip1	1.45e-50	0.5001	0.747	0.327	2.9e-47
Fibroblasts	Up	Enpp2	2.94e-70	0.481951	0.734	0.266	5.87e-67
Fibroblasts	Up	Uap1	2.81e-24	0.467612	0.733	0.388	5.62e-21
Fibroblasts	Up	Gucy1a2	4.89e-38	0.460698	0.852	0.472	9.79e-35
Fibroblasts	Up	Fgf10	2.21e-53	0.455854	0.677	0.252	4.43e-50
Fibroblasts	Up	Blnk	8.41e-06	0.44815	0.549	0.272	0.016824
Fibroblasts	Up	Col24a1	2.58e-09	0.443956	0.498	0.169	5.15e-06
Fibroblasts	Up	Adamts3	7.58e-104	0.431602	0.756	0.248	1.52e-100
Fibroblasts	Up	Tll2	1.13e-118	0.421994	0.74	0.239	2.27e-115
Fibroblasts	Up	Nova1	1.05e-59	0.421936	0.641	0.179	2.1e-56
Fibroblasts	Up	Zfp385b	5.34e-19	0.413861	0.713	0.391	1.07e-15
Fibroblasts	Up	Colec12	1.42e-18	0.413735	0.91	0.644	2.85e-15
Fibroblasts	Up	Aldh1a1	1.07e-68	0.407158	0.736	0.273	2.14e-65
Fibroblasts	Up	Foxp2	1.71e-17	0.390562	0.858	0.58	3.42e-14
Fibroblasts	Up	Pcsk6	1.01e-17	0.390277	0.883	0.628	2.03e-14
Fibroblasts	Up	Gria1	8.35e-06	0.376873	0.474	0.176	0.0166915
Fibroblasts	Up	Gda	1.55e-20	0.36402	0.887	0.58	3.09e-17
Fibroblasts	Up	Gpm6a	4.25e-10	0.357088	0.705	0.436	8.49e-07
Fibroblasts	Up	Slc16a2	2.94e-44	0.353829	0.71	0.305	5.88e-41
Fibroblasts	Up	Lepr	5.47e-116	0.341524	0.732	0.223	1.09e-112
Fibroblasts	Up	Crlf1	9.55e-25	0.339929	0.535	0.155	1.91e-21
Fibroblasts	Up	Egr1	2.99e-22	0.319003	0.523	0.152	5.98e-19
Fibroblasts	Up	Scara5	2.95e-11	0.309227	0.564	0.242	5.9e-08
Fibroblasts	Up	Negr1	9.56e-41	0.308315	0.77	0.381	1.91e-37
Fibroblasts	Up	Cald1	5.44e-17	0.305938	0.812	0.522	1.09e-13
Fibroblasts	Up	AC134204.1	9.5e-41	0.303327	0.777	0.379	1.9e-37
Fibroblasts	Up	Ppargc1b	3.13e-14	0.297527	0.626	0.312	6.27e-11
Fibroblasts	Up	Astn2	1.7e-06	0.289919	0.574	0.29	0.00339092
Fibroblasts	Up	Cgnl1	3.9e-91	0.289459	0.735	0.265	7.8e-88
Fibroblasts	Up	Dgkb	1.43e-25	0.284458	0.717	0.354	2.87e-22
Fibroblasts	Up	Nr4a1	3.37e-42	0.282996	0.597	0.196	6.73e-39
Fibroblasts	Up	Mid1	4.43e-08	0.275984	0.668	0.4	8.86e-05
Fibroblasts	Up	Syt1	4.22e-22	0.269442	0.516	0.15	8.44e-19
Fibroblasts	Up	Egfr	8.29e-15	0.268066	0.885	0.601	1.66e-11
Fibroblasts	Up	Plekha7	2.87e-17	0.264718	0.83	0.519	5.74e-14
Fibroblasts	Up	Arhgap22	1.68e-27	0.263849	0.67	0.308	3.37e-24
Fibroblasts	Up	LOC102553018	5.17e-34	0.26304	0.577	0.183	1.03e-30
Fibroblasts	Up	Errfi1	6.28e-55	0.262694	0.764	0.321	1.26e-51
Fibroblasts	Up	Robo2	1.54e-17	0.261354	0.49	0.123	3.08e-14
Fibroblasts	Up	Slc22a23	1.35e-120	0.257966	0.729	0.208	2.7e-117
Fibroblasts	Up	Calcrl	2.42e-11	0.255744	0.811	0.549	4.85e-08
Fibroblasts	Up	Trhde	4.84e-13	0.254403	0.507	0.184	9.67e-10
Fibroblasts	Up	Ppl	6.06e-37	0.253428	0.622	0.225	1.21e-33
Fibroblasts	Up	Asic2	1.49e-57	0.252606	0.649	0.195	2.99e-54
Fibroblasts	Down	Uqcrq	6.56e-09	-0.250159	0.579	0.277	1.31e-05
Fibroblasts	Down	Cdh2	1.79e-14	-0.251365	0.757	0.426	3.59e-11
Fibroblasts	Down	Dsp	7.97e-25	-0.264677	0.638	0.277	1.59e-21
Fibroblasts	Down	Arhgap15	4.3e-20	-0.281608	0.571	0.22	8.61e-17
Fibroblasts	Down	Eef1a2	1.8e-17	-0.292555	0.555	0.206	3.6e-14
Fibroblasts	Down	Lgals1	2.07e-11	-0.298642	0.652	0.349	4.15e-08
Fibroblasts	Down	Atp5mg	1.32e-18	-0.299222	0.632	0.279	2.64e-15
Fibroblasts	Down	Runx1	1.71e-34	-0.308066	0.643	0.229	3.42e-31
Fibroblasts	Down	AABR07049085.1	1.45e-11	-0.31877	0.615	0.291	2.89e-08
Fibroblasts	Down	Uqcr10	6.39e-14	-0.357242	0.573	0.246	1.28e-10
Fibroblasts	Down	Ckm	7.97e-10	-0.389212	0.641	0.329	1.59e-06
Fibroblasts	Down	Runx2	7.92e-06	-0.434842	0.599	0.314	0.0158457
Fibroblasts	Down	Cox4i1	1.25e-13	-0.447828	0.718	0.401	2.51e-10
Fibroblasts	Down	Tgfbi	2.2e-48	-0.467525	0.688	0.254	4.39e-45
T-cells	Up	Uap1	1.34e-15	0.960605	0.914	0.184	2.69e-12
T-cells	Up	Gxylt2	1.44e-15	0.746529	0.981	0.245	2.88e-12
T-cells	Up	Il1rl1	6.72e-08	0.693195	0.314	0.037	0.000134496
T-cells	Up	Thsd7b	4.91e-08	0.658522	0.695	0.037	9.83e-05
T-cells	Up	C1qtnf7	3.38e-08	0.597011	0.933	0.35	6.76e-05
T-cells	Up	Egfr	4.89e-14	0.54534	0.933	0.233	9.78e-11
T-cells	Up	Pid1	1.24e-06	0.529042	0.971	0.429	0.00248321
T-cells	Up	Cdon	3.21e-26	0.519804	0.952	0.117	6.42e-23
T-cells	Up	Nrxn1	4.12e-07	0.512827	0.781	0.172	0.000823756
T-cells	Up	Errfi1	3.48e-16	0.511901	0.838	0.098	6.96e-13
T-cells	Up	Kcnn3	7.42e-20	0.506204	0.905	0.123	1.48e-16
T-cells	Up	Actn1	1.9e-11	0.495317	0.857	0.184	3.8e-08
T-cells	Up	Ighm	4.22e-09	0.486288	0.705	0.031	8.44e-06
T-cells	Up	Ugdh	5.71e-25	0.470092	0.905	0.08	1.14e-21
T-cells	Up	Tox	1.69e-08	0.469761	0.952	0.35	3.39e-05
T-cells	Up	Myh10	2.33e-07	0.464841	0.762	0.141	0.000465157
T-cells	Up	Fap	2.19e-16	0.459016	0.914	0.172	4.37e-13
T-cells	Up	Nox4	9.43e-19	0.449934	0.924	0.153	1.89e-15
T-cells	Up	Cd96	6.05e-17	0.438976	0.981	0.233	1.21e-13
T-cells	Up	Blk	5.14e-10	0.436703	0.305	0	1.03e-06
T-cells	Up	Ftl1	1.6e-10	0.430655	0.781	0.098	3.19e-07
T-cells	Up	Eva1c	1.15e-28	0.420109	0.952	0.098	2.3e-25
T-cells	Up	Slit3	6.31e-22	0.407917	0.914	0.117	1.26e-18
T-cells	Up	Rgs5	8.35e-17	0.403204	0.857	0.104	1.67e-13
T-cells	Up	Pparg	4.21e-21	0.400719	0.905	0.11	8.41e-18
T-cells	Up	Col14a1	1.49e-11	0.396026	0.943	0.258	2.99e-08
T-cells	Up	Grik2	5.09e-06	0.394766	0.371	0.074	0.0101835
T-cells	Up	Serpine2	3.52e-34	0.385728	0.933	0.043	7.05e-31
T-cells	Up	Dmpk	6.82e-20	0.375717	0.943	0.166	1.36e-16
T-cells	Up	LOC100911486	1.71e-24	0.364843	0.838	0.037	3.43e-21
T-cells	Up	LOC687780	1.56e-12	0.362896	0.81	0.104	3.12e-09
T-cells	Up	Ankh	9.04e-07	0.361707	0.8	0.196	0.00180837
T-cells	Up	Gata3	2.74e-08	0.360409	0.333	0.074	5.48e-05
T-cells	Up	Asb2	7.52e-07	0.328017	0.8	0.196	0.00150348
T-cells	Up	Lum	4.51e-07	0.327513	0.362	0.098	0.000902385
T-cells	Up	Ebf2	1.02e-07	0.320178	0.924	0.337	0.000204859
T-cells	Up	Adamts3	1.75e-20	0.316215	0.79	0.043	3.49e-17
T-cells	Up	Bcl11a	1.9e-08	0.316149	0.562	0	3.8e-05
T-cells	Up	Adamts15	9.12e-06	0.315568	0.381	0.086	0.0182487
T-cells	Up	Gcnt2	8.54e-24	0.314416	0.905	0.086	1.71e-20
T-cells	Up	LOC100361087	6.98e-22	0.308292	0.924	0.123	1.4e-18
T-cells	Up	Pde10a	2.83e-11	0.307866	0.829	0.147	5.65e-08
T-cells	Up	Il33	1.87e-39	0.306529	0.952	0.031	3.73e-36
T-cells	Up	Mark1	5.1e-25	0.302509	0.895	0.067	1.02e-21
T-cells	Up	Has1	7.57e-14	0.298704	0.552	0.018	1.51e-10
T-cells	Up	Fbxo32	3.89e-11	0.296485	0.8	0.11	7.79e-08
T-cells	Up	Polr2m	1.49e-07	0.29289	0.8	0.178	0.000298146
T-cells	Up	Crispld2	8.57e-21	0.292739	0.895	0.104	1.71e-17
T-cells	Up	Fermt3	9.09e-23	0.291851	0.962	0.153	1.82e-19
T-cells	Up	Sema3c	2.15e-09	0.28905	0.79	0.129	4.3e-06
T-cells	Up	Sgip1	3.2e-07	0.285715	0.352	0.092	0.000640596
T-cells	Up	Sacs	4.61e-13	0.285643	0.924	0.221	9.22e-10
T-cells	Up	Colgalt2	2.36e-13	0.285636	0.933	0.227	4.71e-10
T-cells	Up	Prkar2b	1e-17	0.282082	0.829	0.067	2.01e-14
T-cells	Up	Gli2	2.84e-14	0.278792	0.895	0.184	5.69e-11
T-cells	Up	Ltbp2	1e-10	0.276072	0.838	0.153	2e-07
T-cells	Up	Uqcrq	3.81e-08	0.27019	0.762	0.117	7.62e-05
T-cells	Up	Emid1	2.76e-09	0.26874	0.324	0.074	5.52e-06
T-cells	Up	Ank3	2.38e-10	0.268235	0.867	0.202	4.76e-07
T-cells	Up	Usp13	3.43e-29	0.26297	0.933	0.074	6.86e-26
T-cells	Up	Synpo2	4.01e-15	0.261477	0.99	0.252	8.02e-12
T-cells	Up	Rgcc	9.32e-06	0.257111	0.667	0.037	0.0186387
T-cells	Up	Kank1	7.57e-26	0.253794	0.933	0.098	1.51e-22
T-cells	Up	Lrrc4c	1.25e-23	0.253221	0.905	0.086	2.49e-20
T-cells	Up	Ezr	9.67e-08	0.251908	0.924	0.307	0.000193333
T-cells	Up	Shb	6.42e-16	0.250989	0.905	0.166	1.28e-12
T-cells	Up	Ifitm10	7.15e-20	0.250708	0.819	0.043	1.43e-16
T-cells	Up	Mki67	4.79e-10	0.250109	0.305	0.043	9.57e-07
T-cells	Down	Ndst3	3.77e-31	-0.25576	0.924	0.055	7.54e-28
T-cells	Down	Kcng2	1.62e-19	-0.255909	0.829	0.043	3.24e-16
T-cells	Down	Kcnt2	4.54e-18	-0.260084	0.99	0.215	9.08e-15
T-cells	Down	Dipk2b	1.04e-13	-0.270099	0.857	0.135	2.08e-10
T-cells	Down	Anpep	1.37e-26	-0.270794	0.905	0.067	2.74e-23
T-cells	Down	Kif20b	1.77e-16	-0.280423	0.781	0.061	3.55e-13
T-cells	Down	Stard10	7.89e-10	-0.28262	0.79	0.135	1.58e-06
T-cells	Down	Rapgef5	1.28e-06	-0.283938	0.838	0.221	0.00255086
T-cells	Down	Rbm24	6.35e-26	-0.293494	0.886	0.049	1.27e-22
T-cells	Down	Dlgap1	5.95e-06	-0.29466	0.39	0.117	0.011906
T-cells	Down	Mcoln2	3.22e-22	-0.295219	0.733	0.061	6.44e-19
T-cells	Down	Cryab	1.34e-11	-0.297407	0.905	0.209	2.69e-08
T-cells	Down	AABR07004228.1	1.22e-07	-0.299871	0.695	0.067	0.000244189
T-cells	Down	AABR07003304.2	8.41e-30	-0.306547	0.695	0.012	1.68e-26
T-cells	Down	Adap2	1.49e-08	-0.308841	0.724	0.086	2.97e-05
T-cells	Down	Depdc1	1.06e-17	-0.317309	0.59	0.031	2.11e-14
T-cells	Down	Pappa1	7.23e-26	-0.321328	0.905	0.067	1.45e-22
T-cells	Down	Ly49i4	3.87e-13	-0.324949	0.752	0.061	7.73e-10
T-cells	Down	Atp1b1	7.16e-17	-0.331202	0.905	0.141	1.43e-13
T-cells	Down	Mctp2	1.73e-07	-0.345856	0.905	0.27	0.000346671
T-cells	Down	Angpt1	6.65e-17	-0.354804	0.924	0.16	1.33e-13
T-cells	Down	Nmnat2	5.41e-29	-0.356301	0.895	0.043	1.08e-25
T-cells	Down	Mx1	2.64e-29	-0.365934	0.943	0.098	5.28e-26
T-cells	Down	Slc39a8	1.6e-31	-0.380793	0.933	0.061	3.21e-28
T-cells	Down	Slc16a7	2.55e-18	-0.383606	0.876	0.117	5.1e-15
T-cells	Down	Mertk	1.96e-05	-0.389528	0.733	0.129	0.0391664
T-cells	Down	Tspan18	1.87e-06	-0.403311	0.886	0.276	0.00373598
T-cells	Down	Ppp1r14c	3.15e-06	-0.40503	0.371	0.08	0.00630139
T-cells	Down	Tgfb2	3.57e-16	-0.413157	0.943	0.184	7.14e-13
T-cells	Down	Itgb8	5.91e-18	-0.428538	0.924	0.147	1.18e-14
T-cells	Down	Thsd7a	1.7e-12	-0.438827	0.857	0.147	3.39e-09
T-cells	Down	Zc3h12d	6.96e-25	-0.448708	0.962	0.129	1.39e-21
T-cells	Down	Ly49s6	2.61e-21	-0.46206	0.943	0.147	5.22e-18
T-cells	Down	Slc26a10	1.68e-07	-0.466758	0.81	0.178	0.00033671
T-cells	Down	Ninj2	1.01e-13	-0.507084	0.867	0.141	2.02e-10
Neural Cells	Up	Reln	7.62e-31	0.826437	0.939	0.226	1.52e-27
Neural Cells	Up	Myh11	8.17e-13	0.658566	0.718	0.079	1.63e-09
Neural Cells	Up	Crip1	1.2e-06	0.635697	0.74	0.222	0.00239748
Neural Cells	Up	Hmga2	3.59e-07	0.60602	0.621	0.033	0.000717055
Neural Cells	Up	Aatk	3.52e-11	0.542922	0.977	0.498	7.03e-08
Neural Cells	Up	Myl3	1.38e-11	0.498458	0.975	0.46	2.77e-08
Neural Cells	Up	Postn	1.47e-10	0.479081	0.827	0.285	2.94e-07
Neural Cells	Up	Egfl8	5.72e-15	0.469236	0.336	0.063	1.14e-11
Neural Cells	Up	Lum	5.92e-20	0.444621	0.802	0.126	1.18e-16
Neural Cells	Up	Shank3	1.52e-38	0.431649	0.992	0.222	3.04e-35
Neural Cells	Up	AABR07058158.1	9.65e-15	0.430179	0.967	0.381	1.93e-11
Neural Cells	Up	AC134204.1	1.7e-51	0.427002	0.906	0.067	3.39e-48
Neural Cells	Up	S100a6	1.79e-05	0.423001	0.667	0.117	0.0357915
Neural Cells	Up	Megf10	3.29e-15	0.414006	0.83	0.218	6.58e-12
Neural Cells	Up	Shtn1	1.21e-44	0.404803	0.753	0.017	2.42e-41
Neural Cells	Up	Igfbp4	2.19e-43	0.40462	0.878	0.071	4.39e-40
Neural Cells	Up	LOC100911847	2.3e-11	0.399357	0.763	0.167	4.59e-08
Neural Cells	Up	Pdgfrb	2.72e-33	0.396193	0.959	0.222	5.43e-30
Neural Cells	Up	P2rx7	1.89e-07	0.395398	0.962	0.51	0.000377787
Neural Cells	Up	Ebf2	1.8e-10	0.392296	0.761	0.18	3.59e-07
Neural Cells	Up	Tmem196	1.12e-19	0.385236	0.88	0.23	2.24e-16
Neural Cells	Up	Cd63	1.66e-20	0.382796	0.802	0.121	3.32e-17
Neural Cells	Up	Fabp4	8.86e-39	0.372839	0.954	0.18	1.77e-35
Neural Cells	Up	Acta2	1.18e-44	0.368142	0.845	0.029	2.35e-41
Neural Cells	Up	Emid1	1.78e-10	0.356495	0.364	0.042	3.57e-07
Neural Cells	Up	Art3	5.91e-09	0.348472	0.969	0.464	1.18e-05
Neural Cells	Up	Serpinf1	7.4e-22	0.347889	0.761	0.059	1.48e-18
Neural Cells	Up	Fap	2.99e-38	0.347389	0.888	0.109	5.98e-35
Neural Cells	Up	Cst3	1.4e-52	0.344788	0.936	0.096	2.79e-49
Neural Cells	Up	Tuba1b	3.27e-18	0.343721	0.751	0.071	6.53e-15
Neural Cells	Up	Gpx1	2.7e-62	0.338015	0.934	0.054	5.4e-59
Neural Cells	Up	AABR07025140.1	7.64e-28	0.32671	0.807	0.071	1.53e-24
Neural Cells	Up	Mcam	8.49e-08	0.316025	0.967	0.515	0.000169758
Neural Cells	Up	Dok6	4.77e-60	0.314758	0.799	0.008	9.55e-57
Neural Cells	Up	Spon1	2.48e-06	0.314346	0.781	0.276	0.00496467
Neural Cells	Up	Rab7b	2.09e-15	0.314021	0.758	0.113	4.18e-12
Neural Cells	Up	Adcy5	2.14e-29	0.30875	0.878	0.146	4.28e-26
Neural Cells	Up	Neb	7.74e-47	0.306382	0.878	0.054	1.55e-43
Neural Cells	Up	Trpm3	5.94e-10	0.306021	0.791	0.23	1.19e-06
Neural Cells	Up	Acacb	1.19e-38	0.305682	0.934	0.155	2.38e-35
Neural Cells	Up	Pcdh19	1.06e-57	0.304187	0.98	0.117	2.12e-54
Neural Cells	Up	Crlf1	1.21e-14	0.298924	0.715	0.063	2.43e-11
Neural Cells	Up	Sntg2	7.51e-56	0.296954	0.924	0.067	1.5e-52
Neural Cells	Up	Kcnk5	2.09e-11	0.293889	0.341	0.017	4.19e-08
Neural Cells	Up	Ablim3	1.71e-09	0.292521	0.74	0.159	3.43e-06
Neural Cells	Up	Cdon	4.69e-64	0.290207	0.952	0.067	9.37e-61
Neural Cells	Up	Atp5f1e	6.64e-28	0.289303	0.863	0.138	1.33e-24
Neural Cells	Up	Magi2	2.46e-11	0.285909	0.702	0.075	4.91e-08
Neural Cells	Up	Egr1	5.96e-27	0.283918	0.746	0.029	1.19e-23
Neural Cells	Up	Ldhb	2.04e-27	0.280839	0.906	0.197	4.07e-24
Neural Cells	Up	Sema5a	2.4e-29	0.279884	0.791	0.042	4.79e-26
Neural Cells	Up	Sema3c	1.26e-06	0.279719	0.941	0.481	0.00251334
Neural Cells	Up	Fhl1	3.29e-34	0.27895	0.875	0.117	6.57e-31
Neural Cells	Up	Snca	1.04e-34	0.277932	0.677	0.008	2.09e-31
Neural Cells	Up	Slc12a2	1.29e-05	0.277775	0.43	0.088	0.0257255
Neural Cells	Up	Lilrb4	1.21e-08	0.27407	0.382	0.038	2.42e-05
Neural Cells	Up	Cpe	1.57e-62	0.273766	0.939	0.059	3.14e-59
Neural Cells	Up	Igfbp5	7.05e-06	0.269726	0.463	0.192	0.0140922
Neural Cells	Up	Vegfc	3.08e-20	0.267498	0.776	0.088	6.16e-17
Neural Cells	Up	Chn1	2.09e-26	0.26543	0.868	0.155	4.17e-23
Neural Cells	Up	Coro6	4.05e-08	0.256455	0.382	0.025	8.1e-05
Neural Cells	Up	Igfbp3	8.8e-52	0.256355	0.908	0.067	1.76e-48
Neural Cells	Up	Lmod1	2.8e-49	0.256143	0.873	0.038	5.6e-46
Neural Cells	Up	Palm2	8.39e-11	0.255441	0.372	0.071	1.68e-07
Neural Cells	Up	Slc22a23	3.85e-37	0.25047	0.87	0.092	7.7e-34
Neural Cells	Down	Plcxd3	9.13e-11	-0.256876	0.623	0.042	1.83e-07
Neural Cells	Down	Dpyd	2.6e-16	-0.258777	0.86	0.213	5.2e-13
Neural Cells	Down	Ripor2	2.87e-09	-0.262121	0.644	0.063	5.75e-06
Neural Cells	Down	Kcnd3	2.29e-38	-0.262323	0.919	0.134	4.58e-35
Neural Cells	Down	F13a1	1.6e-05	-0.267507	0.626	0.05	0.0319436
Neural Cells	Down	Maob	4.22e-06	-0.267706	0.417	0.059	0.00844025
Neural Cells	Down	Hs6st2	7.55e-12	-0.272729	0.333	0.071	1.51e-08
Neural Cells	Down	Sv2c	6.08e-13	-0.28339	0.985	0.368	1.22e-09
Neural Cells	Down	Trhde	3.1e-06	-0.286789	0.939	0.427	0.00619712
Neural Cells	Down	Col28a1	6.53e-13	-0.290597	0.679	0.046	1.31e-09
Neural Cells	Down	Xkr4	7.18e-45	-0.291327	0.919	0.105	1.44e-41
Neural Cells	Down	Mrc1	8.63e-19	-0.293013	0.761	0.075	1.73e-15
Neural Cells	Down	Zfhx4	8.57e-06	-0.302807	0.476	0.192	0.0171454
Neural Cells	Down	Kcnq1	9.5e-07	-0.312936	0.796	0.255	0.00190087
Neural Cells	Down	Tdrd12	3.54e-06	-0.341764	0.761	0.234	0.0070868
Lymphatic Endothelial Cells	Up	Klhl4	2.89e-23	0.587521	0.968	0.35	5.79e-20
Lymphatic Endothelial Cells	Up	Sema3a	3.37e-07	0.510161	0.989	0.687	0.000673457
Lymphatic Endothelial Cells	Up	Mylk	1.01e-21	0.416048	0.846	0.218	2.03e-18
Lymphatic Endothelial Cells	Up	Olfml2a	2.14e-29	0.373605	0.868	0.186	4.28e-26
Lymphatic Endothelial Cells	Up	Pde1c	1.33e-30	0.372159	0.803	0.098	2.67e-27
Lymphatic Endothelial Cells	Up	Adgrl3	9.55e-12	0.3663	0.666	0.048	1.91e-08
Lymphatic Endothelial Cells	Up	Lmo7	1.65e-28	0.365042	0.968	0.302	3.3e-25
Lymphatic Endothelial Cells	Up	Cryab	4.99e-43	0.363347	0.887	0.138	9.98e-40
Lymphatic Endothelial Cells	Up	Ankh	2.96e-09	0.360658	0.96	0.472	5.93e-06
Lymphatic Endothelial Cells	Up	Bcar3	6.3e-16	0.357675	0.642	0.048	1.26e-12
Lymphatic Endothelial Cells	Up	Tbx1	7.08e-09	0.343917	0.841	0.363	1.42e-05
Lymphatic Endothelial Cells	Up	Ackr3	1.06e-09	0.334579	0.792	0.265	2.13e-06
Lymphatic Endothelial Cells	Up	AABR07054614.1	4.96e-07	0.33194	0.639	0.066	0.000992461
Lymphatic Endothelial Cells	Up	Sox13	9.97e-11	0.313702	0.836	0.313	1.99e-07
Lymphatic Endothelial Cells	Up	Grin2b	4.25e-40	0.313321	0.962	0.233	8.5e-37
Lymphatic Endothelial Cells	Up	Lyve1	2.16e-14	0.303132	0.946	0.403	4.31e-11
Lymphatic Endothelial Cells	Up	Asap3	1.4e-79	0.302182	0.938	0.069	2.8e-76
Lymphatic Endothelial Cells	Up	Shroom3	1.17e-19	0.281529	0.763	0.111	2.35e-16
Lymphatic Endothelial Cells	Up	Apba2	6.52e-17	0.275101	0.925	0.353	1.3e-13
Lymphatic Endothelial Cells	Up	Met	1.85e-53	0.272929	0.747	0.029	3.69e-50
Lymphatic Endothelial Cells	Up	Ebf2	2.56e-49	0.270028	0.914	0.141	5.12e-46
Lymphatic Endothelial Cells	Up	Asb2	6.51e-16	0.256349	0.358	0.066	1.3e-12
Lymphatic Endothelial Cells	Up	Rgs5	2.9e-29	0.254851	0.752	0.04	5.81e-26
Lymphatic Endothelial Cells	Up	Tmem51	3.03e-30	0.252838	0.914	0.228	6.05e-27
Lymphatic Endothelial Cells	Up	Brca1	8.46e-41	0.251267	0.79	0.032	1.69e-37
Lymphatic Endothelial Cells	Down	Sv2c	2.08e-47	-0.264314	0.825	0.08	4.17e-44
Lymphatic Endothelial Cells	Down	Ptafr	9.56e-09	-0.264502	0.412	0.069	1.91e-05
Lymphatic Endothelial Cells	Down	Cobll1	6.55e-10	-0.265132	0.439	0.178	1.31e-06
Lymphatic Endothelial Cells	Down	Slc16a2	1.49e-10	-0.274638	0.42	0.133	2.98e-07
Lymphatic Endothelial Cells	Down	Prss12	1.77e-15	-0.276794	0.79	0.172	3.55e-12
Lymphatic Endothelial Cells	Down	Col27a1	1.06e-74	-0.292816	0.951	0.09	2.11e-71
Lymphatic Endothelial Cells	Down	Antxr1	1.57e-20	-0.311318	0.809	0.159	3.14e-17
Lymphatic Endothelial Cells	Down	Adamts17	5.1e-18	-0.32266	0.356	0.093	1.02e-14
Lymphatic Endothelial Cells	Down	Col13a1	1.55e-05	-0.345019	0.496	0.191	0.0309533
Smooth Muscle Cells	Down	Cox4i1	1.45e-10	-0.434799	0.7	0.274	2.9e-07
Smooth Muscle Cells	Down	Cox6a2	1.91e-05	-0.365165	0.611	0.23	0.0381522
Smooth Muscle Cells	Down	Gpr176	1.09e-43	-0.353971	0.696	0.124	2.17e-40
Smooth Muscle Cells	Down	Sorcs2	1.54e-21	-0.31027	0.662	0.168	3.07e-18
Smooth Muscle Cells	Down	Trpc6	4.39e-42	-0.289819	0.703	0.128	8.78e-39
Smooth Muscle Cells	Down	Dmpk	8.45e-18	-0.283256	0.698	0.22	1.69e-14
Smooth Muscle Cells	Down	Sorcs1	3.12e-10	-0.277779	0.505	0.068	6.23e-07
Smooth Muscle Cells	Down	LOC102553018	1.42e-59	-0.257276	0.776	0.156	2.84e-56
Smooth Muscle Cells	Down	Atp5mc3	6.11e-17	-0.25665	0.655	0.178	1.22e-13
Smooth Muscle Cells	Up	Ripor2	7.6e-53	0.25131	0.693	0.088	1.52e-49
Smooth Muscle Cells	Up	Abca8a	1.09e-23	0.254768	0.85	0.36	2.18e-20
Smooth Muscle Cells	Up	Gpx3	4.92e-34	0.256814	0.635	0.082	9.83e-31
Smooth Muscle Cells	Up	Agap2	1.84e-06	0.263229	0.703	0.344	0.00368189
Smooth Muscle Cells	Up	Slc16a10	3.55e-40	0.266694	0.625	0.066	7.11e-37
Smooth Muscle Cells	Up	Pde8b	5.26e-12	0.273489	0.935	0.536	1.05e-08
Smooth Muscle Cells	Up	Trpc4	9.59e-08	0.286697	0.539	0.112	0.000191785
Smooth Muscle Cells	Up	Ednra	1.04e-06	0.299478	0.92	0.644	0.00208885
Smooth Muscle Cells	Up	Slfn4	1.79e-50	0.30372	0.691	0.088	3.58e-47
Smooth Muscle Cells	Up	Pde1a	1.3e-21	0.304193	0.737	0.256	2.6e-18
Smooth Muscle Cells	Up	Pde4b	2.17e-39	0.306751	0.724	0.156	4.35e-36
Smooth Muscle Cells	Up	Tgfb2	1.69e-41	0.315015	0.746	0.174	3.38e-38
Smooth Muscle Cells	Up	Mcam	1.85e-21	0.324284	0.892	0.426	3.69e-18
Smooth Muscle Cells	Up	Itpkb	1.23e-21	0.327267	0.85	0.366	2.46e-18
Smooth Muscle Cells	Up	Tspan5	2.71e-18	0.330181	0.572	0.078	5.42e-15
Smooth Muscle Cells	Up	Arhgap15	1.43e-18	0.332455	0.904	0.454	2.87e-15
Smooth Muscle Cells	Up	Angpt1	8.71e-48	0.33921	0.807	0.21	1.74e-44
Smooth Muscle Cells	Up	P2ry14	1.48e-36	0.340667	0.882	0.31	2.96e-33
Smooth Muscle Cells	Up	Pdgfra	2.32e-76	0.345001	0.761	0.106	4.65e-73
Smooth Muscle Cells	Up	Akap6	1.58e-11	0.352906	0.904	0.556	3.15e-08
Smooth Muscle Cells	Up	Ldhb	3.96e-21	0.35401	0.744	0.26	7.93e-18
Smooth Muscle Cells	Up	Klhl29	6.26e-43	0.354206	0.659	0.084	1.25e-39
Smooth Muscle Cells	Up	Trpc3	1.47e-17	0.355143	0.865	0.412	2.94e-14
Smooth Muscle Cells	Up	Ano4	5.54e-28	0.364309	0.749	0.238	1.11e-24
Smooth Muscle Cells	Up	Kcnj8	2.82e-16	0.364925	0.846	0.406	5.64e-13
Smooth Muscle Cells	Up	Art3	2.66e-17	0.370688	0.935	0.514	5.31e-14
Smooth Muscle Cells	Up	Ntng1	2.71e-16	0.371079	0.884	0.442	5.43e-13
Smooth Muscle Cells	Up	Chn1	1.3e-11	0.373197	0.93	0.58	2.6e-08
Smooth Muscle Cells	Up	Col25a1	2.93e-57	0.374086	0.712	0.088	5.85e-54
Smooth Muscle Cells	Up	AABR07027581.1	7.78e-10	0.37418	0.72	0.336	1.56e-06
Smooth Muscle Cells	Up	Col4a5	1.65e-39	0.375154	0.811	0.252	3.29e-36
Smooth Muscle Cells	Up	Egr1	2.53e-13	0.380799	0.531	0.056	5.07e-10
Smooth Muscle Cells	Up	Kank4	1.38e-13	0.382694	0.65	0.196	2.77e-10
Smooth Muscle Cells	Up	Gli2	2.36e-21	0.38516	0.896	0.434	4.72e-18
Smooth Muscle Cells	Up	Mamdc2	2.66e-30	0.392738	0.867	0.346	5.32e-27
Smooth Muscle Cells	Up	AABR07059258.1	3.09e-43	0.393924	0.724	0.148	6.18e-40
Smooth Muscle Cells	Up	C7	2.86e-20	0.398099	0.858	0.422	5.71e-17
Smooth Muscle Cells	Up	Med12l	2.6e-32	0.413926	0.846	0.316	5.19e-29
Smooth Muscle Cells	Up	Dpysl3	1.07e-71	0.422777	0.795	0.136	2.15e-68
Smooth Muscle Cells	Up	Il1r1	3.22e-16	0.424004	0.915	0.512	6.44e-13
Smooth Muscle Cells	Up	Agtr1a	4.52e-51	0.432217	0.811	0.202	9.03e-48
Smooth Muscle Cells	Up	Pld5	6.27e-17	0.462204	0.739	0.266	1.25e-13
Smooth Muscle Cells	Up	Calcrl	1.16e-16	0.506691	0.879	0.474	2.32e-13
Smooth Muscle Cells	Up	AABR07006724.1	2.2e-38	0.528208	0.85	0.29	4.41e-35
