# Supplementary material for: Regional and cell specific bioactivity of injectable extracellular matrix biomaterials in myocardial infarction
Source: Nat Commun. 2025 Nov 24;16:10387. doi: 10.1038/s41467-025-65351-5 (PMC12644877; doi:10.1038/s41467-025-65351-5)
Supplement: Supplementary file 10 — Supplementary Data 8 [file 41467_2025_65351_MOESM10_ESM.xlsx]

## Sheet: Sheet1
Supplementary Data 8. Differentially Expressed Genes Spatially Comparing ECM Hydrogel in the Infarct and Infarct Only Zones in the Chronic MI Model
Spatial Area	Direction	Gene	p_val	avg_log2FC	pct.1	pct.2	p_val_adj
ECM Hydrogel in Infarct	Up	Postn	1.29e-38	2.31577	0.934	0.584	1.6e-34
ECM Hydrogel in Infarct	Up	Tagln	1.61e-43	2.04026	0.885	0.29	1.99e-39
ECM Hydrogel in Infarct	Up	Fn1	1.29e-44	1.85421	0.984	0.725	1.6e-40
ECM Hydrogel in Infarct	Up	Ccn3	2.48e-45	1.77082	0.82	0.183	3.07e-41
ECM Hydrogel in Infarct	Up	Ccn2	2.11e-37	1.69815	0.907	0.473	2.61e-33
ECM Hydrogel in Infarct	Up	Actg2	4.68e-32	1.48273	0.628	0.111	5.79e-28
ECM Hydrogel in Infarct	Up	Col8a1	1.57e-36	1.45359	0.689	0.126	1.94e-32
ECM Hydrogel in Infarct	Up	Tpm2	2.42e-34	1.41266	0.923	0.443	2.99e-30
ECM Hydrogel in Infarct	Up	Myh11	8.6e-15	1.34757	0.536	0.183	1.06e-10
ECM Hydrogel in Infarct	Up	Acta2	1.13e-23	1.25313	0.667	0.214	1.4e-19
ECM Hydrogel in Infarct	Up	Tnc	1.96e-29	1.1747	0.437	0.011	2.42e-25
ECM Hydrogel in Infarct	Up	Ltbp2	2.48e-28	1.13959	0.88	0.489	3.06e-24
ECM Hydrogel in Infarct	Up	Myl9	1.05e-17	1.11372	0.803	0.443	1.29e-13
ECM Hydrogel in Infarct	Up	Aspn	2.53e-18	0.988562	0.585	0.206	3.12e-14
ECM Hydrogel in Infarct	Up	Flna	2.36e-21	0.975178	0.934	0.656	2.91e-17
ECM Hydrogel in Infarct	Up	Lox	5.03e-24	0.969203	0.76	0.317	6.22e-20
ECM Hydrogel in Infarct	Up	Cthrc1	4.13e-27	0.930483	0.607	0.122	5.1e-23
ECM Hydrogel in Infarct	Up	Fndc1	1.48e-16	0.912064	0.749	0.424	1.83e-12
ECM Hydrogel in Infarct	Up	Serpine1	1.98e-17	0.88902	0.404	0.076	2.45e-13
ECM Hydrogel in Infarct	Up	Col12a1	3.35e-21	0.887797	0.404	0.05	4.14e-17
ECM Hydrogel in Infarct	Up	Actn1	1.41e-17	0.851749	0.634	0.252	1.74e-13
ECM Hydrogel in Infarct	Up	Csrp1	1.17e-10	0.821583	0.82	0.553	1.45e-06
ECM Hydrogel in Infarct	Up	Actb	1.22e-17	0.811346	0.563	0.179	1.5e-13
ECM Hydrogel in Infarct	Up	Cald1	4.86e-15	0.80958	0.678	0.34	6.01e-11
ECM Hydrogel in Infarct	Up	Dkk3	4e-17	0.796259	0.809	0.401	4.95e-13
ECM Hydrogel in Infarct	Up	Col18a1	9.58e-11	0.781819	0.607	0.305	1.18e-06
ECM Hydrogel in Infarct	Up	NEWGENE-621351.1	4.16e-19	0.776641	0.617	0.198	5.13e-15
ECM Hydrogel in Infarct	Up	Actn4	1.78e-14	0.754668	0.71	0.347	2.2e-10
ECM Hydrogel in Infarct	Up	Csrp2	9.39e-16	0.754639	0.563	0.214	1.16e-11
ECM Hydrogel in Infarct	Up	Fstl1	7.97e-15	0.745455	0.825	0.531	9.85e-11
Infarct Only	Up	Coq8a	1.92e-05	-0.254066	0.563	0.821	0.237468
Infarct Only	Up	Acadvl	9.75e-07	-0.258297	0.65	0.905	0.0120434
Infarct Only	Up	Rrad	2.52e-05	-0.264394	0.568	0.821	0.310783
Infarct Only	Up	Mrps36	5.36e-07	-0.266257	0.514	0.794	0.00662205
Infarct Only	Up	Etfa	1.68e-06	-0.272191	0.53	0.802	0.0207745
Infarct Only	Up	Scn1b	9.33e-07	-0.276335	0.464	0.729	0.0115339
Infarct Only	Up	LOC100362432	4.63e-06	-0.278598	0.377	0.641	0.0572746
Infarct Only	Up	Apobec2	2.75e-07	-0.295107	0.273	0.553	0.00340296
Infarct Only	Up	Aldh6a1	4.5e-07	-0.298266	0.186	0.439	0.00555539
Infarct Only	Up	Nrap	1.78e-07	-0.300873	0.579	0.847	0.00220193
Infarct Only	Up	Hadh	1.16e-06	-0.301705	0.525	0.786	0.014311
Infarct Only	Up	Dsp	5.13e-07	-0.305208	0.53	0.782	0.00634364
Infarct Only	Up	Txlnb	3.21e-08	-0.305954	0.137	0.401	0.000397143
Infarct Only	Up	Pdhb	4.11e-08	-0.319547	0.503	0.771	0.000508208
Infarct Only	Up	Cpt1b	3.97e-08	-0.333866	0.552	0.813	0.000490915
Infarct Only	Up	Macrod1	2.19e-07	-0.343863	0.486	0.748	0.00271181
Infarct Only	Up	Ndufc2	2.51e-08	-0.357142	0.557	0.813	0.00031035
Infarct Only	Up	Acads	5.64e-07	-0.370888	0.47	0.725	0.00696603
Infarct Only	Up	Vegfa	1.95e-08	-0.384177	0.224	0.496	0.000240782
Infarct Only	Up	Akr1c15	2.26e-11	-0.438482	0.41	0.779	2.8e-07
Infarct Only	Up	Igfbp3	4.1e-11	-0.720437	0.164	0.447	5.06e-07
Infarct Only	Up	Pla2g2a	1.09e-13	-0.965563	0.29	0.595	1.35e-09
Infarct Only	Up	Ces1d	1.64e-20	-1.04154	0.355	0.737	2.02e-16
