# Supplementary material for: Regional and cell specific bioactivity of injectable extracellular matrix biomaterials in myocardial infarction
Source: Nat Commun. 2025 Nov 24;16:10387. doi: 10.1038/s41467-025-65351-5 (PMC12644877; doi:10.1038/s41467-025-65351-5)
Supplement: Supplementary file 11 — Supplementary Data 9 [file 41467_2025_65351_MOESM11_ESM.xlsx]

## Sheet: Sheet1
Supplementary Data 9. Global Spatial Comparisons of Infarcts Treated with ECM Hydrogel or Saline in the Chronic MI Model
Sample	Direction	Gene	p_val	avg_log2FC	pct.1	pct.2	p_val_adj
ECM Hydrogel	Up	Postn	1.49376e-114	1.15155	0.85	0.593	3.77519e-110
ECM Hydrogel	Up	Tnn	4.29574e-114	1.4234	0.287	0.012	1.08566e-109
ECM Hydrogel	Up	Gnas.1	1.15283e-107	0.924813	0.375	0.06	2.91355e-103
ECM Hydrogel	Up	Eef1a1	1.62831e-103	1.17093	0.62	0.28	4.11522e-99
ECM Hydrogel	Up	Col5a2	2.73579e-99	0.965532	0.345	0.057	6.91417e-95
ECM Hydrogel	Up	Ccn3	7.82943e-97	1.58024	0.55	0.224	1.97873e-92
ECM Hydrogel	Up	Ccn1	1.56862e-93	1.04844	0.355	0.07	3.96437e-89
ECM Hydrogel	Up	Cthrc1	7.75922e-93	1.21974	0.507	0.186	1.96099e-88
ECM Hydrogel	Up	Plod2	2.02002e-92	1.22636	0.501	0.192	5.10521e-88
ECM Hydrogel	Up	NEWGENE-621351.1	8.84314e-91	1.46579	0.614	0.355	2.23493e-86
ECM Hydrogel	Up	Mmp12	8.5884e-87	1.13681	0.254	0.021	2.17055e-82
ECM Hydrogel	Up	Col12a1	4.22834e-83	1.15003	0.346	0.08	1.06863e-78
ECM Hydrogel	Up	Ppial4d	2.38518e-82	0.736716	0.347	0.073	6.02806e-78
ECM Hydrogel	Up	Fndc1	4.38432e-75	0.951017	0.706	0.443	1.10805e-70
ECM Hydrogel	Up	Col11a1	3.87886e-71	0.907937	0.259	0.042	9.80305e-67
ECM Hydrogel	Up	Tnc	3.93164e-70	1.06987	0.321	0.08	9.93644e-66
ECM Hydrogel	Up	C3	6.12859e-67	1.0105	0.287	0.062	1.54888e-62
ECM Hydrogel	Up	Lox	3.76983e-66	0.87048	0.639	0.367	9.52749e-62
ECM Hydrogel	Up	LOC498555	5.73847e-66	0.755114	0.52	0.23	1.45028e-61
ECM Hydrogel	Up	LOC100362027	6.57557e-66	0.720059	0.708	0.421	1.66184e-61
ECM Hydrogel	Up	Tnfrsf11b	3.57864e-63	0.55489	0.237	0.036	9.04429e-59
ECM Hydrogel	Up	Nid1	3.78103e-63	0.59143	0.309	0.077	9.55579e-59
ECM Hydrogel	Up	F2r	1.05603e-59	0.657199	0.328	0.097	2.66891e-55
ECM Hydrogel	Up	Pabpc1	1.17935e-59	0.757715	0.722	0.475	2.98057e-55
ECM Hydrogel	Up	Myadm	1.27776e-59	0.634056	0.375	0.125	3.22929e-55
ECM Hydrogel	Up	Cebpb	1.67289e-58	0.521545	0.295	0.073	4.22791e-54
ECM Hydrogel	Up	Hmox1	1.83939e-58	1.03893	0.344	0.109	4.64868e-54
ECM Hydrogel	Up	Serpine1	6.24271e-56	0.922327	0.421	0.177	1.57772e-51
ECM Hydrogel	Up	Ppia	5.65573e-55	0.624126	0.457	0.196	1.42937e-50
ECM Hydrogel	Up	Cd200	2.14484e-53	0.604567	0.41	0.16	5.42065e-49
ECM Hydrogel	Up	Arf4	5.56262e-53	0.728784	0.594	0.362	1.40584e-48
ECM Hydrogel	Up	Fat1	2.69303e-51	0.669404	0.446	0.201	6.8061e-47
ECM Hydrogel	Up	Pdia3	9.8044e-50	0.596085	0.731	0.51	2.47787e-45
ECM Hydrogel	Up	Cemip	1.07559e-49	0.635338	0.306	0.097	2.71833e-45
ECM Hydrogel	Up	Cdh11	2.73091e-49	0.544063	0.356	0.13	6.90182e-45
ECM Hydrogel	Up	LOC100359951	3.95324e-49	0.615108	0.547	0.292	9.99104e-45
ECM Hydrogel	Up	RGD1559482	4.00981e-49	0.707939	0.542	0.274	1.0134e-44
ECM Hydrogel	Up	Aspn	7.40208e-49	0.825473	0.581	0.353	1.87073e-44
ECM Hydrogel	Up	Lgmn	2.73184e-48	0.633898	0.652	0.409	6.90419e-44
ECM Hydrogel	Up	AABR07053749.2	3.18511e-48	0.568123	0.464	0.215	8.04974e-44
ECM Hydrogel	Up	Lgals3	6.48807e-48	0.685121	0.77	0.565	1.63973e-43
ECM Hydrogel	Up	Txndc5	9.427e-48	0.663141	0.563	0.327	2.38249e-43
ECM Hydrogel	Up	Ppic	3.6046e-47	0.630226	0.489	0.253	9.1099e-43
ECM Hydrogel	Up	Col8a1	2.25025e-46	0.963972	0.545	0.337	5.68705e-42
ECM Hydrogel	Up	Ost4	2.25915e-46	0.59179	0.585	0.337	5.70955e-42
ECM Hydrogel	Up	RT1-A2	3.54927e-46	0.675314	0.534	0.283	8.97007e-42
ECM Hydrogel	Up	Vmp1	9.94726e-44	0.574381	0.499	0.258	2.51397e-39
ECM Hydrogel	Up	Acta2	1.54461e-43	0.888673	0.486	0.262	3.90369e-39
ECM Hydrogel	Up	Txn1	1.84648e-43	0.553374	0.513	0.269	4.66662e-39
ECM Hydrogel	Up	Spp1	3.26255e-43	1.08346	0.523	0.303	8.24544e-39
ECM Hydrogel	Up	RT1-Da	1.12593e-41	0.610082	0.76	0.527	2.84555e-37
ECM Hydrogel	Up	Mfap4	1.32669e-41	0.57753	0.423	0.202	3.35295e-37
ECM Hydrogel	Up	Rab31	6.59569e-40	0.544215	0.563	0.333	1.66693e-35
ECM Hydrogel	Up	Dusp1	1.00065e-39	0.480078	0.425	0.197	2.52894e-35
ECM Hydrogel	Up	Cmpk1	1.58958e-39	0.372074	0.342	0.134	4.01733e-35
ECM Hydrogel	Up	Igf2r	2.79355e-39	0.491069	0.5	0.266	7.06014e-35
ECM Hydrogel	Up	Anpep	1.35172e-38	0.423744	0.368	0.157	3.4162e-34
ECM Hydrogel	Up	LOC103693375	3.024e-38	0.476806	0.725	0.498	7.64257e-34
ECM Hydrogel	Up	Gpnmb	4.64317e-38	0.616228	0.675	0.443	1.17347e-33
ECM Hydrogel	Up	Sdcbp	5.20712e-38	0.450166	0.546	0.302	1.316e-33
ECM Hydrogel	Up	Ext1	7.45437e-38	0.503964	0.493	0.268	1.88394e-33
ECM Hydrogel	Up	Arpc2	1.68333e-37	0.523182	0.652	0.443	4.25428e-33
ECM Hydrogel	Up	Ran	1.84481e-37	0.506373	0.568	0.337	4.66238e-33
ECM Hydrogel	Up	Aprt	6.01692e-37	0.404262	0.412	0.19	1.52066e-32
ECM Hydrogel	Up	AC134224.1	1.22477e-36	0.789104	0.455	0.234	3.09535e-32
ECM Hydrogel	Up	Ptgfrn	2.01547e-36	0.43816	0.466	0.238	5.0937e-32
ECM Hydrogel	Up	Fzd1	6.06754e-36	0.412578	0.408	0.19	1.53345e-31
ECM Hydrogel	Up	Scd2	6.58587e-36	0.448242	0.496	0.268	1.66445e-31
ECM Hydrogel	Up	Spag9	7.99395e-36	0.368965	0.346	0.145	2.02031e-31
ECM Hydrogel	Up	Pdgfrl	1.26629e-35	0.476027	0.412	0.203	3.20029e-31
ECM Hydrogel	Up	Jun	5.01198e-35	0.453303	0.508	0.28	1.26668e-30
ECM Hydrogel	Up	Tmed2	1.30514e-34	0.452745	0.659	0.449	3.29848e-30
ECM Hydrogel	Up	Rrbp1	1.76114e-34	0.476073	0.386	0.179	4.45093e-30
ECM Hydrogel	Up	Nucb1	2.482e-34	0.466406	0.67	0.459	6.27276e-30
ECM Hydrogel	Up	Cr1l	3.2662e-34	0.346967	0.365	0.161	8.25466e-30
ECM Hydrogel	Up	Actr3	4.20294e-34	0.507225	0.571	0.356	1.06221e-29
ECM Hydrogel	Up	AABR07065438.1	4.88733e-34	0.440778	0.482	0.255	1.23517e-29
ECM Hydrogel	Up	LOC100911372	7.58186e-34	0.501471	0.614	0.414	1.91616e-29
ECM Hydrogel	Up	Etfa	2.11839e-33	0.50339	0.449	0.237	5.3538e-29
ECM Hydrogel	Up	Sod2	2.68105e-33	0.453855	0.6	0.363	6.77582e-29
ECM Hydrogel	Up	Vldlr	4.43195e-33	0.465668	0.446	0.237	1.12009e-28
ECM Hydrogel	Up	Smpdl3a	7.83146e-33	0.436615	0.493	0.269	1.97924e-28
ECM Hydrogel	Up	Rab14	8.21455e-33	0.353835	0.442	0.218	2.07606e-28
ECM Hydrogel	Up	Npm1	8.81569e-33	0.47252	0.726	0.502	2.22799e-28
ECM Hydrogel	Up	Myh10	1.8486e-32	0.468662	0.476	0.263	4.67198e-28
ECM Hydrogel	Up	Olfml2b	2.97109e-32	0.43381	0.422	0.218	7.50883e-28
ECM Hydrogel	Up	Ckap4	4.17414e-32	0.506715	0.466	0.263	1.05493e-27
ECM Hydrogel	Up	Pdcd6ip	6.8153e-32	0.353243	0.386	0.182	1.72243e-27
ECM Hydrogel	Up	Wdr26	2.32207e-31	0.368145	0.418	0.208	5.86856e-27
ECM Hydrogel	Up	Ybx1	7.29429e-31	0.485152	0.56	0.33	1.84349e-26
ECM Hydrogel	Up	Mrc1	5.78382e-30	0.456804	0.52	0.302	1.46174e-25
ECM Hydrogel	Up	Ssr3	8.83099e-30	0.391338	0.453	0.247	2.23186e-25
ECM Hydrogel	Up	Hnrnpf	9.10896e-30	0.435465	0.504	0.297	2.30211e-25
ECM Hydrogel	Up	Vcan	1.0173e-29	0.394399	0.5	0.293	2.57103e-25
ECM Hydrogel	Up	Ube2d3	2.13195e-29	0.378005	0.55	0.329	5.38806e-25
ECM Hydrogel	Up	Slfn2	2.29881e-29	0.435245	0.482	0.27	5.80978e-25
ECM Hydrogel	Up	Rexo2	4.70938e-29	0.319971	0.443	0.233	1.1902e-24
ECM Hydrogel	Up	Tp53inp2	8.4117e-29	0.334587	0.429	0.226	2.12589e-24
ECM Hydrogel	Up	Ybx1-ps3	9.80875e-29	0.347277	0.564	0.33	2.47897e-24
ECM Hydrogel	Up	Sec61b	1.27754e-28	0.423433	0.598	0.394	3.22874e-24
ECM Hydrogel	Up	RGD1310352	1.32307e-28	0.330381	0.419	0.218	3.3438e-24
ECM Hydrogel	Up	Mettl9	1.58542e-27	0.2882	0.432	0.226	4.00684e-23
ECM Hydrogel	Up	Hist1h2bq	2.31358e-27	0.321443	0.464	0.258	5.84712e-23
ECM Hydrogel	Up	Cd68	3.49758e-27	0.399755	0.5	0.289	8.83943e-23
ECM Hydrogel	Up	Spcs2	4.94315e-25	0.279611	0.437	0.235	1.24928e-20
ECM Hydrogel	Up	Pnrc2	3.17377e-24	0.321473	0.482	0.281	8.02108e-20
ECM Hydrogel	Up	Ndufb4	5.24904e-24	0.3297	0.55	0.34	1.32659e-19
ECM Hydrogel	Up	Capza2	1.05206e-23	0.334833	0.522	0.318	2.65887e-19
ECM Hydrogel	Up	Lcp1	2.35872e-23	0.346673	0.521	0.319	5.96119e-19
