# Supplementary material for: Regional and cell specific bioactivity of injectable extracellular matrix biomaterials in myocardial infarction
Source: Nat Commun. 2025 Nov 24;16:10387. doi: 10.1038/s41467-025-65351-5 (PMC12644877; doi:10.1038/s41467-025-65351-5)
Supplement: Supplementary file 12 — Supplementary Data 10 [file 41467_2025_65351_MOESM12_ESM.xlsx]

## Sheet: Sheet1
Supplementary Data 10. ECM Hydrogel Treated Chronic Infarcts without Visible ECM Compared to Saline Chronic Infarcts
Spatial Area	Direction	Gene	p_val	avg_log2FC	pct.1	pct.2	p_val_adj
ECM Hydrogel Treatment with No Visible ECM	Up	Gnas.1	1.46901e-48	0.789262	0.258	0.05	3.71263e-44
ECM Hydrogel Treatment with No Visible ECM	Up	Eef1a1	3.53348e-48	1.12574	0.524	0.265	8.93016e-44
ECM Hydrogel Treatment with No Visible ECM	Up	Postn	3.95286e-35	0.646853	0.741	0.536	9.99006e-31
ECM Hydrogel Treatment with No Visible ECM	Up	LOC100362027	2.63709e-34	0.711366	0.633	0.406	6.66471e-30
Saline Infarct	Up	AABR07071891.1	3.11166e-33	-0.761215	0.331	0.54	7.8641e-29
Saline Infarct	Up	RT1-A2	4.02381e-26	0.753878	0.451	0.251	1.01694e-21
