# Supplementary material for: Regional and cell specific bioactivity of injectable extracellular matrix biomaterials in myocardial infarction
Source: Nat Commun. 2025 Nov 24;16:10387. doi: 10.1038/s41467-025-65351-5 (PMC12644877; doi:10.1038/s41467-025-65351-5)
Supplement: Supplementary file 13 — Supplementary Data 11 [file 41467_2025_65351_MOESM13_ESM.xlsx]

## Sheet: ChronicVisiumRemoteZones
Supplementary Data 11. Differentially Expressed Genes Spatially Comparing the Remote Zone of ECM Treated Hearts vs. Saline Treated Hearts in a Chronic MI Model
Spatial Area	Direction	Gene	p_val	avg_log2FC	pct.1	pct.2	p_val_adj
Saline Remote Zone	Up	Wdr78	7.40834e-230	-2.39612	0.332	0.627	1.48167e-226
Saline Remote Zone	Up	Fam151a	0	-2.22947	0.423	0.652	0
Saline Remote Zone	Up	Lekr1	0	-1.54265	0.318	0.587	0
Saline Remote Zone	Up	Fcer1a	9.53005e-255	-1.2504	0.501	0.924	1.90601e-251
Saline Remote Zone	Up	Sbspon	0	-1.14615	0.39	0.814	0
Saline Remote Zone	Up	Tlr12	0	-1.14529	0.449	0.815	0
Saline Remote Zone	Up	Syt8	0	-1.14524	0.249	0.475	0
Saline Remote Zone	Up	RGD1560242	0	-1.12683	0.49	0.856	0
Saline Remote Zone	Up	Camk4	6.32289e-260	-1.1057	0.449	0.929	1.26458e-256
Saline Remote Zone	Up	Clic3	5.17714e-111	-1.07117	0.414	0.749	1.03543e-107
Saline Remote Zone	Up	Slc38a4	0	-1.06794	0.325	0.661	0
Saline Remote Zone	Up	Rassf7	0	-0.99762	0.191	0.619	0
Saline Remote Zone	Up	Dnaaf4	0	-0.987428	0.485	0.916	0
Saline Remote Zone	Up	Nufip2	0	-0.966748	0.212	0.555	0
Saline Remote Zone	Up	Cenpt	0	-0.963597	0.177	0.42	0
Saline Remote Zone	Up	Slc2a6	0	-0.954199	0.35	0.573	0
Saline Remote Zone	Up	AABR07034739.1	0	-0.943069	0.308	0.673	0
Saline Remote Zone	Up	Prss46	0	-0.941696	0.376	0.684	0
Saline Remote Zone	Up	Il18rap	2.14215e-242	-0.898268	0.501	0.898	4.2843e-239
Saline Remote Zone	Up	Tmem63c	2.02149e-230	-0.877411	0.401	0.633	4.04297e-227
Saline Remote Zone	Up	Fjx1	0	-0.87035	0.316	0.579	0
Saline Remote Zone	Up	Zmynd15	0	-0.86284	0.254	0.519	0
Saline Remote Zone	Up	Dpf1	0	-0.857976	0.449	0.83	0
Saline Remote Zone	Up	Egr2	0	-0.844844	0.325	0.626	0
Saline Remote Zone	Up	Cdhr1	0	-0.839108	0.26	0.483	0
Saline Remote Zone	Up	Mcpt8l3	5.43015e-226	-0.820336	0.465	0.703	1.08603e-222
Saline Remote Zone	Up	Habp2	0	-0.818934	0.277	0.563	0
Saline Remote Zone	Up	Pmfbp1	4.49491e-264	-0.815527	0.458	0.794	8.98983e-261
Saline Remote Zone	Up	LOC24906	0	-0.806372	0.456	0.797	0
Saline Remote Zone	Up	Sall1	0	-0.795634	0.243	0.453	0
Saline Remote Zone	Up	Clec2dl1	0	-0.794534	0.347	0.64	0
Saline Remote Zone	Up	Esyt3	3.08518e-304	-0.789941	0.416	0.923	6.17037e-301
Saline Remote Zone	Up	Arnt	0	-0.788912	0.323	0.606	0
Saline Remote Zone	Up	Gpr75	0	-0.783596	0.502	0.948	0
Saline Remote Zone	Up	Thy1	0	-0.780048	0.307	0.579	0
Saline Remote Zone	Up	Nrg1	2.73437e-251	-0.776756	0.483	0.924	5.46874e-248
Saline Remote Zone	Up	Scg2	0	-0.772039	0.115	0.43	0
Saline Remote Zone	Up	RGD1564149	0	-0.770433	0.408	0.709	0
Saline Remote Zone	Up	Cma1	8.94545e-238	-0.761288	0.583	0.884	1.78909e-234
Saline Remote Zone	Up	Spi1	5.47091e-235	-0.735701	0.491	0.727	1.09418e-231
Saline Remote Zone	Up	Ppp2r2b	0	-0.731304	0.525	0.89	0
Saline Remote Zone	Up	Pcyox1	0	-0.727194	0.36	0.75	0
Saline Remote Zone	Up	Ttll9	0	-0.725866	0.379	0.688	0
Saline Remote Zone	Up	LOC102549542	1.04148e-295	-0.72264	0.442	0.832	2.08296e-292
Saline Remote Zone	Up	Efemp2	4.35481e-210	-0.719513	0.397	0.605	8.70961e-207
Saline Remote Zone	Up	Ccnt1	4.50334e-140	-0.698293	0.441	0.643	9.00668e-137
Saline Remote Zone	Up	Fkbp1b	0	-0.694378	0.235	0.51	0
Saline Remote Zone	Up	Ccl1	1.45992e-211	-0.687336	0.478	0.757	2.91984e-208
Saline Remote Zone	Up	Mal	0	-0.686247	0.484	0.855	0
Saline Remote Zone	Up	Mcpt1	1.81944e-96	-0.684977	0.359	0.152	3.63888e-93
Saline Remote Zone	Up	LOC502684	0	-0.674543	0.418	0.79	0
Saline Remote Zone	Up	Aacs	2.21967e-279	-0.671488	0.433	0.725	4.43935e-276
Saline Remote Zone	Up	Odf4	0	-0.669912	0.474	0.858	0
Saline Remote Zone	Up	Sfrp4	0	-0.668813	0.406	0.666	0
Saline Remote Zone	Up	Baz2a	0	-0.662405	0.208	0.447	0
Saline Remote Zone	Up	Raph1	0	-0.660529	0.263	0.534	0
Saline Remote Zone	Up	Nub1	0	-0.658133	0.424	0.718	0
Saline Remote Zone	Up	Rnf212	0	-0.654223	0.423	0.769	0
Saline Remote Zone	Up	Tpsab1	6.47253e-140	-0.640175	0.509	0.759	1.29451e-136
Saline Remote Zone	Up	Fgr	0	-0.632857	0.395	0.664	0
Saline Remote Zone	Up	Osr1	8.0198e-263	-0.626813	0.488	0.729	1.60396e-259
Saline Remote Zone	Up	Lmod1	0	-0.623588	0.374	0.595	0
Saline Remote Zone	Up	Cd163	0	-0.623114	0.341	0.698	0
Saline Remote Zone	Up	Gdf6	0	-0.62093	0.406	0.698	0
Saline Remote Zone	Up	Cd7	0	-0.615505	0.485	0.768	0
Saline Remote Zone	Up	Cpa3	5.01557e-49	-0.614918	0.522	0.737	1.00311e-45
Saline Remote Zone	Up	Kcnn4	0	-0.603536	0.459	0.78	0
Saline Remote Zone	Up	Csf3r	0	-0.602765	0.424	0.773	0
Saline Remote Zone	Up	AABR07006097.1	1.59197e-211	-0.601812	0.439	0.687	3.18394e-208
Saline Remote Zone	Up	Krt18	4.80576e-280	-0.601327	0.452	0.765	9.61152e-277
Saline Remote Zone	Up	Paip2b	0	-0.598872	0.266	0.497	0
Saline Remote Zone	Up	Hoga1	0	-0.59501	0.336	0.791	0
Saline Remote Zone	Up	Cfap300	0	-0.589654	0.397	0.879	0
Saline Remote Zone	Up	Lag3	0	-0.586145	0.298	0.566	0
Saline Remote Zone	Up	Pstpip1	5.41109e-199	-0.585616	0.471	0.676	1.08222e-195
Saline Remote Zone	Up	Lrrc25	6.36433e-207	-0.584226	0.466	0.675	1.27287e-203
Saline Remote Zone	Up	Rhox5	5.90105e-260	-0.58417	0.478	0.739	1.18021e-256
Saline Remote Zone	Up	Plxdc2	2.59413e-256	-0.582577	0.353	0.566	5.18826e-253
Saline Remote Zone	Up	Ccl24	1.05486e-163	-0.568271	0.554	0.761	2.10972e-160
Saline Remote Zone	Up	Irf6	0	-0.567285	0.448	0.791	0
Saline Remote Zone	Up	Clip3	9.80729e-166	-0.559625	0.469	0.686	1.96146e-162
Saline Remote Zone	Up	P2rx1	2.39964e-140	-0.552211	0.538	0.807	4.79928e-137
Saline Remote Zone	Up	Synpo2	3.00397e-283	-0.549688	0.472	0.708	6.00794e-280
Saline Remote Zone	Up	Arnt2	1.68971e-229	-0.546713	0.478	0.792	3.37942e-226
Saline Remote Zone	Up	Col20a1	0	-0.544576	0.445	0.862	0
Saline Remote Zone	Up	Arhgef25	4.42738e-263	-0.543757	0.323	0.532	8.85475e-260
Saline Remote Zone	Up	Bcorl1	1.88611e-273	-0.54095	0.478	0.719	3.77222e-270
Saline Remote Zone	Up	Chd3	1.37822e-167	-0.538542	0.521	0.749	2.75644e-164
Saline Remote Zone	Up	Ptafr	3.30801e-304	-0.536663	0.482	0.732	6.61602e-301
Saline Remote Zone	Up	Rcn1	2.04271e-246	-0.535806	0.447	0.691	4.08542e-243
Saline Remote Zone	Up	Spn	3.65403e-280	-0.530203	0.321	0.521	7.30806e-277
Saline Remote Zone	Up	Pak1	0	-0.529165	0.532	0.871	0
Saline Remote Zone	Up	Gpr68	0	-0.52791	0.396	0.765	0
Saline Remote Zone	Up	Ect2	0	-0.52718	0.357	0.67	0
Saline Remote Zone	Up	Clec9a	2.26203e-272	-0.521344	0.516	0.869	4.52406e-269
Saline Remote Zone	Up	Mafb	0	-0.520335	0.434	0.772	0
Saline Remote Zone	Up	Ephb3	2.1598e-197	-0.514566	0.536	0.828	4.3196e-194
Saline Remote Zone	Up	Stard4	0	-0.513779	0.417	0.699	0
Saline Remote Zone	Up	Tnfrsf18	0	-0.511481	0.415	0.831	0
Saline Remote Zone	Up	Capn5	1.85598e-235	-0.510033	0.402	0.617	3.71196e-232
Saline Remote Zone	Up	Fmnl2	0	-0.509592	0.453	0.886	0
Saline Remote Zone	Up	Lst1	7.29327e-243	-0.509591	0.509	0.733	1.45865e-239
Saline Remote Zone	Up	Fosb	0	-0.506223	0.263	0.476	0
Saline Remote Zone	Up	Nkd2	5.7346e-289	-0.506062	0.448	0.705	1.14692e-285
Saline Remote Zone	Up	AABR07005821.1	1.1215e-299	-0.488918	0.551	0.889	2.24301e-296
Saline Remote Zone	Up	Zkscan1	0	-0.487674	0.374	0.736	0
Saline Remote Zone	Up	Msln	0	-0.4874	0.154	0.368	0
Saline Remote Zone	Up	Dzip3	4.00472e-250	-0.484883	0.395	0.631	8.00943e-247
Saline Remote Zone	Up	Rgs7	2.17923e-306	-0.482599	0.472	0.854	4.35845e-303
Saline Remote Zone	Up	Cd3e	0	-0.47724	0.378	0.687	0
Saline Remote Zone	Up	Ldb2	0	-0.474642	0.465	0.78	0
Saline Remote Zone	Up	Fgd2	8.04521e-308	-0.473794	0.462	0.745	1.60904e-304
Saline Remote Zone	Up	Olfml2a	0	-0.470731	0.359	0.652	0
Saline Remote Zone	Up	Kif23	0	-0.469684	0.441	0.773	0
Saline Remote Zone	Up	Il27ra	0	-0.467308	0.436	0.757	0
Saline Remote Zone	Up	Ch25h	0	-0.462707	0.451	0.776	0
Saline Remote Zone	Up	Akap7	0	-0.459817	0.294	0.541	0
Saline Remote Zone	Up	Trh	3.86324e-295	-0.459075	0.448	0.69	7.72648e-292
Saline Remote Zone	Up	Dot1l	1.89727e-299	-0.458264	0.49	0.805	3.79454e-296
Saline Remote Zone	Up	Ccl20	1.08797e-280	-0.457794	0.519	0.956	2.17593e-277
Saline Remote Zone	Up	Zdhhc17	1.10091e-306	-0.455662	0.447	0.754	2.20182e-303
Saline Remote Zone	Up	Lox	1.39336e-291	-0.454163	0.47	0.781	2.78672e-288
Saline Remote Zone	Up	Srek1	3.86896e-232	-0.451554	0.338	0.546	7.73791e-229
Saline Remote Zone	Up	Cd247	0	-0.451058	0.205	0.421	0
Saline Remote Zone	Up	Ro60	0	-0.446156	0.516	0.824	0
Saline Remote Zone	Up	Fibin	4.06062e-177	-0.443031	0.486	0.707	8.12124e-174
Saline Remote Zone	Up	Aldh3a1	9.36843e-175	-0.442605	0.463	0.67	1.87369e-171
Saline Remote Zone	Up	Col18a1	8.35073e-156	-0.44126	0.498	0.719	1.67015e-152
Saline Remote Zone	Up	Myo1g	3.59281e-227	-0.440756	0.558	0.794	7.18563e-224
Saline Remote Zone	Up	Abca4	0	-0.438434	0.413	0.732	0
Saline Remote Zone	Up	Hapln1	0	-0.437088	0.104	0.321	0
Saline Remote Zone	Up	Dusp2	0	-0.435316	0.39	0.672	0
Saline Remote Zone	Up	Qprt	9.72724e-225	-0.433887	0.428	0.708	1.94545e-221
Saline Remote Zone	Up	Elfn1	1.95229e-274	-0.429819	0.449	0.715	3.90459e-271
Saline Remote Zone	Up	Cdc6	0	-0.42958	0.244	0.559	0
Saline Remote Zone	Up	Ptpn6	1.52102e-185	-0.427666	0.576	0.789	3.04205e-182
Saline Remote Zone	Up	Fcgr2b	0	-0.427604	0.269	0.49	0
Saline Remote Zone	Up	Matk	1.9747e-232	-0.427268	0.483	0.735	3.94941e-229
Saline Remote Zone	Up	Supt16h	1.70267e-278	-0.426442	0.357	0.57	3.40534e-275
Saline Remote Zone	Up	AABR07008439.1	0	-0.425713	0.333	0.56	0
Saline Remote Zone	Up	Tubb3	7.9244e-283	-0.423794	0.341	0.569	1.58488e-279
Saline Remote Zone	Up	Ccr5	1.85161e-217	-0.42326	0.503	0.789	3.70323e-214
Saline Remote Zone	Up	Ciita	0	-0.422804	0.538	0.871	0
Saline Remote Zone	Up	P2ry10	0	-0.422456	0.363	0.679	0
Saline Remote Zone	Up	Tnfsf13	2.61777e-253	-0.422309	0.421	0.652	5.23554e-250
Saline Remote Zone	Up	Map9	0	-0.418876	0.448	0.756	0
Saline Remote Zone	Up	Gprc5a	0	-0.417901	0.314	0.599	0
Saline Remote Zone	Up	Ipo9	1.12833e-168	-0.415848	0.462	0.666	2.25666e-165
Saline Remote Zone	Up	Kif20b	0	-0.415194	0.421	0.687	0
Saline Remote Zone	Up	Fst	0	-0.410638	0.384	0.702	0
Saline Remote Zone	Up	RGD1311744	7.20893e-216	-0.410495	0.335	0.542	1.44179e-212
Saline Remote Zone	Up	Xcl1	3.56613e-232	-0.408113	0.505	0.853	7.13227e-229
Saline Remote Zone	Up	AABR07072108.1	0	-0.407495	0.466	0.945	0
Saline Remote Zone	Up	Gja4	0	-0.406401	0.268	0.536	0
Saline Remote Zone	Up	Matn4	4.06156e-149	-0.406013	0.505	0.72	8.12311e-146
Saline Remote Zone	Up	Slc39a6	1.14515e-214	-0.404455	0.507	0.779	2.29031e-211
Saline Remote Zone	Up	Apobec1	0	-0.404241	0.467	0.772	0
Saline Remote Zone	Up	Adamts4	2.90185e-228	-0.403635	0.548	0.954	5.80369e-225
Saline Remote Zone	Up	Rfx8	0	-0.402656	0.296	0.675	0
Saline Remote Zone	Up	Cpz	0	-0.401698	0.319	0.571	0
Saline Remote Zone	Up	Golim4	1.32363e-224	-0.400032	0.516	0.776	2.64726e-221
Saline Remote Zone	Up	Coro1a	1.86607e-135	-0.399307	0.589	0.802	3.73214e-132
Saline Remote Zone	Up	Fstl3	1.45112e-219	-0.398728	0.489	0.726	2.90223e-216
Saline Remote Zone	Up	AC120486.10	2.18367e-216	-0.397746	0.472	0.731	4.36735e-213
Saline Remote Zone	Up	Ino80	2.52421e-267	-0.397688	0.45	0.704	5.04842e-264
Saline Remote Zone	Up	Inmt	0	-0.397358	0.428	0.769	0
Saline Remote Zone	Up	Nfkbiz	0	-0.397353	0.459	0.764	0
Saline Remote Zone	Up	Ice1	0	-0.397343	0.248	0.496	0
Saline Remote Zone	Up	Arhgap9	2.79534e-245	-0.397167	0.496	0.764	5.59068e-242
Saline Remote Zone	Up	C1qtnf3	0	-0.395122	0.47	0.789	0
Saline Remote Zone	Up	Trem1	0	-0.392689	0.363	0.707	0
Saline Remote Zone	Up	Gng2	4.55453e-210	-0.390479	0.539	0.784	9.10907e-207
Saline Remote Zone	Up	Gzma	3.01295e-124	-0.389141	0.551	0.896	6.0259e-121
Saline Remote Zone	Up	Lyve1	3.2549e-198	-0.38886	0.427	0.632	6.5098e-195
Saline Remote Zone	Up	Lrrc17	8.48628e-204	-0.387986	0.482	0.696	1.69726e-200
Saline Remote Zone	Up	Lxn	1.45475e-213	-0.387102	0.51	0.765	2.9095e-210
Saline Remote Zone	Up	Sertad4	3.4703e-233	-0.38601	0.509	0.763	6.94059e-230
Saline Remote Zone	Up	AABR07017902.1	0	-0.381814	0.429	0.74	0
Saline Remote Zone	Up	Kif21a	0	-0.381166	0.356	0.636	0
Saline Remote Zone	Up	Clec10a	2.8989e-248	-0.381099	0.425	0.697	5.79781e-245
Saline Remote Zone	Up	Snx20	1.05337e-127	-0.379301	0.523	0.763	2.10675e-124
Saline Remote Zone	Up	Gpr171	0	-0.379056	0.557	0.895	0
Saline Remote Zone	Up	Enpp1	1.19744e-286	-0.377538	0.389	0.687	2.39488e-283
Saline Remote Zone	Up	Ints6	3.09955e-181	-0.375268	0.55	0.805	6.1991e-178
Saline Remote Zone	Up	S100a9	0	-0.3748	0.395	0.751	0
Saline Remote Zone	Up	Cradd	1.28266e-211	-0.374469	0.426	0.629	2.56532e-208
Saline Remote Zone	Up	Smarca1	0	-0.374416	0.306	0.633	0
Saline Remote Zone	Up	Pole	4.92282e-214	-0.374369	0.45	0.65	9.84564e-211
Saline Remote Zone	Up	Foxc2	0	-0.37436	0.323	0.565	0
Saline Remote Zone	Up	AC119762.7	1.58098e-297	-0.374358	0.489	0.769	3.16196e-294
Saline Remote Zone	Up	Orai2	6.09362e-284	-0.374017	0.479	0.724	1.21872e-280
Saline Remote Zone	Up	Nrgn	1.49778e-285	-0.371847	0.49	0.776	2.99556e-282
Saline Remote Zone	Up	AABR07001054.1	0	-0.371687	0.272	0.531	0
Saline Remote Zone	Up	Postn	1.3035e-242	-0.364533	0.442	0.764	2.607e-239
Saline Remote Zone	Up	Cnn1	2.5178e-295	-0.363967	0.448	0.707	5.0356e-292
Saline Remote Zone	Up	Plac8	1.03955e-221	-0.363224	0.507	0.728	2.0791e-218
Saline Remote Zone	Up	Cyb5d2	8.07943e-239	-0.363155	0.423	0.679	1.61589e-235
Saline Remote Zone	Up	Acta2	9.04932e-193	-0.361375	0.429	0.634	1.80986e-189
Saline Remote Zone	Up	Tmem100	1.04643e-255	-0.360189	0.361	0.588	2.09286e-252
Saline Remote Zone	Up	Col16a1	0	-0.359751	0.389	0.704	0
Saline Remote Zone	Up	Tspan6	3.29853e-250	-0.3579	0.521	0.816	6.59706e-247
Saline Remote Zone	Up	Kcne1	6.50155e-148	-0.354541	0.57	0.773	1.30031e-144
Saline Remote Zone	Up	Rgs4	2.2992e-174	-0.347897	0.491	0.733	4.59841e-171
Saline Remote Zone	Up	Satb1	3.16599e-285	-0.347506	0.386	0.619	6.33198e-282
Saline Remote Zone	Up	Asap1	0	-0.343688	0.27	0.529	0
Saline Remote Zone	Up	AABR07051518.1	0	-0.340513	0.164	0.374	0
Saline Remote Zone	Up	AC128848.1	6.81335e-255	-0.340383	0.532	0.823	1.36267e-251
Saline Remote Zone	Up	Ncf4	0	-0.340142	0.555	0.844	0
Saline Remote Zone	Up	Myl1	7.49127e-151	-0.336819	0.666	0.898	1.49825e-147
Saline Remote Zone	Up	Mfap2	1.45505e-228	-0.336202	0.337	0.537	2.9101e-225
Saline Remote Zone	Up	S100b	0	-0.335863	0.342	0.636	0
Saline Remote Zone	Up	C1qtnf7	0	-0.33456	0.361	0.653	0
Saline Remote Zone	Up	AABR07030501.1	5.68561e-73	-0.33428	0.525	0.806	1.13712e-69
Saline Remote Zone	Up	Hcls1	3.06031e-217	-0.332022	0.527	0.769	6.12063e-214
Saline Remote Zone	Up	Ly86	1.9933e-217	-0.330658	0.505	0.752	3.9866e-214
Saline Remote Zone	Up	Bcl2a1	2.3946e-206	-0.330172	0.537	0.799	4.78921e-203
Saline Remote Zone	Up	Igf1	1.99191e-138	-0.329993	0.558	0.766	3.98382e-135
Saline Remote Zone	Up	Cxcl14	0	-0.328606	0.355	0.595	0
Saline Remote Zone	Up	LOC100363469	5.25959e-304	-0.327633	0.497	0.839	1.05192e-300
Saline Remote Zone	Up	Sla	0	-0.32532	0.379	0.702	0
Saline Remote Zone	Up	Myh11	4.54944e-205	-0.325201	0.457	0.693	9.09887e-202
Saline Remote Zone	Up	Hcst	1.17613e-293	-0.325189	0.5	0.793	2.35227e-290
Saline Remote Zone	Up	Wdfy4	8.87871e-233	-0.324833	0.367	0.579	1.77574e-229
Saline Remote Zone	Up	Cyp1b1	5.1822e-231	-0.324136	0.497	0.739	1.03644e-227
Saline Remote Zone	Up	Arl11	3.57455e-225	-0.323608	0.39	0.619	7.14909e-222
Saline Remote Zone	Up	Col6a1	1.05582e-204	-0.320926	0.455	0.694	2.11163e-201
Saline Remote Zone	Up	Ccl9	1.44244e-248	-0.319639	0.473	0.899	2.88489e-245
Saline Remote Zone	Up	S100a8	0	-0.319413	0.253	0.467	0
Saline Remote Zone	Up	Gpnmb	4.43347e-208	-0.318583	0.464	0.719	8.86695e-205
Saline Remote Zone	Up	Tlr2	7.62552e-165	-0.318481	0.518	0.736	1.5251e-161
Saline Remote Zone	Up	Ccr1	3.359e-229	-0.317119	0.484	0.792	6.718e-226
Saline Remote Zone	Up	Msr1	0	-0.316171	0.372	0.667	0
Saline Remote Zone	Up	Cacna1a	7.76622e-171	-0.315936	0.499	0.703	1.55324e-167
Saline Remote Zone	Up	Sycp2	0	-0.313713	0.392	0.773	0
Saline Remote Zone	Up	Ctsk	1.75753e-181	-0.309574	0.441	0.668	3.51506e-178
Saline Remote Zone	Up	Myof	0	-0.30942	0.446	0.761	0
Saline Remote Zone	Up	Fam169b	0	-0.306173	0.427	0.743	0
Saline Remote Zone	Up	Rarres1	0	-0.306083	0.432	0.764	0
Saline Remote Zone	Up	Cthrc1	0	-0.304804	0.309	0.621	0
Saline Remote Zone	Up	Wapl	0	-0.302436	0.27	0.639	0
Saline Remote Zone	Up	Cd68	1.03484e-305	-0.300893	0.52	0.818	2.06967e-302
Saline Remote Zone	Up	Cemip	0	-0.300428	0.326	0.607	0
Saline Remote Zone	Up	Klre1	4.03201e-162	-0.297966	0.495	0.899	8.06401e-159
Saline Remote Zone	Up	Cdo1	4.06907e-267	-0.294825	0.418	0.659	8.13815e-264
Saline Remote Zone	Up	Olfm2	0	-0.292003	0.277	0.641	0
Saline Remote Zone	Up	Zfp950	0	-0.291781	0.397	0.61	0
Saline Remote Zone	Up	Cxcl1	3.96192e-269	-0.290923	0.512	0.833	7.92384e-266
Saline Remote Zone	Up	Cercam	8.25774e-224	-0.290457	0.419	0.681	1.65155e-220
Saline Remote Zone	Up	Phip	7.53584e-135	-0.290066	0.548	0.77	1.50717e-131
Saline Remote Zone	Up	Bcl11b	2.06708e-250	-0.288464	0.477	0.749	4.13416e-247
Saline Remote Zone	Up	Adgre1	2.40558e-236	-0.286631	0.46	0.694	4.81116e-233
Saline Remote Zone	Up	AABR07041096.1	4.42307e-170	-0.286481	0.541	0.815	8.84615e-167
Saline Remote Zone	Up	Asic1	0	-0.286172	0.492	0.862	0
Saline Remote Zone	Up	Tnfrsf14	1.57651e-279	-0.285894	0.455	0.784	3.15302e-276
Saline Remote Zone	Up	Cep164	3.33214e-150	-0.284532	0.565	0.832	6.66427e-147
Saline Remote Zone	Up	Ptprc	0	-0.283908	0.503	0.801	0
Saline Remote Zone	Up	Mcpt1l4	0	-0.283651	0.467	0.891	0
Saline Remote Zone	Up	Cep350	0	-0.283619	0.456	0.747	0
Saline Remote Zone	Up	Anxa4	2.00983e-142	-0.283405	0.562	0.799	4.01965e-139
Saline Remote Zone	Up	Bin2	2.69011e-223	-0.282486	0.462	0.692	5.38022e-220
Saline Remote Zone	Up	Sgo2	0	-0.281392	0.288	0.52	0
Saline Remote Zone	Up	Snai1	1.46391e-227	-0.276905	0.424	0.66	2.92782e-224
Saline Remote Zone	Up	Cacna1g	1.46241e-212	-0.276408	0.566	0.828	2.92481e-209
Saline Remote Zone	Up	Tagln	5.38761e-133	-0.275673	0.51	0.727	1.07752e-129
Saline Remote Zone	Up	Adcy7	0	-0.275044	0.347	0.712	0
Saline Remote Zone	Up	H1f2	0	-0.273832	0.265	0.552	0
Saline Remote Zone	Up	Ggn	0	-0.273801	0.459	0.855	0
Saline Remote Zone	Up	Lck	5.10664e-292	-0.269193	0.49	0.807	1.02133e-288
Saline Remote Zone	Up	Actg2	9.742e-227	-0.268564	0.51	0.723	1.9484e-223
Saline Remote Zone	Up	Fcgr2a	3.93572e-300	-0.268345	0.527	0.795	7.87144e-297
Saline Remote Zone	Up	Vcam1	1.98643e-275	-0.266314	0.488	0.77	3.97286e-272
Saline Remote Zone	Up	Golga4	5.68693e-195	-0.265521	0.549	0.814	1.13739e-191
Saline Remote Zone	Up	Slc4a4	0	-0.265008	0.534	0.866	0
Saline Remote Zone	Up	Pmepa1	4.47033e-114	-0.26378	0.545	0.757	8.94067e-111
Saline Remote Zone	Up	Hamp	2.44791e-173	-0.262723	0.616	0.859	4.89582e-170
Saline Remote Zone	Up	Hspa1b	0	-0.262576	0.309	0.586	0
Saline Remote Zone	Up	Cntfr	1.60633e-268	-0.261812	0.425	0.628	3.21267e-265
Saline Remote Zone	Up	Ptprf	0	-0.261647	0.436	0.723	0
Saline Remote Zone	Up	Rab7b	0	-0.260473	0.425	0.69	0
Saline Remote Zone	Up	Aga	2.84143e-153	-0.260097	0.499	0.713	5.68287e-150
Saline Remote Zone	Up	Trib3	1.05698e-169	-0.259593	0.497	0.715	2.11397e-166
Saline Remote Zone	Up	AC109737.1	0	-0.259175	0.515	0.909	0
Saline Remote Zone	Up	Rxfp1	5.53838e-102	-0.2589	0.615	0.832	1.10768e-98
Saline Remote Zone	Up	Grb10	7.26606e-219	-0.25851	0.478	0.765	1.45321e-215
Saline Remote Zone	Up	AABR07030351.1	2.07944e-216	-0.25814	0.434	0.698	4.15888e-213
Saline Remote Zone	Up	Efhd2	5.89039e-179	-0.25404	0.516	0.774	1.17808e-175
Saline Remote Zone	Up	Itgax	2.34255e-136	-0.253293	0.47	0.689	4.68511e-133
Saline Remote Zone	Up	Kif20a	0	-0.253034	0.504	0.941	0
Saline Remote Zone	Up	AABR07030791.1	0	-0.252895	0.488	0.929	0
Saline Remote Zone	Up	Tusc3	4.82837e-266	-0.25104	0.376	0.621	9.65675e-263
Saline Remote Zone	Up	Dhh	0	-0.250068	0.268	0.496	0
ECM Remote Zone	Up	Stx17	1.178e-139	0.253382	0.48	0.78	2.356e-136
ECM Remote Zone	Up	Cdc20	0	0.257374	0.34	0.568	0
ECM Remote Zone	Up	Pttg1	0	0.257723	0.39	0.601	0
ECM Remote Zone	Up	Zdhhc23	0	0.259151	0.432	0.744	0
ECM Remote Zone	Up	Scn2a	0	0.264306	0.279	0.701	0
ECM Remote Zone	Up	Kif4a	1.61334e-217	0.26445	0.451	0.75	3.22669e-214
ECM Remote Zone	Up	Sema4a	9.91909e-118	0.268421	0.525	0.775	1.98382e-114
ECM Remote Zone	Up	Ncaph	1.31486e-295	0.272978	0.383	0.614	2.62973e-292
ECM Remote Zone	Up	Rbp4	3.23421e-165	0.275145	0.543	0.927	6.46842e-162
ECM Remote Zone	Up	Col11a1	0	0.276951	0.219	0.47	0
ECM Remote Zone	Up	Dnajc5	1.9602e-244	0.278857	0.464	0.745	3.92041e-241
ECM Remote Zone	Up	Akr1b8	6.48467e-281	0.289443	0.433	0.724	1.29693e-277
ECM Remote Zone	Up	Cd3g	0	0.292077	0.408	0.715	0
ECM Remote Zone	Up	Zbtb47	0	0.298641	0.24	0.461	0
ECM Remote Zone	Up	Ckap2	0	0.301828	0.42	0.731	0
ECM Remote Zone	Up	Agr2	0	0.30922	0.308	0.535	0
ECM Remote Zone	Up	Dnajb14	1.24969e-277	0.311053	0.458	0.702	2.49937e-274
ECM Remote Zone	Up	Cyp26b1	0	0.331784	0.425	0.771	0
ECM Remote Zone	Up	Tbc1d9	0	0.331998	0.35	0.659	0
ECM Remote Zone	Up	Cdk12	1.29068e-217	0.334706	0.408	0.615	2.58136e-214
ECM Remote Zone	Up	Jaml	0	0.336141	0.517	0.86	0
ECM Remote Zone	Up	Eef1a1	1.32733e-197	0.336379	0.361	0.561	2.65465e-194
ECM Remote Zone	Up	Lpal2	0	0.336454	0.285	0.56	0
ECM Remote Zone	Up	Fign	8.24224e-183	0.336736	0.48	0.791	1.64845e-179
ECM Remote Zone	Up	Mllt3	9.32909e-125	0.34317	0.498	0.73	1.86582e-121
ECM Remote Zone	Up	Vcpip1	0	0.34642	0.386	0.638	0
ECM Remote Zone	Up	Pmaip1	0	0.346899	0.416	0.811	0
ECM Remote Zone	Up	Ifit1bl	0	0.350318	0.343	0.703	0
ECM Remote Zone	Up	Tnn	0	0.360057	0.214	0.624	0
ECM Remote Zone	Up	Casd1	0	0.366056	0.178	0.392	0
ECM Remote Zone	Up	Bpgm	8.27959e-215	0.369937	0.429	0.725	1.65592e-211
ECM Remote Zone	Up	Tlr8	8.17909e-298	0.370656	0.468	0.856	1.63582e-294
ECM Remote Zone	Up	Plk4	4.8457e-253	0.371636	0.476	0.856	9.69139e-250
ECM Remote Zone	Up	Zfhx2	5.93853e-244	0.372086	0.437	0.815	1.18771e-240
ECM Remote Zone	Up	Rgs1	3.70045e-190	0.372169	0.525	0.888	7.4009e-187
ECM Remote Zone	Up	Mkrn1	1.06448e-219	0.375431	0.432	0.727	2.12895e-216
ECM Remote Zone	Up	Phactr3	0	0.397275	0.2	0.489	0
ECM Remote Zone	Up	Ccdc66	2.788e-179	0.39792	0.498	0.738	5.576e-176
ECM Remote Zone	Up	Ccne1	0	0.408183	0.319	0.573	0
ECM Remote Zone	Up	Hsf2bp	0	0.408821	0.319	0.627	0
ECM Remote Zone	Up	Ubxn11	0	0.420889	0.208	0.541	0
ECM Remote Zone	Up	Acss3	4.21211e-282	0.427815	0.321	0.559	8.42423e-279
ECM Remote Zone	Up	Dmxl1	0	0.431915	0.381	0.725	0
ECM Remote Zone	Up	Herc6	0	0.432539	0.388	0.695	0
ECM Remote Zone	Up	Col5a2	0	0.437282	0.292	0.575	0
ECM Remote Zone	Up	Osr2	0	0.440885	0.216	0.496	0
ECM Remote Zone	Up	Alas2	0	0.443292	0.462	0.962	0
ECM Remote Zone	Up	Ccnb1	7.14477e-287	0.446467	0.475	0.89	1.42895e-283
ECM Remote Zone	Up	Tpm4	6.99055e-263	0.456606	0.269	0.48	1.39811e-259
ECM Remote Zone	Up	Cd79b	3.71343e-89	0.456717	0.5	0.859	7.42686e-86
ECM Remote Zone	Up	Tsc1	0	0.460528	0.424	0.76	0
ECM Remote Zone	Up	Spc25	0	0.46121	0.371	0.666	0
ECM Remote Zone	Up	Smc2	6.21767e-302	0.463317	0.353	0.64	1.24353e-298
ECM Remote Zone	Up	Ube2o	0	0.477228	0.237	0.539	0
ECM Remote Zone	Up	Mospd1	0	0.494802	0.331	0.597	0
ECM Remote Zone	Up	Car2	0	0.509207	0.359	0.811	0
ECM Remote Zone	Up	Zbtb41	4.54581e-291	0.513885	0.484	0.896	9.09161e-288
ECM Remote Zone	Up	Abi2	0	0.518076	0.467	0.814	0
ECM Remote Zone	Up	Siglec10	0	0.525011	0.462	0.871	0
ECM Remote Zone	Up	Ubd	2.22574e-272	0.544047	0.583	0.939	4.45149e-269
ECM Remote Zone	Up	Prss35	0	0.555569	0.218	0.434	0
ECM Remote Zone	Up	LOC688553	1.09446e-70	0.559586	0.592	0.922	2.18891e-67
ECM Remote Zone	Up	AABR07030603.1	0	0.570135	0.119	0.32	0
ECM Remote Zone	Up	Mpz	0	0.595233	0.424	0.733	0
ECM Remote Zone	Up	Emb	0	0.604444	0.408	0.939	0
ECM Remote Zone	Up	Clec1b	2.89895e-263	0.622532	0.438	0.818	5.79789e-260
ECM Remote Zone	Up	Epb42	0	0.626318	0.362	0.669	0
ECM Remote Zone	Up	Vom2r44	5.81251e-301	0.653912	0.431	0.701	1.1625e-297
ECM Remote Zone	Up	Tnfrsf11b	0	0.656317	0.284	0.504	0
ECM Remote Zone	Up	Tent5c	0	0.664746	0.343	0.614	0
ECM Remote Zone	Up	LOC103694857	4.56815e-201	0.674378	0.484	0.963	9.13631e-198
ECM Remote Zone	Up	Lgals5	0	0.690624	0.331	0.931	0
ECM Remote Zone	Up	Prrx1	9.75e-253	0.704213	0.465	0.764	1.95e-249
ECM Remote Zone	Up	Ccdc18	0	0.706544	0.249	0.462	0
ECM Remote Zone	Up	Cdc25c	0	0.716897	0.259	0.551	0
ECM Remote Zone	Up	Myef2	5.48288e-250	0.723645	0.439	0.695	1.09658e-246
ECM Remote Zone	Up	Brwd3	0	0.744585	0.234	0.448	0
ECM Remote Zone	Up	AABR07010085.2	2.04241e-264	0.78045	0.447	0.781	4.08482e-261
ECM Remote Zone	Up	Setbp1	0	0.800966	0.332	0.538	0
ECM Remote Zone	Up	Mmp12	0	0.826903	0.233	0.454	0
ECM Remote Zone	Up	Ahsp	0	0.905761	0.379	0.959	0
ECM Remote Zone	Up	Cacna1d	3.60744e-168	0.921221	0.468	0.705	7.21488e-165
ECM Remote Zone	Up	Fignl1	6.17138e-279	0.989955	0.433	0.811	1.23428e-275
ECM Remote Zone	Up	Troap	0	0.993717	0.416	0.881	0
ECM Remote Zone	Up	Add2	0	1.01289	0.355	0.941	0
ECM Remote Zone	Up	Slc24a1	0	1.03874	0.302	0.559	0
ECM Remote Zone	Up	Hemgn	0	1.05402	0.27	0.726	0
ECM Remote Zone	Up	Arg1	1.07079e-87	1.09621	0.511	0.799	2.14158e-84
ECM Remote Zone	Up	Prkd3	4.24022e-172	1.11778	0.49	0.741	8.48044e-169
ECM Remote Zone	Up	Cd52	0	1.12907	0.299	0.902	0
ECM Remote Zone	Up	Tmem86b	0	1.17534	0.111	0.361	0
ECM Remote Zone	Up	Tlr11	1.25698e-140	1.2111	0.465	0.902	2.51397e-137
ECM Remote Zone	Up	Zfp870	0	1.21671	0.329	0.665	0
ECM Remote Zone	Up	Ttll5	0	1.25108	0.225	0.449	0
ECM Remote Zone	Up	Setdb2	2.84958e-209	1.27014	0.415	0.673	5.69915e-206
ECM Remote Zone	Up	Chac1	2.23322e-190	1.36282	0.474	0.716	4.46644e-187
ECM Remote Zone	Up	Caprin2	7.65928e-295	1.3751	0.345	0.636	1.53186e-291
ECM Remote Zone	Up	Alox15	0	1.67931	0.284	0.939	0
ECM Remote Zone	Up	Spag5.1	0	1.72389	0.128	0.355	0
ECM Remote Zone	Up	Lpin1	0	1.99246	0.173	0.376	0
ECM Remote Zone	Up	AABR07068341.1	0	2.0546	0.217	0.472	0
