# Supplementary material for: Regional and cell specific bioactivity of injectable extracellular matrix biomaterials in myocardial infarction
Source: Nat Commun. 2025 Nov 24;16:10387. doi: 10.1038/s41467-025-65351-5 (PMC12644877; doi:10.1038/s41467-025-65351-5)
Supplement: Supplementary file 14 — Supplementary Data 12 [file 41467_2025_65351_MOESM14_ESM.xlsx]

## Sheet: BiomaterialsforCardiacRepair_Su
Supplementary Data 12. Coarse Cluster Markers for Chronic Model
Cell Type	Gene	p_val	avg_log2FC	pct.1	pct.2	p_val_adj
CM	AABR07052585.1	0	5.26291	0.967	0.256	0
CM	Tnni3k	0	4.67958	0.929	0.237	0
CM	Acacb	0	4.39906	0.953	0.265	0
CM	Obscn	0	4.86967	0.958	0.283	0
CM	Trim63	0	4.94617	0.919	0.258	0
CM	Myh7b	0	4.6779	0.883	0.227	0
CM	Kcnq1	0	4.94778	0.949	0.295	0
CM	Mlip	0	4.12554	0.918	0.267	0
CM	Myocd	0	4.22145	0.904	0.28	0
CM	Ldb3	0	4.35873	0.987	0.365	0
CM	Nexn	0	3.54917	0.982	0.361	0
CM	Shroom3	0	4.27657	0.862	0.246	0
CM	Sgcd	0	2.88843	0.901	0.289	0
CM	Fhl2	0	4.48678	0.943	0.333	0
CM	Actn2	0	3.98978	0.914	0.31	0
CM	Cdh2	0	3.61936	0.949	0.346	0
CM	Mypn	0	4.58855	0.789	0.196	0
CM	Kcnd3	0	4.72316	0.892	0.305	0
CM	Art1	0	6.07738	0.59	0.006	0
CM	Ppip5k2	0	3.48622	0.928	0.346	0
CM	Trdn	0	3.82031	0.878	0.297	0
CM	Akap6	0	3.28721	0.96	0.38	0
CM	Asb2	0	4.29825	0.887	0.311	0
CM	Rbm20	0	5.19388	0.984	0.413	0
CM	Fgf1	0	3.75866	0.891	0.321	0
CM	Asb18	0	4.60192	0.792	0.223	0
CM	Mybpc3	0	4.81904	0.992	0.424	0
CM	Kcng2	0	4.86958	0.788	0.22	0
CM	Ptpn3	0	3.36476	0.88	0.312	0
CM	Myom2	0	4.18081	0.918	0.353	0
CM	Rilpl1	0	3.31176	0.861	0.297	0
CM	Ryr3	0	3.3372	0.794	0.231	0
CM	Coro6	0	4.39415	0.765	0.206	0
CM	Mylk3	0	4.01294	0.841	0.283	0
CM	Rnf207	0	4.4258	0.766	0.218	0
CM	Cacnb2	0	2.72432	0.919	0.373	0
CM	Fhod3	0	4.04167	0.977	0.433	0
CM	Fbxl2	0	5.32627	0.596	0.052	0
CM	Macrod1	0	4.12523	0.877	0.343	0
CM	Rbfox1	0	4.09318	0.835	0.302	0
CM	Myom1	0	3.18412	0.844	0.313	0
CM	Sacs	0	2.93686	0.843	0.312	0
CM	Phf24	0	4.02633	0.586	0.058	0
CM	Synpo2	0	2.54206	0.906	0.379	0
CM	Casq2	0	3.77308	0.843	0.318	0
CM	Dmpk	0	3.08383	0.885	0.361	0
CM	Srpk3	0	4.75008	0.7	0.179	0
CM	Nrap	0	4.20096	0.863	0.343	0
CM	Slco5a1	0	4.72779	0.727	0.208	0
CM	Scn5a	0	4.73467	0.805	0.291	0
CM	Ivns1abp	0	3.17785	0.918	0.404	0
CM	Ppargc1b	0	3.25188	0.89	0.383	0
CM	Speg	0	3.62707	0.781	0.274	0
CM	Pde4dip	0	4.37264	0.998	0.508	0
CM	Fsd2	0	4.69104	0.734	0.246	0
CM	Trim55	0	4.31987	0.787	0.3	0
CM	AABR07065190.1	0	4.25177	0.54	0.056	0
CM	Ccdc141	0	3.1352	0.953	0.469	0
CM	Naca	0	3.15523	0.797	0.315	0
CM	Mtss1	0	2.41751	0.928	0.447	0
CM	Cux2	0	5.2874	0.738	0.259	0
CM	Alpk3	0	4.58372	0.826	0.349	0
CM	Cacna1c	0	2.59573	0.919	0.443	0
CM	Pln	0	3.11585	0.934	0.472	0
CM	Tbc1d4	0	2.37669	0.88	0.418	0
CM	Gba3	0	4.03982	0.532	0.071	0
CM	Rcan2	0	2.25832	0.944	0.484	0
CM	Vegfa	0	3.40985	0.992	0.533	0
CM	Lmo7	0	2.25377	0.926	0.479	0
CM	Sypl2	0	3.66198	0.464	0.02	0
CM	Myo18b	0	4.72306	0.745	0.309	0
CM	Apeg3	0	1.86186	0.426	0.001	0
CM	Cmya5	0	2.7956	0.844	0.423	0
CM	Sorbs2	0	1.92252	0.933	0.521	0
CM	Mybpc2	0	3.24472	0.426	0.016	0
CM	Hcn4	0	3.70405	0.48	0.072	0
CM	Popdc3	0	7.25281	0.408	0	0
CM	Atp2a2	0	2.85571	0.975	0.569	0
CM	Tnni3	0	3.65721	0.994	0.589	0
CM	AABR07031164.1	0	3.00317	0.4	0.001	0
CM	Myo3b	0	4.7637	0.436	0.041	0
CM	Ryr2	0	4.57644	0.992	0.6	0
CM	RGD1565355	0	2.02381	0.957	0.566	0
CM	Tnnt2	0	3.54061	0.994	0.604	0
CM	Dusp5	0	3.91161	0.409	0.022	0
CM	Gja3	0	4.68486	0.479	0.096	0
CM	Sorbs1	0	3.04683	0.988	0.621	0
CM	Myl3	0	2.57497	0.913	0.552	0
CM	AABR07068046.1	0	4.60747	0.369	0.012	0
CM	Aspdh	0	4.3013	0.355	0.001	0
CM	Bcl11b	0	2.07897	0.363	0.012	0
CM	Tpm1	0	2.01076	0.962	0.622	0
CM	AABR07030527.1	0	4.49088	0.339	0	0
CM	Ankrd1	0	2.98369	0.921	0.586	0
CM	AABR07049033.1	0	2.06847	0.382	0.053	0
CM	Slc8a1	0	2.25038	0.982	0.656	0
CM	Cacng6	0	4.4952	0.328	0.006	0
CM	AC130940.1	0	5.54203	0.375	0.055	0
CM	Myh6	0	3.56287	0.984	0.677	0
CM	Dmd	0	3.26061	0.99	0.706	0
CM	Rd3l	0	4.48849	0.296	0.012	0
CM	AABR07026021.1	0	4.26171	0.283	0.001	0
CM	Tnfrsf19	2.43725e-307	0.900006	0.491	0.063	4.8745e-304
CM	Kcnj3	4.15429e-307	3.96232	0.781	0.229	8.30858e-304
CM	Oxct1	6.02228e-307	2.72342	0.865	0.342	1.20446e-303
CM	AC110709.2	3.80338e-306	4.70225	0.634	0.177	7.60675e-303
CM	Vash2	7.22316e-306	4.69157	0.657	0.121	1.44463e-302
CM	Svil	1.95016e-300	2.58692	0.851	0.395	3.90031e-297
CM	Nav2	1.67701e-299	2.19862	0.863	0.381	3.35401e-296
CM	Kcnj12	2.30244e-299	1.70475	0.369	0.069	4.60489e-296
CM	Tesc	2.79319e-299	3.87476	0.767	0.298	5.58637e-296
CM	Lrrc2	1.31982e-297	4.07464	0.758	0.314	2.63964e-294
CM	LOC102546683	2.32674e-291	3.55854	0.346	0.013	4.65348e-288
CM	Hs3st5	4.60409e-290	4.07368	0.756	0.251	9.20819e-287
CM	Jph2	1.83968e-289	3.58223	0.751	0.245	3.67936e-286
CM	Parm1	5.76416e-289	3.59257	0.792	0.331	1.15283e-285
CM	Polr2m	6.76785e-289	2.449	0.88	0.444	1.35357e-285
CM	Smyd1	1.92152e-288	4.11274	0.741	0.186	3.84304e-285
CM	Fam228b	2.13473e-288	3.48419	0.274	0.001	4.26946e-285
CM	Cacna2d2	2.17144e-288	4.10967	0.613	0.139	4.34288e-285
CM	Myh7	1.09298e-287	3.20589	0.89	0.501	2.18595e-284
CM	Wwc1	2.46608e-283	3.82442	0.46	0.105	4.93216e-280
CM	Ppara	6.78011e-282	4.34608	0.716	0.166	1.35602e-278
CM	Klhl40	7.21526e-282	2.91857	0.433	0.094	1.44305e-278
CM	Pla2g7	1.78923e-280	3.63779	0.517	0.1	3.57846e-277
CM	Wnk2	2.09022e-279	4.47278	0.712	0.205	4.18044e-276
CM	Gabrb2	3.18043e-279	3.27545	0.458	0.098	6.36087e-276
CM	Tmem163	5.27138e-276	2.34332	0.455	0.066	1.05428e-272
CM	Efcab6	1.68041e-274	5.25427	0.426	0.097	3.36082e-271
CM	Mapt	3.24393e-274	3.45444	0.727	0.283	6.48785e-271
CM	Fbxo40	4.79048e-274	4.45823	0.62	0.159	9.58096e-271
CM	Kcnk3	9.14907e-273	3.87288	0.542	0.091	1.82981e-269
CM	Ank3	1.0925e-272	1.78345	0.863	0.434	2.18499e-269
CM	Dgkz	1.56521e-272	2.41354	0.816	0.399	3.13041e-269
CM	Sptb	2.52275e-272	4.41539	0.724	0.314	5.04549e-269
CM	Rasgrp1	3.03424e-272	1.11006	0.335	0.013	6.06848e-269
CM	AABR07025295.1	3.12558e-272	2.13647	0.88	0.411	6.25115e-269
CM	Slc30a3	3.27973e-271	6.07374	0.499	0.155	6.55945e-268
CM	Atp2b2	1.67377e-269	3.93453	0.688	0.251	3.34755e-266
CM	Fabp3	5.42988e-269	3.27741	0.778	0.351	1.08598e-265
CM	Pde4b	1.20147e-268	2.48947	0.849	0.331	2.40294e-265
CM	Xirp2	1.78693e-267	3.12036	0.778	0.4	3.57387e-264
CM	AC111831.1	1.73589e-266	4.19372	0.61	0.134	3.47179e-263
CM	Nebl	2.93767e-266	1.45064	0.904	0.461	5.87534e-263
CM	Rgs7	6.07888e-266	2.7485	0.572	0.116	1.21578e-262
CM	Corin	3.27401e-262	3.40181	0.761	0.289	6.54801e-259
CM	Nnt	1.28042e-259	2.39325	0.847	0.41	2.56084e-256
CM	Ppp1r14c	2.61935e-259	3.39806	0.751	0.215	5.2387e-256
CM	Lpar3	3.29294e-259	3.79718	0.478	0.119	6.58588e-256
CM	Oxr1	1.45835e-258	2.33993	0.809	0.415	2.9167e-255
CM	Slc16a10	3.9152e-257	3.40548	0.7	0.168	7.83041e-254
CM	Asb14	4.38082e-256	4.79206	0.592	0.218	8.76164e-253
CM	Pfkfb2	1.27845e-255	3.20719	0.764	0.319	2.55691e-252
CM	Hcn2	1.96927e-254	3.94937	0.428	0.103	3.93854e-251
CM	Arhgap21	2.24537e-254	1.78076	0.894	0.525	4.49073e-251
CM	Pde3a	2.93844e-254	1.34812	0.946	0.562	5.87688e-251
CM	Adk	7.48357e-254	2.18578	0.858	0.405	1.49671e-250
CM	Trak2	1.7078e-253	2.28851	0.832	0.435	3.4156e-250
CM	Abcc9	5.21321e-252	1.64749	0.873	0.427	1.04264e-248
CM	Tmem182	5.44736e-252	3.9656	0.73	0.238	1.08947e-248
CM	Neb	7.15791e-250	2.23173	0.525	0.119	1.43158e-246
CM	Drc3	4.92399e-249	3.85206	0.518	0.078	9.84799e-246
CM	Dtna	5.35009e-249	2.948	0.763	0.278	1.07002e-245
CM	Alpk2	1.76371e-248	4.45045	0.68	0.287	3.52741e-245
CM	Eya1	2.21686e-248	3.28133	0.608	0.15	4.43371e-245
CM	Tpd52l1	2.7689e-248	3.93389	0.712	0.309	5.53779e-245
CM	Epha3	3.56487e-248	3.26818	0.53	0.12	7.12974e-245
CM	Cacna1h	6.28274e-248	1.06365	0.525	0.11	1.25655e-244
CM	AC096301.1	1.96584e-246	4.44384	0.678	0.178	3.93168e-243
CM	Tmem196	2.55412e-246	2.95519	0.722	0.254	5.10824e-243
CM	Ppp1r12b	1.14728e-245	1.74057	0.921	0.56	2.29456e-242
CM	Acsl1	9.77946e-244	3.29299	0.737	0.363	1.95589e-240
CM	Inpp4b	1.51576e-243	1.79984	0.841	0.4	3.03152e-240
CM	Dhrs7c	1.53826e-241	4.66998	0.334	0.078	3.07651e-238
CM	Cap2	8.36649e-241	2.98704	0.734	0.264	1.6733e-237
CM	Tnik	3.70835e-239	2.18645	0.834	0.446	7.41669e-236
CM	Ppp2r3a	5.15717e-237	1.97661	0.839	0.42	1.03143e-233
CM	Srl	4.28497e-235	4.19232	0.642	0.177	8.56995e-232
CM	Rnf144b	1.78839e-233	2.67015	0.727	0.304	3.57677e-230
CM	Rrad	5.16703e-233	4.27826	0.68	0.314	1.03341e-229
CM	Rap1gap2	3.00775e-232	3.1062	0.721	0.309	6.0155e-229
CM	Abcc8	3.04451e-232	4.61693	0.459	0.137	6.08902e-229
CM	AABR07050449.1	4.74238e-231	3.64782	0.623	0.203	9.48476e-228
CM	Sctr	2.06884e-230	3.35249	0.509	0.12	4.13768e-227
CM	Tafa2	6.05089e-230	0.869283	0.438	0.05	1.21018e-226
CM	Chrna1	9.01017e-230	1.51359	0.32	0.001	1.80203e-226
CM	Pdlim3	2.22731e-229	2.44312	0.741	0.321	4.45461e-226
CM	Esrrg	8.09138e-229	2.53171	0.737	0.269	1.61828e-225
CM	Vcl	1.7171e-226	2.00344	0.805	0.402	3.4342e-223
CM	Dsp	2.05765e-225	2.70325	0.726	0.398	4.1153e-222
CM	AABR07044900.1	3.14071e-225	1.70593	0.838	0.381	6.28142e-222
CM	Cxadr	1.25978e-224	4.41201	0.502	0.123	2.51956e-221
CM	Tango2	2.35235e-224	2.53022	0.771	0.303	4.7047e-221
CM	AABR07031740.1	9.53126e-224	3.23098	0.682	0.24	1.90625e-220
CM	Pcdh7	2.41859e-223	3.7112	0.666	0.286	4.83718e-220
CM	Veph1	5.82862e-223	3.93089	0.654	0.264	1.16572e-219
CM	Pik3ap1	2.8842e-221	3.72088	0.615	0.169	5.7684e-218
CM	Ldhb	9.88606e-221	2.20911	0.794	0.392	1.97721e-217
CM	Unc45b	3.98619e-220	4.83398	0.513	0.14	7.97239e-217
CM	Pank1	1.31194e-218	3.61191	0.691	0.295	2.62387e-215
CM	Ankrd9	1.56899e-218	5.67652	0.459	0.157	3.13799e-215
CM	Fam189a2	2.50631e-218	3.60216	0.542	0.101	5.01262e-215
CM	Adamts20	2.93748e-218	1.1792	0.419	0.071	5.87495e-215
CM	Ube2ql1	5.21838e-218	4.35842	0.489	0.099	1.04368e-214
CM	AABR07007026.1	1.20641e-217	4.29285	0.603	0.167	2.41283e-214
CM	Arhgap26	1.21912e-216	1.83598	0.848	0.393	2.43824e-213
CM	Fbxo32	1.3485e-216	2.56475	0.78	0.37	2.697e-213
CM	AABR07058170.1	1.64177e-216	3.30748	0.566	0.139	3.28354e-213
CM	AABR07035916.1	2.03266e-216	1.43953	0.936	0.581	4.06532e-213
CM	Gmpr	1.15194e-215	3.60985	0.65	0.232	2.30387e-212
CM	Dpf3	7.95986e-214	3.34825	0.698	0.222	1.59197e-210
CM	Bzw2	2.68372e-213	2.67965	0.723	0.332	5.36745e-210
CM	Limch1	4.7666e-213	1.6344	0.885	0.529	9.53319e-210
CM	Bcl11a	5.6014e-213	4.15968	0.563	0.223	1.12028e-209
CM	Adra1a	1.21178e-212	2.80694	0.689	0.243	2.42355e-209
CM	Grb14	2.67342e-210	2.58718	0.726	0.314	5.34685e-207
CM	Neurod4	4.47507e-210	3.90326	0.268	0	8.95014e-207
CM	Itga7	2.86061e-208	2.50989	0.697	0.322	5.72122e-205
CM	Casz1	2.15698e-207	2.98456	0.691	0.356	4.31397e-204
CM	Smpx	1.5924e-206	3.09256	0.701	0.313	3.1848e-203
CM	Trim7	2.79212e-206	3.32172	0.669	0.304	5.58425e-203
CM	Masp1	2.50015e-202	4.15166	0.482	0.128	5.0003e-199
CM	Trabd2b	5.96e-202	2.24046	0.752	0.325	1.192e-198
CM	Epb41l4b	8.21874e-201	2.80124	0.683	0.229	1.64375e-197
CM	Myoz2	3.62539e-200	3.76006	0.63	0.157	7.25078e-197
CM	Serf1	1.35655e-199	1.5072	0.383	0.011	2.7131e-196
CM	Spsb4	4.09443e-199	3.09027	0.677	0.236	8.18886e-196
CM	Trim54	2.45369e-198	3.67235	0.671	0.313	4.90737e-195
CM	Mitf	1.33067e-196	1.92872	0.793	0.363	2.66134e-193
CM	Nfatc2	3.71305e-196	2.73594	0.684	0.283	7.4261e-193
CM	Usp13	9.57813e-195	2.65453	0.72	0.372	1.91563e-191
CM	Me3	1.53128e-194	3.42668	0.66	0.319	3.06256e-191
CM	Ankh	2.13317e-191	2.08281	0.774	0.398	4.26634e-188
CM	Ppargc1a	5.83321e-190	3.55521	0.615	0.251	1.16664e-186
CM	Plbd1	3.03748e-189	3.97896	0.444	0.17	6.07497e-186
CM	B3galt2	6.71959e-189	3.44633	0.38	0.118	1.34392e-185
CM	Ehd4	1.98118e-188	1.73134	0.793	0.368	3.96236e-185
CM	Phyh	1.50931e-187	2.2204	0.76	0.397	3.01862e-184
CM	AABR07052585.2	7.45322e-187	4.40975	0.632	0.34	1.49064e-183
CM	Txlnb	1.88987e-185	3.9313	0.606	0.297	3.77975e-182
CM	Fgf12	2.45424e-185	2.66609	0.708	0.227	4.90848e-182
CM	Fgf13	1.65966e-183	3.90436	0.583	0.157	3.31932e-180
CM	Ky	8.3211e-183	4.35656	0.462	0.191	1.66422e-179
CM	Nppb	8.36602e-182	3.49006	0.644	0.268	1.6732e-178
CM	Dip2c	4.11657e-181	1.79172	0.825	0.484	8.23315e-178
CM	Rxfp1	3.53716e-180	3.93387	0.507	0.165	7.07433e-177
CM	Adcy5	6.39657e-180	1.78069	0.786	0.438	1.27931e-176
CM	Ckmt2	2.12432e-179	2.5665	0.7	0.366	4.24865e-176
CM	Slc38a1	1.00218e-178	3.24146	0.63	0.211	2.00437e-175
CM	Arhgap44	5.00518e-178	2.65812	0.669	0.267	1.00104e-174
CM	Enah	4.56934e-177	2.12122	0.728	0.287	9.13868e-174
CM	Samd4a	5.37328e-177	1.32324	0.925	0.653	1.07466e-173
CM	Rgs6	4.4931e-176	2.80932	0.623	0.241	8.9862e-173
CM	AABR07049292.1	3.52735e-175	2.81245	0.586	0.153	7.0547e-172
CM	Sgca	9.11842e-174	3.80549	0.564	0.266	1.82368e-170
CM	Mpp7	1.1543e-171	1.6159	0.752	0.296	2.3086e-168
CM	Cacna1a	2.08276e-171	2.23973	0.74	0.381	4.16552e-168
CM	Fam151a	8.07981e-171	1.25941	0.391	0.108	1.61596e-167
CM	Slc12a7	6.44326e-170	2.36881	0.698	0.34	1.28865e-166
CM	Prox1	7.17829e-170	2.19342	0.619	0.329	1.43566e-166
CM	Trim50	3.51779e-169	4.81567	0.414	0.146	7.03557e-166
CM	Mtus2	5.40576e-169	3.02441	0.614	0.268	1.08115e-165
CM	Bdnf	1.08228e-168	4.04551	0.55	0.165	2.16456e-165
CM	Adam19	3.24302e-168	1.45706	0.849	0.493	6.48604e-165
CM	Ptgfr	9.84419e-168	2.50789	0.567	0.131	1.96884e-164
CM	Cpe	2.74079e-167	3.01412	0.625	0.257	5.48157e-164
CM	Bche	2.89583e-167	2.89449	0.577	0.218	5.79166e-164
CM	Kif21a	5.63765e-166	3.7952	0.516	0.207	1.12753e-162
CM	AABR07017268.1	1.79039e-165	4.98807	0.419	0.155	3.58079e-162
CM	Erbb4	1.97122e-165	4.03622	0.583	0.224	3.94244e-162
CM	Myl4	4.471e-165	2.25872	0.35	0.083	8.942e-162
CM	Angpt1	5.72389e-165	2.29545	0.732	0.306	1.14478e-161
CM	Gpcpd1	7.66935e-165	2.14925	0.739	0.385	1.53387e-161
CM	Optn	2.59227e-164	2.39139	0.684	0.27	5.18454e-161
CM	Slc38a3	7.58691e-164	4.39588	0.469	0.136	1.51738e-160
CM	Nt5e	1.77726e-163	1.91268	0.697	0.258	3.55452e-160
CM	AABR07001519.1	2.10698e-163	1.56809	0.811	0.41	4.21395e-160
CM	Lrrc4b	4.04077e-163	4.32425	0.511	0.183	8.08154e-160
CM	Atp1b1	1.50749e-162	2.76326	0.632	0.239	3.01499e-159
CM	Pam	1.94006e-162	1.42358	0.895	0.585	3.88013e-159
CM	Lck	2.60344e-162	0.543547	0.414	0.064	5.20688e-159
CM	Slc4a3	2.9105e-162	2.814	0.621	0.269	5.82099e-159
CM	Tmod1	5.88266e-162	1.7912	0.725	0.288	1.17653e-158
CM	Pstpip2	1.34546e-161	2.6351	0.501	0.184	2.69092e-158
CM	Gadd45b	3.46848e-161	1.5596	0.375	0.107	6.93697e-158
CM	AABR07052523.2	1.1125e-160	5.18531	0.453	0.165	2.225e-157
CM	AABR07001573.2	1.34337e-160	0.638011	0.291	0.04	2.68674e-157
CM	Pygm	1.61969e-160	3.98822	0.589	0.281	3.23938e-157
CM	Slc20a2	2.22677e-160	2.35167	0.7	0.346	4.45354e-157
CM	Myl2	6.50205e-160	1.71394	0.733	0.472	1.30041e-156
CM	Man1c1	8.77296e-160	1.67163	0.827	0.462	1.75459e-156
CM	Lsamp	9.67167e-160	3.73177	0.536	0.164	1.93433e-156
CM	Adra1b	9.31712e-159	4.08636	0.52	0.169	1.86342e-155
CM	AABR07044049.1	1.64104e-158	2.02764	0.714	0.328	3.28208e-155
CM	Scn1a	2.85253e-157	3.88304	0.533	0.182	5.70507e-154
CM	LOC100912195	1.33167e-156	2.10757	0.455	0.148	2.66333e-153
CM	Ptprd	5.62714e-154	1.49796	0.813	0.441	1.12543e-150
CM	Rimbp2	6.08291e-153	2.2938	0.662	0.31	1.21658e-149
CM	Flnc	7.37688e-153	3.57458	0.613	0.294	1.47538e-149
CM	Slc25a20	1.27216e-152	2.64501	0.649	0.34	2.54431e-149
CM	Rbm24	1.06957e-149	3.58258	0.467	0.151	2.13914e-146
CM	Wipf3	1.69611e-149	1.50771	0.746	0.368	3.39222e-146
CM	Gal3st3	7.57121e-149	4.3453	0.499	0.202	1.51424e-145
CM	Lbh	5.43102e-148	1.7136	0.757	0.423	1.0862e-144
CM	Cabcoco1	2.80023e-146	3.95981	0.546	0.178	5.60046e-143
CM	Ndrg4	4.11409e-146	3.78929	0.577	0.326	8.22817e-143
CM	Snta1	1.66493e-145	2.41012	0.614	0.22	3.32985e-142
CM	Pdgfc	2.58e-145	0.665638	0.362	0.087	5.16001e-142
CM	Lgr6	3.5375e-145	2.3528	0.657	0.355	7.07501e-142
CM	Rtn4rl1	9.91255e-145	1.89471	0.599	0.276	1.98251e-141
CM	Sphkap	2.05949e-144	4.36495	0.467	0.158	4.11898e-141
CM	Rmdn1	5.34493e-143	1.75132	0.758	0.353	1.06899e-139
CM	Ddc	7.77019e-143	3.21555	0.549	0.243	1.55404e-139
CM	Samd14	3.09798e-142	1.56201	0.444	0.143	6.19595e-139
CM	Ppp1r3a	3.70675e-142	3.64464	0.559	0.269	7.41349e-139
CM	Slc16a1	3.19302e-139	2.72143	0.635	0.265	6.38605e-136
CM	Ros1	1.42643e-138	5.02599	0.436	0.183	2.85286e-135
CM	Samd12	5.01017e-138	1.50019	0.683	0.261	1.00203e-134
CM	Snx31	5.41311e-138	1.15824	0.369	0.055	1.08262e-134
CM	Ckm	1.54776e-137	2.7919	0.632	0.382	3.09551e-134
CM	Gja1	3.77215e-137	2.2567	0.623	0.286	7.5443e-134
CM	Coq8a	7.4371e-137	3.53538	0.576	0.26	1.48742e-133
CM	AABR07034767.1	1.04617e-136	3.633	0.525	0.21	2.09234e-133
CM	Lhfpl2	7.11595e-136	2.11707	0.671	0.359	1.42319e-132
CM	Adhfe1	1.51493e-135	3.67915	0.521	0.257	3.02986e-132
CM	Pdlim5	2.92408e-134	1.14511	0.865	0.614	5.84815e-131
CM	AABR07031399.1	3.043e-134	1.87232	0.649	0.305	6.086e-131
CM	Lrrtm3	4.10129e-134	1.41793	0.547	0.224	8.20258e-131
CM	Pde7b	5.5275e-134	1.03111	0.858	0.528	1.1055e-130
CM	Ablim2	3.87372e-133	2.91274	0.509	0.235	7.74744e-130
CM	Anks1b	9.49393e-133	2.66557	0.501	0.155	1.89879e-129
CM	Popdc2	1.01805e-132	3.63294	0.546	0.258	2.0361e-129
CM	Gata4	3.04125e-131	1.27227	0.803	0.443	6.0825e-128
CM	Gnao1	7.1728e-131	1.59315	0.735	0.418	1.43456e-127
CM	Pcbp3	3.65329e-130	2.25206	0.63	0.332	7.30657e-127
CM	Art3	6.64014e-130	2.27897	0.606	0.272	1.32803e-126
CM	Usp2	7.20404e-130	3.49402	0.5	0.247	1.44081e-126
CM	Rxrg	7.30352e-129	1.90937	0.57	0.309	1.4607e-125
CM	Gria3	1.45782e-128	1.1658	0.837	0.444	2.91564e-125
CM	Lrrc7	5.69376e-128	3.52749	0.545	0.209	1.13875e-124
CM	Ppm1l	4.07068e-125	2.31026	0.607	0.262	8.14136e-122
CM	Zfp622	2.48255e-124	1.35013	0.739	0.362	4.96509e-121
CM	Slc22a23	9.70194e-123	2.34571	0.647	0.375	1.94039e-119
CM	Prkaa2	3.73637e-122	2.70789	0.552	0.259	7.47274e-119
CM	Frmd5	7.06997e-121	2.68766	0.539	0.212	1.41399e-117
CM	Hspb8	1.56282e-120	2.18507	0.605	0.301	3.12563e-117
CM	Ednra	9.68828e-120	1.34745	0.726	0.399	1.93766e-116
CM	Glb1l2	2.20583e-119	4.21065	0.483	0.23	4.41165e-116
CM	Fry	3.62391e-118	0.897152	0.902	0.606	7.24782e-115
CM	Ppm1e	5.81375e-117	2.08792	0.579	0.293	1.16275e-113
CM	Actc1	1.54664e-115	1.67292	0.657	0.374	3.09328e-112
CM	Homer1	9.38357e-115	2.02702	0.601	0.261	1.87671e-111
CM	Sfxn5	8.1109e-113	2.89659	0.562	0.25	1.62218e-109
CM	Sema5a	1.67786e-111	1.46082	0.666	0.311	3.35571e-108
CM	Msrb3	1.41013e-110	1.24293	0.759	0.42	2.82026e-107
CM	Nuak1	8.07732e-108	0.82242	0.754	0.459	1.61546e-104
CM	Fign	1.21e-105	1.3104	0.577	0.229	2.42001e-102
CM	Sh3kbp1	3.50006e-103	1.59709	0.63	0.363	7.00012e-100
CM	Shb	1.64542e-102	1.69501	0.653	0.403	3.29084e-99
CM	Mb	1.96205e-100	0.943155	0.838	0.554	3.9241e-97
CM	Efhd1	2.08291e-100	1.26078	0.525	0.197	4.16581e-97
CM	Iqgap2	2.29527e-98	1.03628	0.579	0.248	4.59054e-95
CM	Ptpn13	2.56731e-98	1.62611	0.596	0.267	5.13461e-95
CM	Chst15	3.72278e-98	1.25147	0.571	0.263	7.44556e-95
CM	Tox3	3.7811e-97	1.74217	0.577	0.318	7.5622e-94
CM	Crim1	1.99048e-95	0.716374	0.851	0.587	3.98095e-92
CM	Dlgap1	8.42844e-95	1.17632	0.666	0.386	1.68569e-91
CM	Clic5	1.19975e-92	0.727483	0.788	0.501	2.3995e-89
CM	Palm2	1.73563e-92	0.775502	0.7	0.364	3.47126e-89
CM	Ikzf2	2.0174e-91	0.688208	0.603	0.28	4.03481e-88
CM	Gbe1	2.80084e-91	1.15338	0.698	0.386	5.60169e-88
CM	Clybl	1.03793e-90	1.14818	0.672	0.389	2.07586e-87
CM	Tspan18	2.56712e-90	1.14821	0.692	0.378	5.13425e-87
CM	Tec	2.33669e-88	0.480564	0.523	0.187	4.67338e-85
CM	Abcb4	6.03828e-88	1.19362	0.625	0.324	1.20766e-84
CM	Egln3	8.31816e-86	1.55418	0.572	0.285	1.66363e-82
CM	Itga9	1.10565e-85	1.00143	0.826	0.546	2.21129e-82
CM	Lrrc10	2.03902e-85	2.86951	0.398	0.141	4.07804e-82
CM	Ralgapa2	7.7716e-85	0.678569	0.817	0.53	1.55432e-81
CM	Tmem51	9.33308e-82	0.668622	0.564	0.306	1.86662e-78
CM	Ccdc3	3.11678e-81	0.307691	0.53	0.227	6.23357e-78
CM	Me1	4.2917e-81	0.614733	0.618	0.272	8.5834e-78
CM	Gramd1b	2.41318e-78	1.16511	0.545	0.234	4.82637e-75
CM	Eva1c	7.48507e-78	1.22982	0.583	0.296	1.49701e-74
CM	Col24a1	8.08955e-78	0.352054	0.591	0.324	1.61791e-74
CM	Csrp2	2.92189e-77	0.439452	0.521	0.252	5.84379e-74
CM	Sntb1	1.67505e-75	1.36955	0.569	0.312	3.35009e-72
CM	Lekr1	1.28758e-74	1.05703	0.579	0.275	2.57516e-71
CM	Ntn4	1.68559e-74	0.518222	0.698	0.442	3.37119e-71
CM	Esr1	1.10068e-73	1.69182	0.486	0.194	2.20135e-70
CM	Nrxn3	1.09619e-70	0.353074	0.513	0.199	2.19238e-67
CM	Mt1	4.70364e-69	0.935565	0.348	0.059	9.40729e-66
CM	Man1a1	3.02219e-68	0.596861	0.756	0.421	6.04439e-65
CM	Sox6	1.96525e-63	0.44908	0.81	0.542	3.93049e-60
CM	Foxp2	1.96835e-63	0.588205	0.644	0.34	3.9367e-60
CM	AC134204.1	7.50034e-56	0.437138	0.644	0.354	1.50007e-52
CM	Fhad1	5.84416e-51	0.648014	0.348	0.095	1.16883e-47
CM	Stxbp6	2.22707e-43	0.383903	0.779	0.5	4.45413e-40
EC	Cyyr1	0	3.40828	0.949	0.499	0
EC	Ccdc85a	0	2.98711	0.868	0.421	0
EC	Ptprb	0	3.08937	0.868	0.425	0
EC	Adgrf5	0	3.1964	0.923	0.487	0
EC	Prkch	0	3.1106	0.854	0.426	0
EC	Shank3	0	3.10584	0.901	0.481	0
EC	Flt1	0	3.31103	0.863	0.456	0
EC	Etl4	0	2.78386	0.957	0.584	0
EC	Arhgap31	0	2.842	0.938	0.572	0
EC	Dach1	0	3.19107	0.96	0.603	0
EC	Itpkb	0	2.70653	0.902	0.57	0
EC	Cdh13	0	2.19247	0.97	0.718	0
EC	Fli1	5.16457e-300	2.51142	0.896	0.579	1.03291e-296
EC	Kitlg	5.24599e-267	3.04871	0.843	0.454	1.0492e-263
EC	AABR07001734.1	7.54973e-255	2.5354	0.337	0.026	1.50995e-251
EC	Adgrl4	1.3867e-243	2.91855	0.8	0.397	2.7734e-240
EC	Dnm3	8.34499e-242	2.46284	0.863	0.509	1.669e-238
EC	Egfl7	2.15223e-224	2.75114	0.795	0.456	4.30446e-221
EC	Ablim3	1.04666e-220	3.17919	0.76	0.396	2.09333e-217
EC	Epas1	1.04996e-211	2.35973	0.852	0.577	2.09993e-208
EC	Myrip	1.78709e-198	3.37745	0.721	0.369	3.57419e-195
EC	Emcn	5.12747e-197	2.59111	0.761	0.443	1.02549e-193
EC	Eng	8.6167e-194	2.15835	0.839	0.554	1.72334e-190
EC	AABR07007642.1	3.14416e-187	3.58522	0.719	0.341	6.28832e-184
EC	Cd109	6.93129e-186	3.22638	0.385	0.064	1.38626e-182
EC	Mcf2l	1.5135e-180	3.26757	0.698	0.32	3.02699e-177
EC	Dll1	8.56708e-176	3.74457	0.373	0.089	1.71342e-172
EC	Lrg1	5.79436e-175	2.65922	0.383	0.055	1.15887e-171
EC	Myo10	5.4067e-170	3.00825	0.741	0.443	1.08134e-166
EC	Podxl	1.91574e-165	3.18716	0.704	0.343	3.83147e-162
EC	Eepd1	7.96567e-151	2.73484	0.723	0.428	1.59313e-147
EC	Akr1c15	2.25816e-140	2.49242	0.698	0.381	4.51633e-137
EC	Meox2	1.14753e-138	2.68625	0.671	0.414	2.29506e-135
EC	Rasa4	1.22995e-137	3.23336	0.683	0.312	2.4599e-134
EC	Prss12	1.59544e-133	0.899531	0.275	0.02	3.19088e-130
EC	Kdr	1.83381e-133	2.72677	0.709	0.408	3.66761e-130
EC	Fabp4	1.4276e-130	3.09219	0.657	0.397	2.85521e-127
EC	Sox17	7.94452e-129	3.06326	0.436	0.113	1.5889e-125
EC	Palmd	2.18214e-128	2.68864	0.66	0.362	4.36429e-125
EC	Cadps2	3.46666e-128	3.14565	0.653	0.367	6.93332e-125
EC	Hmcn1	7.98088e-122	1.77432	0.728	0.448	1.59618e-118
EC	Mgmt	3.41238e-118	2.08185	0.734	0.426	6.82476e-115
EC	Aqp1	1.81743e-115	3.21012	0.616	0.284	3.63485e-112
EC	Spns2	7.70865e-107	2.77185	0.581	0.234	1.54173e-103
EC	Cxcl12	2.06441e-105	2.77269	0.636	0.374	4.12883e-102
EC	Lcp1	5.21461e-105	0.49409	0.416	0.162	1.04292e-101
EC	Rsad2	1.16783e-103	2.88272	0.43	0.175	2.33567e-100
EC	Slc27a2	9.27158e-99	2.06249	0.277	0.023	1.85432e-95
EC	Cdk19	1.0949e-95	2.06977	0.719	0.444	2.18979e-92
EC	E2f7	5.5376e-94	0.267863	0.339	0.08	1.10752e-90
EC	Thsd7a	6.26222e-93	3.12978	0.608	0.291	1.25244e-89
EC	Notch4	7.01969e-90	3.20663	0.54	0.276	1.40394e-86
EC	Nrp2	1.03661e-80	2.04882	0.628	0.363	2.07322e-77
EC	Wt1	1.55432e-78	3.57565	0.465	0.182	3.10864e-75
EC	Sox13	3.33314e-63	1.8988	0.606	0.34	6.66627e-60
EC	Tmem26	6.90021e-48	2.21201	0.435	0.173	1.38004e-44
Endocardiac Cells	Il1b	5.88363e-202	4.03273	0.272	0.004	1.17673e-198
Endocardiac Cells	Cgnl1	5.69563e-99	5.92146	0.986	0.39	1.13913e-95
Endocardiac Cells	LOC108348771	2.16312e-81	3.61832	0.259	0.004	4.32624e-78
Endocardiac Cells	Pkhd1l1	1.02922e-77	4.14579	0.946	0.43	2.05844e-74
Endocardiac Cells	Hmcn11	1.29678e-77	3.91493	0.959	0.495	2.59356e-74
Endocardiac Cells	LOC691995	1.22567e-72	5.62258	0.34	0.037	2.45135e-69
Endocardiac Cells	Tmem45b	1.77106e-66	2.84245	0.272	0.008	3.54212e-63
Endocardiac Cells	Mest	5.60895e-60	6.14671	0.313	0.035	1.12179e-56
Endocardiac Cells	Ltbp1	1.74761e-59	3.32088	0.918	0.613	3.49523e-56
Endocardiac Cells	Nrg1	3.25012e-59	7.23542	0.844	0.4	6.50024e-56
Endocardiac Cells	Cdh11	1.82872e-55	3.71419	0.884	0.448	3.65744e-52
Endocardiac Cells	Gmds	5.40857e-54	2.55977	0.939	0.633	1.08171e-50
Endocardiac Cells	Vwf	9.95991e-51	3.60587	0.844	0.438	1.99198e-47
Endocardiac Cells	Pgm5	5.07355e-48	3.9114	0.837	0.479	1.01471e-44
Endocardiac Cells	Wnt9b	1.19302e-46	3.51783	0.313	0.034	2.38603e-43
Endocardiac Cells	Slc9a9	6.57246e-41	2.73204	0.837	0.447	1.31449e-37
Endocardiac Cells	Bmp6	2.29974e-40	3.53535	0.83	0.551	4.59948e-37
Endocardiac Cells	Chn2	3.38454e-38	3.07153	0.789	0.424	6.76909e-35
Endocardiac Cells	Gpm6a	1.00928e-37	2.89407	0.837	0.539	2.01856e-34
Endocardiac Cells	Smoc1	9.59694e-35	6.40193	0.605	0.216	1.91939e-31
Endocardiac Cells	Eng1	1.92153e-32	1.72897	0.878	0.607	3.84307e-29
Endocardiac Cells	Zmat4	1.22374e-31	6.67191	0.612	0.218	2.44748e-28
Endocardiac Cells	Klhl29	3.37628e-25	2.96182	0.714	0.437	6.75257e-22
Endocardiac Cells	Gria2	5.87042e-25	4.13145	0.354	0.061	1.17408e-21
Endocardiac Cells	Sncaip	3.93193e-24	3.61376	0.646	0.387	7.86387e-21
Endocardiac Cells	RGD1305807	2.55294e-22	2.90378	0.299	0.046	5.10587e-19
Endocardiac Cells	Npr3	2.59605e-21	5.29603	0.619	0.261	5.1921e-18
Endocardiac Cells	Emcn1	4.1472e-21	2.13196	0.769	0.503	8.29441e-18
Endocardiac Cells	Grm3	6.97128e-19	3.20342	0.299	0.028	1.39426e-15
Endocardiac Cells	AABR07016779.1	1.28435e-14	1.95579	0.299	0.045	2.5687e-11
Endocardiac Cells	LOC100911486	1.77352e-14	4.05214	0.408	0.12	3.54705e-11
Endocardiac Cells	Tp53inp2	2.01847e-09	1.71358	0.082	0.403	4.03694e-06
Endocardiac Cells	Pfkfb3	4.35803e-08	0.342729	0.129	0.389	8.71606e-05
Endocardiac Cells	Ppp1r3c	7.15924e-08	3.65941	0.034	0.303	0.000143185
Endocardiac Cells	Gng10	6.40256e-07	1.21377	0.054	0.313	0.00128051
Endocardiac Cells	LOC691083	2.34478e-06	0.437541	0.122	0.392	0.00468956
Endocardiac Cells	LOC100911847	2.87489e-06	0.306295	0.184	0.434	0.00574977
Endocardiac Cells	Mamdc2	1.90865e-05	0.569279	0.156	0.441	0.0381729
Fibs	C1qtnf7	0	3.4521	0.893	0.444	0
Fibs	C7	0	3.46621	0.765	0.335	0
Fibs	Tmeff2	0	3.47175	0.81	0.413	0
Fibs	Itgbl1	0	3.34154	0.848	0.452	0
Fibs	Ebf2	0	3.10335	0.914	0.532	0
Fibs	Zfp385d	0	2.50581	0.889	0.511	0
Fibs	Gpc6	0	2.64914	0.972	0.615	0
Fibs	Col3a1	0	2.94589	0.875	0.52	0
Fibs	Bicc1	3.00985e-307	2.29738	0.86	0.581	6.0197e-304
Fibs	Dcn	1.62358e-303	3.13438	0.792	0.488	3.24716e-300
Fibs	Trps1	1.89817e-300	2.19849	0.873	0.588	3.79634e-297
Fibs	Cpq	1.97186e-297	3.21562	0.766	0.314	3.94372e-294
Fibs	Fbn1	3.11491e-297	2.88619	0.813	0.488	6.22982e-294
Fibs	AC111804.2	3.1328e-276	4.10359	0.31	0.011	6.2656e-273
Fibs	Pdgfra	2.18071e-251	3.53594	0.697	0.321	4.36142e-248
Fibs	Plod2	1.62575e-244	2.51919	0.784	0.503	3.2515e-241
Fibs	Gsn	2.42518e-239	2.81334	0.765	0.453	4.85035e-236
Fibs	Adamtsl3	1.77309e-222	2.92163	0.743	0.462	3.54619e-219
Fibs	Adamts2	3.95909e-222	2.74466	0.711	0.422	7.91817e-219
Fibs	Clmp	2.39834e-220	3.61529	0.674	0.327	4.79668e-217
Fibs	B4galnt3	8.56238e-218	3.4719	0.305	0.017	1.71248e-214
Fibs	Zeb2	2.68008e-217	1.29416	0.861	0.556	5.36017e-214
Fibs	Egr3	2.44028e-216	2.95864	0.309	0.02	4.88056e-213
Fibs	Dapk1	1.18888e-215	2.50632	0.752	0.394	2.37776e-212
Fibs	Abca8a	4.29421e-213	2.18182	0.758	0.495	8.58842e-210
Fibs	Dcst2	2.22974e-209	2.98169	0.254	0.004	4.45949e-206
Fibs	Nrxn1	2.47948e-209	2.82956	0.781	0.514	4.95897e-206
Fibs	Ccdc80	7.13242e-209	2.9445	0.695	0.407	1.42648e-205
Fibs	Axl	4.86213e-208	3.04514	0.682	0.384	9.72427e-205
Fibs	Col14a1	2.84804e-206	3.49071	0.68	0.403	5.69608e-203
Fibs	Fbln1	1.19013e-202	3.64927	0.676	0.259	2.38026e-199
Fibs	AABR07028499.1	2.53599e-199	5.41851	0.278	0.017	5.07198e-196
Fibs	Pid1	5.1218e-187	1.95652	0.741	0.415	1.02436e-183
Fibs	Opcml	5.69126e-176	3.37261	0.662	0.397	1.13825e-172
Fibs	Dclk1	7.00988e-175	2.82633	0.67	0.356	1.40198e-171
Fibs	Pde1a	1.1809e-174	2.83758	0.679	0.401	2.3618e-171
Fibs	Mrc2	3.7919e-174	3.89038	0.627	0.354	7.58381e-171
Fibs	Aldh1a3	3.66118e-166	3.87109	0.421	0.12	7.32237e-163
Fibs	Stk32b	7.01378e-165	1.40126	0.387	0.088	1.40276e-161
Fibs	Pdpn	1.99329e-164	1.57256	0.37	0.1	3.98658e-161
Fibs	Sntg2	1.9069e-162	3.10531	0.357	0.105	3.8138e-159
Fibs	Cxcl1	2.92053e-160	1.44705	0.349	0.063	5.84106e-157
Fibs	Crlf1	2.77597e-159	3.25436	0.453	0.182	5.55195e-156
Fibs	Robo1	1.02508e-153	3.23177	0.631	0.344	2.05016e-150
Fibs	Adgrd1	5.43049e-153	3.90113	0.563	0.256	1.0861e-149
Fibs	Has2	2.25712e-148	3.83875	0.413	0.139	4.51423e-145
Fibs	Ar	1.86536e-146	2.96676	0.638	0.35	3.73073e-143
Fibs	Necab1	5.55035e-145	3.19522	0.395	0.088	1.11007e-141
Fibs	Vcan	2.04915e-144	3.12117	0.601	0.334	4.09829e-141
Fibs	Gda	1.23891e-143	2.20443	0.657	0.394	2.47782e-140
Fibs	AABR07003304.2	4.57281e-141	2.18522	0.335	0.053	9.14561e-138
Fibs	Npffr2	9.85208e-140	3.91856	0.402	0.135	1.97042e-136
Fibs	Htra3	5.8402e-138	3.37243	0.594	0.245	1.16804e-134
Fibs	Egfr	3.06448e-137	3.43485	0.579	0.249	6.12897e-134
Fibs	AABR07001068.1	2.55078e-134	3.66867	0.43	0.138	5.10155e-131
Fibs	Ndst3	1.46379e-133	1.89343	0.417	0.148	2.92759e-130
Fibs	Uap1	4.79284e-133	2.99937	0.627	0.342	9.58567e-130
Fibs	Cacnb4	4.38575e-129	1.76088	0.368	0.091	8.77151e-126
Fibs	Tll2	6.09149e-129	2.62319	0.395	0.118	1.2183e-125
Fibs	Igfbp6	1.22903e-127	2.60912	0.438	0.172	2.45806e-124
Fibs	Adcy3	1.63341e-127	1.24053	0.414	0.162	3.26683e-124
Fibs	Sdc2	1.60268e-121	2.43171	0.666	0.413	3.20536e-118
Fibs	Tnnt3	4.55986e-119	3.47699	0.555	0.232	9.11971e-116
Fibs	Gfpt2	3.82771e-118	3.73774	0.524	0.215	7.65542e-115
Fibs	Efemp1	9.82703e-116	2.93396	0.44	0.16	1.96541e-112
Fibs	Enpp2	1.64265e-114	3.83804	0.541	0.186	3.2853e-111
Fibs	RGD1563354	8.0222e-114	3.67559	0.533	0.264	1.60444e-110
Fibs	Ltbp2	2.04224e-112	3.40106	0.518	0.246	4.08449e-109
Fibs	Pi16	1.05512e-107	3.21915	0.582	0.3	2.11023e-104
Fibs	Col6a6	4.08607e-102	3.49055	0.513	0.258	8.17215e-99
Fibs	Scara5	8.45273e-90	3.63754	0.5	0.247	1.69055e-86
Fibs	Pappa1	3.92787e-76	1.77865	0.396	0.121	7.85574e-73
Fibs	Rab27b	1.82319e-63	1.14961	0.391	0.128	3.64638e-60
Immune Cells	LOC102549869	0	8.25639	0.457	0.002	0
Immune Cells	AABR07003235.1	0	10.7828	0.414	0	0
Immune Cells	Clec4d	0	6.63441	0.405	0.003	0
Immune Cells	Clec7a	0	6.87842	0.31	0.001	0
Immune Cells	AABR07035722.1	0	11.2784	0.293	0	0
Immune Cells	RGD1560281	0	8.61127	0.284	0	0
Immune Cells	AABR07043667.1	0	6.65166	0.284	0.001	0
Immune Cells	Mmp8	0	7.00325	0.276	0	0
Immune Cells	Emb	0	6.28433	0.267	0.001	0
Immune Cells	AABR07052608.1	3.08769e-260	7.06376	0.302	0.003	6.17537e-257
Immune Cells	Ccr1	8.65393e-248	8.5271	0.44	0.001	1.73079e-244
Immune Cells	Tyrobp	4.16673e-241	7.32218	0.483	0.015	8.33346e-238
Immune Cells	Spn	6.1093e-229	5.07716	0.302	0.001	1.22186e-225
Immune Cells	Mmp12	3.40285e-214	9.90339	0.414	0.002	6.8057e-211
Immune Cells	Pipox	1.59096e-192	4.86531	0.371	0.001	3.18192e-189
Immune Cells	AABR07009154.1	5.55776e-184	3.8456	0.267	0.001	1.11155e-180
Immune Cells	Asgr2	2.93695e-169	8.14364	0.509	0.019	5.87389e-166
Immune Cells	Arhgap30	1.0279e-144	6.24324	0.414	0.017	2.0558e-141
Immune Cells	Hmgb3	1.04323e-136	1.60975	0.328	0.012	2.08645e-133
Immune Cells	Fam205a1	1.50316e-123	0.762179	0.431	0.015	3.00632e-120
Immune Cells	Cx3cr11	1.49831e-120	7.45386	0.491	0.015	2.99661e-117
Immune Cells	Cass4	1.12558e-98	5.71891	0.293	0.027	2.25116e-95
Immune Cells	Nckap1l	8.61777e-94	6.75356	0.526	0.056	1.72355e-90
Immune Cells	Lilrb2	4.58946e-85	5.58746	0.388	0.038	9.17893e-82
Immune Cells	Ubash3a	7.3932e-80	6.06209	0.293	0.036	1.47864e-76
Immune Cells	Spdef	1.21925e-78	0.929011	0.302	0.015	2.4385e-75
Immune Cells	Tlr7	2.43163e-76	5.62777	0.491	0.019	4.86327e-73
Immune Cells	AABR07029272.1	4.76381e-76	5.87559	0.534	0.054	9.52763e-73
Immune Cells	Glipr11	4.34144e-75	5.08657	0.474	0.053	8.68288e-72
Immune Cells	Hck	5.85216e-74	6.66843	0.638	0.104	1.17043e-70
Immune Cells	Zc3h12d	3.92981e-71	5.30701	0.336	0.054	7.85961e-68
Immune Cells	C5ar1	5.30509e-71	6.89817	0.328	0.014	1.06102e-67
Immune Cells	Tbx11	8.10829e-70	1.18909	0.457	0.055	1.62166e-66
Immune Cells	Nlrp3	1.105e-66	6.59782	0.586	0.087	2.21001e-63
Immune Cells	Esco2	1.14324e-65	2.72213	0.448	0.052	2.28649e-62
Immune Cells	LOC6900451	2.80651e-65	6.48086	0.586	0.089	5.61301e-62
Immune Cells	Matk1	5.07843e-65	6.63548	0.345	0.02	1.01569e-61
Immune Cells	Hoxb51	3.45429e-64	2.22958	0.379	0.023	6.90857e-61
Immune Cells	Cyth4	2.40021e-62	6.14537	0.578	0.075	4.80043e-59
Immune Cells	Kif11	9.74633e-62	1.86085	0.491	0.055	1.94927e-58
Immune Cells	Csf1r1	4.1252e-61	6.39605	0.517	0.068	8.25041e-58
Immune Cells	Cd41	5.38897e-61	5.96023	0.44	0.061	1.07779e-57
Immune Cells	Uroc1	1.44683e-60	0.968698	0.371	0.039	2.89366e-57
Immune Cells	Coro1a	5.42091e-59	5.62823	0.517	0.076	1.08418e-55
Immune Cells	Epsti1	1.64175e-58	5.24625	0.405	0.059	3.2835e-55
Immune Cells	RT1-Db1	1.65138e-58	5.96474	0.422	0.062	3.30277e-55
Immune Cells	Syk1	1.50637e-56	6.31066	0.466	0.047	3.01273e-53
Immune Cells	Ptprc	4.03158e-52	6.497	0.793	0.18	8.06316e-49
Immune Cells	Clec4e	8.65606e-52	6.13163	0.345	0.047	1.73121e-48
Immune Cells	Lcp11	3.05449e-51	5.70656	0.733	0.204	6.10899e-48
Immune Cells	Kif20b	1.70634e-48	1.80178	0.448	0.055	3.41267e-45
Immune Cells	Aoah	1.3953e-47	5.96111	0.647	0.174	2.79061e-44
Immune Cells	Plk41	1.59312e-47	3.56363	0.44	0.026	3.18624e-44
Immune Cells	RGD1559482	5.58504e-46	5.63404	0.534	0.075	1.11701e-42
Immune Cells	Acap11	2.16085e-45	4.00643	0.44	0.086	4.32171e-42
Immune Cells	AABR07006311.1	2.18147e-45	8.21377	0.31	0.002	4.36294e-42
Immune Cells	Melk1	1.94752e-44	0.915557	0.345	0.049	3.89504e-41
Immune Cells	Kcnk13	2.57891e-44	6.6873	0.534	0.102	5.15782e-41
Immune Cells	Itgam	4.42836e-44	6.67164	0.647	0.19	8.85672e-41
Immune Cells	Lilrb4	3.02855e-41	5.52321	0.388	0.085	6.05709e-38
Immune Cells	Rspo31	7.39954e-41	2.86826	0.276	0.025	1.47991e-37
Immune Cells	Notum	2.75605e-39	0.352094	0.397	0.047	5.5121e-36
Immune Cells	LOC100910636	4.67163e-39	5.85222	0.44	0.039	9.34327e-36
Immune Cells	Tbxas1	6.45678e-39	6.17494	0.621	0.179	1.29136e-35
Immune Cells	Csf3r	1.01174e-38	6.21115	0.336	0.039	2.02348e-35
Immune Cells	F13a1	4.62675e-37	5.26083	0.474	0.09	9.25351e-34
Immune Cells	AABR07072096.11	6.68928e-37	3.80972	0.302	0.019	1.33786e-33
Immune Cells	Selp	8.19556e-37	1.83169	0.405	0.07	1.63911e-33
Immune Cells	Ikzf11	1.1649e-36	5.9112	0.491	0.091	2.3298e-33
Immune Cells	Ciita1	4.98736e-36	6.05828	0.388	0.137	9.97473e-33
Immune Cells	Fcgr2a	8.53698e-36	6.63846	0.328	0.056	1.7074e-32
Immune Cells	Sgo2	3.61939e-35	1.66152	0.457	0.049	7.23877e-32
Immune Cells	Alox5	6.46423e-35	6.73014	0.379	0.128	1.29285e-31
Immune Cells	Arhgap15	6.70985e-35	4.89512	0.75	0.263	1.34197e-31
Immune Cells	Pstpip11	5.33083e-34	4.00716	0.647	0.154	1.06617e-30
Immune Cells	Kif4a	6.00203e-34	3.48007	0.466	0.097	1.20041e-30
Immune Cells	RGD13058071	2.46003e-33	1.87005	0.397	0.046	4.92005e-30
Immune Cells	Themis	6.42126e-32	3.91997	0.319	0.069	1.28425e-28
Immune Cells	Itgal	2.83011e-31	5.18049	0.44	0.111	5.66022e-28
Immune Cells	Nrg4	7.72824e-31	4.33863	0.353	0.064	1.54565e-27
Immune Cells	Fyb1	8.78677e-31	5.54966	0.586	0.169	1.75735e-27
Immune Cells	Pmel	1.10805e-30	0.7108	0.319	0.038	2.2161e-27
Immune Cells	Dpep2	7.98911e-30	0.869975	0.371	0.078	1.59782e-26
Immune Cells	Plac8	8.16715e-30	4.18862	0.466	0.077	1.63343e-26
Immune Cells	Il71	9.41646e-30	2.15757	0.388	0.063	1.88329e-26
Immune Cells	Cfh	6.10756e-29	3.97101	0.759	0.36	1.22151e-25
Immune Cells	Prkcb2	1.99748e-28	5.35589	0.483	0.143	3.99496e-25
Immune Cells	Dock8	2.73757e-26	3.44652	0.698	0.372	5.47514e-23
Immune Cells	Lrrc31	4.23196e-26	3.8012	0.345	0.071	8.46392e-23
Immune Cells	Nusap1	1.01531e-25	2.6118	0.405	0.048	2.03061e-22
Immune Cells	Inpp5d	1.3923e-24	4.05496	0.629	0.248	2.78459e-21
Immune Cells	Lilrb3a	1.58421e-24	4.39477	0.517	0.184	3.16842e-21
Immune Cells	Cenpf	1.98453e-24	2.51357	0.5	0.141	3.96906e-21
Immune Cells	P2ry6	2.11039e-24	4.99575	0.388	0.083	4.22078e-21
Immune Cells	Wdfy41	3.53115e-24	5.09807	0.405	0.104	7.0623e-21
Immune Cells	Lcp2	6.52445e-24	3.81337	0.595	0.24	1.30489e-20
Immune Cells	Cers6	8.8666e-24	2.96605	0.716	0.341	1.77332e-20
Immune Cells	Catsper3	1.03891e-23	3.21256	0.466	0.06	2.07782e-20
Immune Cells	Zeb22	1.08283e-23	1.41213	0.94	0.66	2.16566e-20
Immune Cells	S100a9	1.13135e-23	9.13844	0.414	0.091	2.2627e-20
Immune Cells	Trpc61	1.41464e-23	1.64884	0.5	0.146	2.82929e-20
Immune Cells	Stab1	1.82016e-23	5.45394	0.517	0.192	3.64031e-20
Immune Cells	Mbp	2.99273e-22	3.44058	0.603	0.247	5.98545e-19
Immune Cells	Prkcq2	4.75154e-22	4.63653	0.448	0.195	9.50308e-19
Immune Cells	Ccl2	7.1745e-22	2.04754	0.474	0.154	1.4349e-18
Immune Cells	Runx1	7.565e-22	3.13264	0.698	0.375	1.513e-18
Immune Cells	Ccl211	1.237e-21	0.304767	0.483	0.123	2.474e-18
Immune Cells	Fcer1g	1.53854e-21	4.38479	0.509	0.189	3.07708e-18
Immune Cells	Slfn4	1.70442e-21	4.78019	0.681	0.399	3.40884e-18
Immune Cells	Pkmyt1	2.75336e-21	2.07602	0.431	0.08	5.50672e-18
Immune Cells	Frmd4b1	2.22389e-19	2.4883	0.741	0.395	4.44779e-16
Immune Cells	Kcnt2	2.29255e-19	3.64197	0.629	0.313	4.5851e-16
Immune Cells	Itga41	2.3981e-19	4.30653	0.526	0.193	4.7962e-16
Immune Cells	Pstpip21	6.20496e-19	3.24354	0.603	0.256	1.24099e-15
Immune Cells	Ptpro	7.46757e-19	5.28933	0.491	0.178	1.49351e-15
Immune Cells	Anln	1.84821e-18	1.67422	0.552	0.188	3.69643e-15
Immune Cells	Mme	2.46603e-18	0.823047	0.466	0.117	4.93205e-15
Immune Cells	LOC1009114861	3.41412e-18	0.379654	0.474	0.12	6.82823e-15
Immune Cells	Slfn13	7.77958e-18	2.86219	0.56	0.298	1.55592e-14
Immune Cells	Ubash3b	1.63549e-17	2.08349	0.707	0.443	3.27097e-14
Immune Cells	Mctp21	2.27147e-16	4.71876	0.5	0.234	4.54295e-13
Immune Cells	Aspm	2.58585e-16	2.0076	0.431	0.111	5.17171e-13
Immune Cells	Irf4	4.51555e-16	3.67809	0.362	0.092	9.0311e-13
Immune Cells	Pak1	7.89809e-16	2.37391	0.353	0.071	1.57962e-12
Immune Cells	Colec121	1.7028e-15	2.2383	0.707	0.308	3.4056e-12
Immune Cells	Tnfrsf1b	2.00491e-15	2.95409	0.569	0.268	4.00981e-12
Immune Cells	Brca1	4.70476e-15	2.15554	0.586	0.216	9.40952e-12
Immune Cells	Lyn	5.52694e-15	2.0164	0.716	0.457	1.10539e-11
Immune Cells	Susd41	2.68301e-14	0.62886	0.388	0.099	5.36602e-11
Immune Cells	Abca1	4.53389e-14	1.72648	0.776	0.491	9.06777e-11
Immune Cells	LOC103693323	5.21463e-14	0.993636	0.448	0.14	1.04293e-10
Immune Cells	Dipk1a	6.32707e-14	2.36342	0.603	0.34	1.26541e-10
Immune Cells	Adgrg3	8.74292e-14	1.06474	0.405	0.124	1.74858e-10
Immune Cells	Dnmt3l	9.2528e-14	0.990457	0.345	0.055	1.85056e-10
Immune Cells	Kcnip1	1.53035e-13	1.51263	0.491	0.226	3.06069e-10
Immune Cells	Nnat1	1.77091e-13	1.61708	0.483	0.208	3.54182e-10
Immune Cells	Rhpn21	2.34315e-13	1.78411	0.5	0.209	4.68631e-10
Immune Cells	Sv2c	3.94406e-13	0.250528	0.474	0.125	7.88813e-10
Immune Cells	Ankrd55	9.6328e-13	1.36601	0.569	0.309	1.92656e-09
Immune Cells	Tec1	1.07269e-12	2.3218	0.543	0.266	2.14538e-09
Immune Cells	Igf1	1.36476e-12	2.42287	0.629	0.355	2.72952e-09
Immune Cells	C1qtnf9	2.38493e-12	0.421277	0.509	0.179	4.76985e-09
Immune Cells	Tmem63c	4.15179e-12	0.473933	0.431	0.163	8.30358e-09
Immune Cells	Satb2	5.93236e-12	0.955432	0.569	0.24	1.18647e-08
Immune Cells	S100a4	7.06168e-12	1.27118	0.509	0.198	1.41234e-08
Immune Cells	Mertk	1.09522e-11	2.72731	0.517	0.238	2.19045e-08
Immune Cells	Rhoh	1.29022e-11	2.93728	0.5	0.248	2.58044e-08
Immune Cells	Rab11fip4	1.56471e-11	1.68964	0.466	0.155	3.12942e-08
Immune Cells	Slc7a7	1.59503e-11	2.85083	0.526	0.276	3.19006e-08
Immune Cells	St8sia4	2.1388e-11	1.83091	0.612	0.359	4.2776e-08
Immune Cells	Pdpn1	2.68622e-11	0.525759	0.448	0.193	5.37244e-08
Immune Cells	Spp1	3.63939e-11	5.37127	0.457	0.159	7.27877e-08
Immune Cells	Kntc11	5.95498e-11	2.49014	0.509	0.257	1.191e-07
Immune Cells	Prph	1.64128e-10	1.13996	0.534	0.2	3.28256e-07
Immune Cells	Vim	2.54462e-10	1.51894	0.655	0.36	5.08923e-07
Immune Cells	AABR07054490.1	2.97938e-10	0.647901	0.586	0.234	5.95876e-07
Immune Cells	Tmem47	1.103e-09	0.666729	0.552	0.288	2.20601e-06
Immune Cells	Sfrp4	1.38733e-09	1.46535	0.345	0.094	2.77465e-06
Immune Cells	Angptl1	1.39538e-09	0.812521	0.552	0.255	2.79077e-06
Immune Cells	Brip1	1.56383e-09	1.34837	0.552	0.278	3.12767e-06
Immune Cells	Arhgap261	2.19918e-09	1.01437	0.759	0.501	4.39837e-06
Immune Cells	Smox	2.34613e-09	1.59498	0.509	0.247	4.69226e-06
Immune Cells	Ptgs1	5.77759e-09	1.8299	0.483	0.18	1.15552e-05
Immune Cells	Mark11	7.48014e-09	0.253753	0.543	0.234	1.49603e-05
Immune Cells	Thsd7b1	1.64115e-07	1.05793	0.431	0.171	0.000328231
Immune Cells	Aatk1	4.24948e-07	0.290127	0.5	0.225	0.000849897
Immune Cells	Kcnk2	6.52165e-07	0.443675	0.509	0.217	0.00130433
Immune Cells	Tnnt31	1.36481e-06	0.823454	0.638	0.343	0.00272963
Immune Cells	Slit2	1.03399e-05	0.347737	0.578	0.288	0.0206799
Immune Cells	Luzp2	1.20904e-05	0.309924	0.448	0.193	0.0241808
Lymphatic ECs	Fam205a	0	8.28011	0.603	0.01	0
Lymphatic ECs	Tbx1	1.09174e-193	7.86765	0.649	0.05	2.18349e-190
Lymphatic ECs	Kcnn2	4.04677e-181	4.88416	0.519	0.021	8.09353e-178
Lymphatic ECs	Apba2	7.99008e-161	7.13365	0.45	0.026	1.59802e-157
Lymphatic ECs	Vil11	5.59238e-155	4.47449	0.504	0.033	1.11848e-151
Lymphatic ECs	Rspo3	8.22291e-155	5.88907	0.55	0.017	1.64458e-151
Lymphatic ECs	AABR07013701.1	4.02291e-144	4.08312	0.45	0.011	8.04582e-141
Lymphatic ECs	AABR07060560.2	4.23082e-144	6.4773	0.511	0.022	8.46164e-141
Lymphatic ECs	Nsg2	5.76746e-144	6.1897	0.55	0.04	1.15349e-140
Lymphatic ECs	Hoxb5	1.50203e-128	5.87398	0.542	0.018	3.00406e-125
Lymphatic ECs	Cx3cr1	1.77823e-119	3.17024	0.473	0.014	3.55647e-116
Lymphatic ECs	AABR07068316.2	6.8402e-109	2.39591	0.45	0.017	1.36804e-105
Lymphatic ECs	Rufy4	9.6727e-108	3.58159	0.473	0.029	1.93454e-104
Lymphatic ECs	Mmrn1	2.35193e-107	8.16063	0.763	0.064	4.70386e-104
Lymphatic ECs	Sh3gl3	2.556e-97	6.51674	0.466	0.07	5.11201e-94
Lymphatic ECs	Il7	4.99488e-97	6.34592	0.588	0.057	9.98976e-94
Lymphatic ECs	Jaml	5.39234e-92	3.22389	0.458	0.045	1.07847e-88
Lymphatic ECs	Reln1	6.37596e-88	6.48054	0.954	0.303	1.27519e-84
Lymphatic ECs	Brinp1	7.92257e-88	2.32011	0.519	0.051	1.58451e-84
Lymphatic ECs	Melk	2.65261e-85	1.67458	0.519	0.044	5.30521e-82
Lymphatic ECs	Matk	6.72602e-83	2.29344	0.473	0.016	1.3452e-79
Lymphatic ECs	Chdh1	9.32948e-80	3.82123	0.45	0.021	1.8659e-76
Lymphatic ECs	Adh7	1.03858e-76	3.16874	0.473	0.021	2.07717e-73
Lymphatic ECs	Dtx1	5.78166e-71	6.61977	0.405	0.104	1.15633e-67
Lymphatic ECs	Pax3	9.67099e-68	1.06984	0.466	0.064	1.9342e-64
Lymphatic ECs	Gldn1	6.43618e-66	0.75048	0.511	0.012	1.28724e-62
Lymphatic ECs	AABR07063811.1	3.32076e-65	3.75401	0.466	0.065	6.64151e-62
Lymphatic ECs	Pkhd1l11	1.70913e-64	3.88831	0.931	0.431	3.41826e-61
Lymphatic ECs	Cmahp	7.62938e-62	5.20157	0.573	0.094	1.52588e-58
Lymphatic ECs	Ccl21	1.90575e-59	6.79718	0.55	0.121	3.81151e-56
Lymphatic ECs	Mpp71	6.6106e-57	3.23198	0.939	0.397	1.32212e-53
Lymphatic ECs	Ldb22	8.5826e-57	3.68936	0.908	0.456	1.71652e-53
Lymphatic ECs	Sema3d	5.39491e-54	4.53988	0.84	0.317	1.07898e-50
Lymphatic ECs	Slc38a4	3.44284e-52	4.27924	0.534	0.053	6.88568e-49
Lymphatic ECs	Flt4	3.50854e-51	4.86689	0.733	0.237	7.01708e-48
Lymphatic ECs	Chst9	3.69977e-50	2.03066	0.511	0.078	7.39953e-47
Lymphatic ECs	Nrp21	9.2508e-50	3.18296	0.893	0.407	1.85016e-46
Lymphatic ECs	Npnt	5.11312e-47	2.48498	0.534	0.105	1.02262e-43
Lymphatic ECs	Ralgapa21	9.40137e-47	2.58254	0.931	0.594	1.88027e-43
Lymphatic ECs	Cd4	2.12668e-46	1.39141	0.527	0.057	4.25336e-43
Lymphatic ECs	AABR07001573.21	1.45013e-44	2.06698	0.473	0.094	2.90027e-41
Lymphatic ECs	Cpne7	7.73012e-43	4.97664	0.595	0.135	1.54602e-39
Lymphatic ECs	Susd4	1.304e-42	3.62623	0.466	0.097	2.608e-39
Lymphatic ECs	Cdh12	2.37247e-42	1.58414	0.504	0.105	4.74493e-39
Lymphatic ECs	Tc2n	2.80396e-42	5.58952	0.718	0.263	5.60792e-39
Lymphatic ECs	Nr5a2	1.32778e-40	2.89145	0.511	0.107	2.65555e-37
Lymphatic ECs	Rab11fip1	2.20467e-39	1.71414	0.473	0.068	4.40935e-36
Lymphatic ECs	Adgrl41	3.19894e-39	2.16226	0.901	0.472	6.39789e-36
Lymphatic ECs	AABR07038983.1	9.90238e-39	0.733226	0.481	0.075	1.98048e-35
Lymphatic ECs	Hapln3	1.6279e-38	2.86997	0.496	0.053	3.2558e-35
Lymphatic ECs	Pde7b1	2.02898e-35	2.02059	0.931	0.603	4.05796e-32
Lymphatic ECs	Prox11	4.76534e-35	3.90628	0.687	0.394	9.53068e-32
Lymphatic ECs	Csf1r	6.11072e-35	0.592732	0.481	0.068	1.22214e-31
Lymphatic ECs	Sema3a	9.21515e-35	5.59492	0.634	0.242	1.84303e-31
Lymphatic ECs	Nxn	1.10811e-34	2.52195	0.878	0.561	2.21621e-31
Lymphatic ECs	Mctp11	1.32109e-34	3.33314	0.794	0.35	2.64219e-31
Lymphatic ECs	Clnk	4.00112e-34	0.950583	0.496	0.09	8.00224e-31
Lymphatic ECs	Ntn1	4.63826e-34	2.52379	0.878	0.563	9.27652e-31
Lymphatic ECs	Klhl4	3.20126e-33	3.74482	0.748	0.32	6.40253e-30
Lymphatic ECs	Efna5	4.69766e-33	4.29551	0.649	0.278	9.39531e-30
Lymphatic ECs	Plxdc21	7.46347e-33	2.11193	0.901	0.583	1.49269e-29
Lymphatic ECs	Olfml2a	1.21526e-32	3.39272	0.565	0.195	2.43053e-29
Lymphatic ECs	Kalrn1	5.87492e-32	1.6411	0.893	0.616	1.17498e-28
Lymphatic ECs	Cysltr1	7.0217e-30	0.295349	0.45	0.098	1.40434e-26
Lymphatic ECs	Abi3bp	3.08637e-29	1.94327	0.832	0.512	6.17274e-26
Lymphatic ECs	AABR07049085.11	2.64659e-28	4.02389	0.733	0.311	5.29318e-25
Lymphatic ECs	Ston2	4.02948e-28	2.22918	0.809	0.42	8.05897e-25
Lymphatic ECs	Frmd4b	2.36806e-27	2.56201	0.725	0.395	4.73612e-24
Lymphatic ECs	Cenpe	3.33859e-27	0.752363	0.473	0.088	6.67717e-24
Lymphatic ECs	Ifit3	1.08969e-24	1.67355	0.504	0.151	2.17939e-21
Lymphatic ECs	Ciita	1.8246e-24	0.569185	0.443	0.135	3.6492e-21
Lymphatic ECs	Dapk11	1.99172e-24	1.68125	0.847	0.516	3.98345e-21
Lymphatic ECs	Tspan5	2.85568e-24	2.27575	0.794	0.435	5.71137e-21
Lymphatic ECs	Cp	4.21535e-24	3.03378	0.687	0.285	8.4307e-21
Lymphatic ECs	Procr	4.88251e-24	1.22015	0.504	0.131	9.76503e-21
Lymphatic ECs	Egfl71	8.69103e-24	1.88477	0.802	0.52	1.73821e-20
Lymphatic ECs	Casc4	3.58993e-23	2.93623	0.679	0.331	7.17986e-20
Lymphatic ECs	Galnt14	9.43104e-23	0.279032	0.511	0.186	1.88621e-19
Lymphatic ECs	Msr1	2.66726e-22	0.425924	0.489	0.104	5.33452e-19
Lymphatic ECs	Abo	8.07548e-22	3.77662	0.511	0.075	1.6151e-18
Lymphatic ECs	Sat1	1.50167e-21	2.65638	0.74	0.409	3.00334e-18
Lymphatic ECs	Icam11	2.79657e-21	1.8067	0.542	0.189	5.59314e-18
Lymphatic ECs	Nnat	3.26593e-21	2.07653	0.481	0.207	6.53185e-18
Lymphatic ECs	Adgre41	3.2957e-21	1.70558	0.504	0.139	6.5914e-18
Lymphatic ECs	Flrt2	5.92271e-21	2.99392	0.626	0.356	1.18454e-17
Lymphatic ECs	Kntc1	1.23425e-20	2.14348	0.534	0.256	2.4685e-17
Lymphatic ECs	Lyve1	1.53395e-20	4.94616	0.42	0.139	3.06791e-17
Lymphatic ECs	Wnt5b	2.13445e-20	1.51787	0.466	0.164	4.2689e-17
Lymphatic ECs	Trpc3	2.76361e-20	1.84926	0.588	0.247	5.52722e-17
Lymphatic ECs	AABR07027581.1	5.42372e-20	2.36558	0.687	0.393	1.08474e-16
Lymphatic ECs	Itgb41	6.79255e-20	2.07255	0.634	0.313	1.35851e-16
Lymphatic ECs	Fam189a1	1.07782e-19	4.16567	0.573	0.294	2.15563e-16
Lymphatic ECs	Lmcd1	1.15087e-19	2.13555	0.748	0.44	2.30173e-16
Lymphatic ECs	Prkch1	2.99178e-19	1.15068	0.863	0.507	5.98356e-16
Lymphatic ECs	Shc3	3.09687e-19	2.85023	0.534	0.235	6.19374e-16
Lymphatic ECs	Ptpn18	5.31656e-19	1.16255	0.45	0.155	1.06331e-15
Lymphatic ECs	Mapk101	8.5457e-19	2.93769	0.542	0.187	1.70914e-15
Lymphatic ECs	Nr2f2	2.27272e-18	3.21724	0.626	0.287	4.54544e-15
Lymphatic ECs	AABR07054000.1	2.4808e-18	2.2283	0.481	0.165	4.9616e-15
Lymphatic ECs	Pappa2	2.51996e-18	0.587978	0.473	0.153	5.03992e-15
Lymphatic ECs	Wdfy4	3.25366e-18	0.858684	0.481	0.101	6.50732e-15
Lymphatic ECs	Kcnh81	8.26837e-18	1.57823	0.542	0.138	1.65367e-14
Lymphatic ECs	Slc39a8	8.97754e-18	2.23685	0.534	0.268	1.79551e-14
Lymphatic ECs	Emcn2	1.86068e-17	1.3504	0.84	0.502	3.72136e-14
Lymphatic ECs	RGD1564053	7.44798e-17	1.1074	0.511	0.155	1.4896e-13
Lymphatic ECs	Mcm6	8.95124e-17	0.626973	0.481	0.082	1.79025e-13
Lymphatic ECs	Actn1	9.92921e-17	1.93465	0.725	0.462	1.98584e-13
Lymphatic ECs	Glis3	1.95694e-16	2.00676	0.725	0.436	3.91388e-13
Lymphatic ECs	Mafb	4.01176e-16	2.03021	0.542	0.226	8.02352e-13
Lymphatic ECs	Ablim21	5.48135e-16	2.48723	0.611	0.296	1.09627e-12
Lymphatic ECs	Lck1	6.27453e-16	0.619426	0.473	0.144	1.25491e-12
Lymphatic ECs	Lrrtm41	1.77691e-15	0.651125	0.489	0.167	3.55381e-12
Lymphatic ECs	Tspan181	2.08809e-15	1.4964	0.779	0.449	4.17618e-12
Lymphatic ECs	Fam83b	3.17776e-15	0.346543	0.504	0.107	6.35552e-12
Lymphatic ECs	Slc9a91	6.76546e-15	1.57532	0.763	0.45	1.35309e-11
Lymphatic ECs	Prkcq1	7.02579e-15	0.939171	0.481	0.193	1.40516e-11
Lymphatic ECs	St6galnac3	1.21545e-14	1.64779	0.702	0.361	2.43091e-11
Lymphatic ECs	Rhpn2	1.34775e-14	1.07756	0.519	0.207	2.6955e-11
Lymphatic ECs	Nebl1	2.20604e-14	1.05299	0.87	0.564	4.41208e-11
Lymphatic ECs	LOC682419	2.63617e-14	0.586166	0.45	0.129	5.27235e-11
Lymphatic ECs	Timp3	5.12484e-14	1.73948	0.779	0.527	1.02497e-10
Lymphatic ECs	Pgm51	1.6873e-13	1.00199	0.733	0.483	3.37459e-10
Lymphatic ECs	Prkcb1	2.23306e-13	0.708262	0.481	0.142	4.46612e-10
Lymphatic ECs	Gbp2	2.29011e-13	1.14836	0.534	0.228	4.58022e-10
Lymphatic ECs	Mctp2	4.55939e-13	1.71991	0.519	0.233	9.11877e-10
Lymphatic ECs	Angpt2	4.88902e-13	1.88414	0.573	0.292	9.77805e-10
Lymphatic ECs	Adamts15	1.56796e-12	1.51325	0.618	0.247	3.13592e-09
Lymphatic ECs	Ednrb	2.60111e-12	1.65959	0.573	0.299	5.20221e-09
Lymphatic ECs	Piezo2	2.62331e-12	2.69025	0.565	0.228	5.24662e-09
Lymphatic ECs	Ac1576	4.25988e-12	1.2907	0.519	0.199	8.51976e-09
Lymphatic ECs	Igfbp5	6.07661e-12	2.27597	0.588	0.264	1.21532e-08
Lymphatic ECs	Flvcr2	6.99392e-12	0.899557	0.557	0.234	1.39878e-08
Lymphatic ECs	Eln	2.40713e-11	1.28075	0.634	0.35	4.81426e-08
Lymphatic ECs	Rsad21	2.67918e-11	0.587331	0.504	0.222	5.35836e-08
Lymphatic ECs	Slco2b1	3.14832e-11	1.13775	0.71	0.459	6.29664e-08
Lymphatic ECs	Necab11	3.24297e-11	0.337038	0.489	0.192	6.48594e-08
Lymphatic ECs	Ankrd6	4.49382e-11	2.03454	0.603	0.352	8.98764e-08
Lymphatic ECs	Camk4	6.71923e-11	2.50671	0.504	0.236	1.34385e-07
Lymphatic ECs	Thsd7b	2.0586e-10	3.12601	0.466	0.169	4.11719e-07
Lymphatic ECs	Ube2ql11	1.12314e-09	1.05799	0.496	0.189	2.24628e-06
Lymphatic ECs	Mx11	2.23765e-08	0.981138	0.489	0.164	4.4753e-05
Lymphatic ECs	Tm4sf1	2.58769e-07	0.326619	0.565	0.291	0.000517539
Lymphatic ECs	Colec12	8.87093e-07	0.976248	0.626	0.309	0.00177419
Lymphatic ECs	Clec1a	8.20381e-06	0.843619	0.55	0.287	0.0164076
Lymphatic ECs	Usp18	1.34053e-05	1.21523	0.534	0.279	0.0268107
Neuronal Cells	Rhov	0	6.14769	0.43	0.005	0
Neuronal Cells	Tfap2b	4.28428e-248	6.44139	0.407	0.008	8.56856e-245
Neuronal Cells	AABR07022098.1	8.07082e-198	9.85723	0.4	0.001	1.61416e-194
Neuronal Cells	Slc22a2	1.38008e-195	2.80849	0.422	0.015	2.76016e-192
Neuronal Cells	Dusp2	2.39509e-195	3.56417	0.415	0.007	4.79019e-192
Neuronal Cells	Necab2	5.88521e-182	3.6855	0.385	0.009	1.17704e-178
Neuronal Cells	Slitrk6	2.73875e-153	8.22957	0.481	0.011	5.4775e-150
Neuronal Cells	Neto1	5.71369e-149	7.06803	0.407	0.032	1.14274e-145
Neuronal Cells	Tmsb15b2	6.32505e-122	3.79488	0.326	0.001	1.26501e-118
Neuronal Cells	Ptprz1	5.17838e-118	7.19888	0.304	0.03	1.03568e-114
Neuronal Cells	AABR07032787.1	2.65802e-116	5.06061	0.393	0.017	5.31604e-113
Neuronal Cells	Mest1	5.5544e-108	2.10935	0.43	0.033	1.11088e-104
Neuronal Cells	Erbb3	3.26376e-105	7.20518	0.667	0.105	6.52752e-102
Neuronal Cells	Pex5l	3.21664e-97	3.95275	0.452	0.016	6.43328e-94
Neuronal Cells	AABR07072096.1	3.01425e-94	0.680914	0.437	0.015	6.02851e-91
Neuronal Cells	Scn7a	2.81104e-91	6.30559	0.985	0.423	5.62208e-88
Neuronal Cells	Lgi4	1.42966e-90	5.88139	0.941	0.315	2.85932e-87
Neuronal Cells	Tdrd12	2.1041e-87	8.16595	0.622	0.084	4.2082e-84
Neuronal Cells	Vil1	2.20481e-87	4.41594	0.378	0.035	4.40961e-84
Neuronal Cells	Igsf11	3.02082e-86	8.21779	0.756	0.08	6.04165e-83
Neuronal Cells	Cnksr2	1.27332e-82	6.93006	0.83	0.193	2.54664e-79
Neuronal Cells	Grik2	6.83932e-80	6.14865	0.941	0.422	1.36786e-76
Neuronal Cells	Rasgef1c	8.14378e-73	7.57434	0.704	0.106	1.62876e-69
Neuronal Cells	Cadm2	1.22766e-71	7.02029	0.859	0.301	2.45532e-68
Neuronal Cells	Dab1	4.33094e-68	7.69243	0.378	0.026	8.66188e-65
Neuronal Cells	AABR07067469.1	3.09369e-67	2.97391	0.407	0.047	6.18738e-64
Neuronal Cells	Chdh	1.83897e-66	3.52949	0.407	0.021	3.67795e-63
Neuronal Cells	Gldn	1.45966e-63	7.56252	0.274	0.018	2.91933e-60
Neuronal Cells	L1cam	5.67839e-62	7.9751	0.556	0.022	1.13568e-58
Neuronal Cells	Baiap2l2	6.63887e-61	2.68461	0.422	0.059	1.32777e-57
Neuronal Cells	Zeb21	9.83974e-61	2.6603	0.985	0.658	1.96795e-57
Neuronal Cells	Abca8a1	1.68696e-60	2.6677	0.978	0.581	3.37391e-57
Neuronal Cells	Cdh19	1.80024e-58	7.10755	0.748	0.205	3.60049e-55
Neuronal Cells	Adam23	8.25362e-58	5.53785	0.807	0.234	1.65072e-54
Neuronal Cells	Ank31	3.9208e-54	2.89503	0.948	0.531	7.8416e-51
Neuronal Cells	Tp63	1.92208e-51	3.33919	0.415	0.033	3.84415e-48
Neuronal Cells	Xrra1	4.36197e-51	2.64737	0.4	0.065	8.72394e-48
Neuronal Cells	Gfra3	3.48637e-50	6.39762	0.422	0.137	6.97275e-47
Neuronal Cells	Afap1l2	4.50006e-50	3.61293	0.859	0.395	9.00011e-47
Neuronal Cells	Fbln7	1.4219e-47	3.80958	0.474	0.099	2.84379e-44
Neuronal Cells	Ntng1	2.24789e-45	5.71245	0.704	0.153	4.49579e-42
Neuronal Cells	Il1rapl1	1.39943e-43	5.14146	0.748	0.325	2.79887e-40
Neuronal Cells	Rassf4	5.48202e-43	5.81577	0.578	0.187	1.0964e-39
Neuronal Cells	Iqgap21	1.11834e-42	4.29956	0.807	0.319	2.23668e-39
Neuronal Cells	Ncam2	1.64138e-41	6.57188	0.563	0.154	3.28276e-38
Neuronal Cells	Itgb4	7.54747e-41	5.20081	0.741	0.31	1.50949e-37
Neuronal Cells	Cadm1	7.91417e-41	4.75471	0.467	0.074	1.58283e-37
Neuronal Cells	Arhgef26	1.23158e-40	5.26343	0.741	0.296	2.46317e-37
Neuronal Cells	AABR07026483.1	1.70024e-40	7.23956	0.437	0.092	3.40048e-37
Neuronal Cells	Edaradd	2.97599e-39	2.79411	0.385	0.066	5.95199e-36
Neuronal Cells	Matn2	3.15408e-39	4.14786	0.748	0.312	6.30815e-36
Neuronal Cells	Chl1	4.4241e-39	6.5864	0.4	0.15	8.84819e-36
Neuronal Cells	Ttyh1	5.3397e-39	6.37572	0.415	0.119	1.06794e-35
Neuronal Cells	Sox61	8.06867e-39	2.32616	0.904	0.601	1.61373e-35
Neuronal Cells	Alcam	1.6439e-38	3.83995	0.793	0.379	3.2878e-35
Neuronal Cells	Alk	1.66719e-38	6.26791	0.681	0.268	3.33438e-35
Neuronal Cells	Plk4	7.07422e-38	0.679368	0.378	0.026	1.41484e-34
Neuronal Cells	Adamts16	2.8095e-37	2.10666	0.422	0.038	5.619e-34
Neuronal Cells	Gas7	6.24642e-37	3.47049	0.756	0.281	1.24928e-33
Neuronal Cells	Fign1	3.32564e-36	3.74965	0.778	0.305	6.65129e-33
Neuronal Cells	Nrxn11	3.49099e-36	1.80369	0.889	0.604	6.98199e-33
Neuronal Cells	Dpp6	1.44032e-35	2.25178	0.341	0.041	2.88064e-32
Neuronal Cells	Adgrl3	3.39151e-35	3.95593	0.756	0.374	6.78303e-32
Neuronal Cells	LOC689599	2.61718e-34	0.2665	0.415	0.047	5.23435e-31
Neuronal Cells	LOC1025466831	1.48922e-33	2.53291	0.385	0.089	2.97845e-30
Neuronal Cells	Sorcs1	1.63568e-33	4.565	0.637	0.253	3.27137e-30
Neuronal Cells	Gfra2	3.08384e-33	5.10926	0.444	0.183	6.16768e-30
Neuronal Cells	Egflam	1.14665e-32	3.0935	0.756	0.362	2.29331e-29
Neuronal Cells	AC131411.1	1.63627e-32	2.28763	0.407	0.071	3.27254e-29
Neuronal Cells	Cobl	2.1941e-32	3.83745	0.748	0.373	4.3882e-29
Neuronal Cells	Adgrg6	2.5108e-31	3.90769	0.689	0.373	5.02161e-28
Neuronal Cells	Col16a1	2.80561e-31	4.28394	0.644	0.284	5.61122e-28
Neuronal Cells	AC121209.1	7.23274e-31	1.92054	0.43	0.08	1.44655e-27
Neuronal Cells	Stac3	2.59817e-29	1.91064	0.43	0.11	5.19634e-26
Neuronal Cells	Cdca2	6.37415e-29	2.12318	0.393	0.073	1.27483e-25
Neuronal Cells	Syk	1.40975e-28	0.863495	0.437	0.046	2.81951e-25
Neuronal Cells	Zfp536	1.76546e-28	5.78593	0.637	0.189	3.53092e-25
Neuronal Cells	Gap43	2.17113e-28	4.51313	0.459	0.103	4.34226e-25
Neuronal Cells	Slc35f1	3.78719e-27	4.53063	0.667	0.318	7.57438e-24
Neuronal Cells	Lrrtm4	9.17096e-27	6.78113	0.563	0.165	1.83419e-23
Neuronal Cells	Col28a1	3.35886e-26	4.76308	0.481	0.177	6.71771e-23
Neuronal Cells	Egr31	4.15336e-26	2.33823	0.4	0.118	8.30672e-23
Neuronal Cells	Tmtc2	5.01974e-26	2.64729	0.763	0.424	1.00395e-22
Neuronal Cells	Ldb21	9.62875e-26	2.0819	0.778	0.459	1.92575e-22
Neuronal Cells	Insc	2.12329e-25	4.93718	0.496	0.195	4.24658e-22
Neuronal Cells	Plxdc2	2.16516e-25	1.89457	0.852	0.584	4.33032e-22
Neuronal Cells	Arnt2	3.89775e-25	3.02829	0.43	0.092	7.79551e-22
Neuronal Cells	Sgcd1	8.20386e-25	1.95746	0.793	0.433	1.64077e-21
Neuronal Cells	Grin3a	1.00256e-24	0.823092	0.43	0.088	2.00512e-21
Neuronal Cells	Arhgap39	1.78018e-24	3.89052	0.637	0.346	3.56036e-21
Neuronal Cells	Myof	1.92805e-24	1.93874	0.815	0.489	3.8561e-21
Neuronal Cells	Aatk	4.97731e-24	5.0387	0.526	0.224	9.95462e-21
Neuronal Cells	Exoc3l2	5.64357e-24	0.350136	0.378	0.064	1.12871e-20
Neuronal Cells	Cdh1	5.6882e-24	3.24171	0.407	0.107	1.13764e-20
Neuronal Cells	LOC690045	8.17489e-24	0.370152	0.43	0.091	1.63498e-20
Neuronal Cells	Pde1c	8.8584e-24	2.78507	0.689	0.334	1.77168e-20
Neuronal Cells	Kcnh8	1.09612e-23	5.95335	0.519	0.138	2.19224e-20
Neuronal Cells	Col11a1	2.31773e-23	3.87941	0.444	0.119	4.63546e-20
Neuronal Cells	Vangl2	7.86164e-23	1.58731	0.43	0.111	1.57233e-19
Neuronal Cells	Fam78b	8.45705e-23	3.2105	0.659	0.38	1.69141e-19
Neuronal Cells	Fndc1	2.51219e-22	2.38366	0.748	0.412	5.02438e-19
Neuronal Cells	Kif22	3.08772e-22	1.09022	0.415	0.122	6.17543e-19
Neuronal Cells	Sorcs2	5.08203e-22	4.86217	0.489	0.218	1.01641e-18
Neuronal Cells	Kank4	1.38738e-21	3.9464	0.326	0.056	2.77476e-18
Neuronal Cells	Fgf7	2.53335e-21	2.54872	0.4	0.096	5.06671e-18
Neuronal Cells	Gpm6b	5.4268e-21	2.61228	0.696	0.351	1.08536e-17
Neuronal Cells	Hcn1	1.51697e-20	4.89406	0.481	0.097	3.03394e-17
Neuronal Cells	Map2	2.1857e-20	4.7739	0.504	0.206	4.3714e-17
Neuronal Cells	Dclk11	3.27144e-20	1.88439	0.741	0.463	6.54288e-17
Neuronal Cells	Kif23	3.22548e-19	1.47451	0.444	0.157	6.45096e-16
Neuronal Cells	Itga4	7.51049e-19	4.08506	0.533	0.192	1.5021e-15
Neuronal Cells	Grid2	7.98054e-19	5.85222	0.496	0.162	1.59611e-15
Neuronal Cells	Nlgn1	2.02451e-18	5.86835	0.519	0.214	4.04901e-15
Neuronal Cells	Sorbs21	4.10124e-18	0.94012	0.919	0.617	8.20249e-15
Neuronal Cells	Tmem200a	5.89894e-18	1.94415	0.415	0.135	1.17979e-14
Neuronal Cells	AABR07003030.2	1.00446e-17	4.78664	0.504	0.218	2.00892e-14
Neuronal Cells	AABR07044900.12	1.05081e-17	1.83558	0.748	0.489	2.10162e-14
Neuronal Cells	Trpm3	1.10816e-17	3.98994	0.563	0.25	2.21632e-14
Neuronal Cells	Vgll3	2.27007e-17	3.72079	0.57	0.264	4.54015e-14
Neuronal Cells	Gabra4	4.99244e-17	1.99302	0.43	0.152	9.98488e-14
Neuronal Cells	Cntn3	7.50189e-17	0.725694	0.407	0.097	1.50038e-13
Neuronal Cells	Dnajc6	8.34252e-17	1.94028	0.407	0.101	1.6685e-13
Neuronal Cells	Col5a3	8.95601e-17	2.13914	0.689	0.358	1.7912e-13
Neuronal Cells	Nav21	1.01693e-16	1.695	0.77	0.495	2.03385e-13
Neuronal Cells	AABR07049033.11	5.16758e-16	1.86378	0.415	0.129	1.03352e-12
Neuronal Cells	Ryr31	8.15821e-16	2.27737	0.704	0.363	1.63164e-12
Neuronal Cells	Chrdl1	9.79571e-16	2.08901	0.467	0.126	1.95914e-12
Neuronal Cells	Mctp1	1.46724e-15	2.26334	0.659	0.353	2.93448e-12
Neuronal Cells	Abca8	1.84912e-15	3.20771	0.563	0.251	3.69824e-12
Neuronal Cells	AABR07049085.1	2.4005e-15	2.69664	0.637	0.313	4.801e-12
Neuronal Cells	Prkcq	1.00846e-14	3.25395	0.459	0.194	2.01693e-11
Neuronal Cells	Chn21	4.9638e-13	1.59353	0.696	0.427	9.9276e-10
Neuronal Cells	Pde8b	7.5656e-13	3.69315	0.459	0.204	1.51312e-09
Neuronal Cells	Sntb12	8.36588e-13	1.68193	0.63	0.37	1.67318e-09
Neuronal Cells	Prkcb	1.33682e-12	2.55455	0.467	0.142	2.67363e-09
Neuronal Cells	Reln	3.41093e-12	1.37633	0.563	0.312	6.82185e-09
Neuronal Cells	Kif6	6.32873e-12	1.12437	0.356	0.106	1.26575e-08
Neuronal Cells	Susd5	6.70175e-12	0.768217	0.422	0.168	1.34035e-08
Neuronal Cells	Itgb8	1.25469e-11	2.41489	0.615	0.309	2.50938e-08
Neuronal Cells	Mx1	1.58851e-11	0.892691	0.452	0.164	3.17702e-08
Neuronal Cells	Zswim5	1.69323e-11	2.13866	0.63	0.336	3.38647e-08
Neuronal Cells	Icam1	1.80142e-11	0.944157	0.467	0.19	3.60284e-08
Neuronal Cells	Ccn5	2.19357e-11	1.29934	0.422	0.095	4.38714e-08
Neuronal Cells	Diaph3	7.47775e-11	0.463417	0.444	0.128	1.49555e-07
Neuronal Cells	Ikzf1	7.96464e-11	0.71055	0.415	0.092	1.59293e-07
Neuronal Cells	Mapk10	3.36742e-10	2.64066	0.467	0.188	6.73483e-07
Neuronal Cells	Col12a1	6.63611e-10	2.27967	0.474	0.183	1.32722e-06
Neuronal Cells	Atf3	1.24716e-09	1.81458	0.4	0.09	2.49432e-06
Neuronal Cells	Pdgfc1	5.08456e-09	0.878305	0.437	0.149	1.01691e-05
Neuronal Cells	Mx2	6.04742e-09	0.749701	0.474	0.167	1.20948e-05
Neuronal Cells	RGD1306750	8.61437e-09	3.008	0.319	0.064	1.72287e-05
Neuronal Cells	Caskin1	1.13012e-08	3.24665	0.407	0.141	2.26023e-05
Neuronal Cells	Pstpip1	1.91099e-08	0.308475	0.467	0.156	3.82198e-05
Neuronal Cells	Adgre4	2.69797e-08	1.10689	0.422	0.141	5.39593e-05
Neuronal Cells	Gabre	8.72292e-08	0.559173	0.452	0.183	0.000174458
Neuronal Cells	Lrg11	1.96792e-07	0.643371	0.393	0.117	0.000393584
Neuronal Cells	Sh3gl2	2.3068e-05	1.13291	0.519	0.23	0.0461359
Proliferating Cells	Aunip	0	9.42071	0.5	0.001	0
Proliferating Cells	LOC500827	0	7.00036	0.389	0	0
Proliferating Cells	Depdc1	1.52008e-210	9.26757	0.25	0	3.04015e-207
Proliferating Cells	Troap	5.62215e-140	9.92662	0.722	0.017	1.12443e-136
Proliferating Cells	Klra22	2.58437e-125	3.9711	0.278	0.003	5.16874e-122
Proliferating Cells	Ly49i4	1.81047e-116	2.80611	0.278	0.003	3.62093e-113
Proliferating Cells	Depdc1b	1.98021e-89	7.38516	0.417	0.021	3.96042e-86
Proliferating Cells	Top2a	6.65281e-87	8.74161	0.889	0.018	1.33056e-83
Proliferating Cells	Fam111a	2.51882e-83	8.40624	0.528	0.026	5.03764e-80
Proliferating Cells	Birc5	3.31856e-82	8.5367	0.556	0.013	6.63711e-79
Proliferating Cells	AABR07052608.11	6.02238e-68	3.11924	0.278	0.007	1.20448e-64
Proliferating Cells	Fcgr3a	4.25084e-62	6.25671	0.389	0.012	8.50168e-59
Proliferating Cells	Neil3	2.1823e-56	7.34319	0.556	0.04	4.36461e-53
Proliferating Cells	Kif111	8.65932e-54	8.81411	0.75	0.059	1.73186e-50
Proliferating Cells	Prc1	1.47263e-53	7.74485	0.639	0.045	2.94526e-50
Proliferating Cells	LOC1025498691	2.27025e-49	1.69932	0.278	0.01	4.5405e-46
Proliferating Cells	Gucy2e	1.20164e-45	5.07196	0.417	0.023	2.40327e-42
Proliferating Cells	Nusap11	2.85107e-43	7.60623	0.806	0.051	5.70214e-40
Proliferating Cells	Ect2	6.05927e-40	8.90208	0.806	0.098	1.21185e-36
Proliferating Cells	Esco21	9.79883e-40	8.08468	0.583	0.057	1.95977e-36
Proliferating Cells	Iqgap3	5.79609e-39	8.4744	0.75	0.11	1.15922e-35
Proliferating Cells	Cdkn3	1.21657e-38	8.49344	0.611	0.026	2.43314e-35
Proliferating Cells	Diaph31	2.09513e-38	7.05591	0.972	0.13	4.19026e-35
Proliferating Cells	Kif20b1	6.53932e-38	8.25305	0.611	0.06	1.30786e-34
Proliferating Cells	Clspn	3.045e-34	6.26461	0.472	0.03	6.09e-31
Proliferating Cells	Cenpf1	7.14505e-34	8.51515	0.861	0.143	1.42901e-30
Proliferating Cells	Sstr3	1.36783e-33	2.08599	0.278	0.003	2.73566e-30
Proliferating Cells	Ckap2	3.38927e-33	8.51734	0.528	0.07	6.77854e-30
Proliferating Cells	Melk2	1.1452e-32	7.47639	0.583	0.051	2.29041e-29
Proliferating Cells	Arhgef39	2.31008e-32	10.5002	0.389	0.02	4.62017e-29
Proliferating Cells	Hmmr	1.16154e-31	8.07619	0.667	0.044	2.32309e-28
Proliferating Cells	Sgo21	3.01637e-29	7.83184	0.611	0.054	6.03274e-26
Proliferating Cells	Cenpe1	4.85723e-27	7.54451	0.667	0.093	9.71446e-24
Proliferating Cells	Tpx2	9.20497e-27	6.8417	0.722	0.14	1.84099e-23
Proliferating Cells	Mki67	9.84056e-27	6.96543	0.778	0.16	1.96811e-23
Proliferating Cells	Aspm1	3.88419e-26	8.11112	0.806	0.113	7.76838e-23
Proliferating Cells	Kif4a1	5.4689e-26	7.38092	0.667	0.101	1.09378e-22
Proliferating Cells	Aurkb	2.86485e-24	7.62764	0.472	0.099	5.72969e-21
Proliferating Cells	Kif231	2.87407e-24	7.49566	0.75	0.16	5.74815e-21
Proliferating Cells	Nav22	2.68889e-23	4.32982	1	0.498	5.37778e-20
Proliferating Cells	Arhgap11a	1.06484e-22	6.9724	0.667	0.094	2.12969e-19
Proliferating Cells	Kif221	1.89848e-21	7.1239	0.639	0.125	3.79696e-18
Proliferating Cells	Cdca21	2.04804e-19	7.46776	0.417	0.079	4.09608e-16
Proliferating Cells	Tbx12	3.7899e-19	2.44878	0.417	0.061	7.57979e-16
Proliferating Cells	E2f71	2.15645e-17	6.8523	0.639	0.131	4.3129e-14
Proliferating Cells	Ptprz11	1.04924e-16	1.45446	0.417	0.034	2.09848e-13
Proliferating Cells	Cit	2.203e-16	5.996	0.778	0.184	4.40601e-13
Proliferating Cells	Itk	3.56003e-16	1.27546	0.278	0.028	7.12007e-13
Proliferating Cells	Plk42	3.02205e-15	6.10091	0.444	0.032	6.0441e-12
Proliferating Cells	Bard1	5.95081e-12	6.21404	0.639	0.23	1.19016e-08
Proliferating Cells	Anln1	2.3484e-11	6.21102	0.444	0.194	4.6968e-08
Proliferating Cells	Epsti11	1.71688e-10	2.03352	0.417	0.064	3.43376e-07
Proliferating Cells	Cx3cr12	2.47983e-10	2.19556	0.278	0.023	4.95965e-07
Proliferating Cells	Klf5	5.16797e-10	3.05272	0.389	0.054	1.03359e-06
Proliferating Cells	Ndc80	6.36015e-10	6.77453	0.417	0.111	1.27203e-06
Proliferating Cells	Brip11	1.16945e-09	5.69032	0.639	0.281	2.3389e-06
Proliferating Cells	Lef1	1.4505e-09	3.01108	0.417	0.089	2.90101e-06
Proliferating Cells	Dtx11	2.37115e-09	3.11975	0.417	0.109	4.74229e-06
Proliferating Cells	Slfn131	3.17585e-09	3.3956	0.722	0.301	6.35169e-06
Proliferating Cells	Ablim31	6.17183e-09	1.86236	0.861	0.47	1.23437e-05
Proliferating Cells	Cdh14	1.86514e-08	3.77348	0.417	0.113	3.73027e-05
Proliferating Cells	Mybpc21	4.64734e-08	3.85648	0.417	0.116	9.29468e-05
Proliferating Cells	Chst11	7.85554e-08	2.14379	0.806	0.472	0.000157111
Proliferating Cells	Cd247	1.06166e-07	0.814519	0.278	0.006	0.000212331
Proliferating Cells	Shank31	2.52557e-07	1.36362	0.861	0.567	0.000505113
Proliferating Cells	Pcdh19	6.87729e-07	2.19318	0.75	0.415	0.00137546
Proliferating Cells	Brca11	1.15887e-06	4.90859	0.556	0.222	0.00231773
Proliferating Cells	Klrd1	1.44435e-06	0.890391	0.278	0.015	0.0028887
Proliferating Cells	Cmtm8	2.27822e-06	1.93176	0.694	0.38	0.00455645
Proliferating Cells	Adam12	3.03021e-06	3.73182	0.611	0.259	0.00606042
Proliferating Cells	AABR07049156.1	4.09949e-06	4.6029	0.417	0.154	0.00819898
Proliferating Cells	LOC6900452	5.51242e-06	0.413599	0.417	0.097	0.0110248
Proliferating Cells	Kank41	9.5016e-06	2.88812	0.444	0.06	0.0190032
Proliferating Cells	Ptprb1	1.15345e-05	1.09685	0.833	0.515	0.0230691
Proliferating Cells	Lrg12	1.58791e-05	2.90776	0.444	0.122	0.0317582
Proliferating Cells	Cntn31	1.93668e-05	2.55942	0.417	0.102	0.0387336
SMC	Dmp1	0	6.34666	0.302	0.02	0
SMC	Olr59	5.94971e-295	7.10829	0.45	0.039	1.18994e-291
SMC	Mgat3	9.90625e-262	3.7475	0.28	0.009	1.98125e-258
SMC	Mrvi1	1.04927e-170	4.75688	0.857	0.325	2.09853e-167
SMC	Stum	2.61714e-163	5.80077	0.391	0.022	5.23427e-160
SMC	Notch3	1.32135e-153	5.89197	0.775	0.243	2.6427e-150
SMC	Gucy1a1	3.34865e-130	3.61539	0.817	0.419	6.6973e-127
SMC	Glipr1	4.02405e-126	2.29273	0.349	0.037	8.0481e-123
SMC	Pde3a1	6.6364e-124	2.10426	0.954	0.632	1.32728e-120
SMC	Mylk	1.04401e-123	2.92006	0.868	0.507	2.08803e-120
SMC	Rasl12	1.04265e-122	6.03808	0.563	0.145	2.0853e-119
SMC	Pak3	9.8939e-122	2.71042	0.283	0.012	1.97878e-118
SMC	Gucy1a2	1.3509e-117	3.09837	0.826	0.463	2.7018e-114
SMC	Cyp4f18	1.53165e-108	5.4978	0.331	0.08	3.06329e-105
SMC	Pdgfrb	2.18968e-106	2.45798	0.848	0.522	4.37936e-103
SMC	Ano1	2.20222e-97	5.70805	0.6	0.204	4.40445e-94
SMC	Col7a1	6.33719e-93	3.03566	0.331	0.025	1.26744e-89
SMC	Acta2	1.3239e-92	6.26642	0.66	0.211	2.64779e-89
SMC	Cald1	5.65838e-91	2.49343	0.823	0.512	1.13168e-87
SMC	Myh11	1.09593e-87	6.69646	0.698	0.359	2.19186e-84
SMC	Acap1	1.83711e-87	2.91679	0.389	0.067	3.67422e-84
SMC	Trpc6	7.84656e-80	4.846	0.411	0.131	1.56931e-76
SMC	Slco3a1	7.00189e-76	1.83215	0.854	0.588	1.40038e-72
SMC	Agap2	9.09746e-76	5.15308	0.313	0.045	1.81949e-72
SMC	Tbc1d1	1.8635e-75	2.65418	0.762	0.467	3.72699e-72
SMC	Mark1	1.66714e-71	4.20966	0.614	0.208	3.33428e-68
SMC	Kalrn	7.14074e-71	1.75526	0.859	0.602	1.42815e-67
SMC	Ldb2	3.73503e-69	2.03375	0.74	0.443	7.47006e-66
SMC	Myo1b	4.44325e-63	2.77701	0.735	0.479	8.88651e-60
SMC	Mcam	2.90411e-62	3.32932	0.651	0.317	5.80822e-59
SMC	Rgs5	1.17626e-58	5.14768	0.576	0.316	2.35253e-55
SMC	Il34	4.65367e-57	4.71701	0.49	0.214	9.30734e-54
SMC	Dgkb	3.40122e-52	2.79135	0.656	0.405	6.80243e-49
SMC	AABR07004228.1	9.08285e-52	3.87187	0.483	0.197	1.81657e-48
SMC	Pde5a	2.76379e-45	2.94778	0.6	0.329	5.52758e-42
SMC	Lrrc4c	1.27998e-44	4.51834	0.589	0.321	2.55997e-41
SMC	Flna	6.56182e-44	2.65876	0.678	0.411	1.31236e-40
SMC	AABR07044900.11	8.26098e-42	1.69815	0.753	0.473	1.6522e-38
SMC	Actg2	2.34112e-39	6.80318	0.353	0.09	4.68224e-36
SMC	Tmcc3	3.67953e-38	1.96154	0.662	0.401	7.35905e-35
SMC	Sntb11	3.67247e-26	1.64163	0.629	0.354	7.34494e-23
SMC	Dlgap11	6.85174e-10	0.255563	0.221	0.476	1.37035e-06
