# Supplementary material for: Regional and cell specific bioactivity of injectable extracellular matrix biomaterials in myocardial infarction
Source: Nat Commun. 2025 Nov 24;16:10387. doi: 10.1038/s41467-025-65351-5 (PMC12644877; doi:10.1038/s41467-025-65351-5)
Supplement: Supplementary file 15 — Supplementary Data 13 [file 41467_2025_65351_MOESM15_ESM.xlsx]

## Sheet: BiomaterialsforCardiacRepair_Su
Supplementary Data 13. Subcluster Marker Genes in Chronic MI Model
Cell Type	Gene	cluster	p_val	avg_log2FC	pct.1	pct.2	p_val_adj
Macrophage	AABR07072096.1	1	2.13e-13	6.11293	0.667	0.044	4.25e-10
Macrophage	AABR07043667.1	1	2.77e-12	4.11769	0.625	0.044	5.54e-09
Macrophage	Msln	1	2.77e-12	4.46093	0.625	0.044	5.54e-09
Macrophage	AABR07035722.1	1	3.01e-12	3.65767	0.646	0.044	6.03e-09
Macrophage	Cfh	1	6.02e-12	2.89848	0.958	0.618	1.2e-08
Macrophage	Phf24	1	1.74e-11	4.70856	0.625	0.029	3.48e-08
Macrophage	Tceal7	1	1.74e-11	4.56557	0.625	0.074	3.48e-08
Macrophage	Brinp2	1	3.82e-11	5.0531	0.646	0.044	7.63e-08
Macrophage	Rasgrf1	1	2.21e-10	5.02118	0.625	0.044	4.41e-07
Macrophage	AABR07006311.1	1	4.02e-10	2.64765	0.625	0.088	8.03e-07
Macrophage	C5ar1	1	7.04e-10	2.66849	0.708	0.059	1.41e-06
Macrophage	AABR07001573.2	1	7.53e-10	1.38624	0.604	0.074	1.51e-06
Macrophage	Nrg4	1	1.54e-09	5.03594	0.625	0.162	3.08e-06
Macrophage	Rspo3	1	2.28e-09	1.16577	0.625	0.029	4.55e-06
Macrophage	Adgrb3	1	4.19e-09	4.67321	0.646	0.221	8.39e-06
Macrophage	Nav3	0	6.3e-09	4.84385	0.724	0.034	1.26e-05
Macrophage	Irf4	1	8.97e-09	2.91761	0.625	0.176	1.79e-05
Macrophage	Setmar	1	9.36e-09	4.39302	0.625	0.103	1.87e-05
Macrophage	Sfrp4	1	9.36e-09	4.51499	0.625	0.147	1.87e-05
Macrophage	Rgs3	0	1e-08	2.42768	0.81	0.448	2e-05
Macrophage	Ly49s6	0	1.94e-08	5.15596	0.31	0.052	3.87e-05
Macrophage	Dapk2	0	3.44e-08	4.45329	0.707	0.034	6.87e-05
Macrophage	Susd4	1	3.69e-08	4.08602	0.625	0.221	7.38e-05
Macrophage	Stab1	1	5.12e-08	3.85528	0.792	0.324	0.0001024
Macrophage	Stum	1	6.08e-08	0.93964	0.479	0.015	0.000121674
Macrophage	Pex5l	1	6.13e-08	1.33103	0.542	0.029	0.000122649
Macrophage	Slc16a10	1	8.6e-08	4.51389	0.75	0.132	0.000171972
Macrophage	Asgr2	1	8.69e-08	3.71351	0.771	0.324	0.000173875
Macrophage	RGD1560281	1	8.76e-08	3.94937	0.646	0.029	0.000175225
Macrophage	Inpp5d	1	9.79e-08	2.44716	0.875	0.456	0.000195721
Macrophage	Il7	1	1.14e-07	3.78442	0.625	0.221	0.00022799
Macrophage	Selp	1	1.24e-07	3.9379	0.625	0.25	0.000248279
Macrophage	AABR07029470.1	1	1.45e-07	0.925259	0.542	0.074	0.000289726
Macrophage	AABR07059258.1	0	1.52e-07	2.89353	0.672	0.069	0.000303947
Macrophage	C1qb	1	1.67e-07	1.35636	0.542	0.059	0.000333022
Macrophage	Pipox	1	1.81e-07	2.90363	0.625	0.191	0.000362662
Macrophage	Lrrc31	1	1.92e-07	3.22755	0.625	0.147	0.000384252
Macrophage	P2ry6	1	2.47e-07	3.5752	0.708	0.162	0.000494475
Macrophage	Myo10	0	2.78e-07	4.11647	0.638	0.086	0.000555692
Macrophage	Clec4e	1	2.83e-07	4.71962	0.625	0.147	0.000565022
Macrophage	Etl4	0	3.08e-07	1.99826	0.672	0.155	0.000616987
Macrophage	Ccdc88b	1	3.39e-07	1.97121	0.604	0.029	0.000677706
Macrophage	Cnksr2	1	4.31e-07	4.79174	0.646	0.191	0.000862755
Macrophage	Actg2	1	4.46e-07	4.53716	0.625	0.221	0.000891439
Macrophage	Cav1	0	4.59e-07	2.04905	0.724	0.069	0.000918008
Macrophage	Slc7a7	1	4.89e-07	3.37062	0.729	0.382	0.000977979
Macrophage	AABR07049292.1	1	4.9e-07	3.27953	0.625	0.118	0.000980687
Macrophage	Rnf150	1	5.35e-07	3.09376	0.812	0.25	0.00107053
Macrophage	Matk	1	5.94e-07	1.52054	0.667	0.118	0.00118891
Macrophage	Col19a1	1	7.93e-07	2.66673	0.562	0.147	0.00158698
Macrophage	Plbd1	1	9.06e-07	3.29692	0.708	0.221	0.00181186
Macrophage	Cadm3	0	9.41e-07	2.39279	0.638	0.052	0.00188218
Macrophage	Arl15	0	9.93e-07	1.21887	0.983	0.724	0.00198551
Macrophage	Anks1b	1	9.93e-07	4.37334	0.625	0.147	0.00198575
Macrophage	Cdkn1a	1	9.93e-07	5.0035	0.625	0.206	0.00198575
Macrophage	Adamtsl3	0	1.03e-06	1.65263	0.81	0.552	0.00206691
Macrophage	Chrdl1	1	1.04e-06	5.63959	0.583	0.059	0.00208748
Macrophage	AABR07050449.1	0	1.42e-06	1.29144	0.466	0.121	0.00283184
Macrophage	Col22a1	0	1.46e-06	2.29654	0.69	0.069	0.00291846
Macrophage	Csf1r	1	1.62e-06	2.57894	0.771	0.338	0.00323545
Macrophage	Gabrb2	1	1.69e-06	0.436921	0.417	0.059	0.00337866
Macrophage	Podxl	0	1.83e-06	5.62161	0.655	0.345	0.0036623
Macrophage	Fam151a	0	1.91e-06	0.441517	0.362	0	0.00382213
Macrophage	LOC100910636	1	1.91e-06	2.48974	0.646	0.294	0.00382299
Macrophage	RT1-Db1	1	2.01e-06	2.42004	0.688	0.235	0.00402645
Macrophage	Cyfip2	0	2.12e-06	7.26185	0.603	0.034	0.00424463
Macrophage	Srgap3	0	2.29e-06	4.19062	0.448	0.069	0.00458656
Macrophage	Mertk	1	2.7e-06	3.23724	0.729	0.368	0.00539927
Macrophage	Cdh13	0	2.9e-06	2.28297	0.793	0.259	0.00579103
Macrophage	Rcan1	1	3.28e-06	4.17702	0.646	0.324	0.00656015
Macrophage	Spns2	0	3.59e-06	3.23438	0.569	0.052	0.00717909
Macrophage	Itgb8	0	3.99e-06	2.44682	0.603	0.052	0.00798037
Macrophage	AABR07003235.1	1	4.08e-06	1.60866	0.625	0.265	0.0081556
Macrophage	Hk2	1	4.23e-06	2.45539	0.771	0.412	0.00846445
Macrophage	Camk1d	1	4.28e-06	1.83365	0.812	0.471	0.00855772
Macrophage	Kcnk13	1	4.48e-06	3.27408	0.75	0.382	0.00895533
Macrophage	Robo1	0	4.53e-06	2.31299	0.534	0.086	0.0090552
Macrophage	LOC690045	1	4.81e-06	1.72354	0.833	0.412	0.00961955
Macrophage	Rgs6	1	4.91e-06	1.46421	0.625	0.294	0.00982777
Macrophage	Apba2	0	5.24e-06	2.44735	0.052	0.448	0.0104719
Macrophage	Gpr176	1	5.47e-06	3.83157	0.646	0.368	0.0109496
Macrophage	Sox5	0	5.62e-06	2.62937	0.707	0.103	0.0112436
Macrophage	Anp32b	0	6.18e-06	1.30889	0.569	0.069	0.0123625
Macrophage	Ptgs1	1	6.82e-06	2.19475	0.646	0.368	0.0136497
Macrophage	Alox5	1	7.29e-06	1.84208	0.708	0.147	0.0145785
Macrophage	Timp3	0	7.54e-06	1.91849	0.621	0.138	0.0150759
Macrophage	Mctp1	1	7.62e-06	2.22181	0.812	0.441	0.0152384
Macrophage	Ngf	0	7.84e-06	2.79124	0.707	0.138	0.0156865
Macrophage	Ccr1	1	7.91e-06	0.623966	0.646	0.294	0.0158203
Macrophage	Taldo1	0	8.12e-06	2.7578	0.552	0.069	0.0162393
Macrophage	Col8a1	0	8.17e-06	0.930155	0.776	0.241	0.0163422
Macrophage	Plaur	0	8.17e-06	0.649957	0.431	0.086	0.0163436
Macrophage	Dach1	0	8.74e-06	2.48938	0.741	0.31	0.0174866
Macrophage	LOC103693323	1	8.85e-06	3.68506	0.625	0.324	0.0177034
Macrophage	Ninj2	0	9.2e-06	1.3896	0.603	0.103	0.018408
Macrophage	Asb14	0	9.48e-06	0.820469	0.448	0.103	0.0189594
Macrophage	Slco2a1	1	9.89e-06	2.46367	0.625	0.029	0.0197854
Macrophage	Fhad1	1	1.02e-05	0.35785	0.625	0.147	0.0203625
Macrophage	Kitlg	0	1.02e-05	1.62763	0.552	0.121	0.0204796
Macrophage	Klrd1	0	1.07e-05	5.78347	0.379	0.069	0.0213526
Macrophage	Smad6	0	1.11e-05	0.92332	0.672	0.121	0.0221137
Macrophage	Cxcl12	0	1.13e-05	2.0611	0.672	0.138	0.0226479
Macrophage	Zfp366	0	1.16e-05	0.971744	0.569	0.103	0.0232734
Macrophage	Npr3	1	1.2e-05	4.4081	0.646	0.279	0.0239596
Macrophage	Pdpn	1	1.2e-05	1.87041	0.625	0.324	0.0240033
Macrophage	Mrc1	1	1.24e-05	2.2109	0.708	0.353	0.0247224
Macrophage	Fbn1	0	1.26e-05	2.37218	0.793	0.259	0.0251826
Macrophage	AABR07007032.1	0	1.27e-05	1.4878	0.845	0.397	0.0253146
Macrophage	Ackr3	0	1.28e-05	3.9873	0.586	0.052	0.0256181
Macrophage	Sctr	1	1.32e-05	2.98762	0.625	0.25	0.0263529
Macrophage	Clmp	0	1.43e-05	1.53499	0.655	0.138	0.0286594
Macrophage	Gfod1	0	1.43e-05	0.529818	0.5	0.103	0.0286627
Macrophage	Dtx1	1	1.46e-05	4.77723	0.542	0.088	0.0292795
Macrophage	Scn7a	0	1.47e-05	2.33388	0.621	0.069	0.0294083
Macrophage	Atp8b1	0	1.47e-05	2.49786	0.672	0.121	0.0294109
Macrophage	Ncr1	0	1.61e-05	4.64169	0.362	0.052	0.0321649
Macrophage	Adamts5	0	1.68e-05	1.20522	0.69	0.172	0.0335737
Macrophage	Myof	1	1.69e-05	1.89969	0.833	0.412	0.0337952
Macrophage	Tenm3	0	1.7e-05	2.29731	0.362	0.052	0.0340861
Macrophage	Map1b	0	1.71e-05	1.45856	0.776	0.259	0.0341878
Macrophage	Fabp4	0	1.72e-05	2.75556	0.586	0.121	0.0343067
Macrophage	AABR07007026.1	1	1.72e-05	2.83664	0.625	0.162	0.0343072
Macrophage	Flt1	0	1.85e-05	2.17009	0.672	0.293	0.0370626
Macrophage	Dpep2	1	1.91e-05	3.98976	0.625	0.191	0.0381102
Macrophage	Col24a1	0	1.96e-05	3.05517	0.621	0.086	0.0392095
Macrophage	Casq2	0	1.97e-05	2.65605	0.586	0.069	0.039424
Macrophage	Ntn1	0	2e-05	1.53716	0.707	0.259	0.0400835
Macrophage	Tmeff2	0	2.01e-05	1.92917	0.69	0.224	0.04022
Macrophage	Ptprn2	0	2.02e-05	0.693843	0.448	0.172	0.0403721
Macrophage	Vwf	0	2.05e-05	2.49009	0.586	0.069	0.04105
Macrophage	Sele	1	2.14e-05	4.53391	0.562	0.088	0.0428839
Macrophage	Sh2d3c	0	2.22e-05	1.80768	0.534	0.172	0.0443257
Macrophage	Ccdc80	0	2.22e-05	1.94699	0.655	0.155	0.0444533
Macrophage	Adamts17	0	2.25e-05	0.573446	0.638	0.086	0.044924
Endothelial Cell	RT1-DOa	0	2.98e-86	2.02459	0.497	0.024	5.95e-83
Endothelial Cell	AABR07068316.2	0	1.04e-85	1.88958	0.433	0.011	2.08e-82
Endothelial Cell	AABR07002677.2	0	1.35e-70	1.94463	0.548	0.041	2.69e-67
Endothelial Cell	Ggta1l1	0	2.61e-68	5.72993	0.427	0.024	5.22e-65
Endothelial Cell	Shc3	0	7.53e-65	2.79077	0.535	0.032	1.51e-61
Endothelial Cell	Wnt9b	0	1.72e-64	3.34498	0.503	0.055	3.45e-61
Endothelial Cell	AABR07041411.1	0	5.11e-58	4.72781	0.452	0.045	1.02e-54
Endothelial Cell	Cpvl	0	1.25e-57	3.30455	0.497	0.031	2.51e-54
Endothelial Cell	Cyp2e1	0	1.97e-56	5.18637	0.471	0.056	3.94e-53
Endothelial Cell	Hydin	0	7.76e-54	6.71785	0.287	0.009	1.55e-50
Endothelial Cell	Nlrp3	0	3.92e-51	1.99796	0.433	0.045	7.83e-48
Endothelial Cell	Slc15a1	0	7.13e-51	0.619302	0.369	0.032	1.43e-47
Endothelial Cell	Hmcn1	0	1.9e-49	1.98747	0.955	0.693	3.81e-46
Endothelial Cell	Edaradd	0	6.88e-48	3.08518	0.344	0.05	1.38e-44
Endothelial Cell	Apba2	0	3.35e-46	1.99893	0.325	0.01	6.7e-43
Endothelial Cell	Wwc1	0	2e-44	2.73384	0.561	0.14	4e-41
Endothelial Cell	AABR07017268.1	0	8.42e-44	1.78556	0.439	0.024	1.68e-40
Endothelial Cell	Slc35g2	0	1.12e-43	2.67582	0.395	0.092	2.23e-40
Endothelial Cell	Kif27	0	6.26e-43	3.42124	0.567	0.123	1.25e-39
Endothelial Cell	Gria2	0	5.07e-42	4.19128	0.452	0.031	1.01e-38
Endothelial Cell	LOC690045	0	5.42e-42	1.47077	0.312	0.02	1.08e-38
Endothelial Cell	AABR07056605.1	0	1.1e-39	5.0646	0.389	0.054	2.19e-36
Endothelial Cell	RGD1564053	0	3.68e-38	2.30504	0.567	0.075	7.35e-35
Endothelial Cell	AABR07058170.1	0	1.18e-33	1.54552	0.548	0.114	2.36e-30
Endothelial Cell	Cpne7	0	1.28e-32	1.72532	0.548	0.182	2.56e-29
Endothelial Cell	Has2	0	1.94e-32	1.71741	0.541	0.1	3.88e-29
Endothelial Cell	Mcm5	0	1.49e-31	1.93929	0.382	0.027	2.99e-28
Endothelial Cell	Cyp4f18	0	2.02e-30	0.682144	0.369	0.06	4.05e-27
Endothelial Cell	Sell	0	8.71e-30	2.37498	0.369	0.037	1.74e-26
Endothelial Cell	Luzp2	0	1.74e-29	1.98547	0.471	0.1	3.49e-26
Endothelial Cell	Thsd7b	0	1.89e-29	1.7371	0.567	0.155	3.78e-26
Endothelial Cell	Kcnk5	0	6.87e-29	1.08985	0.516	0.12	1.37e-25
Endothelial Cell	Hdac9	0	2.47e-28	1.38979	0.949	0.69	4.94e-25
Endothelial Cell	Fam189a2	0	9.12e-28	2.02674	0.446	0.096	1.82e-24
Endothelial Cell	Csmd1	0	5.09e-27	1.81315	0.561	0.222	1.02e-23
Endothelial Cell	Vegfc	0	7.06e-27	1.9623	0.803	0.506	1.41e-23
Endothelial Cell	Angptl8	0	9.39e-27	2.59424	0.516	0.175	1.88e-23
Endothelial Cell	Ntng1	0	1.22e-26	2.38754	0.535	0.107	2.43e-23
Endothelial Cell	Actg2	0	1.56e-25	3.39034	0.51	0.128	3.12e-22
Endothelial Cell	AC130940.1	0	1.1e-24	1.63118	0.471	0.135	2.21e-21
Endothelial Cell	Lpar3	0	2.94e-24	2.91968	0.567	0.222	5.88e-21
Endothelial Cell	Vwf	0	7.4e-24	1.48342	0.854	0.587	1.48e-20
Endothelial Cell	LOC102551356	0	7.5e-23	2.40683	0.484	0.064	1.5e-19
Endothelial Cell	Lypd1	0	3.85e-22	2.82575	0.395	0.109	7.7e-19
Endothelial Cell	Cntn3	0	8.03e-22	4.82393	0.478	0.203	1.61e-18
Endothelial Cell	Pde1c	0	2.39e-21	2.78634	0.637	0.328	4.78e-18
Endothelial Cell	Mt3	0	2.31e-20	3.05744	0.35	0.073	4.63e-17
Endothelial Cell	Gfra2	0	4.21e-20	0.407299	0.478	0.114	8.43e-17
Endothelial Cell	Coa4	0	6.5e-20	0.798378	0.554	0.191	1.3e-16
Endothelial Cell	Plekha7	0	2.38e-19	2.0515	0.688	0.362	4.76e-16
Endothelial Cell	Kntc1	0	5.76e-19	0.734275	0.478	0.162	1.15e-15
Endothelial Cell	Ptprf	0	1.1e-18	1.75958	0.331	0.052	2.2e-15
Endothelial Cell	Tbxas1	0	1.2e-18	2.00836	0.573	0.131	2.39e-15
Endothelial Cell	Procr	0	2.58e-18	0.739234	0.541	0.171	5.17e-15
Endothelial Cell	Igsf11	0	8.29e-18	0.986777	0.503	0.062	1.66e-14
Endothelial Cell	Dusp27	0	1.51e-17	1.80739	0.554	0.207	3.03e-14
Endothelial Cell	Fcer1g	0	1.11e-16	2.32265	0.452	0.082	2.23e-13
Endothelial Cell	Coro1a	0	1.85e-16	1.43849	0.561	0.227	3.69e-13
Endothelial Cell	Lsamp	0	2.09e-16	1.06862	0.529	0.066	4.18e-13
Endothelial Cell	Smoc1	0	2.4e-16	1.14348	0.427	0.103	4.8e-13
Endothelial Cell	Ros1	0	4.5e-16	0.834404	0.497	0.12	8.99e-13
Endothelial Cell	Fos	0	2.75e-15	1.34374	0.446	0.168	5.5e-12
Endothelial Cell	Meox2	0	7.78e-15	1.11852	0.898	0.637	1.56e-11
Endothelial Cell	B3galt2	0	1.05e-14	1.78812	0.541	0.197	2.1e-11
Endothelial Cell	Zbtb7c	0	1.39e-14	1.25046	0.586	0.251	2.78e-11
Endothelial Cell	Srgap3	0	1.8e-14	0.49709	0.573	0.147	3.6e-11
Endothelial Cell	Cobl	0	2.56e-14	2.52256	0.605	0.327	5.12e-11
Endothelial Cell	LOC103693323	0	3.01e-14	1.38638	0.427	0.097	6.02e-11
Endothelial Cell	AABR07006724.1	0	6.45e-14	1.64126	0.58	0.289	1.29e-10
Endothelial Cell	Asb14	0	1.57e-13	0.306562	0.051	0.303	3.15e-10
Endothelial Cell	Ctnnd2	0	2.81e-13	1.0486	0.529	0.262	5.63e-10
Endothelial Cell	Efemp1	0	3.54e-13	1.03788	0.554	0.277	7.09e-10
Endothelial Cell	Cnnm2	0	9.05e-13	1.26264	0.611	0.266	1.81e-09
Endothelial Cell	Brca1	0	2.84e-12	1.23965	0.484	0.099	5.68e-09
Endothelial Cell	Dkk3	0	3.54e-12	0.403804	0.548	0.189	7.09e-09
Endothelial Cell	Sema3a	0	3.73e-12	1.3011	0.541	0.167	7.47e-09
Endothelial Cell	Abo	0	3.86e-12	0.705988	0.452	0.138	7.73e-09
Endothelial Cell	Sfxn5	0	2.05e-11	1.40177	0.51	0.173	4.1e-08
Endothelial Cell	Ppm1e	0	2.59e-11	0.268005	0.535	0.244	5.17e-08
Endothelial Cell	Trabd2b	0	6.78e-11	1.51304	0.599	0.297	1.36e-07
Endothelial Cell	Abcb4	0	7.8e-11	1.59399	0.656	0.395	1.56e-07
Endothelial Cell	Srpx	0	1.06e-10	0.958134	0.713	0.402	2.11e-07
Endothelial Cell	Sned1	0	1.38e-10	0.639969	0.611	0.207	2.76e-07
Endothelial Cell	Adamts1	0	1.54e-10	0.541023	0.586	0.294	3.08e-07
Endothelial Cell	Pkhd1l1	0	1.82e-10	1.2819	0.643	0.371	3.64e-07
Endothelial Cell	Fcgr2b	0	2.37e-10	1.45289	0.376	0.029	4.75e-07
Endothelial Cell	Ptpro	0	3.17e-10	1.55876	0.395	0.097	6.33e-07
Endothelial Cell	Nkd2	0	7.28e-10	1.634	0.459	0.14	1.46e-06
Endothelial Cell	Sdc2	0	8.18e-10	0.811852	0.58	0.303	1.64e-06
Endothelial Cell	Ccn2	0	1.8e-09	1.01001	0.554	0.23	3.6e-06
Endothelial Cell	Kif23	0	2.15e-09	2.16136	0.503	0.227	4.31e-06
Endothelial Cell	Dscaml1	0	3.55e-09	1.28511	0.433	0.174	7.11e-06
Endothelial Cell	Ednrb	0	5.67e-09	1.72373	0.618	0.34	1.13e-05
Endothelial Cell	Pstpip1	0	6.05e-09	0.487455	0.529	0.222	1.21e-05
Endothelial Cell	Ca5b	0	6.15e-09	1.42162	0.573	0.253	1.23e-05
Endothelial Cell	Mapt	0	7.28e-09	1.99532	0.567	0.296	1.46e-05
Endothelial Cell	Frmd3	0	1.35e-08	0.628615	0.503	0.236	2.69e-05
Endothelial Cell	Art3	0	1.58e-08	0.474976	0.471	0.137	3.16e-05
Endothelial Cell	AABR07066861.1	0	2.31e-08	2.11906	0.389	0.066	4.62e-05
Endothelial Cell	Gpm6a	0	3.1e-08	1.03382	0.656	0.398	6.21e-05
Endothelial Cell	Hlf	0	3.36e-08	1.13814	0.42	0.132	6.71e-05
Endothelial Cell	Dtna	0	3.78e-08	0.943503	0.561	0.24	7.56e-05
Endothelial Cell	Syt14	0	6.82e-08	0.940163	0.529	0.241	0.000136326
Endothelial Cell	Nrxn1	0	6.95e-08	0.371056	0.675	0.343	0.000138983
Endothelial Cell	Fgf1	0	4.95e-07	0.679847	0.446	0.19	0.000989479
Endothelial Cell	Mx2	0	1.38e-06	0.254455	0.586	0.301	0.00276027
Endothelial Cell	Hdx	0	4.49e-06	0.504535	0.49	0.219	0.0089869
Endothelial Cell	Iqgap3	0	5.5e-06	0.388273	0.006	0.282	0.011004
Endothelial Cell	Ppp2r3a	0	2.14e-05	0.344644	0.503	0.246	0.042885
Endothelial Cell	Mb	1	5.78e-29	1.98898	0.894	0.606	1.16e-25
Endothelial Cell	Tnni3	1	2.08e-25	1.91727	0.879	0.604	4.17e-22
Endothelial Cell	Tmsb4x	1	5.47e-23	1.86432	0.844	0.593	1.09e-19
Endothelial Cell	Sema3e	1	8.12e-23	4.07008	0.369	0.083	1.62e-19
Endothelial Cell	P2rx1	1	1.17e-22	1.27719	0.355	0.085	2.34e-19
Endothelial Cell	Fbxl2	1	1.87e-22	1.94112	0.333	0.068	3.75e-19
Endothelial Cell	Dcx	1	3.28e-20	0.503722	0.333	0.075	6.56e-17
Endothelial Cell	Csf3r	1	1.28e-18	3.88086	0.326	0.03	2.55e-15
Endothelial Cell	Tpt1	1	6.39e-13	2.30392	0.667	0.395	1.28e-09
Endothelial Cell	Alk	1	3.15e-11	1.72379	0.326	0.036	6.3e-08
Endothelial Cell	Pi15	1	8.85e-10	2.72387	0.362	0.109	1.77e-06
Endothelial Cell	Ighm	1	1.3e-08	3.26109	0.348	0.079	2.6e-05
Endothelial Cell	Zfp385b	1	1.16e-07	0.26267	0.078	0.368	0.000232627
Endothelial Cell	Actn2	1	2.3e-07	1.89353	0.553	0.241	0.00045998
Endothelial Cell	Trim55	1	4.29e-07	0.383133	0.128	0.387	0.000858102
Endothelial Cell	Nrg4	2	4.25e-40	5.18058	0.375	0.047	8.51e-37
Endothelial Cell	Nrp2	2	5.06e-32	2.39466	0.891	0.596	1.01e-28
Endothelial Cell	Mest	2	3.44e-31	5.57224	0.336	0.048	6.89e-28
Endothelial Cell	Smc1b	2	2.6e-28	3.34246	0.297	0.035	5.2e-25
Endothelial Cell	Kmo	2	2.65e-22	3.88666	0.305	0.004	5.3e-19
Endothelial Cell	Neil3	2	6.46e-22	0.76196	0.336	0.066	1.29e-18
Endothelial Cell	Tp63	2	1.17e-20	4.95902	0.266	0.003	2.35e-17
Endothelial Cell	Rergl	2	4.52e-20	4.04034	0.328	0.043	9.04e-17
Endothelial Cell	Nox4	2	2.24e-19	2.733	0.742	0.41	4.49e-16
Endothelial Cell	Kit	2	4.11e-11	3.34713	0.555	0.28	8.22e-08
Endothelial Cell	Tnc	2	8.51e-10	3.66985	0.398	0.107	1.7e-06
Endothelial Cell	Myo1b	2	1.3e-09	1.52143	0.688	0.435	2.59e-06
Endothelial Cell	Dgki	2	4.44e-07	0.481972	0.07	0.324	0.000888883
Endothelial Cell	Mlph	3	1.21e-63	3.01825	0.514	0.045	2.43e-60
Endothelial Cell	C1qb	3	3.27e-59	4.18359	0.624	0.071	6.53e-56
Endothelial Cell	Erbb3	3	1.46e-54	3.89584	0.615	0.094	2.92e-51
Endothelial Cell	Ccl6	3	1.23e-53	3.01993	0.532	0.065	2.46e-50
Endothelial Cell	Trpc6	3	5.17e-52	2.12003	0.624	0.101	1.03e-48
Endothelial Cell	Klhdc8a	3	1.09e-50	5.3716	0.44	0.042	2.17e-47
Endothelial Cell	Marchf10	3	6.71e-47	2.95858	0.477	0.03	1.34e-43
Endothelial Cell	Lilrb2	3	3.04e-46	1.50138	0.587	0.096	6.08e-43
Endothelial Cell	Btla	3	1.25e-45	4.2341	0.596	0.121	2.51e-42
Endothelial Cell	Pik3r5	3	2.39e-44	2.70728	0.339	0.061	4.77e-41
Endothelial Cell	Nkain2	3	2e-41	5.30454	0.312	0.012	4e-38
Endothelial Cell	Gpc3	3	3.84e-41	4.51208	0.624	0.102	7.68e-38
Endothelial Cell	Ptger3	3	6.39e-40	3.28924	0.404	0.043	1.28e-36
Endothelial Cell	Olfml2b	3	2.45e-33	2.65084	0.376	0.067	4.91e-30
Endothelial Cell	F3	3	1.18e-32	2.48751	0.431	0.074	2.37e-29
Endothelial Cell	Grip2	3	2.55e-29	2.96461	0.477	0.102	5.11e-26
Endothelial Cell	Cldn22	3	3.76e-28	3.228	0.624	0.189	7.51e-25
Endothelial Cell	Gfra3	3	1.35e-27	2.11403	0.633	0.183	2.7e-24
Endothelial Cell	Ubap1l	3	2.1e-26	2.15229	0.661	0.29	4.2e-23
Endothelial Cell	Rp1	3	3.46e-26	2.14001	0.56	0.129	6.93e-23
Endothelial Cell	Kcnt2	3	1.15e-25	2.72308	0.789	0.357	2.3e-22
Endothelial Cell	AABR07007068.1	3	1.05e-23	2.09623	0.596	0.216	2.1e-20
Endothelial Cell	Pkmyt1	3	8.42e-23	4.05674	0.468	0.047	1.68e-19
Endothelial Cell	Anln	3	1.16e-22	2.26259	0.477	0.089	2.32e-19
Endothelial Cell	RT1-Db1	3	1.99e-22	0.574116	0.56	0.183	3.99e-19
Endothelial Cell	St6galnac3	3	3.04e-22	1.74517	0.917	0.425	6.09e-19
Endothelial Cell	Depdc1b	3	8.9e-22	1.85597	0.303	0.05	1.78e-18
Endothelial Cell	Cdh4	3	2.54e-21	1.44202	0.596	0.244	5.08e-18
Endothelial Cell	Myo10	3	6.1e-21	1.1914	0.972	0.718	1.22e-17
Endothelial Cell	Amd1	3	3.45e-20	2.02354	0.761	0.378	6.9e-17
Endothelial Cell	Slc44a5	3	3.74e-20	0.576278	0.514	0.139	7.48e-17
Endothelial Cell	Trib3	3	5.5e-20	2.06447	0.55	0.163	1.1e-16
Endothelial Cell	Agbl1	3	1.02e-19	1.65452	0.642	0.215	2.05e-16
Endothelial Cell	Dscaml11	3	3.7e-19	1.28938	0.56	0.173	7.4e-16
Endothelial Cell	Dcx1	3	4.12e-19	1.88588	0.358	0.08	8.24e-16
Endothelial Cell	Il34	3	4.78e-19	1.58841	0.422	0.114	9.55e-16
Endothelial Cell	Tmem100	3	6.14e-19	0.33768	0.661	0.247	1.23e-15
Endothelial Cell	Tceal7	3	8.58e-19	0.570626	0.312	0.039	1.72e-15
Endothelial Cell	Kif26b	3	1.52e-18	1.73926	0.624	0.198	3.05e-15
Endothelial Cell	Col11a1	3	2.39e-18	1.69823	0.45	0.11	4.79e-15
Endothelial Cell	Rbp7	3	3.09e-18	1.33514	0.725	0.316	6.18e-15
Endothelial Cell	Csrnp1	3	4.93e-18	2.12358	0.596	0.197	9.85e-15
Endothelial Cell	Btnl9	3	4.93e-18	2.24624	0.633	0.284	9.87e-15
Endothelial Cell	Fgf13	3	6.03e-18	0.313871	0.587	0.105	1.21e-14
Endothelial Cell	Enox1	3	9.4e-18	1.27194	0.633	0.225	1.88e-14
Endothelial Cell	Sorcs1	3	9.5e-18	0.548302	0.642	0.29	1.9e-14
Endothelial Cell	Efnb2	3	5.26e-17	1.42932	0.89	0.579	1.05e-13
Endothelial Cell	Col11a2	3	5.49e-17	1.89968	0.394	0.084	1.1e-13
Endothelial Cell	Nr4a3	3	6.02e-17	0.954524	0.505	0.088	1.2e-13
Endothelial Cell	Cfh	3	6.21e-17	1.32107	0.697	0.395	1.24e-13
Endothelial Cell	Galnt15	3	7.35e-17	1.93777	0.679	0.266	1.47e-13
Endothelial Cell	Magi2	3	1.31e-16	1.77539	0.67	0.355	2.63e-13
Endothelial Cell	LOC685963	3	3.13e-16	1.11144	0.706	0.396	6.26e-13
Endothelial Cell	Ano1	3	3.67e-16	1.48457	0.633	0.347	7.34e-13
Endothelial Cell	AABR07031740.1	3	3.88e-16	1.32918	0.679	0.397	7.76e-13
Endothelial Cell	Runx2	3	4.73e-16	1.06226	0.615	0.252	9.45e-13
Endothelial Cell	Lamc3	3	1.6e-15	0.657438	0.404	0.123	3.19e-12
Endothelial Cell	Tgfb2	3	1.67e-15	1.27428	0.743	0.357	3.33e-12
Endothelial Cell	AABR07042840.1	3	1.91e-15	0.398115	0.642	0.196	3.81e-12
Endothelial Cell	Mamdc2	3	2.83e-15	0.64301	0.651	0.345	5.65e-12
Endothelial Cell	Cspg4	3	5.15e-15	0.363048	0.587	0.233	1.03e-11
Endothelial Cell	Rab11fip4	3	5.59e-15	0.405139	0.633	0.183	1.12e-11
Endothelial Cell	Nebl	3	5.61e-15	0.842224	0.927	0.576	1.12e-11
Endothelial Cell	Pcdh17	3	7.75e-15	1.69618	0.771	0.495	1.55e-11
Endothelial Cell	Fam83b	3	1.41e-14	1.54666	0.615	0.236	2.82e-11
Endothelial Cell	Postn	3	2.74e-14	1.18314	0.587	0.161	5.48e-11
Endothelial Cell	Slc24a2	3	2.74e-14	1.84765	0.587	0.231	5.48e-11
Endothelial Cell	Ptafr	3	3.23e-14	1.29917	0.661	0.315	6.45e-11
Endothelial Cell	Coa41	3	4.05e-14	1.41762	0.486	0.214	8.1e-11
Endothelial Cell	Esm1	3	6.58e-14	0.586871	0.651	0.275	1.32e-10
Endothelial Cell	Kcnk2	3	7.33e-14	2.11268	0.523	0.265	1.47e-10
Endothelial Cell	Crip1	3	7.76e-14	1.27973	0.706	0.331	1.55e-10
Endothelial Cell	Clybl	3	1.33e-13	1.7009	0.716	0.37	2.65e-10
Endothelial Cell	Thbd	3	2.64e-13	0.795607	0.697	0.403	5.29e-10
Endothelial Cell	Itgb8	3	3.35e-13	0.306928	0.67	0.399	6.7e-10
Endothelial Cell	Clmn	3	3.89e-13	1.38492	0.596	0.307	7.79e-10
Endothelial Cell	Atp5f1e	3	4e-13	1.20012	0.752	0.41	8e-10
Endothelial Cell	AABR07001519.1	3	4.6e-13	1.14182	0.716	0.318	9.2e-10
Endothelial Cell	St8sia4	3	4.87e-13	1.38634	0.789	0.374	9.73e-10
Endothelial Cell	Synm	3	1.02e-12	0.851294	0.56	0.183	2.04e-09
Endothelial Cell	Tc2n	3	1.72e-12	1.10716	0.587	0.279	3.43e-09
Endothelial Cell	Mfap5	3	1.78e-12	1.76347	0.587	0.213	3.56e-09
Endothelial Cell	Pdgfd	3	2.27e-12	1.14147	0.761	0.427	4.54e-09
Endothelial Cell	Galnt17	3	2.61e-12	0.331103	0.596	0.215	5.22e-09
Endothelial Cell	Cacna2d3	3	4.24e-12	1.19748	0.596	0.214	8.48e-09
Endothelial Cell	Lrrc17	3	4.81e-12	1.72249	0.578	0.241	9.62e-09
Endothelial Cell	Zmat4	3	6.33e-12	0.656634	0.055	0.307	1.27e-08
Endothelial Cell	Iqub	3	1.11e-11	0.636916	0.67	0.351	2.22e-08
Endothelial Cell	Ckmt2	3	2.07e-11	0.592108	0.697	0.363	4.15e-08
Endothelial Cell	Slc26a10	3	4.31e-11	1.00552	0.798	0.542	8.61e-08
Endothelial Cell	Tnfrsf1b	3	6.71e-11	0.278326	0.716	0.38	1.34e-07
Endothelial Cell	Slc35f1	3	1.52e-10	1.10857	0.688	0.386	3.04e-07
Endothelial Cell	Megf91	3	1.52e-10	0.703531	0.651	0.293	3.05e-07
Endothelial Cell	Frmd5	3	2.44e-10	1.0358	0.532	0.169	4.87e-07
Endothelial Cell	Anks1b	3	2.74e-10	0.648781	0.505	0.213	5.48e-07
Endothelial Cell	Npr3	3	3e-10	0.878418	0.532	0.156	6e-07
Endothelial Cell	AABR07026536.1	3	3.52e-10	1.18106	0.523	0.25	7.03e-07
Endothelial Cell	Ndufa4	3	4.06e-10	0.658455	0.716	0.356	8.13e-07
Endothelial Cell	Lilrb3a	3	5.42e-10	1.41564	0.514	0.225	1.08e-06
Endothelial Cell	Gpm6b	3	8.58e-10	0.877914	0.587	0.279	1.72e-06
Endothelial Cell	Jag1	3	9.14e-10	0.433777	0.725	0.383	1.83e-06
Endothelial Cell	Mpc1	3	1.37e-09	0.452676	0.633	0.297	2.75e-06
Endothelial Cell	Lancl3	3	1.45e-09	0.535483	0.358	0.097	2.91e-06
Endothelial Cell	Rnf152	3	1.6e-09	0.801017	0.661	0.366	3.19e-06
Endothelial Cell	RGD1563354	3	2.05e-09	0.430087	0.642	0.269	4.09e-06
Endothelial Cell	Rrad	3	2.06e-09	1.05768	0.624	0.344	4.12e-06
Endothelial Cell	Unc5b	3	2.09e-09	1.17828	0.688	0.409	4.18e-06
Endothelial Cell	Fign	3	2.13e-09	1.11687	0.394	0.086	4.27e-06
Endothelial Cell	Col6a2	3	3.82e-09	0.763656	0.642	0.352	7.64e-06
Endothelial Cell	Arhgap24	3	6.5e-09	0.453449	0.67	0.365	1.3e-05
Endothelial Cell	Sybu	3	6.61e-09	1.11236	0.706	0.401	1.32e-05
Endothelial Cell	Plekha4	3	7.18e-09	0.590731	0.596	0.308	1.44e-05
Endothelial Cell	Enpp3	3	9.23e-09	0.834317	0.642	0.303	1.85e-05
Endothelial Cell	Sfxn51	3	1.26e-08	0.443846	0.477	0.191	2.52e-05
Endothelial Cell	AABR07035916.1	3	1.35e-08	0.902434	0.761	0.467	2.71e-05
Endothelial Cell	Dgkg	3	1.38e-08	0.381856	0.385	0.101	2.76e-05
Endothelial Cell	Daam2	3	1.45e-08	1.42145	0.404	0.103	2.91e-05
Endothelial Cell	Alpl	3	1.49e-08	0.921166	0.67	0.377	2.98e-05
Endothelial Cell	Gvin1	3	1.97e-08	0.945173	0.56	0.24	3.93e-05
Endothelial Cell	Arhgef37	3	2.07e-08	0.644385	0.505	0.184	4.14e-05
Endothelial Cell	AABR07044900.1	3	2.45e-08	0.287425	0.679	0.327	4.91e-05
Endothelial Cell	Slc66a1	3	2.56e-08	0.4656	0.477	0.118	5.11e-05
Endothelial Cell	Abcc9	3	3.15e-08	0.316627	0.679	0.339	6.31e-05
Endothelial Cell	Aox1	3	4.09e-08	0.608521	0.569	0.293	8.18e-05
Endothelial Cell	Htra2	3	5.3e-08	1.05149	0.532	0.217	0.000105913
Endothelial Cell	Ppm1h	3	5.58e-08	0.710246	0.807	0.534	0.000111677
Endothelial Cell	Limch1	3	8.6e-08	0.711479	0.872	0.603	0.000172008
Endothelial Cell	Sh3gl2	3	1e-07	0.865	0.578	0.246	0.000200282
Endothelial Cell	Tpt11	3	1.23e-07	0.572391	0.697	0.4	0.000246222
Endothelial Cell	Inpp5d	3	1.61e-07	0.638202	0.716	0.401	0.00032157
Endothelial Cell	Papss2	3	2.46e-07	0.573263	0.78	0.46	0.000491923
Endothelial Cell	Kcnd3	3	2.9e-07	0.515621	0.56	0.291	0.000580682
Endothelial Cell	Fbln5	3	3.56e-07	0.758023	0.67	0.416	0.000712621
Endothelial Cell	Bnc2	3	4.37e-07	0.405455	0.606	0.329	0.000874509
Endothelial Cell	Chn1	3	4.42e-07	0.448146	0.761	0.422	0.000884659
Endothelial Cell	Pygm	3	5.29e-07	1.06119	0.532	0.266	0.00105717
Endothelial Cell	Nnt	3	8.16e-07	0.462318	0.734	0.431	0.00163128
Endothelial Cell	Phyh	3	8.88e-07	0.54771	0.725	0.424	0.00177592
Endothelial Cell	AABR07040864.1	3	1.1e-06	0.27633	0.541	0.212	0.00219767
Endothelial Cell	Cadps	3	1.7e-06	1.50198	0.569	0.304	0.00340279
Endothelial Cell	Ca8	3	2.96e-06	0.526897	0.514	0.239	0.00592451
Endothelial Cell	Anp32b	3	3.17e-06	0.564847	0.633	0.352	0.00633918
Endothelial Cell	Dgkz	3	7.4e-06	0.501898	0.706	0.421	0.0147966
Endothelial Cell	Atp2a2	3	2.04e-05	0.432287	0.826	0.563	0.0407516
Endothelial Cell	Cacna1b	4	2.46e-71	3.10996	0.759	0.114	4.92e-68
Endothelial Cell	Alox5	4	1.61e-66	3.95597	0.704	0.073	3.22e-63
Endothelial Cell	Ccdc88b	4	2.51e-59	1.5464	0.685	0.105	5.01e-56
Endothelial Cell	Tmprss6	4	8.06e-47	5.26255	0.509	0.068	1.61e-43
Endothelial Cell	Rbm44	4	2.08e-46	1.60446	0.574	0.096	4.16e-43
Endothelial Cell	Abcc8	4	2.89e-45	3.34455	0.546	0.079	5.77e-42
Endothelial Cell	Gba3	4	5.73e-45	2.03077	0.574	0.098	1.15e-41
Endothelial Cell	AABR07065190.1	4	2.22e-44	0.603336	0.574	0.085	4.44e-41
Endothelial Cell	Olfm2	4	3.2e-44	1.70987	0.694	0.113	6.4e-41
Endothelial Cell	Adgre4	4	4.72e-44	3.75523	0.63	0.125	9.44e-41
Endothelial Cell	Setmar	4	7.75e-44	3.29343	0.704	0.148	1.55e-40
Endothelial Cell	AABR07054716.1	4	9.44e-43	1.48332	0.593	0.115	1.89e-39
Endothelial Cell	LOC100910237	4	3.85e-42	2.40942	0.685	0.158	7.71e-39
Endothelial Cell	Kcp	4	2.14e-39	1.81689	0.519	0.09	4.28e-36
Endothelial Cell	AABR07026614.1	4	2.04e-38	2.36445	0.731	0.15	4.08e-35
Endothelial Cell	Sh3bp2	4	5.69e-38	1.6392	0.741	0.233	1.14e-34
Endothelial Cell	AABR07032338.1	4	6.05e-38	0.733574	0.481	0.059	1.21e-34
Endothelial Cell	Asb141	4	1.82e-36	1.04959	0.75	0.222	3.65e-33
Endothelial Cell	Srpk3	4	3.01e-35	0.901833	0.787	0.274	6.02e-32
Endothelial Cell	AABR07007026.1	4	7.2e-35	1.35483	0.713	0.181	1.44e-31
Endothelial Cell	Gdf6	4	1.02e-34	0.427769	0.593	0.135	2.03e-31
Endothelial Cell	Nrg2	4	1.89e-34	2.08419	0.62	0.165	3.78e-31
Endothelial Cell	AABR07001068.1	4	7.2e-34	1.22197	0.778	0.221	1.44e-30
Endothelial Cell	AABR07040095.1	4	1.34e-32	1.69264	0.75	0.242	2.69e-29
Endothelial Cell	Slit3	4	6.19e-32	1.60282	0.75	0.272	1.24e-28
Endothelial Cell	Map3k7cl	4	1.06e-31	1.11114	0.667	0.173	2.11e-28
Endothelial Cell	Matn2	4	3.8e-31	2.10696	0.796	0.29	7.59e-28
Endothelial Cell	Gap43	4	6.07e-31	1.89128	0.685	0.18	1.21e-27
Endothelial Cell	Serpine1	4	1.03e-30	0.830361	0.787	0.241	2.06e-27
Endothelial Cell	S100a4	4	1.38e-30	0.957041	0.778	0.289	2.76e-27
Endothelial Cell	Prlr	4	1.95e-30	2.58319	0.602	0.114	3.89e-27
Endothelial Cell	Slc24a21	4	3.23e-30	2.42629	0.694	0.221	6.46e-27
Endothelial Cell	Slc27a2	4	5.23e-30	2.33024	0.722	0.232	1.05e-26
Endothelial Cell	Tc2n1	4	5.3e-30	1.3683	0.769	0.261	1.06e-26
Endothelial Cell	Vangl2	4	8.01e-30	1.50749	0.676	0.171	1.6e-26
Endothelial Cell	Slc38a3	4	1.07e-29	0.561215	0.704	0.101	2.14e-26
Endothelial Cell	Col24a1	4	1.29e-29	2.3429	0.75	0.305	2.59e-26
Endothelial Cell	Rassf4	4	1.51e-29	0.905752	0.759	0.291	3.01e-26
Endothelial Cell	Efhd1	4	3.25e-28	1.38323	0.676	0.169	6.5e-25
Endothelial Cell	Gmpr	4	6.93e-28	0.901769	0.731	0.239	1.39e-24
Endothelial Cell	Hey2	4	1.14e-27	0.824032	0.62	0.153	2.27e-24
Endothelial Cell	Pla2g2a	4	1.16e-27	1.89919	0.694	0.21	2.32e-24
Endothelial Cell	Xrra1	4	1.33e-27	1.05379	0.602	0.162	2.66e-24
Endothelial Cell	AC111831.1	4	1.11e-26	2.2545	0.722	0.208	2.21e-23
Endothelial Cell	Gata3	4	6.84e-26	0.275012	0.657	0.244	1.37e-22
Endothelial Cell	Lrsam1	4	1.43e-25	0.748995	0.769	0.274	2.86e-22
Endothelial Cell	Gpr63	4	2.08e-25	1.7583	0.704	0.185	4.16e-22
Endothelial Cell	E2f7	4	2.57e-25	1.36825	0.75	0.298	5.14e-22
Endothelial Cell	Hcn1	4	6.82e-25	2.42328	0.5	0.087	1.36e-21
Endothelial Cell	Bdh1	4	1.47e-24	1.70697	0.759	0.368	2.94e-21
Endothelial Cell	Kif231	4	2.17e-24	1.15702	0.694	0.221	4.33e-21
Endothelial Cell	Lrrc171	4	2.57e-24	0.489236	0.741	0.225	5.14e-21
Endothelial Cell	Plekha41	4	3.28e-24	2.10916	0.741	0.294	6.56e-21
Endothelial Cell	Fbxl21	4	3.35e-24	3.2285	0.398	0.07	6.7e-21
Endothelial Cell	Pla2g7	4	6.85e-24	1.09369	0.593	0.171	1.37e-20
Endothelial Cell	Fam167b	4	7.89e-24	1.86063	0.602	0.147	1.58e-20
Endothelial Cell	Kcnma1	4	9.2e-24	1.70827	0.713	0.239	1.84e-20
Endothelial Cell	Slc16a1	4	1.24e-23	0.71267	0.713	0.158	2.47e-20
Endothelial Cell	Rcan1	4	1.77e-23	1.39813	0.759	0.327	3.53e-20
Endothelial Cell	Susd5	4	2e-23	0.97975	0.426	0.099	3.99e-20
Endothelial Cell	Trim54	4	2.49e-23	0.348713	0.741	0.313	4.98e-20
Endothelial Cell	Itga7	4	6.09e-23	0.349594	0.759	0.262	1.22e-19
Endothelial Cell	Ddc	4	1.36e-22	1.37351	0.741	0.292	2.71e-19
Endothelial Cell	Hap1	4	1.37e-22	1.16744	0.667	0.253	2.73e-19
Endothelial Cell	Slc4a3	4	2.49e-22	0.802727	0.704	0.239	4.98e-19
Endothelial Cell	Negr1	4	2.81e-22	0.525677	0.722	0.262	5.62e-19
Endothelial Cell	Pstpip2	4	4.45e-22	1.36137	0.676	0.291	8.89e-19
Endothelial Cell	Trpc3	4	8.53e-22	1.51272	0.417	0.154	1.71e-18
Endothelial Cell	Usp2	4	8.79e-22	0.464685	0.741	0.277	1.76e-18
Endothelial Cell	Ppm1l	4	9.08e-22	1.05499	0.796	0.391	1.82e-18
Endothelial Cell	Popdc2	4	2.07e-21	1.32591	0.75	0.273	4.15e-18
Endothelial Cell	Ror2	4	4.56e-21	0.610255	0.75	0.327	9.12e-18
Endothelial Cell	Casz1	4	5.05e-21	1.49522	0.778	0.351	1.01e-17
Endothelial Cell	Coro1a1	4	7.96e-21	2.32418	0.583	0.24	1.59e-17
Endothelial Cell	Sgip1	4	1.12e-20	1.33939	0.778	0.327	2.25e-17
Endothelial Cell	Samd151	4	1.89e-20	0.996742	0.481	0.11	3.77e-17
Endothelial Cell	Antxr1	4	3.36e-20	1.02865	0.769	0.36	6.72e-17
Endothelial Cell	Neil31	4	3.65e-20	1.08932	0.343	0.071	7.3e-17
Endothelial Cell	Smyd1	4	3.71e-20	0.869318	0.676	0.199	7.42e-17
Endothelial Cell	Cpe	4	8.79e-20	0.439794	0.648	0.218	1.76e-16
Endothelial Cell	Prrx1	4	1.11e-19	0.550754	0.704	0.277	2.21e-16
Endothelial Cell	Cdh19	4	2.05e-19	1.12889	0.75	0.365	4.09e-16
Endothelial Cell	Greb1l	4	3.19e-19	1.90091	0.537	0.143	6.38e-16
Endothelial Cell	Tmem51	4	4.64e-19	0.750257	0.75	0.311	9.28e-16
Endothelial Cell	Sh3gl3	4	4.65e-19	2.27656	0.454	0.158	9.31e-16
Endothelial Cell	Cacna1d	4	4.7e-19	0.842934	0.537	0.173	9.4e-16
Endothelial Cell	Galnt16	4	5.72e-19	0.251626	0.713	0.302	1.14e-15
Endothelial Cell	Lrg1	4	5.88e-19	1.30904	0.704	0.351	1.18e-15
Endothelial Cell	Mob3b	4	9.04e-19	0.825868	0.778	0.454	1.81e-15
Endothelial Cell	Palm2	4	1.38e-18	0.974549	0.593	0.185	2.75e-15
Endothelial Cell	Bcat1	4	1.82e-18	1.14466	0.583	0.187	3.63e-15
Endothelial Cell	Uqcrq	4	6.27e-18	0.375431	0.787	0.37	1.25e-14
Endothelial Cell	Glis3	4	7.45e-18	0.940759	0.787	0.353	1.49e-14
Endothelial Cell	Ca4	4	7.93e-18	1.30056	0.815	0.353	1.59e-14
Endothelial Cell	Pcdh7	4	9.48e-18	2.11719	0.593	0.222	1.9e-14
Endothelial Cell	Lilrb4	4	1.21e-17	1.39431	0.556	0.189	2.42e-14
Endothelial Cell	Setbp1	4	1.23e-17	0.26494	0.787	0.34	2.46e-14
Endothelial Cell	Ckm	4	1.27e-17	0.885568	0.769	0.398	2.53e-14
Endothelial Cell	Slc39a8	4	1.31e-17	0.89942	0.75	0.369	2.61e-14
Endothelial Cell	Pcbp3	4	1.38e-17	0.732462	0.759	0.301	2.76e-14
Endothelial Cell	Fsd2	4	1.86e-17	0.316634	0.611	0.198	3.72e-14
Endothelial Cell	Dsp	4	2.06e-17	0.500337	0.843	0.35	4.11e-14
Endothelial Cell	Bend6	4	2.11e-17	0.298179	0.676	0.27	4.21e-14
Endothelial Cell	Hk2	4	2.62e-17	0.388381	0.602	0.248	5.23e-14
Endothelial Cell	Alpk2	4	2.64e-17	0.343502	0.759	0.359	5.28e-14
Endothelial Cell	Smpx	4	3.21e-17	1.10135	0.787	0.446	6.42e-14
Endothelial Cell	Rhpn2	4	3.43e-17	1.03959	0.444	0.16	6.85e-14
Endothelial Cell	Cd274	4	4.91e-17	0.755845	0.787	0.322	9.81e-14
Endothelial Cell	Tox3	4	5.27e-17	1.26181	0.824	0.383	1.05e-13
Endothelial Cell	Bmp6	4	5.39e-17	1.35683	0.926	0.569	1.08e-13
Endothelial Cell	Srl	4	5.43e-17	1.42005	0.63	0.249	1.09e-13
Endothelial Cell	Efhc2	4	7.94e-17	1.18669	0.463	0.151	1.59e-13
Endothelial Cell	Masp1	4	8.09e-17	0.539279	0.519	0.185	1.62e-13
Endothelial Cell	Hmgcll1	4	1.1e-16	1.42623	0.75	0.337	2.21e-13
Endothelial Cell	Kcnk3	4	1.12e-16	0.417077	0.435	0.096	2.24e-13
Endothelial Cell	Dipk1a	4	1.19e-16	0.924743	0.796	0.417	2.38e-13
Endothelial Cell	Abca8	4	1.22e-16	1.17741	0.481	0.088	2.44e-13
Endothelial Cell	Plet1	4	1.46e-16	0.785555	0.333	0.083	2.92e-13
Endothelial Cell	Sgcg	4	2.07e-16	1.08488	0.528	0.168	4.13e-13
Endothelial Cell	Hs3st5	4	2.08e-16	1.56247	0.611	0.224	4.17e-13
Endothelial Cell	Chrdl1	4	4.37e-16	2.28304	0.472	0.135	8.73e-13
Endothelial Cell	Rbp71	4	4.52e-16	1.54782	0.657	0.323	9.05e-13
Endothelial Cell	Il1rapl1	4	4.87e-16	0.286521	0.648	0.26	9.73e-13
Endothelial Cell	Adamts19	4	5.06e-16	0.58704	0.574	0.242	1.01e-12
Endothelial Cell	Pld5	4	5.48e-16	2.24008	0.38	0.13	1.1e-12
Endothelial Cell	Veph1	4	7.06e-16	0.679671	0.759	0.344	1.41e-12
Endothelial Cell	Prox1	4	8.41e-16	0.370128	0.75	0.316	1.68e-12
Endothelial Cell	Cd300lg	4	8.45e-16	1.17631	0.759	0.42	1.69e-12
Endothelial Cell	Tmem168	4	9.26e-16	1.30876	0.63	0.318	1.85e-12
Endothelial Cell	Dpf3	4	1.05e-15	0.825013	0.519	0.181	2.09e-12
Endothelial Cell	C1qtnf1	4	1.08e-15	1.6758	0.639	0.229	2.16e-12
Endothelial Cell	Casq2	4	1.69e-15	0.427101	0.583	0.217	3.39e-12
Endothelial Cell	Ncam2	4	1.82e-15	1.46523	0.583	0.212	3.64e-12
Endothelial Cell	Pcdh12	4	2.44e-15	0.70267	0.769	0.354	4.88e-12
Endothelial Cell	Fam78b	4	2.7e-15	0.811145	0.806	0.443	5.4e-12
Endothelial Cell	Rcan2	4	6.16e-15	0.695956	0.759	0.286	1.23e-11
Endothelial Cell	C1qtnf9	4	6.71e-15	1.4798	0.593	0.284	1.34e-11
Endothelial Cell	Pcsk6	4	7.57e-15	0.720292	0.75	0.359	1.51e-11
Endothelial Cell	Ngdn	4	7.95e-15	1.00349	0.741	0.357	1.59e-11
Endothelial Cell	Papss21	4	9.42e-15	1.17641	0.87	0.451	1.88e-11
Endothelial Cell	Tmem132d	4	1.07e-14	0.372209	0.593	0.276	2.13e-11
Endothelial Cell	AABR07001054.2	4	1.26e-14	1.24117	0.593	0.267	2.52e-11
Endothelial Cell	Myh7b	4	1.86e-14	1.01416	0.704	0.352	3.72e-11
Endothelial Cell	Csrp1	4	2.44e-14	0.373518	0.787	0.319	4.88e-11
Endothelial Cell	Ptpn13	4	2.49e-14	0.507195	0.537	0.206	4.98e-11
Endothelial Cell	Angptl81	4	3.79e-14	0.296396	0.519	0.19	7.59e-11
Endothelial Cell	Ccl21	4	4.45e-14	1.30122	0.583	0.237	8.9e-11
Endothelial Cell	Mafb	4	5.22e-14	0.68419	0.444	0.14	1.04e-10
Endothelial Cell	Mitf	4	5.73e-14	0.78296	0.509	0.207	1.15e-10
Endothelial Cell	Fgf10	4	5.92e-14	1.87421	0.593	0.301	1.18e-10
Endothelial Cell	Sox5	4	6.04e-14	0.863958	0.694	0.321	1.21e-10
Endothelial Cell	Ppip5k1	4	6.9e-14	0.52719	0.741	0.349	1.38e-10
Endothelial Cell	Cadm2	4	7.71e-14	0.472436	0.546	0.194	1.54e-10
Endothelial Cell	Slc25a13	4	8.67e-14	0.377751	0.731	0.429	1.73e-10
Endothelial Cell	Myocd	4	1.12e-13	1.33393	0.602	0.258	2.23e-10
Endothelial Cell	Smpd3	4	1.46e-13	0.568835	0.426	0.138	2.92e-10
Endothelial Cell	Pip5k1b	4	1.58e-13	0.331675	0.75	0.297	3.15e-10
Endothelial Cell	Xirp2	4	2.03e-13	0.250775	0.815	0.44	4.06e-10
Endothelial Cell	Apoe	4	2.22e-13	0.399399	0.824	0.489	4.44e-10
Endothelial Cell	Rxfp1	4	2.46e-13	1.06307	0.602	0.244	4.93e-10
Endothelial Cell	Rgcc	4	2.75e-13	1.64707	0.704	0.442	5.5e-10
Endothelial Cell	Alpl1	4	2.96e-13	0.938726	0.741	0.37	5.91e-10
Endothelial Cell	Rhobtb1	4	3.57e-13	0.857279	0.694	0.332	7.13e-10
Endothelial Cell	Engase	4	4.1e-13	1.67559	0.528	0.239	8.2e-10
Endothelial Cell	Dip2c	4	5.66e-13	0.560128	0.806	0.415	1.13e-09
Endothelial Cell	Rem1	4	6.3e-13	0.469088	0.657	0.315	1.26e-09
Endothelial Cell	Dact2	4	7.87e-13	0.324604	0.519	0.215	1.57e-09
Endothelial Cell	Slc22a23	4	9.98e-13	0.588121	0.713	0.366	2e-09
Endothelial Cell	Prag1	4	1.34e-12	1.06892	0.861	0.546	2.69e-09
Endothelial Cell	Lyve1	4	1.35e-12	1.40741	0.352	0.071	2.69e-09
Endothelial Cell	Nudt4	4	2.15e-12	0.407957	0.713	0.373	4.29e-09
Endothelial Cell	Rnf207	4	2.52e-12	0.780566	0.491	0.238	5.03e-09
Endothelial Cell	Pde4b	4	2.71e-12	0.416411	0.75	0.34	5.41e-09
Endothelial Cell	Trim63	4	2.96e-12	0.251208	0.574	0.259	5.92e-09
Endothelial Cell	Coq8a	4	3.49e-12	1.14031	0.602	0.278	6.98e-09
Endothelial Cell	Camk1d	4	3.56e-12	0.288899	0.704	0.304	7.13e-09
Endothelial Cell	Adora2a	4	4.18e-12	0.668612	0.667	0.34	8.36e-09
Endothelial Cell	Satb2	4	5.9e-12	1.274	0.537	0.247	1.18e-08
Endothelial Cell	Aff2	4	5.91e-12	0.838956	0.676	0.288	1.18e-08
Endothelial Cell	Tpm2	4	9.75e-12	0.508402	0.593	0.318	1.95e-08
Endothelial Cell	Col4a3	4	1.24e-11	0.419464	0.815	0.517	2.47e-08
Endothelial Cell	C1qtnf7	4	1.41e-11	0.633989	0.704	0.365	2.81e-08
Endothelial Cell	Iqgap31	4	2.86e-11	1.39254	0.528	0.217	5.72e-08
Endothelial Cell	Fmo2	4	3.5e-11	0.940495	0.648	0.353	7e-08
Endothelial Cell	Itgb81	4	3.73e-11	0.348654	0.769	0.39	7.47e-08
Endothelial Cell	Arhgef26	4	4.41e-11	0.759064	0.685	0.359	8.82e-08
Endothelial Cell	Sod2	4	4.48e-11	1.1994	0.398	0.136	8.95e-08
Endothelial Cell	Sacs	4	5.69e-11	0.515691	0.667	0.289	1.14e-07
Endothelial Cell	Tspan18	4	6.02e-11	0.788269	0.741	0.338	1.2e-07
Endothelial Cell	Krt1	4	7.32e-11	3.44565	0.491	0.185	1.46e-07
Endothelial Cell	Sema3c	4	7.89e-11	0.510899	0.5	0.243	1.58e-07
Endothelial Cell	Smox	4	8.25e-11	0.887179	0.741	0.413	1.65e-07
Endothelial Cell	Kcnq5	4	8.57e-11	1.06887	0.37	0.062	1.71e-07
Endothelial Cell	Ano5	4	8.71e-11	0.738685	0.509	0.157	1.74e-07
Endothelial Cell	Adam19	4	8.88e-11	0.388958	0.769	0.39	1.78e-07
Endothelial Cell	Gnao1	4	9.97e-11	1.2432	0.806	0.493	1.99e-07
Endothelial Cell	Pcdh19	4	1.23e-10	0.819414	0.852	0.483	2.46e-07
Endothelial Cell	Rec114	4	1.45e-10	0.596035	0.676	0.328	2.91e-07
Endothelial Cell	Efcab6	4	1.5e-10	1.92693	0.5	0.183	3.01e-07
Endothelial Cell	Notch3	4	2.16e-10	0.887012	0.657	0.372	4.32e-07
Endothelial Cell	Sh3kbp1	4	2.27e-10	0.303565	0.63	0.281	4.54e-07
Endothelial Cell	Rgs6	4	2.34e-10	1.2178	0.463	0.108	4.69e-07
Endothelial Cell	Ryr2	4	2.51e-10	0.635673	0.926	0.597	5.01e-07
Endothelial Cell	Tmsb4x1	4	3.18e-10	0.830903	0.889	0.596	6.37e-07
Endothelial Cell	RGD15633541	4	3.64e-10	0.333024	0.574	0.276	7.29e-07
Endothelial Cell	Cxcl12	4	4.36e-10	0.704076	0.907	0.609	8.72e-07
Endothelial Cell	Acer2	4	4.46e-10	0.828261	0.611	0.287	8.92e-07
Endothelial Cell	Trdn	4	4.88e-10	0.71974	0.639	0.309	9.76e-07
Endothelial Cell	Gda	4	5.46e-10	0.473761	0.815	0.473	1.09e-06
Endothelial Cell	Spon1	4	5.7e-10	0.712966	0.593	0.323	1.14e-06
Endothelial Cell	Dcn	4	7.6e-10	0.456344	0.806	0.44	1.52e-06
Endothelial Cell	AABR07049085.1	4	1.22e-09	0.454128	0.722	0.351	2.43e-06
Endothelial Cell	Atp5f1e1	4	1.63e-09	0.26588	0.815	0.404	3.25e-06
Endothelial Cell	Ppp1r3a	4	1.9e-09	0.441452	0.639	0.336	3.8e-06
Endothelial Cell	Lbh	4	2.26e-09	0.373082	0.694	0.381	4.52e-06
Endothelial Cell	Reep1	4	2.34e-09	0.291829	0.648	0.375	4.67e-06
Endothelial Cell	Bnc21	4	2.6e-09	0.414042	0.62	0.327	5.21e-06
Endothelial Cell	Fabp4	4	3.02e-09	0.712779	0.935	0.629	6.04e-06
Endothelial Cell	Ubash3b	4	3.03e-09	0.5558	0.769	0.473	6.06e-06
Endothelial Cell	Adamts2	4	3.8e-09	0.52235	0.574	0.314	7.6e-06
Endothelial Cell	Rimbp2	4	4.3e-09	0.301688	0.676	0.413	8.59e-06
Endothelial Cell	Atp5mc1	4	6.37e-09	0.250721	0.722	0.417	1.27e-05
Endothelial Cell	Pde7b	4	6.89e-09	0.809873	0.778	0.409	1.38e-05
Endothelial Cell	Sparcl1	4	1.43e-08	0.663731	0.759	0.46	2.87e-05
Endothelial Cell	Pi16	4	1.67e-08	0.427428	0.63	0.355	3.34e-05
Endothelial Cell	Ttll7	4	1.71e-08	0.644156	0.704	0.399	3.42e-05
Endothelial Cell	Cmtm8	4	5.65e-08	0.938884	0.787	0.523	0.000113029
Endothelial Cell	Eya2	4	6.77e-08	0.765649	0.704	0.423	0.000135415
Endothelial Cell	Steap4	4	1.13e-07	0.618266	0.528	0.268	0.000225508
Endothelial Cell	Pparg	4	2.01e-07	0.550501	0.713	0.448	0.000401405
Endothelial Cell	Cacnb2	4	2.49e-07	0.354967	0.778	0.432	0.00049784
Endothelial Cell	Clec1a	4	5.37e-07	0.474059	0.685	0.409	0.00107413
Endothelial Cell	Myom2	4	6.24e-07	0.363322	0.713	0.379	0.00124885
Endothelial Cell	Med12l	4	7.58e-07	0.546541	0.389	0.098	0.00151571
Endothelial Cell	Dipk2b	4	8.32e-07	0.846258	0.759	0.5	0.00166384
Endothelial Cell	Mtss1	4	1.07e-06	0.761573	0.852	0.552	0.00213075
Endothelial Cell	Celf2	4	4.05e-06	0.312371	0.731	0.423	0.00809342
Endothelial Cell	Cav1	4	1.87e-05	0.353016	0.87	0.575	0.0373193
Endothelial Cell	Insl3	5	3.38e-131	7.15068	0.543	0.002	6.75e-128
Endothelial Cell	Kif20a	5	5.04e-120	6.70013	0.479	0	1.01e-116
Endothelial Cell	Brinp1	5	2.34e-118	5.40334	0.532	0.005	4.69e-115
Endothelial Cell	Slco6c1	5	6.36e-112	3.9641	0.5	0.005	1.27e-108
Endothelial Cell	Clec4e	5	5.81e-110	4.21413	0.511	0.005	1.16e-106
Endothelial Cell	Aim2	5	7.4e-107	0.390549	0.5	0.006	1.48e-103
Endothelial Cell	Trpc4	5	5.02e-103	3.85751	0.511	0.008	1e-99
Endothelial Cell	Kcna7	5	1.54e-102	6.55712	0.543	0.015	3.08e-99
Endothelial Cell	Iqcf1	5	1.27e-100	2.94434	0.543	0.016	2.55e-97
Endothelial Cell	Cdh3	5	1.43e-99	1.65916	0.468	0.005	2.87e-96
Endothelial Cell	Fam151a	5	1.23e-98	0.591716	0.5	0.01	2.47e-95
Endothelial Cell	Ubash3a	5	1.3e-92	3.57877	0.543	0.02	2.6e-89
Endothelial Cell	Elavl2	5	8.6e-84	5.78439	0.553	0.027	1.72e-80
Endothelial Cell	Spata31d1	5	4.04e-83	5.95508	0.532	0.006	8.07e-80
Endothelial Cell	Snx31	5	1.06e-81	5.76455	0.553	0.029	2.11e-78
Endothelial Cell	Adamts20	5	2e-79	3.43202	0.553	0.03	4.01e-76
Endothelial Cell	Selp	5	1.33e-67	6.01397	0.511	0.049	2.66e-64
Endothelial Cell	S100a9	5	1.67e-61	0.393394	0.5	0.015	3.34e-58
Endothelial Cell	Pls1	5	1.89e-60	2.81547	0.489	0.035	3.79e-57
Endothelial Cell	Hyi	5	1e-59	0.530116	0.543	0.05	2e-56
Endothelial Cell	Soat2	5	4.24e-59	3.36396	0.553	0.049	8.48e-56
Endothelial Cell	Cyp4f181	5	2.24e-51	4.59533	0.532	0.064	4.47e-48
Endothelial Cell	AABR07033925.1	5	8.73e-51	1.00943	0.532	0.053	1.75e-47
Endothelial Cell	Syt15	5	2.39e-50	2.86021	0.553	0.06	4.78e-47
Endothelial Cell	Myoz3	5	4.44e-42	1.74036	0.479	0.057	8.88e-39
Endothelial Cell	Tmem163	5	5.52e-42	1.29101	0.543	0.024	1.1e-38
Endothelial Cell	Pdgfc	5	3.02e-38	4.08811	0.574	0.071	6.04e-35
Endothelial Cell	Exoc3l2	5	3.51e-38	3.98609	0.606	0.091	7.02e-35
Endothelial Cell	Mt31	5	9.33e-38	1.24763	0.543	0.072	1.87e-34
Endothelial Cell	Prkcq	5	1.94e-37	0.615233	0.543	0.036	3.87e-34
Endothelial Cell	Nmnat2	5	2.47e-37	2.306	0.564	0.098	4.94e-34
Endothelial Cell	AABR07005844.1	5	2.29e-36	6.21382	0.351	0.043	4.58e-33
Endothelial Cell	Chst9	5	1.68e-35	3.01201	0.553	0.11	3.35e-32
Endothelial Cell	Gabre	5	4.86e-35	0.763751	0.511	0.063	9.71e-32
Endothelial Cell	Cyp2e11	5	1.5e-34	0.969557	0.511	0.077	3.01e-31
Endothelial Cell	Sele	5	1.19e-33	4.99652	0.596	0.148	2.39e-30
Endothelial Cell	Vwf1	5	5.92e-33	2.49996	0.936	0.595	1.18e-29
Endothelial Cell	Nalcn	5	8.75e-31	1.61385	0.553	0.033	1.75e-27
Endothelial Cell	Mapk10	5	3.86e-29	2.27639	0.532	0.066	7.71e-26
Endothelial Cell	Fhad1	5	3e-28	2.14936	0.543	0.119	6e-25
Endothelial Cell	AABR07005821.1	5	3e-27	5.06582	0.628	0.137	6e-24
Endothelial Cell	Thbs1	5	3.37e-27	1.68215	0.553	0.055	6.74e-24
Endothelial Cell	Tnfrsf11b	5	2.05e-26	2.60789	0.479	0.011	4.1e-23
Endothelial Cell	Kif22	5	9.83e-26	2.53706	0.479	0.035	1.97e-22
Endothelial Cell	Adam23	5	1.34e-24	0.957652	0.564	0.125	2.69e-21
Endothelial Cell	Cysltr1	5	1.35e-24	4.32802	0.596	0.152	2.7e-21
Endothelial Cell	Sh3gl31	5	1.49e-24	2.13012	0.553	0.153	2.98e-21
Endothelial Cell	Ehd4	5	1.21e-23	2.58796	0.872	0.402	2.42e-20
Endothelial Cell	Tbx21	5	1.44e-23	3.3058	0.543	0.047	2.87e-20
Endothelial Cell	Ldb2	5	1.94e-23	2.55247	0.809	0.408	3.89e-20
Endothelial Cell	Col11a11	5	1.99e-23	1.84228	0.553	0.105	3.98e-20
Endothelial Cell	Csf1r	5	3.21e-23	0.61778	0.521	0.031	6.41e-20
Endothelial Cell	Thsd7a	5	5.48e-23	1.97069	0.904	0.582	1.1e-19
Endothelial Cell	Fbxo40	5	6.48e-23	1.2131	0.479	0.05	1.3e-19
Endothelial Cell	Ptprn2	5	7.7e-23	1.3684	0.511	0.079	1.54e-19
Endothelial Cell	Nuak1	5	9.28e-23	1.98058	0.894	0.521	1.86e-19
Endothelial Cell	Pgm5	5	7.42e-22	2.09657	0.894	0.553	1.48e-18
Endothelial Cell	Vcam1	5	1.38e-21	3.14211	0.649	0.27	2.75e-18
Endothelial Cell	Fbxw10	5	3.63e-21	0.927567	0.543	0.162	7.27e-18
Endothelial Cell	Ptn	5	4.65e-21	3.46951	0.702	0.239	9.3e-18
Endothelial Cell	LOC1025513561	5	6.79e-21	2.19239	0.543	0.083	1.36e-17
Endothelial Cell	Adgrg6	5	1.24e-20	2.95063	0.553	0.14	2.47e-17
Endothelial Cell	AABR07034940.2	5	1.5e-20	1.01491	0.553	0.146	3e-17
Endothelial Cell	Syt9	5	2.88e-20	1.26656	0.532	0.061	5.77e-17
Endothelial Cell	Rasa4	5	7.27e-20	1.83033	0.915	0.663	1.45e-16
Endothelial Cell	Anln1	5	1.81e-19	3.22277	0.479	0.094	3.62e-16
Endothelial Cell	Col28a1	5	1.38e-18	1.96631	0.553	0.171	2.75e-15
Endothelial Cell	Krt11	5	6e-18	1.22327	0.532	0.185	1.2e-14
Endothelial Cell	Gabbr2	5	1.02e-17	3.32125	0.489	0.008	2.03e-14
Endothelial Cell	AABR07004228.1	5	3.25e-17	2.97623	0.596	0.276	6.51e-14
Endothelial Cell	Maob	5	5.83e-17	2.21906	0.723	0.406	1.17e-13
Endothelial Cell	Eln	5	1.09e-16	1.97623	0.734	0.385	2.17e-13
Endothelial Cell	Mctp1	5	2.44e-16	4.855	0.606	0.196	4.88e-13
Endothelial Cell	AABR07050449.1	5	2.49e-16	1.84212	0.532	0.156	4.98e-13
Endothelial Cell	Adamts14	5	2.71e-16	1.28895	0.543	0.225	5.41e-13
Endothelial Cell	Dtx1	5	2.94e-16	2.57162	0.553	0.166	5.87e-13
Endothelial Cell	Smoc11	5	3.86e-16	1.51344	0.532	0.113	7.72e-13
Endothelial Cell	Npnt	5	4.2e-16	2.4624	0.543	0.201	8.41e-13
Endothelial Cell	Txk	5	7.59e-16	2.51779	0.553	0.181	1.52e-12
Endothelial Cell	Cux2	5	1.35e-15	1.87892	0.553	0.241	2.69e-12
Endothelial Cell	Stab1	5	3.65e-15	3.23624	0.638	0.251	7.3e-12
Endothelial Cell	Cttnbp2	5	1.22e-14	2.25252	0.755	0.284	2.44e-11
Endothelial Cell	Oprd1	5	1.58e-14	3.19857	0.564	0.205	3.16e-11
Endothelial Cell	Abca1	5	3.48e-14	2.38063	0.681	0.282	6.96e-11
Endothelial Cell	Ptk2b	5	3.68e-14	3.13168	0.628	0.353	7.35e-11
Endothelial Cell	Abi3bp	5	8.01e-14	2.40942	0.66	0.337	1.6e-10
Endothelial Cell	Dagla	5	8.81e-14	1.98919	0.564	0.218	1.76e-10
Endothelial Cell	Trmt9b	5	1.14e-13	2.99307	0.628	0.357	2.28e-10
Endothelial Cell	Cadm3	5	1.21e-13	2.87886	0.606	0.174	2.41e-10
Endothelial Cell	Rasl12	5	1.24e-13	1.90651	0.553	0.141	2.48e-10
Endothelial Cell	Ror11	5	1.25e-13	1.9965	0.574	0.143	2.51e-10
Endothelial Cell	Gnb3	5	1.93e-13	1.76786	0.564	0.278	3.86e-10
Endothelial Cell	Musk	5	3.68e-13	0.838872	0.553	0.234	7.36e-10
Endothelial Cell	Susd4	5	4.17e-13	2.25167	0.543	0.252	8.34e-10
Endothelial Cell	Chn2	5	1.79e-12	1.54906	0.755	0.388	3.57e-09
Endothelial Cell	Ntn1	5	2.65e-12	1.11283	0.872	0.505	5.3e-09
Endothelial Cell	Skap1	5	3.27e-12	0.430386	0.5	0.078	6.53e-09
Endothelial Cell	Rgs17	5	3.97e-12	2.3708	0.457	0.114	7.95e-09
Endothelial Cell	Pde8b	5	7.37e-12	0.946335	0.553	0.165	1.47e-08
Endothelial Cell	Ltbp2	5	8.54e-12	0.661528	0.532	0.187	1.71e-08
Endothelial Cell	Ubash3b1	5	9.45e-12	1.93684	0.755	0.478	1.89e-08
Endothelial Cell	Ifitm10	5	9.75e-12	1.85478	0.617	0.204	1.95e-08
Endothelial Cell	Dact21	5	1.11e-11	0.404791	0.521	0.219	2.23e-08
Endothelial Cell	Plekha71	5	2.41e-11	1.53285	0.66	0.383	4.82e-08
Endothelial Cell	Abo1	5	3.4e-11	1.20793	0.521	0.15	6.79e-08
Endothelial Cell	Grid2	5	4.49e-11	1.27964	0.436	0.091	8.98e-08
Endothelial Cell	Pstpip11	5	6.2e-11	0.621982	0.543	0.238	1.24e-07
Endothelial Cell	Brip1	5	6.38e-11	0.918542	0.553	0.252	1.28e-07
Endothelial Cell	Actn1	5	1.52e-10	2.01214	0.691	0.426	3.05e-07
Endothelial Cell	Kcnk21	5	1.66e-10	1.98484	0.553	0.266	3.32e-07
Endothelial Cell	Mctp2	5	2.01e-10	2.01299	0.543	0.162	4.02e-07
Endothelial Cell	Sorcs11	5	2.54e-10	0.914784	0.553	0.302	5.07e-07
Endothelial Cell	Slit31	5	2.81e-10	0.939051	0.021	0.341	5.61e-07
Endothelial Cell	C1qtnf11	5	1.05e-09	1.28871	0.564	0.241	2.1e-06
Endothelial Cell	Cp	5	1.2e-09	3.99115	0.394	0.136	2.4e-06
Endothelial Cell	Dcdc5	5	1.89e-09	1.24456	0.404	0.014	3.78e-06
Endothelial Cell	Slfn4	5	2.1e-09	2.26989	0.691	0.374	4.19e-06
Endothelial Cell	Prph	5	2.79e-09	2.80465	0.553	0.25	5.58e-06
Endothelial Cell	Mid1	5	5.48e-09	2.44508	0.521	0.127	1.1e-05
Endothelial Cell	Itgb4	5	6.54e-09	3.18003	0.468	0.194	1.31e-05
Endothelial Cell	Hs3st1	5	6.91e-09	1.7937	0.479	0.223	1.38e-05
Endothelial Cell	Ifit3	5	8.67e-09	2.20692	0.564	0.255	1.73e-05
Endothelial Cell	Icam1	5	9.1e-09	1.77028	0.585	0.234	1.82e-05
Endothelial Cell	Gria4	5	1.09e-08	1.71597	0.553	0.242	2.18e-05
Endothelial Cell	Sv2c	5	1.73e-08	0.662109	0.34	0.066	3.46e-05
Endothelial Cell	Art31	5	6.72e-08	1.08103	0.543	0.15	0.000134485
Endothelial Cell	Slc16a101	5	7.96e-08	1.0031	0.543	0.119	0.000159211
Endothelial Cell	Plod2	5	8.95e-08	1.20347	0.66	0.383	0.000179044
Endothelial Cell	PCOLCE2	5	9.3e-08	0.973624	0.394	0.083	0.000185953
Endothelial Cell	Manf	5	9.64e-08	0.318983	0.543	0.189	0.00019286
Endothelial Cell	Fstl1	5	1.43e-07	1.52262	0.649	0.355	0.000286705
Endothelial Cell	Adgrb3	5	1.46e-07	1.63826	0.543	0.291	0.000292817
Endothelial Cell	Tmod1	5	2.43e-07	0.730314	0.532	0.242	0.000485176
Endothelial Cell	Pkhd1l11	5	4.09e-07	1.19026	0.723	0.38	0.000818127
Endothelial Cell	LOC103694210	5	4.22e-07	1.63642	0.628	0.302	0.000844724
Endothelial Cell	Acta2	5	4.65e-07	0.912981	0.5	0.125	0.000929317
Endothelial Cell	Tmcc3	5	7.7e-07	1.08215	0.766	0.49	0.00154059
Endothelial Cell	Pmepa1	5	8.24e-07	1.0601	0.574	0.32	0.00164751
Endothelial Cell	Clmp	5	1.19e-06	0.53349	0.585	0.311	0.00237128
Endothelial Cell	Tango2	5	1.61e-06	0.829966	0.606	0.283	0.00322646
Endothelial Cell	Ngf	5	4.94e-06	1.49913	0.574	0.296	0.0098794
Endothelial Cell	Trabd2b1	5	7.68e-06	1.17631	0.617	0.313	0.0153625
Endothelial Cell	Gpc6	5	1.02e-05	0.945091	0.702	0.437	0.020477
Endothelial Cell	Corin	5	1.04e-05	0.441337	0.574	0.286	0.0207306
Endothelial Cell	Arhgef371	5	1.18e-05	1.50463	0.479	0.19	0.0236488
Endothelial Cell	Slc9a9	5	1.32e-05	0.404023	0.617	0.307	0.026466
Endothelial Cell	Fgf11	5	2.02e-05	0.994309	0.532	0.198	0.0403354
Endothelial Cell	Maoa	5	2.08e-05	0.327493	0.585	0.279	0.0416912
Endothelial Cell	AABR07013085.1	6	1.32e-53	6.82259	0.321	0.011	2.64e-50
Endothelial Cell	AABR07044562.1	6	1.29e-52	4.34362	0.393	0.005	2.57e-49
Endothelial Cell	Ptchd4	6	5.23e-42	5.53952	0.452	0.053	1.05e-38
Endothelial Cell	Gadd45b	6	7.09e-31	2.85956	0.452	0.063	1.42e-27
Endothelial Cell	Col9a1	6	1.1e-28	0.68728	0.31	0.032	2.19e-25
Endothelial Cell	Nebl1	6	5.56e-28	1.85739	0.976	0.58	1.11e-24
Endothelial Cell	Il1rn	6	8.13e-27	1.426	0.417	0.028	1.63e-23
Endothelial Cell	Klhdc8a1	6	5.71e-24	1.27016	0.369	0.056	1.14e-20
Endothelial Cell	Scube3	6	2.61e-22	6.52342	0.286	0.035	5.23e-19
Endothelial Cell	Sulf1	6	3.34e-22	2.70928	0.845	0.509	6.67e-19
Endothelial Cell	Tacr1	6	8.43e-22	3.34459	0.345	0.049	1.69e-18
Endothelial Cell	Chn21	6	2.12e-21	2.30171	0.857	0.384	4.24e-18
Endothelial Cell	Ccl61	6	2.32e-21	0.956245	0.417	0.084	4.64e-18
Endothelial Cell	Ptger31	6	5.42e-21	0.511551	0.357	0.054	1.08e-17
Endothelial Cell	St6galnac31	6	6.32e-20	2.12303	0.857	0.441	1.26e-16
Endothelial Cell	Tmem1001	6	7.73e-19	4.36428	0.643	0.258	1.55e-15
Endothelial Cell	Tceal71	6	2.59e-18	0.716422	0.345	0.043	5.17e-15
Endothelial Cell	Ramp1	6	2.07e-16	1.65919	0.452	0.118	4.15e-13
Endothelial Cell	Hck	6	5.47e-16	3.07533	0.381	0.098	1.09e-12
Endothelial Cell	LOC100361087	6	1.29e-15	1.85521	0.821	0.367	2.57e-12
Endothelial Cell	Tgfb21	6	3.57e-14	3.05708	0.738	0.367	7.14e-11
Endothelial Cell	Epha4	6	5.15e-12	2.27812	0.726	0.357	1.03e-08
Endothelial Cell	Slc44a51	6	7.33e-12	1.46729	0.44	0.153	1.47e-08
Endothelial Cell	Dgkg1	6	3.82e-11	1.31594	0.429	0.104	7.63e-08
Endothelial Cell	Kcnt21	6	4.95e-11	2.52399	0.667	0.377	9.9e-08
Endothelial Cell	Rgs7	6	2.81e-10	3.14161	0.393	0.133	5.62e-07
Endothelial Cell	Kcnn4	6	2.96e-09	1.57737	0.488	0.185	5.93e-06
Endothelial Cell	Ccser1	6	4.25e-09	1.36286	0.762	0.456	8.5e-06
Endothelial Cell	Pcsk5	6	8.05e-09	2.92404	0.583	0.323	1.61e-05
Endothelial Cell	Nr4a31	6	1.93e-08	2.18331	0.452	0.102	3.87e-05
Endothelial Cell	Fbln51	6	6.27e-08	1.90063	0.679	0.421	0.000125451
Endothelial Cell	Eln1	6	2.73e-07	1.10382	0.702	0.39	0.000546919
Endothelial Cell	Ntn11	6	3.41e-07	1.12186	0.774	0.515	0.000681241
Endothelial Cell	Slc8a1	6	5.94e-07	1.25988	0.821	0.558	0.00118808
Endothelial Cell	Aoah	6	6.99e-07	2.05091	0.405	0.114	0.00139829
Endothelial Cell	Lmod1	6	1.18e-06	0.294814	0.429	0.167	0.00236024
Endothelial Cell	Dkk2	6	4.45e-06	0.392192	0.405	0.103	0.00889757
Endothelial Cell	Fgf14	7	6.63e-40	6.03083	0.459	0.05	1.33e-36
Endothelial Cell	LOC102553338	7	6.63e-40	6.01879	0.459	0.05	1.33e-36
Endothelial Cell	RGD1311946	7	2.19e-38	5.6912	0.459	0.05	4.37e-35
Endothelial Cell	Swsap1	7	9.78e-38	5.15482	0.446	0.045	1.96e-34
Endothelial Cell	Cxcl9	7	4.1e-36	2.55543	0.284	0.015	8.19e-33
Endothelial Cell	Syt1	7	6.59e-33	4.7333	0.446	0.058	1.32e-29
Endothelial Cell	Ikzf3	7	1.19e-30	2.81795	0.486	0.079	2.39e-27
Endothelial Cell	Ndst3	7	1.86e-19	2.28544	0.365	0.067	3.72e-16
Endothelial Cell	Kcnj12	7	1.11e-18	0.36503	0.338	0.049	2.21e-15
Endothelial Cell	Chst91	7	4.62e-18	3.84524	0.459	0.124	9.25e-15
Endothelial Cell	Plch1	7	5.58e-17	4.00695	0.405	0.069	1.12e-13
Endothelial Cell	AABR07025140.1	7	6.68e-15	2.34826	0.77	0.496	1.34e-11
Endothelial Cell	Pmfbp1	7	4.08e-13	4.95354	0.378	0.064	8.17e-10
Endothelial Cell	Fbxw101	7	7.72e-13	3.75075	0.459	0.174	1.54e-09
Endothelial Cell	Pcp4l1	7	3.39e-12	4.89279	0.351	0.096	6.79e-09
Endothelial Cell	Ca41	7	5.28e-12	2.23079	0.743	0.372	1.06e-08
Endothelial Cell	Crlf1	7	2.24e-11	2.32887	0.473	0.165	4.47e-08
Endothelial Cell	Herc6	7	1.04e-10	2.02069	0.703	0.397	2.07e-07
Endothelial Cell	Rtp3	7	1.58e-10	1.45626	0.378	0.059	3.15e-07
Endothelial Cell	Klf5	7	1.14e-09	2.69051	0.473	0.171	2.28e-06
Endothelial Cell	Edil3	7	1.17e-09	3.47599	0.419	0.158	2.34e-06
Endothelial Cell	Fbxo401	7	2.13e-09	1.25315	0.351	0.067	4.26e-06
Endothelial Cell	Cenpe	7	7.72e-09	2.64444	0.392	0.098	1.54e-05
Endothelial Cell	Rp11	7	8.63e-09	1.2283	0.459	0.149	1.73e-05
Endothelial Cell	Cldn221	7	8.81e-09	1.78802	0.473	0.213	1.76e-05
Endothelial Cell	Meox1	7	1.23e-08	2.04967	0.432	0.143	2.46e-05
Endothelial Cell	AABR07053470.1	7	2.34e-08	3.935	0.446	0.117	4.68e-05
Endothelial Cell	Dagla1	7	6.56e-08	1.2877	0.486	0.229	0.000131168
Endothelial Cell	Adamts3	7	1.76e-06	0.914198	0.419	0.098	0.00352786
Endothelial Cell	Sphkap	7	2.27e-06	2.2211	0.365	0.06	0.0045401
Endothelial Cell	Itga4	7	3.3e-06	1.73802	0.486	0.174	0.00660197
Endothelial Cell	Eif2ak2	7	8.71e-06	2.42295	0.595	0.342	0.0174297
Endothelial Cell	Tex14	7	1.36e-05	1.91169	0.473	0.17	0.0271496
Endothelial Cell	Dpep1	8	4.47e-118	7.30089	0.493	0.003	8.93e-115
Endothelial Cell	Tcp11x2	8	2.35e-114	7.41977	0.493	0.003	4.71e-111
Endothelial Cell	Plin1	8	7.67e-111	7.33638	0.478	0.003	1.53e-107
Endothelial Cell	Plekhs1	8	1.27e-109	8.07833	0.507	0.005	2.54e-106
Endothelial Cell	Atp6v1g2	8	5.76e-107	7.39279	0.507	0.006	1.15e-103
Endothelial Cell	Dusp2	8	1.33e-106	2.53255	0.464	0.002	2.66e-103
Endothelial Cell	Hs3st2	8	1.32e-101	5.09634	0.522	0.01	2.63e-98
Endothelial Cell	Tbx15	8	1.15e-100	6.43531	0.493	0.007	2.3e-97
Endothelial Cell	Flt3	8	1.21e-92	4.09303	0.507	0.012	2.43e-89
Endothelial Cell	Col7a1	8	3.3e-91	2.43789	0.449	0.006	6.6e-88
Endothelial Cell	Prc1	8	1.58e-88	3.05809	0.507	0.013	3.15e-85
Endothelial Cell	Fbxo16	8	2.34e-88	3.60119	0.391	0.003	4.68e-85
Endothelial Cell	Kcnh5	8	2.85e-88	6.82475	0.493	0.012	5.7e-85
Endothelial Cell	Cyp2d2	8	4.46e-80	6.71306	0.493	0.016	8.92e-77
Endothelial Cell	Hmga2	8	2.8e-75	4.35138	0.507	0.008	5.59e-72
Endothelial Cell	Adarb2	8	5.1e-75	6.38086	0.507	0.021	1.02e-71
Endothelial Cell	Sdc1	8	1.94e-65	6.19855	0.609	0.051	3.87e-62
Endothelial Cell	Col9a11	8	2.62e-63	7.04353	0.493	0.024	5.24e-60
Endothelial Cell	AABR07031168.1	8	3.08e-63	3.83626	0.261	0.008	6.17e-60
Endothelial Cell	Nexmif	8	1.16e-56	2.89238	0.507	0.011	2.32e-53
Endothelial Cell	Myo5b	8	2.41e-51	7.12501	0.565	0.057	4.82e-48
Endothelial Cell	Dusp5	8	4.98e-50	3.42898	0.522	0.022	9.97e-47
Endothelial Cell	Alas2	8	4.43e-49	5.43469	0.493	0.019	8.85e-46
Endothelial Cell	Pls11	8	2.22e-47	4.70631	0.493	0.045	4.43e-44
Endothelial Cell	Myoz31	8	8.67e-42	4.00583	0.522	0.064	1.73e-38
Endothelial Cell	Ndst31	8	6.28e-39	2.80478	0.507	0.059	1.26e-35
Endothelial Cell	Syt151	8	3.88e-38	3.76148	0.522	0.073	7.76e-35
Endothelial Cell	Gadd45b1	8	1.35e-37	3.58516	0.522	0.064	2.71e-34
Endothelial Cell	Acap1	8	5.63e-37	3.4808	0.464	0.056	1.13e-33
Endothelial Cell	Ramp11	8	1.45e-35	5.32765	0.609	0.113	2.89e-32
Endothelial Cell	AABR07033925.11	8	5.71e-35	5.01412	0.42	0.071	1.14e-31
Endothelial Cell	Dkk21	8	7.56e-34	6.15412	0.681	0.09	1.51e-30
Endothelial Cell	Itgal	8	5.46e-31	2.32097	0.493	0.03	1.09e-27
Endothelial Cell	Rab27b	8	7.74e-31	3.57544	0.536	0.021	1.55e-27
Endothelial Cell	Slc8a11	8	1.27e-29	2.45153	0.971	0.552	2.54e-26
Endothelial Cell	Nebl2	8	6.13e-29	2.73073	0.971	0.585	1.23e-25
Endothelial Cell	Drc3	8	1.3e-26	3.94821	0.522	0.015	2.6e-23
Endothelial Cell	Myo16	8	1.62e-26	5.37416	0.522	0.009	3.24e-23
Endothelial Cell	AABR07041096.1	8	2.33e-26	1.01932	0.449	0.007	4.65e-23
Endothelial Cell	Itgam	8	1.79e-25	3.41988	0.493	0.099	3.58e-22
Endothelial Cell	Nlrp31	8	6.53e-25	2.74205	0.435	0.075	1.31e-21
Endothelial Cell	Hcn2	8	1.17e-24	2.12065	0.507	0.018	2.34e-21
Endothelial Cell	Sulf11	8	1.3e-24	2.66787	0.884	0.511	2.61e-21
Endothelial Cell	Edaradd1	8	2.41e-24	1.87238	0.507	0.063	4.82e-21
Endothelial Cell	Bmx	8	4.12e-24	4.45386	0.609	0.143	8.24e-21
Endothelial Cell	Hck1	8	1.22e-23	0.493588	0.478	0.096	2.45e-20
Endothelial Cell	LOC100912195	8	9.22e-22	4.2116	0.507	0.013	1.84e-18
Endothelial Cell	Tm6sf2	8	1.29e-21	3.60712	0.449	0.023	2.58e-18
Endothelial Cell	Afap1l2	8	3.91e-20	3.04592	0.826	0.533	7.81e-17
Endothelial Cell	Sntg2	8	5.63e-20	1.52636	0.391	0.049	1.13e-16
Endothelial Cell	Fn11	8	1.25e-19	3.6949	0.783	0.236	2.49e-16
Endothelial Cell	Stk32b	8	5.6e-19	0.285495	0.435	0.047	1.12e-15
Endothelial Cell	Hey21	8	1.07e-18	3.95293	0.536	0.175	2.14e-15
Endothelial Cell	Adcy3	8	1.81e-18	2.75686	0.464	0.099	3.62e-15
Endothelial Cell	LOC1003610871	8	6.27e-18	2.72619	0.797	0.374	1.25e-14
Endothelial Cell	Kif271	8	9.95e-18	2.91549	0.507	0.162	1.99e-14
Endothelial Cell	Ldb21	8	1.68e-17	3.06537	0.739	0.421	3.37e-14
Endothelial Cell	Sgo2	8	5.94e-17	3.7714	0.493	0.029	1.19e-13
Endothelial Cell	Col12a1	8	1.19e-16	2.83051	0.493	0.027	2.38e-13
Endothelial Cell	Chdh	8	1.37e-16	3.52569	0.493	0.013	2.73e-13
Endothelial Cell	Luzp21	8	5.16e-16	1.36409	0.493	0.128	1.03e-12
Endothelial Cell	P2ry6	8	7.38e-16	0.474675	0.464	0.016	1.48e-12
Endothelial Cell	Prune2	8	1.1e-15	3.68205	0.754	0.38	2.21e-12
Endothelial Cell	Ptchd41	8	2.83e-15	1.12678	0.348	0.064	5.66e-12
Endothelial Cell	Nrxn3	8	2.85e-15	2.7576	0.536	0.125	5.69e-12
Endothelial Cell	Dgkg2	8	4.32e-15	0.93244	0.493	0.105	8.64e-12
Endothelial Cell	Lmod11	8	8.77e-15	2.88226	0.536	0.164	1.75e-11
Endothelial Cell	Myof	8	1.1e-14	2.99171	0.681	0.348	2.21e-11
Endothelial Cell	Plcg2	8	1.21e-14	4.19308	0.667	0.38	2.42e-11
Endothelial Cell	Has21	8	2.11e-14	4.44434	0.507	0.137	4.22e-11
Endothelial Cell	Hsf5	8	3.01e-14	0.620455	0.449	0.063	6.01e-11
Endothelial Cell	Diaph3	8	5.96e-14	3.94057	0.522	0.03	1.19e-10
Endothelial Cell	Sypl2	8	8.2e-14	0.612369	0.449	0.018	1.64e-10
Endothelial Cell	Tox	8	1.18e-13	3.49001	0.71	0.398	2.35e-10
Endothelial Cell	Kcnn41	8	5.45e-13	3.72323	0.565	0.184	1.09e-09
Endothelial Cell	Gpnmb	8	7.48e-13	2.32409	0.464	0.034	1.5e-09
Endothelial Cell	Olfml2a	8	7.58e-13	4.28157	0.565	0.226	1.52e-09
Endothelial Cell	Carmil1	8	7.77e-13	3.00905	0.696	0.293	1.55e-09
Endothelial Cell	Jag11	8	8.57e-13	2.21768	0.783	0.392	1.71e-09
Endothelial Cell	Cldn222	8	1.79e-12	2.38766	0.507	0.212	3.59e-09
Endothelial Cell	Fbn1	8	2.22e-12	2.05222	0.754	0.401	4.44e-09
Endothelial Cell	Aoah1	8	3.22e-12	1.64892	0.493	0.113	6.44e-09
Endothelial Cell	Sarm1	8	4.82e-12	4.0735	0.522	0.208	9.64e-09
Endothelial Cell	Msr1	8	4.84e-12	2.7079	0.507	0.197	9.68e-09
Endothelial Cell	Ptprn21	8	5.68e-12	3.95199	0.362	0.098	1.14e-08
Endothelial Cell	Ncam21	8	1.08e-11	2.80308	0.522	0.229	2.17e-08
Endothelial Cell	Sox13	8	1.54e-11	1.67694	0.855	0.591	3.09e-08
Endothelial Cell	Smoc12	8	2.3e-11	1.39997	0.493	0.124	4.6e-08
Endothelial Cell	Thsd7a1	8	2.34e-11	1.35571	0.855	0.593	4.68e-08
Endothelial Cell	Cxcl1	8	6.75e-11	1.98871	0.507	0.11	1.35e-07
Endothelial Cell	Npnt1	8	7.73e-11	3.15533	0.478	0.213	1.55e-07
Endothelial Cell	Adam12	8	8.54e-11	3.9893	0.551	0.208	1.71e-07
Endothelial Cell	Kcnn3	8	1.03e-10	2.66668	0.667	0.296	2.06e-07
Endothelial Cell	Hlf1	8	1.11e-10	2.59561	0.507	0.15	2.21e-07
Endothelial Cell	Trib31	8	1.2e-10	0.67109	0.464	0.183	2.41e-07
Endothelial Cell	Tmem17	8	1.28e-10	1.57067	0.493	0.213	2.56e-07
Endothelial Cell	Pkhd1l12	8	1.33e-10	2.13468	0.667	0.391	2.65e-07
Endothelial Cell	Nuak11	8	1.5e-10	1.57194	0.826	0.534	3.01e-07
Endothelial Cell	Unc45b	8	2.29e-10	2.15768	0.522	0.133	4.57e-07
Endothelial Cell	Eln2	8	2.42e-10	2.40835	0.71	0.394	4.85e-07
Endothelial Cell	Dmtn	8	2.61e-10	2.59435	0.58	0.278	5.22e-07
Endothelial Cell	Kcng3	8	2.65e-10	3.07155	0.464	0.146	5.29e-07
Endothelial Cell	Eva1c	8	3.1e-10	2.72034	0.536	0.199	6.19e-07
Endothelial Cell	Kif21a	8	4.42e-10	2.48744	0.478	0.146	8.84e-07
Endothelial Cell	AABR07050449.11	8	9.85e-10	2.04376	0.478	0.167	1.97e-06
Endothelial Cell	Alcam1	8	1.38e-09	2.72804	0.667	0.234	2.77e-06
Endothelial Cell	Synpo	8	2.37e-09	3.04701	0.652	0.347	4.73e-06
Endothelial Cell	Pcsk51	8	2.39e-09	3.09233	0.638	0.323	4.78e-06
Endothelial Cell	Sv2c1	8	2.56e-09	5.29109	0.522	0.061	5.12e-06
Endothelial Cell	Prrg4	8	2.77e-09	2.22824	0.507	0.12	5.55e-06
Endothelial Cell	Abo2	8	2.88e-09	1.30553	0.493	0.16	5.76e-06
Endothelial Cell	Tnc1	8	3.03e-09	2.03342	0.507	0.115	6.06e-06
Endothelial Cell	Rfx2	8	6.71e-09	2.49184	0.522	0.257	1.34e-05
Endothelial Cell	Cd55	8	8.65e-09	3.23348	0.522	0.113	1.73e-05
Endothelial Cell	Rhpn21	8	9.8e-09	1.96779	0.478	0.168	1.96e-05
Endothelial Cell	Hs3st11	8	1.29e-08	1.78283	0.565	0.223	2.58e-05
Endothelial Cell	Aacs	8	2.66e-08	2.40952	0.493	0.199	5.33e-05
Endothelial Cell	Scn1a	8	3.65e-08	1.14153	0.029	0.351	7.3e-05
Endothelial Cell	LOC1036933231	8	3.86e-08	4.25237	0.493	0.119	7.72e-05
Endothelial Cell	Srpk31	8	4.59e-08	0.993921	0.043	0.338	9.18e-05
Endothelial Cell	Gng10	8	6.37e-08	1.94639	0.522	0.254	0.000127343
Endothelial Cell	Fndc11	8	9.12e-08	2.4323	0.609	0.272	0.00018238
Endothelial Cell	Zmat41	8	1.07e-07	1.60748	0.522	0.269	0.000214221
Endothelial Cell	Gpr631	8	1.29e-07	2.71896	0.493	0.216	0.000258127
Endothelial Cell	Edn1	8	2.28e-07	2.10062	0.522	0.216	0.000455174
Endothelial Cell	Tmem178a	8	3.06e-07	2.74065	0.449	0.137	0.000611883
Endothelial Cell	Flnc	8	3.26e-07	0.270895	0.029	0.285	0.00065164
Endothelial Cell	Efhd11	8	3.97e-07	3.40436	0.464	0.2	0.000793662
Endothelial Cell	Slc25a21	8	6.86e-07	0.625059	0.435	0.071	0.00137244
Endothelial Cell	Bdnf	8	6.92e-07	2.66696	0.507	0.144	0.00138466
Endothelial Cell	Adgrd1	8	7.14e-07	2.92936	0.522	0.198	0.00142826
Endothelial Cell	Enpp2	8	7.63e-07	1.8405	0.464	0.115	0.00152605
Endothelial Cell	Prox11	8	8.08e-07	0.332934	0.029	0.376	0.00161514
Endothelial Cell	AABR07007026.11	8	8.43e-07	2.07226	0.522	0.211	0.00168586
Endothelial Cell	Atp1a1	8	9.01e-07	1.31808	0.652	0.382	0.00180155
Endothelial Cell	Ltbp21	8	9.23e-07	2.34008	0.493	0.197	0.00184552
Endothelial Cell	Inhba1	8	9.89e-07	2.88608	0.478	0.094	0.00197775
Endothelial Cell	Crip11	8	1.21e-06	1.76147	0.609	0.35	0.00242877
Endothelial Cell	Chn22	8	1.22e-06	1.49066	0.696	0.4	0.00243024
Endothelial Cell	AABR07044049.1	8	1.22e-06	0.975234	0.71	0.345	0.00244609
Endothelial Cell	Aox3	8	1.45e-06	1.78662	0.594	0.274	0.00289815
Endothelial Cell	AABR07006275.1	8	1.64e-06	2.47306	0.377	0.035	0.00327303
Endothelial Cell	Itgbl11	8	1.71e-06	1.56814	0.681	0.338	0.0034294
Endothelial Cell	Ror21	8	1.85e-06	1.60323	0.101	0.382	0.00370512
Endothelial Cell	Col18a1	8	1.99e-06	3.11927	0.594	0.279	0.00397684
Endothelial Cell	Mbp	8	2.03e-06	0.699647	0.478	0.129	0.00405692
Endothelial Cell	Frmd4b	8	2.32e-06	1.02457	0.754	0.41	0.0046314
Endothelial Cell	Epha41	8	2.44e-06	1.3599	0.696	0.363	0.00487016
Endothelial Cell	Usp21	8	2.81e-06	1.27075	0.043	0.337	0.00561744
Endothelial Cell	Tmem1002	8	3.76e-06	1.89378	0.551	0.269	0.00752239
Endothelial Cell	Tbxas11	8	3.98e-06	1.78815	0.522	0.169	0.00795334
Endothelial Cell	AABR07031399.1	8	4.71e-06	1.29993	0.536	0.12	0.00941843
Endothelial Cell	Pip5k1b1	8	6.72e-06	3.20286	0.594	0.322	0.0134403
Endothelial Cell	Tgfb22	8	7.3e-06	1.75671	0.638	0.378	0.0145916
Endothelial Cell	Dpep2	8	9.91e-06	1.5201	0.522	0.255	0.0198156
Endothelial Cell	Nkd1	8	1.01e-05	1.24376	0.464	0.182	0.02017
Endothelial Cell	Bche1	8	1.23e-05	1.2763	0.478	0.129	0.0245632
Endothelial Cell	Creb5	8	1.44e-05	0.904819	0.783	0.478	0.0287733
Endothelial Cell	AABR07058158.1	8	1.69e-05	1.34371	0.58	0.315	0.0338692
Endothelial Cell	Nfatc21	8	2.04e-05	3.10568	0.536	0.268	0.0408503
Endothelial Cell	Cdh8	9	5.21e-28	1.61935	0.417	0.051	1.04e-24
Endothelial Cell	Ceacam16	9	2.08e-27	1.58996	0.417	0.052	4.16e-24
Endothelial Cell	Lilrb21	9	5.06e-21	5.06505	0.533	0.12	1.01e-17
Endothelial Cell	AC128789.1	9	2.24e-19	5.25515	0.467	0.102	4.48e-16
Endothelial Cell	Lancl31	9	8.39e-14	5.2595	0.467	0.103	1.68e-10
Endothelial Cell	Nlgn1	9	4.23e-13	3.19363	0.317	0.044	8.46e-10
Endothelial Cell	Lamc31	9	3.15e-12	5.70115	0.45	0.132	6.29e-09
Endothelial Cell	Erbb31	9	1.6e-10	0.824488	0.433	0.126	3.19e-07
Endothelial Cell	Vtn	9	1.95e-10	2.36048	0.45	0.143	3.9e-07
Endothelial Cell	C1qb1	9	6.72e-10	1.04867	0.4	0.107	1.34e-06
Endothelial Cell	AABR07054565.1	9	2.67e-09	3.72419	0.533	0.21	5.33e-06
Endothelial Cell	Rgs71	9	1.2e-08	3.5203	0.45	0.136	2.41e-05
Endothelial Cell	Gfra31	9	1.42e-08	0.450208	0.517	0.209	2.85e-05
Endothelial Cell	Lrrc172	9	1.61e-08	1.08515	0.55	0.258	3.22e-05
Endothelial Cell	Ctnnd21	9	1.95e-08	3.15456	0.55	0.284	3.9e-05
Endothelial Cell	Trpm3	9	2.67e-08	1.64086	0.467	0.181	5.35e-05
Endothelial Cell	Fbln7	9	1.58e-07	0.636421	0.417	0.16	0.000315353
Endothelial Cell	Wdfy4	9	1.96e-07	1.80209	0.317	0.064	0.000391805
Endothelial Cell	Gpc31	9	4.9e-07	0.551036	0.433	0.135	0.000979227
Endothelial Cell	Sarm11	9	7.64e-07	2.82192	0.533	0.21	0.00152793
Endothelial Cell	Gabrb1	9	9.44e-06	1.63336	0.4	0.084	0.0188764
Endothelial Cell	Egflam	10	4.78e-06	0.654368	0.102	0.376	0.00956258
Endothelial Cell	Cdh191	10	5.55e-06	0.545656	0.153	0.413	0.0111073
Endothelial Cell	Nckap5	10	1.06e-05	0.823218	0.102	0.357	0.021122
Endothelial Cell	Col6a6	10	2.27e-05	0.612467	0.102	0.366	0.0453462
Endothelial Cell	Tmsb4x2	11	1e-06	1.0635	0.863	0.612	0.00200625
Endothelial Cell	Fabp41	11	1.28e-06	0.897902	0.902	0.646	0.00255281
Endothelial Cell	Plet11	12	1.47e-26	6.45648	0.568	0.088	2.94e-23
Endothelial Cell	Rufy4	12	6.01e-24	3.40513	0.523	0.08	1.2e-20
Endothelial Cell	Nlrp12	12	1.21e-23	1.73952	0.523	0.081	2.42e-20
Endothelial Cell	Pax3	12	2.4e-23	0.509396	0.523	0.081	4.81e-20
Endothelial Cell	Il11	12	8.07e-15	5.75927	0.568	0.132	1.61e-11
Endothelial Cell	Tll2	12	1.92e-14	3.26656	0.659	0.233	3.84e-11
Endothelial Cell	Sgpp2	12	3.87e-14	0.575351	0.568	0.156	7.75e-11
Endothelial Cell	Angptl82	12	8.1e-13	3.86113	0.614	0.205	1.62e-09
Endothelial Cell	Cacna1b1	12	1e-12	1.16549	0.568	0.158	2.01e-09
Endothelial Cell	Bend61	12	1.53e-12	3.06036	0.682	0.292	3.05e-09
Endothelial Cell	AABR07041411.11	12	2.44e-12	1.99922	0.409	0.087	4.88e-09
Endothelial Cell	Galnt13	12	1.07e-11	3.69744	0.523	0.102	2.14e-08
Endothelial Cell	Slc35g21	12	1.2e-11	0.285612	0.455	0.12	2.4e-08
Endothelial Cell	Dact22	12	2.95e-11	3.89212	0.614	0.229	5.91e-08
Endothelial Cell	Ttyh1	12	4.75e-11	3.29506	0.591	0.171	9.5e-08
Endothelial Cell	Hap11	12	1.17e-10	1.89981	0.636	0.278	2.34e-07
Endothelial Cell	Sctr	12	1.79e-10	3.21894	0.409	0.075	3.58e-07
Endothelial Cell	Olfm21	12	1.96e-10	1.53192	0.523	0.152	3.93e-07
Endothelial Cell	Eya1	12	3.19e-10	0.866152	0.364	0.06	6.39e-07
Endothelial Cell	Adgre41	12	5.21e-10	0.82822	0.545	0.157	1.04e-06
Endothelial Cell	Kif21a1	12	6.07e-10	0.327994	0.568	0.15	1.21e-06
Endothelial Cell	Setmar1	12	7.3e-10	0.636664	0.568	0.185	1.46e-06
Endothelial Cell	Brinp3	12	5.3e-09	0.525116	0.523	0.174	1.06e-05
Endothelial Cell	Coro1a2	12	1.07e-08	0.897543	0.614	0.258	2.14e-05
Endothelial Cell	Slc16a7	12	2.66e-08	3.09708	0.568	0.166	5.31e-05
Endothelial Cell	Ppm1e1	12	5.44e-08	1.92919	0.591	0.271	0.000108878
Endothelial Cell	Trim7	12	8.71e-08	1.64498	0.659	0.299	0.000174206
Endothelial Cell	AABR07052585.2	12	1.56e-07	2.92239	0.682	0.353	0.000311903
Endothelial Cell	Lilrb41	12	1.86e-07	1.49797	0.5	0.212	0.000371655
Endothelial Cell	Gap431	12	2.03e-07	0.753907	0.545	0.214	0.000406769
Endothelial Cell	Aqp1	12	2.5e-07	1.03531	0.886	0.606	0.00050045
Endothelial Cell	Prkcz	12	2.57e-07	2.3207	0.455	0.088	0.000513801
Endothelial Cell	Steap41	12	4.19e-07	3.1546	0.614	0.279	0.000837297
Endothelial Cell	Trim50	12	5.36e-07	2.04059	0.614	0.267	0.00107103
Endothelial Cell	Rcan11	12	8.43e-07	1.70433	0.659	0.355	0.00168623
Endothelial Cell	Prss48	12	9.04e-07	1.81013	0.636	0.337	0.00180715
Endothelial Cell	Ntng11	12	1.44e-06	0.521423	0.455	0.152	0.00288782
Endothelial Cell	Gdf61	12	1.57e-06	0.718204	0.455	0.165	0.00313923
Endothelial Cell	Ccl212	12	1.81e-06	3.22197	0.591	0.257	0.00362437
Endothelial Cell	Sncaip	12	2.6e-06	1.1483	0.886	0.472	0.00520763
Endothelial Cell	Aff21	12	2.84e-06	1.68239	0.636	0.312	0.00567026
Endothelial Cell	Lpar31	12	4.37e-06	0.291102	0.568	0.256	0.00873503
Endothelial Cell	Klf51	12	5.37e-06	2.24632	0.477	0.179	0.0107405
Endothelial Cell	Nova1	12	5.67e-06	2.22573	0.364	0.097	0.011337
Endothelial Cell	Itm2a	12	6.63e-06	1.46317	0.636	0.295	0.0132548
Endothelial Cell	Speg	12	7.7e-06	2.00124	0.5	0.197	0.0153948
Endothelial Cell	Rgs61	12	9.45e-06	2.55304	0.409	0.13	0.0188954
Endothelial Cell	Rassf9	12	1.09e-05	1.06875	0.705	0.41	0.0217405
Endothelial Cell	Errfi1	12	1.23e-05	1.20971	0.409	0.125	0.0245778
Endothelial Cell	Piezo2	12	1.33e-05	0.682877	0.614	0.253	0.026696
Endothelial Cell	Scn1a1	12	1.46e-05	1.49	0.636	0.32	0.0291577
Endothelial Cell	Ptn1	12	1.54e-05	0.282114	0.659	0.261	0.0307567
Endothelial Cell	Slco2a1	12	1.66e-05	0.390071	0.341	0.057	0.0332801
Endothelial Cell	Sema3d	12	1.72e-05	1.33813	0.705	0.434	0.0344671
Endothelial Cell	Prg4	12	2.2e-05	2.30645	0.455	0.064	0.0440436
Endothelial Cell	Adamts17	12	2.31e-05	1.56477	0.614	0.322	0.0461475
Endothelial Cell	Trabd2b2	12	2.47e-05	0.989322	0.705	0.323	0.0493575
Endothelial Cell	Kif232	12	2.49e-05	2.02715	0.568	0.252	0.0497346
Endothelial Cell	LOC103690241	13	5.87e-110	7.21731	0.875	0.008	1.17e-106
Endothelial Cell	AC121209.1	13	2.38e-87	7.27153	0.5	0.001	4.76e-84
Endothelial Cell	Fcgr3a	13	3.32e-87	7.26434	0.5	0.002	6.65e-84
Endothelial Cell	Crhr1	13	7.75e-82	7.1528	0.625	0.004	1.55e-78
Endothelial Cell	Hcn3	13	9.97e-82	7.1657	0.625	0.003	1.99e-78
Endothelial Cell	LOC691995	13	2.94e-68	4.39086	0.625	0.006	5.88e-65
Endothelial Cell	LOC100362366	13	4.02e-68	7.02201	0.625	0.006	8.05e-65
Endothelial Cell	Kcna6	13	1.45e-49	7.21431	0.375	0.002	2.91e-46
Endothelial Cell	Esco2	13	2.55e-36	3.23346	0.625	0.022	5.1e-33
Endothelial Cell	AABR07057997.1	13	7.54e-36	6.2435	0.75	0.005	1.51e-32
Endothelial Cell	Smoc2	13	1.1e-23	2.35907	0.75	0.022	2.21e-20
Endothelial Cell	Aspa	13	1.12e-19	5.36334	0.5	0.017	2.24e-16
Endothelial Cell	Alox5ap	13	2.41e-19	5.04394	0.5	0.014	4.82e-16
Endothelial Cell	Npffr2	13	3.11e-19	3.18646	0.625	0.044	6.22e-16
Endothelial Cell	Slit1	13	4.27e-18	4.44279	0.625	0.014	8.53e-15
Endothelial Cell	Cntfr	13	5.84e-17	3.89433	0.5	0.014	1.17e-13
Endothelial Cell	Fam180a	13	6.21e-16	4.55805	0.5	0.003	1.24e-12
Endothelial Cell	Ndst32	13	3.21e-15	4.62022	0.875	0.08	6.43e-12
Endothelial Cell	S100a91	13	2.06e-14	3.66078	0.75	0.048	4.12e-11
Endothelial Cell	Sntg21	13	3.29e-14	4.62852	0.75	0.065	6.58e-11
Endothelial Cell	AABR07029272.1	13	3.29e-13	1.37696	0.875	0.081	6.59e-10
Endothelial Cell	Cpvl1	13	3.37e-13	2.71515	0.875	0.087	6.75e-10
Endothelial Cell	Pak1	13	7.19e-13	3.12532	0.375	0.012	1.44e-09
Endothelial Cell	Plk4	13	8.55e-13	5.11639	0.75	0.037	1.71e-09
Endothelial Cell	Slamf8	13	1.42e-12	5.11582	0.625	0.006	2.84e-09
Endothelial Cell	Nrk	13	1.63e-12	4.98392	0.75	0.109	3.27e-09
Endothelial Cell	Vgll3	13	2.37e-12	2.42419	1	0.124	4.73e-09
Endothelial Cell	Pdpn	13	3.21e-12	2.00132	0.5	0.063	6.41e-09
Endothelial Cell	LOC691141	13	3.41e-12	2.4856	0.5	0.006	6.82e-09
Endothelial Cell	Ntrk2	13	7.66e-12	2.41296	0.75	0.104	1.53e-08
Endothelial Cell	Kif6	13	1.01e-10	4.1227	0.75	0.083	2.03e-07
Endothelial Cell	Syt11	13	1.5e-10	2.89533	0.5	0.079	3e-07
Endothelial Cell	Col11a21	13	3.1e-10	2.30513	0.875	0.107	6.2e-07
Endothelial Cell	AABR07034940.21	13	6.85e-10	2.01311	1	0.172	1.37e-06
Endothelial Cell	Nhs	13	7.59e-10	1.22989	0.375	0.08	1.52e-06
Endothelial Cell	Adam231	13	2.82e-09	3.837	1	0.154	5.64e-06
Endothelial Cell	Il1rapl2	13	6.37e-09	2.24801	0.625	0.091	1.27e-05
Endothelial Cell	Aldh1a2	13	9.3e-09	1.49233	0.5	0.144	1.86e-05
Endothelial Cell	Dusp51	13	1.13e-08	2.12005	0.625	0.048	2.26e-05
Endothelial Cell	Scube31	13	1.87e-08	3.49887	0.5	0.05	3.74e-05
Endothelial Cell	AABR07033925.12	13	1.94e-08	1.69241	0.625	0.087	3.88e-05
Endothelial Cell	P2rx11	13	2.2e-08	2.62249	0.75	0.113	4.41e-05
Endothelial Cell	Xirp1	13	3.39e-08	1.54708	0.75	0.06	6.78e-05
Endothelial Cell	Tmem178a1	13	4.16e-08	1.38311	1	0.149	8.33e-05
Endothelial Cell	Adcy31	13	4.5e-08	0.395014	0.375	0.119	9e-05
Endothelial Cell	Ptgfr	13	5.75e-08	1.23871	0.5	0.114	0.000114996
Endothelial Cell	Slc25a211	13	1.64e-07	1.10068	0.75	0.087	0.00032716
Endothelial Cell	Nlrp32	13	1.7e-07	2.66186	0.625	0.093	0.000340399
Endothelial Cell	Pdp2	13	2.36e-07	2.28916	0.75	0.117	0.000471874
Endothelial Cell	Has22	13	2.95e-07	2.44081	0.625	0.155	0.00059068
Endothelial Cell	Dab1	13	3.01e-07	3.39453	0.625	0.008	0.000602517
Endothelial Cell	Trpm31	13	3.14e-07	4.40679	0.875	0.191	0.000627305
Endothelial Cell	Med12l1	13	5.19e-07	0.791269	0.75	0.121	0.00103816
Endothelial Cell	Sema3e1	13	5.43e-07	2.42583	0.5	0.115	0.00108628
Endothelial Cell	Daam21	13	7.4e-07	3.76996	0.875	0.126	0.00148068
Endothelial Cell	Smarca1	13	7.5e-07	2.5686	0.375	0.078	0.00150042
Endothelial Cell	Lyz2	13	7.58e-07	2.67411	0.75	0.131	0.00151604
Endothelial Cell	Gucy1b1	13	8.23e-07	1.25432	0.625	0.11	0.00164531
Endothelial Cell	AABR07007068.11	13	9.04e-07	4.47362	1	0.246	0.00180726
Endothelial Cell	Adamts31	13	9.23e-07	0.553734	0.75	0.114	0.00184637
Endothelial Cell	Cspg41	13	1.22e-06	0.909853	0.875	0.261	0.00243241
Endothelial Cell	C1qb2	13	1.25e-06	3.10624	0.375	0.121	0.00250325
Endothelial Cell	Tenm4	13	1.29e-06	1.92229	0.5	0.149	0.00258454
Endothelial Cell	Plac8	13	1.34e-06	2.07024	0.625	0.143	0.00267598
Endothelial Cell	Cacnb4	13	1.52e-06	1.62136	0.5	0.049	0.00303029
Endothelial Cell	Enpp21	13	3.25e-06	1.11406	0.625	0.132	0.00649942
Endothelial Cell	Olfml2b1	13	3.29e-06	1.87558	0.75	0.091	0.00658438
Endothelial Cell	Musk1	13	3.47e-06	3.69697	0.75	0.256	0.00693121
Endothelial Cell	Zfp385b1	13	3.71e-06	4.32375	1	0.329	0.00742919
Endothelial Cell	Aox13	13	3.76e-06	3.20669	1	0.314	0.00752343
Endothelial Cell	Lgi4	13	3.81e-06	2.5322	1	0.372	0.00761179
Endothelial Cell	Robo2	13	3.94e-06	1.39445	1	0.34	0.00788022
Endothelial Cell	Crispld21	13	4.04e-06	4.80212	0.875	0.337	0.00808118
Endothelial Cell	Fosl1	13	4.57e-06	3.82414	0.5	0.098	0.00914486
Endothelial Cell	Cfap77	13	4.6e-06	2.82259	0.5	0.099	0.00920575
Endothelial Cell	Tmem132d1	13	5.57e-06	2.76685	1	0.301	0.0111406
Endothelial Cell	Trhde	13	5.96e-06	0.9591	0.625	0.135	0.011927
Endothelial Cell	Gpc32	13	6.48e-06	2.34818	0.625	0.147	0.012955
Endothelial Cell	Syt91	13	7e-06	1.05981	0.5	0.096	0.0139943
Endothelial Cell	Rtn4rl1	13	7.47e-06	2.09878	1	0.202	0.014931
Endothelial Cell	Prlr1	13	7.7e-06	2.12305	0.625	0.155	0.0154089
Endothelial Cell	Blnk	13	8.49e-06	4.09973	0.625	0.227	0.0169741
Endothelial Cell	Asic2	13	8.66e-06	0.465513	0.5	0.107	0.0173162
Endothelial Cell	Prkcz1	13	8.87e-06	1.53372	0.375	0.1	0.017739
Endothelial Cell	Errfi11	13	9.25e-06	3.25485	0.625	0.132	0.0184907
Endothelial Cell	Abca81	13	1.06e-05	1.36477	0.375	0.122	0.0211283
Endothelial Cell	Agbl11	13	1.1e-05	1.40041	0.75	0.251	0.0219685
Endothelial Cell	Hydin1	13	1.32e-05	3.00177	0.375	0.043	0.026482
Endothelial Cell	Inhba2	13	1.49e-05	1.79946	0.5	0.114	0.0298556
Endothelial Cell	Pappa1	13	1.96e-05	3.62578	0.375	0.105	0.0392564
Endothelial Cell	Kif26b1	13	2.17e-05	5.00681	0.875	0.233	0.043488
Endothelial Cell	Spsb4	13	2.21e-05	0.482806	0.5	0.126	0.0442217
Endothelial Cell	Rab27b1	13	2.29e-05	3.24078	0.375	0.049	0.0457218
Cardiomyocyte	Tprn	0	1.2e-124	4.85675	0.83	0.148	2.4e-121
Cardiomyocyte	AABR07041411.1	0	1.15e-113	4.49745	0.613	0.048	2.31e-110
Cardiomyocyte	Nlrp12	0	2.16e-113	3.97008	0.736	0.087	4.33e-110
Cardiomyocyte	AABR07035796.1	0	2.16e-113	3.97008	0.736	0.087	4.33e-110
Cardiomyocyte	Spock3	0	5.14e-112	2.87353	0.613	0.049	1.03e-108
Cardiomyocyte	AC121209.1	0	8.61e-112	3.25401	0.792	0.138	1.72e-108
Cardiomyocyte	Has2	0	8.56e-110	1.71706	0.613	0.051	1.71e-106
Cardiomyocyte	Stac	0	3.74e-106	4.0204	0.835	0.173	7.47e-103
Cardiomyocyte	Nr5a2	0	9.69e-105	4.02159	0.84	0.161	1.94e-101
Cardiomyocyte	Mill1	0	7.27e-100	3.3008	0.458	0.071	1.45e-96
Cardiomyocyte	AABR07049156.1	0	2.34e-97	3.6417	0.816	0.198	4.67e-94
Cardiomyocyte	AABR07049918.1	0	1.83e-94	2.90401	0.608	0.074	3.66e-91
Cardiomyocyte	Tagln	0	6.51e-92	2.64385	0.608	0.078	1.3e-88
Cardiomyocyte	Edar	0	8.57e-89	2.00272	0.792	0.164	1.71e-85
Cardiomyocyte	AABR07032338.1	0	1.62e-79	1.23003	0.84	0.175	3.25e-76
Cardiomyocyte	Syt9	0	4.82e-77	1.2463	0.783	0.162	9.64e-74
Cardiomyocyte	Fyb1	0	1.05e-74	0.53407	0.83	0.155	2.1e-71
Cardiomyocyte	Cd300lg	0	9.35e-74	1.08282	0.75	0.149	1.87e-70
Cardiomyocyte	Pik3r5	0	7.49e-73	1.39343	0.83	0.202	1.5e-69
Cardiomyocyte	Spp1	0	3.22e-72	2.9201	0.66	0.088	6.44e-69
Cardiomyocyte	Greb1l	0	1.63e-71	1.57129	0.825	0.27	3.26e-68
Cardiomyocyte	Notch3	0	1.23e-70	0.584318	0.354	0.093	2.46e-67
Cardiomyocyte	Tbx1	0	3.49e-69	0.625608	0.514	0.069	6.98e-66
Cardiomyocyte	Acta2	0	2.88e-68	1.00698	0.613	0.106	5.76e-65
Cardiomyocyte	Txk	0	2.39e-67	1.78296	0.825	0.228	4.78e-64
Cardiomyocyte	Nr2f2	0	1.07e-66	0.539521	0.83	0.278	2.14e-63
Cardiomyocyte	Nnat	0	1.54e-66	1.27	0.811	0.298	3.08e-63
Cardiomyocyte	Grid2	0	1.2e-64	1.74841	0.769	0.219	2.41e-61
Cardiomyocyte	Angpt2	0	2.35e-61	1.98512	0.83	0.217	4.71e-58
Cardiomyocyte	Oasl	0	8.41e-61	0.607876	0.717	0.181	1.68e-57
Cardiomyocyte	RGD1564053	0	6.93e-60	1.12612	0.66	0.183	1.39e-56
Cardiomyocyte	Olfml2b	0	2.96e-59	1.39902	0.811	0.228	5.91e-56
Cardiomyocyte	Galnt16	0	3.64e-59	1.15728	0.854	0.438	7.28e-56
Cardiomyocyte	Srgn	0	2.19e-56	0.713035	0.797	0.227	4.37e-53
Cardiomyocyte	LOC100910978.1	0	4.1e-55	0.981034	0.802	0.298	8.2e-52
Cardiomyocyte	Sema3e	0	6.28e-54	2.09332	0.354	0.07	1.26e-50
Cardiomyocyte	Lcp2	0	9.49e-53	1.63009	0.84	0.364	1.9e-49
Cardiomyocyte	Dclk1	0	1.41e-51	1.38612	0.868	0.464	2.81e-48
Cardiomyocyte	Fam151a	0	1.06e-50	2.51418	0.825	0.314	2.12e-47
Cardiomyocyte	Shc3	0	2.84e-50	0.430179	0.665	0.183	5.69e-47
Cardiomyocyte	Musk	0	3.33e-48	0.473587	0.66	0.234	6.66e-45
Cardiomyocyte	Nes	0	3.96e-48	0.259782	0.604	0.141	7.93e-45
Cardiomyocyte	Entpd1	0	9.41e-46	0.607286	0.835	0.421	1.88e-42
Cardiomyocyte	Nrxn3	0	1.34e-45	0.390517	0.844	0.455	2.69e-42
Cardiomyocyte	Slc35f1	0	2.06e-45	0.632554	0.769	0.232	4.13e-42
Cardiomyocyte	RGD1563354	0	2.73e-45	0.611467	0.802	0.224	5.47e-42
Cardiomyocyte	Kcnab1	0	3.73e-45	0.800601	0.816	0.342	7.47e-42
Cardiomyocyte	Tmem163	0	1.07e-44	1.38483	0.783	0.398	2.14e-41
Cardiomyocyte	AABR07059258.1	0	1.73e-44	0.95835	0.835	0.338	3.46e-41
Cardiomyocyte	Hsf5	0	2.04e-44	0.746672	0.722	0.188	4.08e-41
Cardiomyocyte	Slfn13	0	3.35e-44	0.353029	0.774	0.236	6.71e-41
Cardiomyocyte	Cdh11	0	5.38e-44	0.622582	0.849	0.417	1.08e-40
Cardiomyocyte	Adamtsl3	0	7.99e-43	0.401567	0.863	0.478	1.6e-39
Cardiomyocyte	Ca5b	0	9.21e-43	0.859652	0.585	0.152	1.84e-39
Cardiomyocyte	Vcan	0	3.9e-42	0.410592	0.844	0.44	7.81e-39
Cardiomyocyte	Agmo	0	8.11e-42	0.277092	0.844	0.524	1.62e-38
Cardiomyocyte	Rasgef1b	0	1.18e-40	0.869095	0.745	0.258	2.36e-37
Cardiomyocyte	Ccl2	0	4.49e-40	3.67483	0.373	0.065	8.98e-37
Cardiomyocyte	Rnf152	0	5.31e-40	0.83578	0.811	0.344	1.06e-36
Cardiomyocyte	Zfhx4	0	5.48e-40	2.13602	0.373	0.065	1.1e-36
Cardiomyocyte	Tbc1d1	0	8.8e-40	0.26353	0.854	0.393	1.76e-36
Cardiomyocyte	Postn	0	9.29e-40	0.7342	0.708	0.249	1.86e-36
Cardiomyocyte	Alk	0	1.25e-39	0.918574	0.689	0.221	2.5e-36
Cardiomyocyte	Niban1	0	2.15e-39	0.79986	0.854	0.398	4.3e-36
Cardiomyocyte	Ppm1h	0	1.22e-38	0.603112	0.844	0.418	2.43e-35
Cardiomyocyte	C3	0	6.88e-38	1.75261	0.34	0.054	1.38e-34
Cardiomyocyte	Dnajc6	0	9.29e-37	0.765524	0.377	0.07	1.86e-33
Cardiomyocyte	Cd55	0	1.31e-36	0.280138	0.783	0.358	2.62e-33
Cardiomyocyte	B3galt2	0	1.32e-36	0.41697	0.778	0.309	2.64e-33
Cardiomyocyte	Gadd45b	0	3.08e-36	0.597594	0.816	0.298	6.17e-33
Cardiomyocyte	Tdrd12	0	5.83e-36	1.76529	0.585	0.165	1.17e-32
Cardiomyocyte	Robo2	0	7.15e-36	1.83392	0.665	0.189	1.43e-32
Cardiomyocyte	Adam23	0	2.67e-35	0.475066	0.41	0.149	5.33e-32
Cardiomyocyte	Cemip	0	1.06e-34	0.814232	0.547	0.145	2.11e-31
Cardiomyocyte	Igf1	0	5.92e-34	0.369947	0.84	0.455	1.18e-30
Cardiomyocyte	Gabrb1	0	1.07e-33	1.3583	0.585	0.199	2.13e-30
Cardiomyocyte	Dpt	0	1.23e-33	0.641228	0.844	0.415	2.46e-30
Cardiomyocyte	Rxrg	0	1.77e-33	0.972654	0.868	0.517	3.53e-30
Cardiomyocyte	Opcml	0	1.8e-33	0.526075	0.755	0.392	3.61e-30
Cardiomyocyte	Pdgfd	0	2.32e-33	0.514779	0.882	0.546	4.64e-30
Cardiomyocyte	Mrc2	0	7.66e-33	0.546451	0.825	0.471	1.53e-29
Cardiomyocyte	Adamts5	0	8.25e-33	0.833174	0.849	0.45	1.65e-29
Cardiomyocyte	Bard1	0	5.83e-32	1.89252	0.797	0.341	1.17e-28
Cardiomyocyte	Nhs	0	1.09e-31	0.843208	0.571	0.22	2.18e-28
Cardiomyocyte	Gria4	0	5.86e-31	0.722286	0.755	0.36	1.17e-27
Cardiomyocyte	Mrc1	0	1.23e-30	0.556847	0.84	0.37	2.46e-27
Cardiomyocyte	Gpc3	0	1.91e-30	3.02564	0.373	0.092	3.81e-27
Cardiomyocyte	Fam189a1	0	1.97e-30	1.7615	0.825	0.485	3.93e-27
Cardiomyocyte	Adam12	0	1.98e-30	0.427358	0.797	0.365	3.96e-27
Cardiomyocyte	Pde1a	0	3.95e-30	1.08736	0.835	0.437	7.89e-27
Cardiomyocyte	Il1rapl2	0	4.52e-30	1.27009	0.401	0.141	9.04e-27
Cardiomyocyte	Xkr4	0	4.83e-30	0.652433	0.811	0.438	9.67e-27
Cardiomyocyte	Apoe	0	8.16e-30	0.837102	0.802	0.442	1.63e-26
Cardiomyocyte	Runx2	0	1.11e-29	0.594353	0.651	0.292	2.23e-26
Cardiomyocyte	Nr4a1	0	1.82e-29	0.892232	0.873	0.559	3.64e-26
Cardiomyocyte	Sh3pxd2b	0	2.35e-29	0.310328	0.783	0.45	4.69e-26
Cardiomyocyte	Neb	0	8.91e-29	0.294009	0.849	0.468	1.78e-25
Cardiomyocyte	Atp5me	0	4.42e-28	0.777184	0.873	0.432	8.84e-25
Cardiomyocyte	Mertk	0	1.01e-27	0.411844	0.618	0.164	2.02e-24
Cardiomyocyte	Casc4	0	1.06e-27	0.624322	0.792	0.383	2.12e-24
Cardiomyocyte	Il7	0	1.97e-27	0.423399	0.425	0.08	3.94e-24
Cardiomyocyte	Eda	0	2.75e-27	0.282479	0.849	0.424	5.51e-24
Cardiomyocyte	Uap1	0	2.87e-27	0.538655	0.769	0.346	5.74e-24
Cardiomyocyte	Sned1	0	4.75e-27	0.820402	0.736	0.292	9.51e-24
Cardiomyocyte	Epha3	0	5.2e-27	0.894898	0.844	0.475	1.04e-23
Cardiomyocyte	Magi2	0	7.07e-27	0.822643	0.656	0.237	1.41e-23
Cardiomyocyte	AABR07068046.1	0	8.11e-27	1.11396	0.623	0.324	1.62e-23
Cardiomyocyte	Galnt17	0	3.36e-26	0.985843	0.83	0.389	6.72e-23
Cardiomyocyte	Zfp366	0	9.96e-26	0.815782	0.835	0.4	1.99e-22
Cardiomyocyte	Col1a1	0	1.18e-25	0.533541	0.858	0.502	2.35e-22
Cardiomyocyte	Anks1b	0	1.33e-25	0.292733	0.854	0.439	2.66e-22
Cardiomyocyte	Tmem50b	0	1.7e-25	0.375766	0.858	0.438	3.39e-22
Cardiomyocyte	Plod2	0	6.87e-25	0.301714	0.863	0.493	1.37e-21
Cardiomyocyte	Camk1d	0	7.45e-25	0.336958	0.816	0.421	1.49e-21
Cardiomyocyte	Adamts2	0	1.93e-24	0.598818	0.797	0.431	3.86e-21
Cardiomyocyte	Tpx2	0	3.17e-24	0.270084	0.585	0.23	6.34e-21
Cardiomyocyte	Hs3st3a1	0	5.46e-24	2.20286	0.486	0.107	1.09e-20
Cardiomyocyte	Hmga2	0	6.17e-24	2.53351	0.373	0.117	1.23e-20
Cardiomyocyte	Aff3	0	8.45e-24	0.398862	0.854	0.492	1.69e-20
Cardiomyocyte	AC123500.1	0	8.68e-24	1.18491	0.637	0.193	1.74e-20
Cardiomyocyte	Nek10	0	1.04e-23	0.916193	0.524	0.224	2.08e-20
Cardiomyocyte	Medag	0	1.1e-23	0.690086	0.623	0.309	2.19e-20
Cardiomyocyte	Cdh6	0	1.84e-23	1.0237	0.453	0.143	3.68e-20
Cardiomyocyte	Hlf	0	1.09e-22	0.372598	0.675	0.272	2.18e-19
Cardiomyocyte	Cox6a2	0	2.24e-22	0.461642	0.858	0.531	4.49e-19
Cardiomyocyte	LOC690045	0	2.54e-22	1.55863	0.392	0.118	5.09e-19
Cardiomyocyte	Ube2ql1	0	2.83e-22	0.593698	0.854	0.424	5.67e-19
Cardiomyocyte	AABR07040864.1	0	6.47e-22	0.843774	0.788	0.434	1.29e-18
Cardiomyocyte	Mamdc2	0	2.09e-21	0.485084	0.816	0.438	4.18e-18
Cardiomyocyte	Luzp2	0	2.56e-21	1.4062	0.604	0.202	5.12e-18
Cardiomyocyte	Kif21a	0	1.15e-20	0.829068	0.84	0.459	2.3e-17
Cardiomyocyte	Drc3	0	1.22e-20	0.923077	0.821	0.465	2.43e-17
Cardiomyocyte	Map2	0	1.12e-19	1.61335	0.575	0.262	2.24e-16
Cardiomyocyte	AC130940.1	0	2.87e-18	1.13671	0.613	0.333	5.74e-15
Cardiomyocyte	Rgs5	0	6.09e-18	0.284188	0.679	0.351	1.22e-14
Cardiomyocyte	Apoo	0	1.01e-17	0.68594	0.684	0.352	2.03e-14
Cardiomyocyte	Sctr	0	1.32e-17	0.366601	0.84	0.451	2.64e-14
Cardiomyocyte	Svep1	0	1.58e-17	1.18121	0.665	0.408	3.16e-14
Cardiomyocyte	Nlgn1	0	2.04e-17	0.689526	0.524	0.189	4.08e-14
Cardiomyocyte	Egflam	0	2.82e-17	0.645362	0.83	0.445	5.64e-14
Cardiomyocyte	Slfn4	0	4.5e-17	1.01737	0.66	0.396	8.99e-14
Cardiomyocyte	Hdx	0	6.83e-17	0.612282	0.495	0.192	1.37e-13
Cardiomyocyte	Stab1	0	7.5e-17	0.290968	0.443	0.125	1.5e-13
Cardiomyocyte	Dmtn	0	8.28e-17	0.441313	0.024	0.297	1.66e-13
Cardiomyocyte	AABR07052523.2	0	9.33e-17	1.04685	0.731	0.404	1.87e-13
Cardiomyocyte	Kcnq3	0	2.15e-16	1.14993	0.458	0.198	4.31e-13
Cardiomyocyte	Mbp	0	6.09e-16	0.759216	0.429	0.178	1.22e-12
Cardiomyocyte	Ablim2	0	1.66e-15	0.253621	0.835	0.452	3.33e-12
Cardiomyocyte	Atp5mc3	0	2.94e-15	0.638588	0.868	0.583	5.87e-12
Cardiomyocyte	Slamf8	0	4.7e-14	0.340868	0.425	0.172	9.39e-11
Cardiomyocyte	Prph	0	9.54e-14	0.73598	0.415	0.141	1.91e-10
Cardiomyocyte	Fcer1g	0	9.83e-14	0.490202	0.835	0.416	1.97e-10
Cardiomyocyte	Pstpip2	0	2.19e-13	0.633528	0.792	0.45	4.39e-10
Cardiomyocyte	Adamtsl2	0	1.57e-12	0.269042	0.759	0.406	3.15e-09
Cardiomyocyte	Mtus2	0	1.65e-12	0.939041	0.868	0.569	3.31e-09
Cardiomyocyte	Sorcs2	0	1.75e-12	0.471689	0.656	0.28	3.51e-09
Cardiomyocyte	PCOLCE2	0	3.37e-12	0.450332	0.788	0.456	6.73e-09
Cardiomyocyte	Asb14	0	2.58e-11	0.269517	0.825	0.551	5.17e-08
Cardiomyocyte	Bicc1	0	4.21e-11	0.347926	0.835	0.58	8.42e-08
Cardiomyocyte	Esr1	0	1.31e-10	0.342182	0.717	0.445	2.62e-07
Cardiomyocyte	Unc45b	0	2.04e-10	0.673175	0.736	0.474	4.08e-07
Cardiomyocyte	Fmod	0	2.85e-09	1.28514	0.387	0.094	5.71e-06
Cardiomyocyte	AABR07052585.2	0	7.48e-08	0.4988	0.882	0.588	0.000149594
Cardiomyocyte	Col6a6	0	6.31e-07	1.06063	0.448	0.185	0.0012615
Cardiomyocyte	Fcgr2a	1	2.72e-104	4.8503	0.523	0.025	5.44e-101
Cardiomyocyte	Plxnb3	1	1.78e-101	2.02632	0.671	0.07	3.57e-98
Cardiomyocyte	Clec4e	1	2.58e-101	3.49271	0.671	0.07	5.15e-98
Cardiomyocyte	AABR07034457.1	1	1.37e-98	3.46066	0.497	0.024	2.74e-95
Cardiomyocyte	Tsbp1	1	1.38e-98	1.47918	0.497	0.024	2.76e-95
Cardiomyocyte	Ttyh1	1	5.21e-96	1.90378	0.497	0.025	1.04e-92
Cardiomyocyte	Alox5ap	1	4.25e-90	2.72174	0.69	0.088	8.51e-87
Cardiomyocyte	Sbspon	1	4.51e-90	2.96782	0.748	0.132	9.02e-87
Cardiomyocyte	Stk31	1	4.21e-84	2.685	0.484	0.023	8.42e-81
Cardiomyocyte	Insc	1	2.8e-81	3.69038	0.645	0.041	5.59e-78
Cardiomyocyte	Cps1	1	1.72e-80	4.22485	0.645	0.095	3.45e-77
Cardiomyocyte	5330417C22Rik	1	2.83e-78	2.89461	0.755	0.148	5.65e-75
Cardiomyocyte	Arnt2	1	3.43e-72	0.848347	0.671	0.108	6.86e-69
Cardiomyocyte	Tc2n	1	8.49e-71	3.41683	0.755	0.133	1.7e-67
Cardiomyocyte	Cenpe	1	1.73e-69	1.39232	0.394	0.031	3.47e-66
Cardiomyocyte	Gcat	1	1.17e-68	2.11919	0.735	0.168	2.35e-65
Cardiomyocyte	Susd5	1	4.49e-68	2.54896	0.723	0.09	8.98e-65
Cardiomyocyte	Hs6st2	1	1.5e-67	1.30988	0.742	0.179	3e-64
Cardiomyocyte	Itga10	1	1.98e-66	2.48067	0.406	0.031	3.95e-63
Cardiomyocyte	AABR07054000.1	1	3.46e-66	1.73792	0.729	0.145	6.93e-63
Cardiomyocyte	Cdh3	1	2.04e-63	1.83992	0.613	0.1	4.07e-60
Cardiomyocyte	Kcnn2	1	2.7e-63	2.17588	0.497	0.027	5.4e-60
Cardiomyocyte	Scube3	1	8.99e-63	2.81542	0.626	0.135	1.8e-59
Cardiomyocyte	Ubap1l	1	3.57e-59	0.89227	0.645	0.084	7.15e-56
Cardiomyocyte	Lrrc63	1	4.39e-58	1.24458	0.484	0.025	8.77e-55
Cardiomyocyte	Esco2	1	4.86e-58	0.822264	0.587	0.091	9.72e-55
Cardiomyocyte	Chi3l1	1	3.64e-56	2.99891	0.535	0.101	7.28e-53
Cardiomyocyte	Col9a1	1	3.99e-56	2.05543	0.645	0.142	7.98e-53
Cardiomyocyte	AABR07030527.1	1	2.43e-55	3.35009	0.761	0.286	4.86e-52
Cardiomyocyte	Galnt14	1	7.54e-54	1.91895	0.613	0.119	1.51e-50
Cardiomyocyte	Tas2r121	1	3.55e-53	0.919701	0.619	0.138	7.09e-50
Cardiomyocyte	Mapk10	1	4.92e-53	1.47062	0.671	0.09	9.84e-50
Cardiomyocyte	Ckap2	1	2.98e-52	3.17982	0.723	0.128	5.96e-49
Cardiomyocyte	Tnc	1	7.06e-52	3.834	0.626	0.121	1.41e-48
Cardiomyocyte	Crlf1	1	1.48e-51	0.991995	0.587	0.108	2.97e-48
Cardiomyocyte	LOC680920	1	1.58e-50	1.17672	0.535	0.114	3.16e-47
Cardiomyocyte	Ndst3	1	1.06e-48	1.03775	0.619	0.09	2.13e-45
Cardiomyocyte	Dscaml1	1	1.03e-46	2.31014	0.6	0.128	2.05e-43
Cardiomyocyte	Kcna2	1	1.58e-46	2.33403	0.658	0.164	3.15e-43
Cardiomyocyte	Ect2	1	1.65e-45	2.05805	0.458	0.147	3.29e-42
Cardiomyocyte	Aldh1a2	1	5.55e-45	1.41333	0.529	0.059	1.11e-41
Cardiomyocyte	Itgb4	1	7.35e-45	0.340152	0.729	0.243	1.47e-41
Cardiomyocyte	Trpc3	1	5.93e-44	0.834319	0.639	0.148	1.19e-40
Cardiomyocyte	AABR07026483.1	1	1.76e-43	1.51039	0.613	0.135	3.53e-40
Cardiomyocyte	Arrdc5	1	1.75e-42	3.10933	0.381	0.055	3.5e-39
Cardiomyocyte	Mafb	1	2.47e-41	0.259641	0.71	0.192	4.95e-38
Cardiomyocyte	Fosl1	1	7.82e-41	1.63634	0.742	0.365	1.56e-37
Cardiomyocyte	Slc24a2	1	9.29e-40	2.81142	0.6	0.154	1.86e-36
Cardiomyocyte	AABR07001573.2	1	4.66e-38	1.1207	0.645	0.247	9.33e-35
Cardiomyocyte	Gng10	1	8.38e-38	0.936689	0.748	0.208	1.68e-34
Cardiomyocyte	Lepr	1	1.44e-37	1.13262	0.748	0.295	2.88e-34
Cardiomyocyte	Wnt5b	1	1.46e-36	1.34877	0.574	0.224	2.91e-33
Cardiomyocyte	Steap4	1	5.14e-36	0.704756	0.716	0.281	1.03e-32
Cardiomyocyte	Kcng3	1	3.95e-35	0.974226	0.523	0.083	7.9e-32
Cardiomyocyte	Col28a1	1	2.21e-34	0.830049	0.729	0.294	4.43e-31
Cardiomyocyte	Mki67	1	9.66e-34	0.412721	0.555	0.141	1.93e-30
Cardiomyocyte	Pax3	1	4.26e-33	0.753243	0.387	0.074	8.53e-30
Cardiomyocyte	AC118957.1	1	6.19e-33	0.532735	0.645	0.206	1.24e-29
Cardiomyocyte	Angptl1	1	1.29e-32	0.899878	0.652	0.175	2.59e-29
Cardiomyocyte	Edil3	1	1.45e-32	1.12053	0.723	0.309	2.9e-29
Cardiomyocyte	Aff31	1	5.34e-32	1.40261	0.794	0.516	1.07e-28
Cardiomyocyte	Olfm2	1	3.72e-31	2.40275	0.329	0.049	7.44e-28
Cardiomyocyte	Mctp2	1	3.89e-31	1.00354	0.735	0.438	7.78e-28
Cardiomyocyte	Hs3st2	1	1.2e-30	1.0602	0.426	0.158	2.41e-27
Cardiomyocyte	Aoah	1	2.15e-30	1.23653	0.529	0.125	4.31e-27
Cardiomyocyte	Cd83	1	2.39e-30	1.6452	0.697	0.378	4.78e-27
Cardiomyocyte	Rd3l	1	4.83e-30	1.69474	0.742	0.241	9.65e-27
Cardiomyocyte	AABR07032261.1	1	5.36e-30	1.48063	0.458	0.11	1.07e-26
Cardiomyocyte	AABR07037343.1	1	9.68e-30	1.72849	0.432	0.103	1.94e-26
Cardiomyocyte	Gba3	1	3.78e-29	0.849456	0.755	0.504	7.57e-26
Cardiomyocyte	Itga8	1	5.59e-29	0.820424	0.755	0.457	1.12e-25
Cardiomyocyte	Fcer1g1	1	4.52e-28	0.886541	0.742	0.446	9.05e-25
Cardiomyocyte	Kcnh8	1	8.3e-28	1.20602	0.619	0.147	1.66e-24
Cardiomyocyte	Lrsam1	1	3.53e-27	0.79063	0.561	0.14	7.06e-24
Cardiomyocyte	Cubn	1	8.66e-27	0.956444	0.548	0.16	1.73e-23
Cardiomyocyte	Meox1	1	1.83e-26	0.281104	0.613	0.204	3.66e-23
Cardiomyocyte	Pappa2	1	2.1e-26	0.47682	0.639	0.251	4.21e-23
Cardiomyocyte	Grip2	1	3.33e-26	1.51311	0.748	0.357	6.66e-23
Cardiomyocyte	Nlgn11	1	5.8e-26	1.21468	0.477	0.21	1.16e-22
Cardiomyocyte	Cdon	1	1.33e-25	0.588533	0.748	0.342	2.66e-22
Cardiomyocyte	AABR07027925.1	1	2e-25	3.23505	0.381	0.017	3.99e-22
Cardiomyocyte	Chrdl1	1	2.3e-25	0.263776	0.626	0.218	4.59e-22
Cardiomyocyte	Slc1a1	1	1.9e-24	0.725816	0.755	0.397	3.8e-21
Cardiomyocyte	Adamts3	1	3.55e-24	1.31973	0.665	0.356	7.09e-21
Cardiomyocyte	Lck	1	6.72e-24	0.682176	0.748	0.373	1.34e-20
Cardiomyocyte	Fads6	1	9.66e-24	2.65582	0.548	0.187	1.93e-20
Cardiomyocyte	Crispld2	1	2.12e-23	0.504066	0.755	0.379	4.24e-20
Cardiomyocyte	Ifit1bl	1	5.18e-23	1.05549	0.723	0.39	1.04e-19
Cardiomyocyte	Ptprt	1	5.36e-23	0.443	0.748	0.334	1.07e-19
Cardiomyocyte	Masp1	1	7.87e-23	0.880362	0.787	0.445	1.57e-19
Cardiomyocyte	Apeg3	1	1.03e-22	1.22326	0.684	0.395	2.06e-19
Cardiomyocyte	Klhl4	1	1.23e-22	0.622971	0.748	0.328	2.45e-19
Cardiomyocyte	Aox3	1	1.43e-22	0.371063	0.735	0.395	2.87e-19
Cardiomyocyte	Sgpp2	1	1.54e-22	1.78312	0.374	0.093	3.07e-19
Cardiomyocyte	Skap1	1	1.68e-22	1.98016	0.594	0.326	3.36e-19
Cardiomyocyte	Ngf	1	2.07e-22	0.451727	0.697	0.297	4.13e-19
Cardiomyocyte	Cyp2e1	1	2.11e-22	0.494497	0.658	0.161	4.22e-19
Cardiomyocyte	AABR07052441.1	1	6.52e-22	1.60161	0.594	0.3	1.3e-18
Cardiomyocyte	Nrk	1	8.06e-22	0.942038	0.329	0.053	1.61e-18
Cardiomyocyte	Map6	1	1.35e-21	0.696788	0.761	0.305	2.69e-18
Cardiomyocyte	Brca1	1	1.67e-21	1.22153	0.445	0.173	3.34e-18
Cardiomyocyte	Lrrtm3	1	5.66e-21	0.359114	0.806	0.515	1.13e-17
Cardiomyocyte	Ephb1	1	8.96e-21	0.475529	0.432	0.155	1.79e-17
Cardiomyocyte	Ikzf3	1	1.83e-19	1.31433	0.703	0.29	3.67e-16
Cardiomyocyte	Adgrl3	1	2.17e-19	0.510199	0.755	0.387	4.33e-16
Cardiomyocyte	Dkk3	1	4.37e-19	0.938982	0.735	0.38	8.74e-16
Cardiomyocyte	Tnfrsf19	1	5.33e-19	1.04637	0.768	0.457	1.07e-15
Cardiomyocyte	Ntrk2	1	5.71e-19	0.343115	0.594	0.209	1.14e-15
Cardiomyocyte	Blnk	1	6.83e-19	0.844562	0.723	0.42	1.37e-15
Cardiomyocyte	Aldh1a1	1	7.02e-19	0.525555	0.755	0.411	1.4e-15
Cardiomyocyte	Fmo2	1	7.84e-19	0.320573	0.542	0.215	1.57e-15
Cardiomyocyte	Lekr1	1	2.33e-18	0.63438	0.839	0.547	4.66e-15
Cardiomyocyte	Prss48	1	4.96e-18	0.491709	0.387	0.126	9.92e-15
Cardiomyocyte	Slc44a5	1	5.26e-18	0.500834	0.626	0.279	1.05e-14
Cardiomyocyte	Serf1	1	1.4e-17	1.33334	0.703	0.344	2.8e-14
Cardiomyocyte	Atp10a	1	1.44e-17	1.5724	0.729	0.466	2.88e-14
Cardiomyocyte	Lsamp	1	1.67e-17	1.13898	0.852	0.497	3.33e-14
Cardiomyocyte	Matn2	1	1.87e-17	0.314695	0.665	0.296	3.73e-14
Cardiomyocyte	Ano5	1	2.2e-17	1.12165	0.761	0.364	4.4e-14
Cardiomyocyte	Nudt4	1	2.3e-17	0.889345	0.671	0.253	4.6e-14
Cardiomyocyte	Iqgap2	1	4.09e-17	1.06333	0.839	0.547	8.19e-14
Cardiomyocyte	Pcp4l1	1	6.1e-17	1.07651	0.626	0.214	1.22e-13
Cardiomyocyte	Zfp536	1	6.22e-17	0.557512	0.723	0.329	1.24e-13
Cardiomyocyte	Grid1	1	1.04e-16	0.563349	0.723	0.312	2.07e-13
Cardiomyocyte	Dpt1	1	3.7e-16	0.530988	0.768	0.444	7.4e-13
Cardiomyocyte	Slc25a21	1	5.5e-16	0.565848	0.819	0.454	1.1e-12
Cardiomyocyte	Abca1	1	5.86e-16	0.762529	0.787	0.522	1.17e-12
Cardiomyocyte	Vim	1	1.49e-15	0.695474	0.632	0.291	2.98e-12
Cardiomyocyte	Gsn	1	2.16e-15	0.389471	0.787	0.439	4.32e-12
Cardiomyocyte	Tafa2	1	3.17e-15	0.54423	0.671	0.41	6.34e-12
Cardiomyocyte	Ccser1	1	5.7e-15	0.262729	0.677	0.279	1.14e-11
Cardiomyocyte	Myo3b	1	7e-15	0.884064	0.697	0.404	1.4e-11
Cardiomyocyte	Itga4	1	1.08e-14	1.24893	0.465	0.146	2.16e-11
Cardiomyocyte	Rhpn2	1	1.09e-14	0.55835	0.432	0.127	2.18e-11
Cardiomyocyte	Ppp1r3a	1	1.73e-14	0.83575	0.871	0.52	3.46e-11
Cardiomyocyte	Adhfe1	1	3.26e-14	0.881015	0.819	0.484	6.51e-11
Cardiomyocyte	Ralgps2	1	1.06e-13	0.469663	0.735	0.387	2.12e-10
Cardiomyocyte	Itgal	1	2.78e-13	1.08282	0.703	0.303	5.55e-10
Cardiomyocyte	Fign	1	2.87e-13	0.62497	0.897	0.538	5.74e-10
Cardiomyocyte	Egr1	1	3.25e-13	0.89212	0.548	0.298	6.5e-10
Cardiomyocyte	Ngdn	1	3.42e-13	0.527192	0.787	0.366	6.84e-10
Cardiomyocyte	Slc25a20	1	4.78e-13	0.501544	0.884	0.621	9.55e-10
Cardiomyocyte	Xirp1	1	5.4e-13	0.309796	0.716	0.304	1.08e-09
Cardiomyocyte	Pparg	1	5.8e-13	0.516425	0.768	0.465	1.16e-09
Cardiomyocyte	Anxa1	1	5.91e-13	0.619602	0.626	0.333	1.18e-09
Cardiomyocyte	Gal3st3	1	6.23e-13	0.55572	0.794	0.462	1.25e-09
Cardiomyocyte	Nr4a3	1	8.38e-13	2.33669	0.535	0.262	1.68e-09
Cardiomyocyte	Npas2	1	1.43e-12	0.364931	0.652	0.331	2.85e-09
Cardiomyocyte	Glb1l2	1	6.2e-12	0.68744	0.794	0.445	1.24e-08
Cardiomyocyte	Cryab	1	6.29e-12	0.610338	0.748	0.362	1.26e-08
Cardiomyocyte	Prox1	1	1.37e-11	0.641611	0.865	0.589	2.74e-08
Cardiomyocyte	Lrmp	1	1.48e-11	1.48603	0.445	0.178	2.97e-08
Cardiomyocyte	Fam228b	1	2.08e-11	0.887713	0.51	0.245	4.15e-08
Cardiomyocyte	Pik3ap1	1	2.23e-11	0.71358	0.852	0.586	4.46e-08
Cardiomyocyte	C7	1	2.69e-11	0.37588	0.703	0.386	5.38e-08
Cardiomyocyte	Pla2g7	1	2.88e-11	0.575385	0.748	0.488	5.76e-08
Cardiomyocyte	Hk2	1	6.16e-11	0.452649	0.852	0.496	1.23e-07
Cardiomyocyte	Epha4	1	6.81e-11	0.336189	0.742	0.471	1.36e-07
Cardiomyocyte	Myh11	1	7.29e-11	0.289541	0.781	0.474	1.46e-07
Cardiomyocyte	Nrxn31	1	9.79e-11	0.93467	0.748	0.484	1.96e-07
Cardiomyocyte	Tp53inp2	1	1.44e-10	0.576724	0.787	0.537	2.88e-07
Cardiomyocyte	Coq8a	1	1.75e-10	0.35594	0.877	0.539	3.49e-07
Cardiomyocyte	Ppp1r9a	1	3.52e-10	0.318265	0.787	0.508	7.04e-07
Cardiomyocyte	Mpc1	1	9.72e-10	0.484011	0.781	0.439	1.94e-06
Cardiomyocyte	Me3	1	1.02e-09	0.613088	0.884	0.632	2.04e-06
Cardiomyocyte	Cobl	1	3.19e-09	0.372017	0.69	0.352	6.38e-06
Cardiomyocyte	Gja1	1	3.35e-09	0.446574	0.91	0.587	6.7e-06
Cardiomyocyte	Sgca	1	1.2e-08	0.478602	0.832	0.531	2.4e-05
Cardiomyocyte	Kcnma1	1	1.31e-08	0.265272	0.497	0.247	2.63e-05
Cardiomyocyte	Stac3	1	1.83e-08	0.872985	0.039	0.306	3.66e-05
Cardiomyocyte	Ky	1	2.01e-08	0.680298	0.697	0.433	4.02e-05
Cardiomyocyte	Atp1a1	1	2.51e-08	0.500975	0.858	0.567	5.02e-05
Cardiomyocyte	Usp2	1	2.69e-08	0.328576	0.768	0.467	5.39e-05
Cardiomyocyte	Tmem17	1	3.13e-08	1.27845	0.465	0.119	6.26e-05
Cardiomyocyte	Rnf150	1	8.72e-08	0.453209	0.716	0.41	0.000174443
Cardiomyocyte	Pcbp3	1	2.34e-07	0.335175	0.871	0.601	0.000467845
Cardiomyocyte	Hecw2	1	1.87e-05	0.256153	0.839	0.582	0.0374871
Cardiomyocyte	Melk	2	6.77e-40	2.04742	0.288	0.029	1.35e-36
Cardiomyocyte	Itk	2	8.15e-31	2.06881	0.346	0.067	1.63e-27
Cardiomyocyte	Tnni2	2	1.4e-30	2.41712	0.32	0.056	2.79e-27
Cardiomyocyte	Kcna7	2	9.98e-27	4.46077	0.386	0.091	2e-23
Cardiomyocyte	Smc1b	2	3.59e-22	1.3734	0.399	0.125	7.18e-19
Cardiomyocyte	Lhfpl4	2	8.94e-21	1.63747	0.359	0.106	1.79e-17
Cardiomyocyte	LOC100302465	2	5.03e-13	0.955181	0.418	0.167	1.01e-09
Cardiomyocyte	LOC6809201	2	9.07e-13	1.32803	0.386	0.133	1.81e-09
Cardiomyocyte	Hmmr	2	1.6e-12	2.14287	0.386	0.094	3.19e-09
Cardiomyocyte	Cyp26b1	2	3.38e-12	1.02937	0.013	0.275	6.76e-09
Cardiomyocyte	Cilp	2	3.9e-12	3.45734	0.078	0.38	7.8e-09
Cardiomyocyte	AABR07057510.3	2	2.84e-11	3.12539	0.327	0.056	5.69e-08
Cardiomyocyte	Rhpn21	2	2.86e-11	2.48827	0.399	0.132	5.72e-08
Cardiomyocyte	Daam2	2	7.64e-10	0.938425	0.078	0.433	1.53e-06
Cardiomyocyte	Skap11	2	8.69e-09	1.18207	0.111	0.385	1.74e-05
Cardiomyocyte	Fam92b	3	1.95e-34	1.09132	0.37	0.064	3.9e-31
Cardiomyocyte	Igfbp4	3	4.37e-26	1.67443	0.333	0.075	8.75e-23
Cardiomyocyte	Kcng31	3	1.32e-20	2.34077	0.406	0.101	2.63e-17
Cardiomyocyte	Shank3	3	3.59e-20	3.49483	0.667	0.398	7.19e-17
Cardiomyocyte	Lurap1l	3	3.54e-10	2.16857	0.391	0.108	7.09e-07
Cardiomyocyte	Sfrp4	3	2.02e-09	0.408604	0.341	0.087	4.03e-06
Cardiomyocyte	Ntng1	3	3.01e-08	1.28818	0.384	0.07	6.02e-05
Cardiomyocyte	Rasgrp1	3	2.33e-07	1.4989	0.109	0.359	0.000465328
Cardiomyocyte	Tbx21	4	7.5e-27	2.09813	0.489	0.143	1.5e-23
Cardiomyocyte	Alox5ap1	4	5.38e-21	2.72314	0.431	0.125	1.08e-17
Cardiomyocyte	Prss481	4	2.77e-20	0.546605	0.431	0.125	5.54e-17
Cardiomyocyte	Dscaml11	4	2.48e-17	1.7448	0.431	0.153	4.96e-14
Cardiomyocyte	Oasl1	4	4.85e-17	2.36979	0.504	0.235	9.71e-14
Cardiomyocyte	5330417C22Rik1	4	2.86e-16	0.627757	0.467	0.187	5.72e-13
Cardiomyocyte	Esm1	4	1.73e-15	3.06676	0.467	0.149	3.46e-12
Cardiomyocyte	Serpine2	4	2.16e-15	0.442899	0.095	0.456	4.32e-12
Cardiomyocyte	Slc24a21	4	2.33e-15	0.636259	0.445	0.177	4.66e-12
Cardiomyocyte	Il71	4	6.46e-15	2.63094	0.38	0.105	1.29e-11
Cardiomyocyte	Stac31	4	1.34e-13	0.501624	0.015	0.305	2.68e-10
Cardiomyocyte	Lrrn2	4	2.36e-11	2.15118	0.431	0.14	4.71e-08
Cardiomyocyte	Inhba	4	8.51e-11	0.256477	0.015	0.269	1.7e-07
Cardiomyocyte	Chi3l11	4	5.44e-09	1.01576	0.401	0.122	1.09e-05
Cardiomyocyte	Prph1	4	1.35e-08	0.623919	0.445	0.154	2.7e-05
Cardiomyocyte	Fam151a1	4	2.32e-08	0.432052	0.131	0.419	4.64e-05
Cardiomyocyte	Rfx2	4	3.42e-07	0.772038	0.073	0.368	0.000683583
Cardiomyocyte	Brca11	4	1.02e-05	0.84811	0.438	0.178	0.0203363
Cardiomyocyte	Saxo1	5	3.32e-128	2.83501	0.555	0.014	6.64e-125
Cardiomyocyte	P2rx1	5	4.91e-127	5.61017	0.555	0.015	9.81e-124
Cardiomyocyte	Pla2g2a	5	4.88e-126	3.30489	0.461	0.012	9.76e-123
Cardiomyocyte	Cass4	5	4.99e-125	2.40899	0.539	0.013	9.99e-122
Cardiomyocyte	Aim2	5	1.54e-122	3.38576	0.57	0.019	3.07e-119
Cardiomyocyte	Ly49s6	5	1.96e-112	0.486094	0.469	0.009	3.91e-109
Cardiomyocyte	Hapln3	5	2.48e-112	3.37767	0.531	0.019	4.95e-109
Cardiomyocyte	Lef1	5	3.06e-109	3.278	0.516	0.017	6.12e-106
Cardiomyocyte	RGD1559482	5	1.49e-108	1.27019	0.508	0.016	2.97e-105
Cardiomyocyte	Spata31d1	5	3.61e-98	1.72668	0.328	0.026	7.21e-95
Cardiomyocyte	Gata3	5	3.2e-95	1.1083	0.438	0.012	6.4e-92
Cardiomyocyte	Cd226	5	1e-92	3.9508	0.531	0.044	2.01e-89
Cardiomyocyte	Fut4	5	1.59e-87	2.34219	0.312	0.023	3.19e-84
Cardiomyocyte	Prkcz	5	2.62e-87	4.07857	0.602	0.048	5.24e-84
Cardiomyocyte	Chl1	5	9.67e-87	1.91486	0.539	0.039	1.93e-83
Cardiomyocyte	Duox2	5	3.84e-84	1.67616	0.555	0.045	7.69e-81
Cardiomyocyte	Fam180a	5	2.53e-82	3.12329	0.531	0.033	5.07e-79
Cardiomyocyte	AABR07030386.2	5	5.38e-82	2.44005	0.57	0.039	1.08e-78
Cardiomyocyte	C1qb	5	1.16e-81	1.67543	0.555	0.048	2.33e-78
Cardiomyocyte	Pdpn	5	2.37e-81	2.00074	0.555	0.044	4.74e-78
Cardiomyocyte	Ndc80	5	5.04e-81	1.94099	0.555	0.047	1.01e-77
Cardiomyocyte	Dll1	5	2.08e-80	1.75302	0.531	0.04	4.15e-77
Cardiomyocyte	Ect2l	5	2.25e-77	1.68605	0.336	0.008	4.5e-74
Cardiomyocyte	Gria2	5	6.71e-76	1.28322	0.336	0.008	1.34e-72
Cardiomyocyte	Brinp1	5	5.11e-74	4.40078	0.508	0.041	1.02e-70
Cardiomyocyte	Pi15	5	5.55e-71	2.69939	0.438	0.041	1.11e-67
Cardiomyocyte	Opn4	5	2.09e-70	3.27938	0.508	0.044	4.18e-67
Cardiomyocyte	LOC103693323	5	6.59e-67	0.763455	0.539	0.026	1.32e-63
Cardiomyocyte	Kif27	5	1.45e-65	1.50633	0.289	0.007	2.9e-62
Cardiomyocyte	Cntn3	5	1.85e-65	0.727209	0.609	0.04	3.7e-62
Cardiomyocyte	Efhc2	5	2.49e-65	0.777404	0.562	0.034	4.98e-62
Cardiomyocyte	AABR07054565.1	5	6.48e-63	3.95074	0.453	0.038	1.3e-59
Cardiomyocyte	S100a9	5	1.79e-62	3.91065	0.469	0.012	3.59e-59
Cardiomyocyte	Lcp1	5	5.12e-60	0.591116	0.508	0.048	1.02e-56
Cardiomyocyte	Edaradd	5	1.71e-50	1.97159	0.273	0.006	3.41e-47
Cardiomyocyte	Cnksr2	5	1.36e-47	0.815956	0.43	0.114	2.71e-44
Cardiomyocyte	Tmem63c	5	5.6e-47	1.16183	0.633	0.139	1.12e-43
Cardiomyocyte	Enc1	5	3.53e-45	1.11512	0.32	0.036	7.07e-42
Cardiomyocyte	Rab11fip1	5	1.06e-44	2.00138	0.359	0.065	2.11e-41
Cardiomyocyte	Gsg1	5	1.99e-41	4.80846	0.297	0.024	3.98e-38
Cardiomyocyte	Esco21	5	2.33e-39	2.94555	0.516	0.109	4.66e-36
Cardiomyocyte	Crlf11	5	2.58e-39	1.08699	0.555	0.121	5.16e-36
Cardiomyocyte	RGD1311946	5	4.24e-38	1.15086	0.398	0.117	8.48e-35
Cardiomyocyte	Brip1	5	1.43e-37	1.09483	0.602	0.158	2.86e-34
Cardiomyocyte	Dab1	5	3.22e-37	1.74902	0.547	0.024	6.43e-34
Cardiomyocyte	Antxr1	5	1.7e-35	0.594258	0.625	0.123	3.41e-32
Cardiomyocyte	Lrrc31	5	1.72e-34	0.956119	0.617	0.141	3.44e-31
Cardiomyocyte	AABR07032261.11	5	3.7e-34	1.47585	0.508	0.112	7.41e-31
Cardiomyocyte	Catsper3	5	3.87e-33	1.92164	0.336	0.033	7.74e-30
Cardiomyocyte	Erbb3	5	2.58e-32	1.8665	0.555	0.18	5.16e-29
Cardiomyocyte	Samd15	5	3.63e-32	1.71663	0.508	0.066	7.25e-29
Cardiomyocyte	LOC100910636	5	2.16e-31	1.3388	0.414	0.012	4.33e-28
Cardiomyocyte	AC131411.1	5	2.74e-31	2.40547	0.617	0.195	5.49e-28
Cardiomyocyte	LOC682419	5	9.2e-31	1.97825	0.641	0.236	1.84e-27
Cardiomyocyte	Plaur	5	9.71e-31	0.692499	0.352	0.048	1.94e-27
Cardiomyocyte	Lrmp1	5	2.25e-29	1.88614	0.555	0.173	4.5e-26
Cardiomyocyte	Inhba1	5	1e-28	0.644595	0.602	0.209	2.01e-25
Cardiomyocyte	Lancl3	5	1.02e-28	0.60932	0.438	0.121	2.03e-25
Cardiomyocyte	Ptafr	5	1.81e-28	3.10583	0.508	0.226	3.62e-25
Cardiomyocyte	AC118957.11	5	3.86e-28	1.128	0.609	0.219	7.72e-25
Cardiomyocyte	Chrdl11	5	1.1e-27	0.446618	0.602	0.229	2.19e-24
Cardiomyocyte	Sorcs1	5	1.11e-26	1.44419	0.633	0.193	2.22e-23
Cardiomyocyte	AABR07017902.1	5	4.04e-26	1.01865	0.609	0.197	8.08e-23
Cardiomyocyte	Col9a11	5	6.37e-25	2.19345	0.602	0.157	1.27e-21
Cardiomyocyte	Chrna1	5	7.33e-25	2.62532	0.609	0.291	1.47e-21
Cardiomyocyte	Dagla	5	1.31e-24	0.957098	0.57	0.223	2.62e-21
Cardiomyocyte	Unc13a	5	3.37e-24	3.2985	0.531	0.202	6.75e-21
Cardiomyocyte	AABR07001477.1	5	6.06e-24	1.39938	0.414	0.097	1.21e-20
Cardiomyocyte	Cdh31	5	3.04e-23	0.393217	0.453	0.127	6.09e-20
Cardiomyocyte	AABR07026483.11	5	4.18e-23	0.421839	0.523	0.154	8.36e-20
Cardiomyocyte	Sv2c	5	1.26e-22	0.868224	0.523	0.141	2.53e-19
Cardiomyocyte	Nkain2	5	1.55e-22	1.23242	0.5	0.171	3.1e-19
Cardiomyocyte	Serpine21	5	4.74e-22	0.951391	0.648	0.398	9.47e-19
Cardiomyocyte	Mafb1	5	6.57e-22	1.56994	0.617	0.212	1.31e-18
Cardiomyocyte	Dmp1	5	9.55e-22	1.73632	0.305	0.045	1.91e-18
Cardiomyocyte	Bace2	5	1e-20	0.304576	0.445	0.139	2e-17
Cardiomyocyte	Reln	5	8.1e-20	1.16252	0.664	0.311	1.62e-16
Cardiomyocyte	Cd44	5	1.91e-19	1.40352	0.672	0.372	3.83e-16
Cardiomyocyte	Aurkb	5	2.96e-19	1.24807	0.594	0.225	5.93e-16
Cardiomyocyte	Lrsam11	5	1.47e-18	1.01715	0.547	0.15	2.94e-15
Cardiomyocyte	Ankrd6	5	1.7e-18	1.07616	0.797	0.39	3.4e-15
Cardiomyocyte	Tceal7	5	1.76e-18	1.16283	0.523	0.164	3.51e-15
Cardiomyocyte	Mcam	5	1.89e-17	0.808437	0.641	0.232	3.77e-14
Cardiomyocyte	Piwil2	5	3.68e-16	0.972129	0.695	0.269	7.35e-13
Cardiomyocyte	AABR07027581.1	5	7.76e-16	0.879588	0.625	0.255	1.55e-12
Cardiomyocyte	Scara5	5	8.99e-16	1.1144	0.602	0.157	1.8e-12
Cardiomyocyte	Carmil1	5	1.06e-15	0.810005	0.844	0.546	2.12e-12
Cardiomyocyte	Sdk2	5	1.17e-15	0.791981	0.508	0.083	2.35e-12
Cardiomyocyte	Nalcn	5	2.14e-15	1.20026	0.43	0.058	4.28e-12
Cardiomyocyte	Pip5k1b	5	2.57e-15	0.907976	0.844	0.519	5.15e-12
Cardiomyocyte	AABR07054490.1	5	7.38e-15	1.24751	0.617	0.135	1.48e-11
Cardiomyocyte	Ptpn18	5	1.23e-14	1.54188	0.578	0.262	2.46e-11
Cardiomyocyte	Sntb1	5	7.45e-14	1.04682	0.859	0.54	1.49e-10
Cardiomyocyte	Slc25a13	5	8.32e-14	0.766057	0.883	0.555	1.66e-10
Cardiomyocyte	RGD15640531	5	1.52e-13	1.05471	0.594	0.221	3.04e-10
Cardiomyocyte	Slc25a211	5	1.59e-13	0.457505	0.75	0.469	3.19e-10
Cardiomyocyte	Tm4sf4	5	2.03e-13	0.756769	0.562	0.261	4.05e-10
Cardiomyocyte	Itgam	5	2.49e-13	0.352741	0.062	0.397	4.99e-10
Cardiomyocyte	Fhl1	5	2.97e-13	0.875911	0.773	0.415	5.93e-10
Cardiomyocyte	Pcsk5	5	3.26e-13	1.04732	0.664	0.406	6.51e-10
Cardiomyocyte	Sphkap	5	6.56e-13	0.871376	0.734	0.44	1.31e-09
Cardiomyocyte	Scn1a	5	1.57e-12	0.800838	0.789	0.508	3.14e-09
Cardiomyocyte	Mpc11	5	1.84e-12	0.697877	0.859	0.438	3.67e-09
Cardiomyocyte	Lrrc4b	5	4.76e-12	0.695141	0.844	0.478	9.53e-09
Cardiomyocyte	Col6a2	5	7.07e-12	0.313332	0.602	0.189	1.41e-08
Cardiomyocyte	Filip1l	5	8.39e-12	0.681334	0.953	0.593	1.68e-08
Cardiomyocyte	Enpp2	5	8.41e-12	2.00571	0.453	0.108	1.68e-08
Cardiomyocyte	Sema3a	5	1.16e-11	1.35075	0.609	0.302	2.31e-08
Cardiomyocyte	Bdh1	5	1.27e-11	0.791739	0.742	0.458	2.54e-08
Cardiomyocyte	Scube31	5	1.55e-11	1.2759	0.453	0.163	3.11e-08
Cardiomyocyte	Ifit3	5	1.78e-11	1.14097	0.008	0.289	3.55e-08
Cardiomyocyte	Rasgef1b1	5	2.41e-11	2.57442	0.586	0.306	4.81e-08
Cardiomyocyte	Cemip1	5	2.42e-11	0.55452	0.484	0.178	4.83e-08
Cardiomyocyte	Pola2	5	2.85e-11	0.657952	0.664	0.221	5.7e-08
Cardiomyocyte	Pkia	5	3.36e-11	0.777423	0.836	0.426	6.73e-08
Cardiomyocyte	Tanc2	5	4.64e-11	0.31183	0.758	0.424	9.29e-08
Cardiomyocyte	Dusp27	5	1.63e-10	0.357831	0.773	0.448	3.25e-07
Cardiomyocyte	Glb1l21	5	1.79e-10	0.593479	0.82	0.449	3.58e-07
Cardiomyocyte	Dcx	5	1.92e-10	0.282334	0.008	0.259	3.84e-07
Cardiomyocyte	AABR07034767.1	5	2.85e-10	0.715837	0.844	0.493	5.7e-07
Cardiomyocyte	Cxadr	5	3.37e-10	0.274673	0.844	0.468	6.75e-07
Cardiomyocyte	Fign1	5	5.27e-10	0.712311	0.844	0.551	1.05e-06
Cardiomyocyte	Myo16	5	2.26e-09	0.26305	0.594	0.241	4.52e-06
Cardiomyocyte	Adamts1	5	3.11e-09	0.371012	0.664	0.396	6.22e-06
Cardiomyocyte	Gja11	5	7.01e-09	0.587728	0.898	0.595	1.4e-05
Cardiomyocyte	Stk38l	5	7.04e-09	0.257411	0.719	0.461	1.41e-05
Cardiomyocyte	Ppp1r3a1	5	7.26e-09	0.54171	0.828	0.532	1.45e-05
Cardiomyocyte	Plbd1	5	1.33e-08	0.469107	0.719	0.417	2.66e-05
Cardiomyocyte	Syt14	5	1.91e-08	0.895871	0.609	0.332	3.83e-05
Cardiomyocyte	Slc7a1	5	2.39e-08	0.396068	0.695	0.418	4.78e-05
Cardiomyocyte	LOC100911847	5	2.56e-08	0.860403	0.641	0.385	5.12e-05
Cardiomyocyte	Hk21	5	3.74e-08	0.440785	0.852	0.503	7.48e-05
Cardiomyocyte	Slit2	5	7.64e-08	1.21139	0.414	0.158	0.000152788
Cardiomyocyte	Efcab6	5	1.9e-07	0.280606	0.695	0.4	0.000379857
Cardiomyocyte	Mrvi1	5	2.95e-07	0.344565	0.586	0.25	0.000590419
Cardiomyocyte	Ac1576	5	4.54e-07	0.733197	0.516	0.232	0.000908317
Cardiomyocyte	Lmx1a	5	7.48e-07	0.31057	0.586	0.251	0.00149512
Cardiomyocyte	Matk	5	1.37e-06	3.36539	0.273	0.007	0.00273859
Cardiomyocyte	Myoz2	5	1.47e-06	0.39591	0.898	0.604	0.00294946
Cardiomyocyte	Ros1	5	3.23e-06	0.463089	0.703	0.409	0.00645286
Cardiomyocyte	AABR07051518.1	5	8.82e-06	0.338774	0.648	0.384	0.0176328
Cardiomyocyte	Iqub	5	1.01e-05	0.333568	0.781	0.445	0.0201591
Cardiomyocyte	Bzw2	5	1.03e-05	0.270979	0.969	0.699	0.0206292
Cardiomyocyte	Trpc6	6	1.13e-86	4.09705	0.773	0.121	2.27e-83
Cardiomyocyte	Fgr	6	3.24e-85	1.56118	0.773	0.123	6.49e-82
Cardiomyocyte	Hrh2	6	2.02e-82	3.21543	0.734	0.114	4.04e-79
Cardiomyocyte	Cmtm5	6	5.09e-76	4.27651	0.633	0.078	1.02e-72
Cardiomyocyte	Siah3	6	2.43e-75	2.56754	0.633	0.079	4.87e-72
Cardiomyocyte	Spetex-2F	6	1.23e-73	3.23639	0.531	0.051	2.46e-70
Cardiomyocyte	Hao1	6	5.92e-61	3.83035	0.797	0.207	1.18e-57
Cardiomyocyte	Matn3	6	1.92e-59	3.54697	0.531	0.074	3.85e-56
Cardiomyocyte	Ctss	6	1.96e-57	1.66233	0.781	0.189	3.93e-54
Cardiomyocyte	Bdkrb2	6	5.15e-56	0.931914	0.773	0.124	1.03e-52
Cardiomyocyte	Vit	6	2.64e-55	1.05414	0.625	0.107	5.27e-52
Cardiomyocyte	Mt2A	6	6.24e-55	0.419938	0.75	0.182	1.25e-51
Cardiomyocyte	Dcx1	6	8.87e-54	1.41257	0.75	0.185	1.77e-50
Cardiomyocyte	Epsti1	6	7.39e-53	0.393871	0.711	0.157	1.48e-49
Cardiomyocyte	AC123500.11	6	7.5e-51	2.04581	0.812	0.205	1.5e-47
Cardiomyocyte	Hyi	6	1.48e-49	0.356221	0.812	0.243	2.96e-46
Cardiomyocyte	Tspan33	6	6.07e-48	4.16377	0.656	0.111	1.21e-44
Cardiomyocyte	Atf3	6	1.96e-47	2.70512	0.734	0.081	3.92e-44
Cardiomyocyte	St14	6	5.12e-47	3.44375	0.633	0.077	1.02e-43
Cardiomyocyte	Cyfip2	6	1.47e-46	1.84683	0.797	0.244	2.93e-43
Cardiomyocyte	Slamf81	6	1.2e-45	3.96947	0.695	0.161	2.39e-42
Cardiomyocyte	Galnt15	6	4.69e-45	1.2046	0.797	0.228	9.39e-42
Cardiomyocyte	Hap1	6	6.13e-45	2.73554	0.805	0.319	1.23e-41
Cardiomyocyte	Dnajc61	6	3.64e-44	4.04497	0.484	0.079	7.27e-41
Cardiomyocyte	Sh3bp2	6	3.67e-42	1.71724	0.82	0.192	7.34e-39
Cardiomyocyte	Ca4	6	5.92e-42	1.22502	0.703	0.159	1.18e-38
Cardiomyocyte	Itgam1	6	1.95e-41	2.17719	0.82	0.322	3.9e-38
Cardiomyocyte	Slc7a7	6	2.75e-39	0.821279	0.742	0.245	5.49e-36
Cardiomyocyte	LOC102553018	6	6.86e-39	0.445206	0.711	0.217	1.37e-35
Cardiomyocyte	Gria41	6	4.02e-38	1.78157	0.836	0.378	8.04e-35
Cardiomyocyte	Shc31	6	1.24e-36	2.75455	0.711	0.21	2.49e-33
Cardiomyocyte	Mamdc21	6	7.23e-36	0.25115	0.828	0.461	1.45e-32
Cardiomyocyte	Lyz2	6	8.91e-36	2.61432	0.711	0.12	1.78e-32
Cardiomyocyte	Nr5a21	6	3.7e-35	0.329593	0.742	0.215	7.39e-32
Cardiomyocyte	Gxylt2	6	8.82e-35	1.1642	0.844	0.423	1.76e-31
Cardiomyocyte	Igf11	6	9.29e-35	0.839441	0.828	0.481	1.86e-31
Cardiomyocyte	Arhgef26	6	5.89e-34	2.14781	0.75	0.266	1.18e-30
Cardiomyocyte	Dpysl3	6	2.11e-33	1.12711	0.836	0.349	4.22e-30
Cardiomyocyte	Tdrd121	6	4.95e-33	0.431356	0.68	0.183	9.89e-30
Cardiomyocyte	AABR07049033.1	6	6.8e-33	1.24828	0.828	0.338	1.36e-29
Cardiomyocyte	Smpd3	6	7.35e-33	2.83585	0.648	0.195	1.47e-29
Cardiomyocyte	AABR07017902.11	6	8.31e-33	2.35338	0.656	0.192	1.66e-29
Cardiomyocyte	Srpx	6	7.27e-32	0.907471	0.828	0.389	1.45e-28
Cardiomyocyte	Zmat4	6	5.82e-31	3.43624	0.578	0.206	1.16e-27
Cardiomyocyte	Bard11	6	6e-31	0.989892	0.812	0.369	1.2e-27
Cardiomyocyte	Lmod1	6	1.34e-30	0.371732	0.828	0.469	2.68e-27
Cardiomyocyte	Ctse	6	1.56e-30	0.796654	0.398	0.075	3.12e-27
Cardiomyocyte	Myl4	6	3.55e-30	0.823536	0.781	0.307	7.1e-27
Cardiomyocyte	Itgal1	6	4.62e-30	2.04567	0.781	0.304	9.24e-27
Cardiomyocyte	Svep11	6	8.9e-30	1.73747	0.758	0.415	1.78e-26
Cardiomyocyte	Clmn	6	2.23e-29	0.792627	0.789	0.34	4.45e-26
Cardiomyocyte	Rbm44	6	5.98e-29	1.61873	0.5	0.178	1.2e-25
Cardiomyocyte	Fam151a2	6	1.06e-28	0.912631	0.797	0.35	2.12e-25
Cardiomyocyte	Lrrtm4	6	2.45e-28	2.24281	0.461	0.145	4.89e-25
Cardiomyocyte	Jag1	6	3.41e-28	0.667639	0.797	0.4	6.83e-25
Cardiomyocyte	Samd141	6	7.53e-28	1.03036	0.828	0.406	1.51e-24
Cardiomyocyte	Frem1	6	1.07e-27	0.358608	0.836	0.485	2.13e-24
Cardiomyocyte	Bnc2	6	3.43e-27	1.00994	0.836	0.455	6.85e-24
Cardiomyocyte	Marchf10	6	7.11e-27	1.91417	0.68	0.378	1.42e-23
Cardiomyocyte	Slc8a2	6	1.41e-26	0.753419	0.82	0.33	2.83e-23
Cardiomyocyte	C1qtnf1	6	1.64e-26	1.54736	0.406	0.079	3.29e-23
Cardiomyocyte	Ccdc3	6	8.89e-26	0.822889	0.852	0.498	1.78e-22
Cardiomyocyte	Alpl	6	1.14e-25	0.530731	0.828	0.35	2.29e-22
Cardiomyocyte	Plcg2	6	1.17e-25	0.48878	0.812	0.362	2.34e-22
Cardiomyocyte	Map3k7cl	6	1.27e-25	3.63469	0.516	0.248	2.53e-22
Cardiomyocyte	Popdc31	6	6.04e-25	0.727615	0.812	0.368	1.21e-21
Cardiomyocyte	Gpm6b	6	8.75e-25	0.437747	0.781	0.295	1.75e-21
Cardiomyocyte	Trhde	6	1.17e-24	1.91505	0.766	0.347	2.34e-21
Cardiomyocyte	Uqcrq	6	1.49e-24	1.63936	0.844	0.371	2.98e-21
Cardiomyocyte	Pfkfb3	6	2.13e-24	0.716128	0.828	0.474	4.27e-21
Cardiomyocyte	Smad6	6	8.43e-24	0.50502	0.859	0.48	1.69e-20
Cardiomyocyte	AABR07068046.11	6	9.61e-24	0.922814	0.805	0.326	1.92e-20
Cardiomyocyte	Tpx21	6	1.64e-23	0.733108	0.68	0.244	3.29e-20
Cardiomyocyte	Tmem1631	6	6.08e-23	1.14873	0.797	0.421	1.22e-19
Cardiomyocyte	Ikzf31	6	9.32e-23	2.15314	0.727	0.297	1.86e-19
Cardiomyocyte	Hey2	6	1.63e-22	1.33814	0.594	0.276	3.25e-19
Cardiomyocyte	Chsy3	6	4.95e-22	0.612979	0.797	0.365	9.91e-19
Cardiomyocyte	Mt1	6	6.87e-22	1.70043	0.812	0.301	1.37e-18
Cardiomyocyte	E2f7	6	1.29e-21	2.45003	0.484	0.119	2.58e-18
Cardiomyocyte	Nox4	6	1.44e-21	0.318564	0.805	0.419	2.87e-18
Cardiomyocyte	Fam189a11	6	1.44e-21	0.777435	0.82	0.508	2.88e-18
Cardiomyocyte	Hs3st1	6	2.71e-21	0.684001	0.766	0.344	5.42e-18
Cardiomyocyte	Grin2b	6	3.01e-21	2.78986	0.43	0.18	6.03e-18
Cardiomyocyte	Tgfb2	6	5.05e-21	0.670165	0.859	0.542	1.01e-17
Cardiomyocyte	Snx31	6	1.7e-20	1.99983	0.75	0.331	3.4e-17
Cardiomyocyte	RGD15633541	6	3.74e-20	0.575378	0.703	0.272	7.47e-17
Cardiomyocyte	Cxcl12	6	4.53e-20	0.591896	0.758	0.399	9.06e-17
Cardiomyocyte	Rgs7	6	9.5e-20	1.54024	0.836	0.546	1.9e-16
Cardiomyocyte	Tp53inp21	6	1.97e-19	0.990785	0.867	0.534	3.94e-16
Cardiomyocyte	Spp11	6	3.18e-19	1.373	0.523	0.139	6.37e-16
Cardiomyocyte	Ptgs2	6	2.03e-18	0.290062	0.547	0.203	4.06e-15
Cardiomyocyte	Errfi1	6	2.27e-18	0.645971	0.734	0.289	4.54e-15
Cardiomyocyte	Ptk2b	6	2.7e-18	0.852278	0.477	0.091	5.41e-15
Cardiomyocyte	Bcl6b	6	4.17e-18	0.747832	0.539	0.111	8.33e-15
Cardiomyocyte	Casc41	6	4.34e-18	1.21437	0.734	0.416	8.69e-15
Cardiomyocyte	Serpine1	6	4.69e-18	2.14255	0.633	0.291	9.38e-15
Cardiomyocyte	Tex14	6	4.96e-18	0.935192	0.656	0.292	9.92e-15
Cardiomyocyte	Cdh111	6	5.43e-18	0.642636	0.828	0.447	1.09e-14
Cardiomyocyte	Bend6	6	9.29e-18	1.13264	0.656	0.329	1.86e-14
Cardiomyocyte	Plod21	6	2.96e-17	0.340025	0.836	0.52	5.92e-14
Cardiomyocyte	Ccl21	6	3.51e-17	0.505269	0.344	0.088	7.01e-14
Cardiomyocyte	Nxnl2	6	4.17e-17	0.637342	0.641	0.252	8.33e-14
Cardiomyocyte	Tshr	6	5.26e-17	1.64995	0.742	0.319	1.05e-13
Cardiomyocyte	Flna	6	5.47e-17	0.512093	0.852	0.501	1.09e-13
Cardiomyocyte	AABR07006724.1	6	9.53e-17	1.23989	0.812	0.465	1.91e-13
Cardiomyocyte	Fgf10	6	1.56e-16	2.09939	0.617	0.321	3.12e-13
Cardiomyocyte	Luzp21	6	3.51e-16	1.16229	0.633	0.225	7.01e-13
Cardiomyocyte	Flnc	6	4.86e-16	1.02477	0.891	0.586	9.73e-13
Cardiomyocyte	Egfr	6	6.38e-16	1.06406	0.672	0.325	1.28e-12
Cardiomyocyte	AABR07052441.11	6	1.81e-15	1.75548	0.586	0.307	3.62e-12
Cardiomyocyte	Mrc21	6	4.73e-15	0.638757	0.812	0.495	9.45e-12
Cardiomyocyte	Pmepa1	6	4.82e-15	0.552697	0.844	0.46	9.64e-12
Cardiomyocyte	Pdp2	6	8.7e-15	0.409357	0.539	0.275	1.74e-11
Cardiomyocyte	Nr4a31	6	9.22e-15	0.981938	0.664	0.255	1.84e-11
Cardiomyocyte	Slc9a3r2	6	3.27e-14	0.411588	0.656	0.347	6.54e-11
Cardiomyocyte	LOC685963	6	8.11e-14	1.01557	0.805	0.421	1.62e-10
Cardiomyocyte	Stac1	6	2.73e-13	0.709134	0.586	0.241	5.47e-10
Cardiomyocyte	Npffr2	6	3.34e-13	0.563106	0.547	0.188	6.67e-10
Cardiomyocyte	PCOLCE21	6	3.98e-13	1.3253	0.766	0.48	7.97e-10
Cardiomyocyte	Adamtsl31	6	5e-13	0.541377	0.836	0.505	1e-09
Cardiomyocyte	Jag2	6	6.04e-13	0.488884	0.625	0.276	1.21e-09
Cardiomyocyte	Nmnat2	6	7.76e-13	0.866207	0.773	0.459	1.55e-09
Cardiomyocyte	Dock8	6	8.33e-13	0.346355	0.82	0.484	1.67e-09
Cardiomyocyte	Bdnf	6	1.43e-12	1.16716	0.867	0.518	2.86e-09
Cardiomyocyte	Lrrc10	6	1.67e-12	0.567678	0.727	0.365	3.34e-09
Cardiomyocyte	Grip21	6	4.15e-12	0.567369	0.727	0.368	8.29e-09
Cardiomyocyte	Gadd45b1	6	4.25e-12	1.79176	0.688	0.344	8.5e-09
Cardiomyocyte	Scn1a1	6	6.7e-12	0.54655	0.805	0.506	1.34e-08
Cardiomyocyte	Acta21	6	1.12e-11	1.27716	0.438	0.157	2.25e-08
Cardiomyocyte	Sctr1	6	1.16e-11	1.12103	0.812	0.479	2.32e-08
Cardiomyocyte	Astn2	6	1.2e-11	0.329056	0.836	0.558	2.4e-08
Cardiomyocyte	Anp32e	6	1.31e-11	0.420468	0.789	0.452	2.63e-08
Cardiomyocyte	Ddc	6	1.55e-11	1.11944	0.789	0.525	3.1e-08
Cardiomyocyte	Prlr	6	4.03e-11	2.82771	0.453	0.148	8.07e-08
Cardiomyocyte	Nnat1	6	5.47e-11	1.71938	0.656	0.347	1.09e-07
Cardiomyocyte	Map1b	6	6.39e-11	0.583351	0.859	0.479	1.28e-07
Cardiomyocyte	Abcb4	6	8.4e-11	1.11986	0.898	0.597	1.68e-07
Cardiomyocyte	Rxrg1	6	9.28e-11	0.321733	0.852	0.542	1.86e-07
Cardiomyocyte	Mrc11	6	1.07e-10	0.496383	0.734	0.411	2.13e-07
Cardiomyocyte	Mctp1	6	1.16e-10	0.287202	0.781	0.398	2.32e-07
Cardiomyocyte	Hhatl	6	3.25e-10	0.529268	0.703	0.33	6.5e-07
Cardiomyocyte	Art11	6	7.74e-10	0.363909	0.852	0.564	1.55e-06
Cardiomyocyte	AABR07049156.11	6	9.31e-10	0.405014	0.578	0.262	1.86e-06
Cardiomyocyte	Synm	6	1.76e-09	0.861416	0.852	0.508	3.52e-06
Cardiomyocyte	Cdk19	6	2.26e-09	0.481944	0.812	0.465	4.51e-06
Cardiomyocyte	Mtus21	6	5.85e-09	0.351091	0.859	0.59	1.17e-05
Cardiomyocyte	Dtnb	6	1.51e-08	0.643004	0.797	0.495	3.03e-05
Cardiomyocyte	Slc12a2	6	1.72e-08	0.330599	0.758	0.469	3.44e-05
Cardiomyocyte	Gmpr	6	4.97e-08	0.2787	0.883	0.627	9.94e-05
Cardiomyocyte	Atp5f1e	6	6.21e-08	0.73363	0.742	0.468	0.000124249
Cardiomyocyte	Zbtb7c	6	6.99e-08	0.726532	0.766	0.42	0.000139751
Cardiomyocyte	Arhgap44	6	1.41e-07	0.605516	0.898	0.646	0.000281127
Cardiomyocyte	Enox1	6	1.42e-07	0.598452	0.797	0.481	0.00028468
Cardiomyocyte	Dgki	6	1.81e-07	0.404784	0.828	0.51	0.000361501
Cardiomyocyte	AABR07040864.11	6	5.64e-07	0.374403	0.742	0.462	0.00112795
Cardiomyocyte	Ube2ql11	6	9.23e-07	0.721538	0.719	0.466	0.00184569
Cardiomyocyte	Rbm24	6	1.04e-06	0.3588	0.742	0.44	0.00208111
Cardiomyocyte	Fyb11	6	2.12e-06	1.97862	0.516	0.231	0.00423903
Cardiomyocyte	Pla2g71	6	2.45e-06	0.459276	0.812	0.488	0.00489515
Cardiomyocyte	P3h2	6	3.31e-06	0.596177	0.836	0.534	0.00662141
Cardiomyocyte	Phf24	6	3.95e-06	0.664744	0.836	0.561	0.00790865
Cardiomyocyte	Ndrg4	6	6.2e-06	0.647444	0.805	0.555	0.0124068
Cardiomyocyte	Actn1	6	7.16e-06	0.957758	0.75	0.476	0.0143213
Cardiomyocyte	Klhl41	6	7.18e-06	0.710924	0.617	0.35	0.0143594
Cardiomyocyte	Pkia1	6	1.35e-05	0.370021	0.703	0.439	0.0269052
Cardiomyocyte	AABR07016845.1	7	3.02e-29	0.454083	0.047	0.485	6.04e-26
Cardiomyocyte	Dipk2b	7	1.24e-28	0.463741	0.039	0.412	2.48e-25
Cardiomyocyte	Dgkg	7	2.87e-28	0.657317	0.047	0.431	5.74e-25
Cardiomyocyte	Zfp385b	7	1.8e-27	0.294637	0.055	0.495	3.6e-24
Cardiomyocyte	Medag1	7	1.9e-27	0.32915	0.039	0.388	3.8e-24
Cardiomyocyte	Grip22	7	2.28e-27	0.624136	0.047	0.435	4.55e-24
Cardiomyocyte	AABR07065190.1	7	3.88e-27	0.507453	0.078	0.586	7.76e-24
Cardiomyocyte	Lrrc4c	7	7.57e-27	0.250068	0.07	0.632	1.51e-23
Cardiomyocyte	Col24a1	7	9.97e-27	0.338364	0.094	0.64	1.99e-23
Cardiomyocyte	Abi3bp	7	1.86e-26	0.359671	0.07	0.569	3.72e-23
Cardiomyocyte	Cers6	7	1.96e-26	0.65582	0.062	0.51	3.91e-23
Cardiomyocyte	Sat1	7	2.23e-26	0.272583	0.086	0.497	4.46e-23
Cardiomyocyte	Dlg2	7	3.19e-26	0.358312	0.07	0.561	6.38e-23
Cardiomyocyte	Chsy31	7	5.44e-26	0.908363	0.055	0.439	1.09e-22
Cardiomyocyte	Specc1	7	5.91e-26	0.601193	0.047	0.407	1.18e-22
Cardiomyocyte	LOC6859631	7	8.19e-26	0.509814	0.039	0.498	1.64e-22
Cardiomyocyte	Kcnk2	7	9.09e-26	0.839599	0.055	0.396	1.82e-22
Cardiomyocyte	Plekha7	7	9.41e-26	0.561598	0.055	0.565	1.88e-22
Cardiomyocyte	Frem11	7	1.05e-25	0.597743	0.078	0.561	2.1e-22
Cardiomyocyte	Vcan1	7	1.21e-25	0.319456	0.078	0.543	2.43e-22
Cardiomyocyte	Rnf1521	7	1.39e-25	0.497098	0.07	0.449	2.78e-22
Cardiomyocyte	Apba1	7	1.45e-25	0.565349	0.07	0.533	2.9e-22
Cardiomyocyte	Dusp5	7	1.77e-25	2.15619	0.07	0.442	3.53e-22
Cardiomyocyte	Rfx21	7	2.15e-25	0.7228	0.055	0.368	4.29e-22
Cardiomyocyte	Zfp5361	7	2.25e-25	0.405169	0.07	0.403	4.5e-22
Cardiomyocyte	Slco2b1	7	2.27e-25	0.286187	0.047	0.486	4.54e-22
Cardiomyocyte	Ninj2	7	2.53e-25	0.45812	0.078	0.429	5.06e-22
Cardiomyocyte	Adamts51	7	2.85e-25	0.408171	0.07	0.554	5.69e-22
Cardiomyocyte	Sparcl1	7	3.06e-25	0.331266	0.07	0.432	6.13e-22
Cardiomyocyte	Ppp1r3c	7	4.73e-25	0.754727	0.078	0.508	9.47e-22
Cardiomyocyte	Cspg4	7	5.44e-25	0.329148	0.086	0.519	1.09e-21
Cardiomyocyte	Ackr3	7	5.9e-25	0.797791	0.062	0.563	1.18e-21
Cardiomyocyte	LOC100910978.11	7	6.09e-25	0.327022	0.031	0.407	1.22e-21
Cardiomyocyte	AABR07003030.2	7	6.21e-25	0.427744	0.062	0.388	1.24e-21
Cardiomyocyte	Cdkn1a	7	7.95e-25	0.679099	0.062	0.605	1.59e-21
Cardiomyocyte	Pcdh17	7	8.02e-25	0.320294	0.078	0.492	1.6e-21
Cardiomyocyte	Serpine11	7	1.1e-24	0.43797	0.031	0.351	2.2e-21
Cardiomyocyte	Gxylt21	7	1.41e-24	0.446815	0.07	0.5	2.82e-21
Cardiomyocyte	Gja3	7	1.81e-24	0.356467	0.086	0.518	3.62e-21
Cardiomyocyte	Map61	7	1.99e-24	0.701217	0.078	0.382	3.99e-21
Cardiomyocyte	Dpysl31	7	2.64e-24	0.85784	0.078	0.424	5.28e-21
Cardiomyocyte	Col27a1	7	2.89e-24	0.521256	0.078	0.474	5.79e-21
Cardiomyocyte	Cacna1h	7	3.18e-24	0.607106	0.094	0.569	6.35e-21
Cardiomyocyte	Galnt161	7	3.71e-24	1.17208	0.078	0.542	7.42e-21
Cardiomyocyte	Igf12	7	4.17e-24	0.401713	0.07	0.557	8.33e-21
Cardiomyocyte	Pdgfc	7	5.06e-24	1.22294	0.047	0.393	1.01e-20
Cardiomyocyte	Mamdc22	7	5.16e-24	0.782424	0.055	0.538	1.03e-20
Cardiomyocyte	Slc43a2	7	5.27e-24	0.389655	0.086	0.57	1.05e-20
Cardiomyocyte	Atp8b1	7	5.63e-24	0.354398	0.086	0.338	1.13e-20
Cardiomyocyte	Nrg1	7	5.7e-24	0.395797	0.094	0.587	1.14e-20
Cardiomyocyte	St6galnac3	7	6e-24	0.267706	0.062	0.403	1.2e-20
Cardiomyocyte	Taldo1	7	6.29e-24	0.555359	0.07	0.553	1.26e-20
Cardiomyocyte	Mob3b	7	6.47e-24	0.428478	0.07	0.377	1.29e-20
Cardiomyocyte	Lrrtm31	7	7.31e-24	0.451706	0.117	0.59	1.46e-20
Cardiomyocyte	Anxa11	7	7.33e-24	1.00039	0.047	0.397	1.47e-20
Cardiomyocyte	Kcnn3	7	7.49e-24	1.06202	0.062	0.316	1.5e-20
Cardiomyocyte	Sybu	7	8.13e-24	0.526067	0.07	0.364	1.63e-20
Cardiomyocyte	Hivep3	7	8.64e-24	0.41549	0.055	0.351	1.73e-20
Cardiomyocyte	Arhgap39	7	1.12e-23	0.428351	0.07	0.412	2.25e-20
Cardiomyocyte	Gabrb2	7	1.29e-23	0.907493	0.086	0.495	2.58e-20
Cardiomyocyte	Aox31	7	1.56e-23	0.332707	0.055	0.47	3.11e-20
Cardiomyocyte	Syn3	7	1.65e-23	0.905584	0.078	0.361	3.31e-20
Cardiomyocyte	Tspan5	7	1.72e-23	0.42027	0.062	0.407	3.44e-20
Cardiomyocyte	Gucy1a1	7	1.92e-23	0.652935	0.094	0.572	3.83e-20
Cardiomyocyte	Klhl40	7	2.05e-23	2.69179	0.055	0.47	4.09e-20
Cardiomyocyte	Ar	7	2.07e-23	1.17388	0.07	0.517	4.15e-20
Cardiomyocyte	Tenm3	7	2.3e-23	1.02794	0.07	0.442	4.6e-20
Cardiomyocyte	Kcnt2	7	2.63e-23	0.308745	0.07	0.504	5.25e-20
Cardiomyocyte	Crispld21	7	2.84e-23	0.872515	0.086	0.453	5.68e-20
Cardiomyocyte	Gask1b	7	3.07e-23	1.12591	0.07	0.435	6.15e-20
Cardiomyocyte	Mylk	7	3.15e-23	0.35571	0.102	0.424	6.31e-20
Cardiomyocyte	Samd5	7	3.49e-23	0.574496	0.055	0.41	6.98e-20
Cardiomyocyte	Hcn2	7	3.57e-23	0.472454	0.086	0.463	7.13e-20
Cardiomyocyte	Cacna2d3	7	4.58e-23	0.870431	0.078	0.461	9.17e-20
Cardiomyocyte	Ntf3	7	5.17e-23	0.579609	0.086	0.519	1.03e-19
Cardiomyocyte	Ptprn2	7	5.7e-23	1.1841	0.031	0.291	1.14e-19
Cardiomyocyte	AABR07059258.11	7	5.75e-23	0.703599	0.062	0.447	1.15e-19
Cardiomyocyte	Anks1b1	7	6.32e-23	0.308924	0.102	0.541	1.26e-19
Cardiomyocyte	Cobl1	7	6.54e-23	0.848856	0.102	0.417	1.31e-19
Cardiomyocyte	AABR07057997.1	7	7.18e-23	1.61333	0.055	0.325	1.44e-19
Cardiomyocyte	AABR07058170.1	7	8.46e-23	0.503021	0.109	0.611	1.69e-19
Cardiomyocyte	Sema3a1	7	8.63e-23	0.66321	0.078	0.355	1.73e-19
Cardiomyocyte	Cdh112	7	8.83e-23	0.43106	0.094	0.52	1.77e-19
Cardiomyocyte	Errfi11	7	9.81e-23	0.819269	0.055	0.357	1.96e-19
Cardiomyocyte	Fstl1	7	9.87e-23	0.661856	0.102	0.55	1.97e-19
Cardiomyocyte	Dkk31	7	1.01e-22	0.480448	0.094	0.452	2.02e-19
Cardiomyocyte	AABR07058158.1	7	1.16e-22	0.409108	0.125	0.574	2.31e-19
Cardiomyocyte	Tmem132d	7	1.62e-22	0.82384	0.07	0.368	3.24e-19
Cardiomyocyte	Egflam1	7	1.64e-22	1.07872	0.094	0.544	3.29e-19
Cardiomyocyte	AABR07068046.12	7	1.66e-22	1.14021	0.055	0.4	3.32e-19
Cardiomyocyte	Cnnm2	7	1.81e-22	0.460627	0.109	0.514	3.62e-19
Cardiomyocyte	Alcam	7	1.82e-22	0.399194	0.094	0.505	3.64e-19
Cardiomyocyte	Pde1a1	7	1.94e-22	0.977721	0.109	0.535	3.88e-19
Cardiomyocyte	Ddc1	7	2.34e-22	0.281164	0.125	0.591	4.68e-19
Cardiomyocyte	Aldh1a11	7	2.72e-22	0.691729	0.102	0.484	5.43e-19
Cardiomyocyte	Glis3	7	2.8e-22	1.00727	0.055	0.431	5.6e-19
Cardiomyocyte	Fbxl2	7	3.03e-22	0.424298	0.117	0.644	6.06e-19
Cardiomyocyte	Nr4a11	7	3.32e-22	0.287821	0.117	0.655	6.64e-19
Cardiomyocyte	Esr11	7	3.6e-22	0.388378	0.109	0.523	7.21e-19
[truncated: 1,908 more rows]
