# Supplementary material for: Regional and cell specific bioactivity of injectable extracellular matrix biomaterials in myocardial infarction
Source: Nat Commun. 2025 Nov 24;16:10387. doi: 10.1038/s41467-025-65351-5 (PMC12644877; doi:10.1038/s41467-025-65351-5)
Supplement: Supplementary file 16 — Supplementary Data 14 [file 41467_2025_65351_MOESM16_ESM.xlsx]

## Sheet: Sheet1
Supplementary Data 14. Cell-Specific Differentially Expressed Genes with ECM (Up) or Saline (Down) Treatment in the Chronic MI Model
Subsetted Cell Type	Direction	Gene	p_val	avg_log2FC	pct.1	pct.2	p_val_adj
Endothelial Cells	Up	Tnnt2	1.33e-10	1.46751	0.837	0.574	2.65e-07
Endothelial Cells	Up	Actc1	7.99e-10	1.3027	0.695	0.444	1.6e-06
Endothelial Cells	Up	AABR07052585.1	7.99e-16	1.29671	0.411	0.139	1.6e-12
Endothelial Cells	Up	Tnnc1	5.08e-18	1.24475	0.426	0.111	1.02e-14
Endothelial Cells	Up	Epha4	1.86e-17	1.06278	0.426	0.139	3.72e-14
Endothelial Cells	Up	Rgs5	6.69e-06	0.587981	0.39	0.759	0.013376
Endothelial Cells	Up	Clmn	1.02e-05	0.564063	0.277	0.704	0.0204771
Endothelial Cells	Up	Macrod1	4.14e-07	0.562549	0.34	0.75	0.000828925
Endothelial Cells	Up	Specc1	1.06e-06	0.501365	0.34	0.731	0.00211543
Endothelial Cells	Up	Rsad2	7.37e-08	0.481157	0.255	0.713	0.0001474
Endothelial Cells	Up	Pdgfrb	6.04e-10	0.466029	0.362	0.759	1.21e-06
Endothelial Cells	Up	Ptpn3	4.66e-06	0.458138	0.199	0.62	0.00931937
Endothelial Cells	Up	Cd83	1.74e-06	0.431569	0.199	0.454	0.00348014
Endothelial Cells	Up	Nceh1	1.35e-08	0.414322	0.348	0.759	2.71e-05
Endothelial Cells	Up	Cacna1a	1.1e-06	0.364741	0.27	0.676	0.00219502
Endothelial Cells	Up	Grb14	6.33e-12	0.354541	0.255	0.722	1.27e-08
Endothelial Cells	Up	AC110709.2	2.99e-06	0.35048	0.199	0.519	0.00597799
Endothelial Cells	Up	Pde8b	2.42e-05	0.347377	0.163	0.444	0.0483738
Endothelial Cells	Up	Cux2	5.24e-09	0.340466	0.227	0.611	1.05e-05
Endothelial Cells	Up	Kcnn3	1.24e-11	0.331609	0.255	0.741	2.49e-08
Endothelial Cells	Up	Tesc	3.79e-09	0.330176	0.319	0.75	7.59e-06
Endothelial Cells	Up	Parm1	1.66e-07	0.320137	0.355	0.769	0.000331345
Endothelial Cells	Up	Ralgps2	8.99e-23	0.31199	0.213	0.778	1.8e-19
Endothelial Cells	Up	Usp13	1.2e-06	0.30381	0.262	0.685	0.00239974
Endothelial Cells	Up	Iqub	3.03e-07	0.289839	0.348	0.759	0.000605818
Endothelial Cells	Up	Ncam1	2.92e-13	0.275795	0.248	0.731	5.83e-10
Endothelial Cells	Up	Col6a2	1.06e-07	0.264329	0.255	0.685	0.000211035
Endothelial Cells	Up	Tmem26	2.63e-09	0.262245	0.362	0.769	5.25e-06
Endothelial Cells	Up	Trim50	2.57e-07	0.257249	0.34	0.694	0.000514756
Endothelial Cells	Up	Dlgap1	2.66e-09	0.250389	0.277	0.704	5.31e-06
Endothelial Cells	Down	Camk1d	1.1e-08	-0.250222	0.262	0.704	2.2e-05
Endothelial Cells	Down	Slit3	7.58e-17	-0.251569	0.248	0.75	1.52e-13
Endothelial Cells	Down	Cacna1g	5.38e-12	-0.251862	0.227	0.676	1.08e-08
Endothelial Cells	Down	Kcnma1	1.56e-09	-0.259302	0.34	0.713	3.12e-06
Endothelial Cells	Down	Sh3gl3	2.17e-08	-0.270176	0.035	0.454	4.35e-05
Endothelial Cells	Down	Dip2c	1.21e-07	-0.270459	0.39	0.806	0.000242872
Endothelial Cells	Down	Col24a1	1.09e-08	-0.275274	0.362	0.75	2.18e-05
Endothelial Cells	Down	Itgb8	1.17e-15	-0.278334	0.284	0.769	2.34e-12
Endothelial Cells	Down	Efhd1	7.78e-20	-0.28162	0.078	0.676	1.56e-16
Endothelial Cells	Down	Cd274	7.67e-08	-0.297034	0.369	0.787	0.000153367
Endothelial Cells	Down	Pcbp3	1.03e-15	-0.297534	0.291	0.759	2.05e-12
Endothelial Cells	Down	Bdh1	4.72e-20	-0.304177	0.227	0.759	9.45e-17
Endothelial Cells	Down	Abcc8	1.3e-19	-0.304899	0.028	0.546	2.6e-16
Endothelial Cells	Down	Sulf1	1.04e-08	-0.320784	0.355	0.759	2.09e-05
Endothelial Cells	Down	Glis3	2.2e-13	-0.334063	0.34	0.787	4.4e-10
Endothelial Cells	Down	Rimbp2	4.73e-09	-0.346903	0.241	0.676	9.46e-06
Endothelial Cells	Down	Slc25a13	2.51e-13	-0.363251	0.255	0.731	5.01e-10
Endothelial Cells	Down	Hs3st5	8.51e-08	-0.37303	0.156	0.611	0.000170107
Endothelial Cells	Down	Adam19	1.91e-06	-0.376464	0.397	0.769	0.00382796
Endothelial Cells	Down	Ppip5k1	2.86e-09	-0.386481	0.277	0.741	5.72e-06
Endothelial Cells	Down	Dipk1a	1.44e-13	-0.389175	0.312	0.796	2.89e-10
Endothelial Cells	Down	Gda	2.79e-06	-0.433471	0.433	0.815	0.00557307
Endothelial Cells	Down	Fam78b	5.26e-07	-0.445163	0.461	0.806	0.00105273
Endothelial Cells	Down	Matn2	2.85e-14	-0.449139	0.326	0.796	5.7e-11
Endothelial Cells	Down	Antxr1	1.48e-14	-0.45547	0.355	0.769	2.96e-11
Endothelial Cells	Down	Sgip1	4.36e-11	-0.460388	0.348	0.778	8.71e-08
Endothelial Cells	Down	Fgf10	5.73e-08	-0.467807	0.142	0.593	0.000114517
Endothelial Cells	Down	Ppm1l	6.5e-19	-0.493269	0.333	0.796	1.3e-15
Endothelial Cells	Down	Tox3	9.91e-06	-0.502166	0.482	0.824	0.0198126
Endothelial Cells	Down	Rerg	5.06e-07	-0.636023	0.191	0.63	0.0010112
Endothelial Cells	Down	Tspan18	4.08e-06	-0.669629	0.355	0.741	0.00816258
Endothelial Cells	Down	Papss2	3.88e-06	-0.672151	0.504	0.87	0.00776685
Endothelial Cells	Down	Casz1	6.95e-12	-0.764134	0.39	0.778	1.39e-08
Endothelial Cells	Down	Nxn	1.06e-09	-0.935305	0.504	0.861	2.12e-06
Endothelial Cells	Down	Bmp6	1.71e-07	-0.958413	0.61	0.926	0.00034271
Cardiomyocytes	Up	Slc6a6	3.34e-11	1.20418	0.289	0.868	6.67e-08
Cardiomyocytes	Up	Atp2b2	2.24e-09	0.863805	0.305	0.853	4.47e-06
Cardiomyocytes	Up	Nrxn1	9.25e-16	0.718282	0.242	0.865	1.85e-12
Cardiomyocytes	Up	Nxn	3.13e-17	0.703197	0.18	0.812	6.26e-14
Cardiomyocytes	Up	Cacna1g	1.19e-07	0.663877	0.133	0.653	0.000237667
Cardiomyocytes	Up	Sema5a	2.82e-12	0.645881	0.227	0.809	5.63e-09
Cardiomyocytes	Up	Ebf2	4.86e-19	0.636057	0.203	0.853	9.72e-16
Cardiomyocytes	Up	Smpx	3.35e-06	0.636026	0.328	0.826	0.00670159
Cardiomyocytes	Up	Sox5	4.28e-29	0.626217	0.109	0.829	8.55e-26
Cardiomyocytes	Up	Timp3	4.17e-10	0.620023	0.219	0.771	8.35e-07
Cardiomyocytes	Up	Ndufa4	1.42e-12	0.583833	0.164	0.753	2.84e-09
Cardiomyocytes	Up	Ntn4	6.61e-11	0.583244	0.281	0.874	1.32e-07
Cardiomyocytes	Up	Epb41l4b	1.16e-11	0.576625	0.289	0.876	2.31e-08
Cardiomyocytes	Up	Ncam1	1.48e-25	0.576139	0.133	0.829	2.96e-22
Cardiomyocytes	Up	Bche	2.61e-19	0.558857	0.141	0.8	5.23e-16
Cardiomyocytes	Up	Tmem182	1.61e-07	0.552302	0.336	0.853	0.000322518
Cardiomyocytes	Up	Plxdc2	1.83e-15	0.550636	0.195	0.818	3.66e-12
Cardiomyocytes	Up	Adgrl3	3.65e-13	0.545636	0.102	0.568	7.3e-10
Cardiomyocytes	Up	Slc16a10	5.29e-13	0.527542	0.242	0.844	1.06e-09
Cardiomyocytes	Up	Khdrbs3	6.94e-09	0.525855	0.102	0.638	1.39e-05
Cardiomyocytes	Up	Slit3	2.28e-25	0.524486	0.109	0.771	4.56e-22
Cardiomyocytes	Up	Gnao1	9.33e-08	0.516247	0.344	0.871	0.000186634
Cardiomyocytes	Up	Npr3	3.31e-29	0.505304	0.102	0.826	6.63e-26
Cardiomyocytes	Up	Rerg	3.33e-06	0.49642	0.078	0.524	0.00666766
Cardiomyocytes	Up	Chst15	9.05e-16	0.495584	0.211	0.821	1.81e-12
Cardiomyocytes	Up	Kit	2.94e-17	0.49368	0.109	0.647	5.87e-14
Cardiomyocytes	Up	Ikzf2	1.63e-22	0.493224	0.172	0.85	3.27e-19
Cardiomyocytes	Up	AABR07058170.1	2.29e-16	0.474558	0.109	0.694	4.59e-13
Cardiomyocytes	Up	Fbxl2	2.01e-23	0.466515	0.117	0.806	4.03e-20
Cardiomyocytes	Up	Tmeff2	2.11e-27	0.464621	0.133	0.847	4.22e-24
Cardiomyocytes	Up	Trim7	4.03e-20	0.456935	0.18	0.838	8.06e-17
Cardiomyocytes	Up	Creb5	1.48e-14	0.447922	0.227	0.832	2.96e-11
Cardiomyocytes	Up	Srgap1	7.95e-26	0.441086	0.148	0.844	1.59e-22
Cardiomyocytes	Up	Dcn	2.75e-25	0.439885	0.125	0.829	5.5e-22
Cardiomyocytes	Up	AABR07058158.1	5.63e-22	0.43903	0.125	0.779	1.13e-18
Cardiomyocytes	Up	Zfp385d	7.53e-24	0.438667	0.125	0.821	1.51e-20
Cardiomyocytes	Up	Col18a1	6.38e-16	0.430773	0.086	0.638	1.28e-12
Cardiomyocytes	Up	Itgbl1	1.81e-19	0.422433	0.18	0.841	3.62e-16
Cardiomyocytes	Up	Eva1c	1.74e-06	0.412824	0.266	0.768	0.00347337
Cardiomyocytes	Up	Ppm1e	4.89e-10	0.411485	0.148	0.706	9.78e-07
Cardiomyocytes	Up	AABR07031740.1	4.47e-06	0.410857	0.219	0.721	0.00894313
Cardiomyocytes	Up	Ednra	1.12e-11	0.406602	0.258	0.835	2.23e-08
Cardiomyocytes	Up	Mgmt	6.73e-09	0.405723	0.109	0.659	1.35e-05
Cardiomyocytes	Up	Col3a1	1.81e-16	0.404894	0.188	0.809	3.62e-13
Cardiomyocytes	Up	Lgr6	1.26e-06	0.397944	0.273	0.779	0.00251441
Cardiomyocytes	Up	Fbn1	2.67e-20	0.397758	0.188	0.841	5.33e-17
Cardiomyocytes	Up	Irs1	8.01e-13	0.397197	0.242	0.832	1.6e-09
Cardiomyocytes	Up	Dusp5	9.88e-34	0.395311	0.07	0.809	1.98e-30
Cardiomyocytes	Up	Samd12	1.88e-07	0.38841	0.289	0.797	0.000375998
Cardiomyocytes	Up	Fgf13	1.28e-18	0.388317	0.164	0.818	2.57e-15
Cardiomyocytes	Up	Trps1	1.13e-18	0.387088	0.211	0.856	2.26e-15
Cardiomyocytes	Up	Fam189a2	2.54e-07	0.386886	0.156	0.679	0.000507922
Cardiomyocytes	Up	Myo1b	1.4e-10	0.381389	0.133	0.706	2.8e-07
Cardiomyocytes	Up	Scn7a	1.95e-20	0.376852	0.109	0.765	3.9e-17
Cardiomyocytes	Up	LOC103694210	7.68e-09	0.3718	0.078	0.506	1.54e-05
Cardiomyocytes	Up	Bicc1	3.94e-16	0.368769	0.219	0.847	7.88e-13
Cardiomyocytes	Up	Rtn4rl1	1e-20	0.365338	0.172	0.85	2.01e-17
Cardiomyocytes	Up	Gucy1a1	4.56e-33	0.364777	0.094	0.829	9.13e-30
Cardiomyocytes	Up	Ar	1.2e-30	0.359998	0.07	0.806	2.39e-27
Cardiomyocytes	Up	Efna5	1.64e-27	0.359165	0.062	0.691	3.28e-24
Cardiomyocytes	Up	Cacna1d	3.78e-25	0.358484	0.086	0.779	7.56e-22
Cardiomyocytes	Up	Tesc	3.51e-06	0.357798	0.398	0.885	0.0070124
Cardiomyocytes	Up	Slco5a1	1.47e-08	0.352342	0.32	0.856	2.95e-05
Cardiomyocytes	Up	Nrg1	2.98e-34	0.346062	0.094	0.838	5.95e-31
Cardiomyocytes	Up	Gpr176	1.12e-08	0.345224	0.07	0.344	2.23e-05
Cardiomyocytes	Up	Astn2	3.72e-30	0.344936	0.102	0.838	7.44e-27
Cardiomyocytes	Up	Adamts3	1.16e-09	0.339827	0.086	0.612	2.31e-06
Cardiomyocytes	Up	Bcl11a	3.92e-17	0.337598	0.203	0.85	7.84e-14
Cardiomyocytes	Up	Fgf12	7.41e-12	0.330079	0.289	0.859	1.48e-08
Cardiomyocytes	Up	Tmtc2	1.68e-22	0.326878	0.125	0.815	3.36e-19
Cardiomyocytes	Up	Eepd1	4.45e-13	0.326309	0.195	0.791	8.89e-10
Cardiomyocytes	Up	Fli1	2.68e-12	0.319266	0.148	0.726	5.37e-09
Cardiomyocytes	Up	Prrx1	1.2e-15	0.319185	0.086	0.553	2.41e-12
Cardiomyocytes	Up	Slfn13	3.4e-31	0.318388	0.055	0.768	6.8e-28
Cardiomyocytes	Up	Pak1	6.34e-11	0.31212	0.008	0.297	1.27e-07
Cardiomyocytes	Up	Enox2	4.46e-17	0.307841	0.125	0.753	8.92e-14
Cardiomyocytes	Up	AC111831.1	7.41e-28	0.305129	0.094	0.776	1.48e-24
Cardiomyocytes	Up	Slc16a1	8.05e-14	0.302111	0.234	0.835	1.61e-10
Cardiomyocytes	Up	Hcn2	2.12e-05	0.29804	0.086	0.591	0.0423402
Cardiomyocytes	Up	Clybl	2.17e-15	0.298022	0.25	0.874	4.34e-12
Cardiomyocytes	Up	Fstl1	5.94e-10	0.293657	0.102	0.656	1.19e-06
Cardiomyocytes	Up	Dapk1	6.04e-26	0.28806	0.109	0.812	1.21e-22
Cardiomyocytes	Up	Ttll7	1.1e-12	0.287853	0.086	0.682	2.2e-09
Cardiomyocytes	Up	Apba1	1.11e-25	0.28512	0.07	0.756	2.22e-22
Cardiomyocytes	Up	Ackr3	3.45e-32	0.283692	0.062	0.794	6.89e-29
Cardiomyocytes	Up	Cspg4	3.14e-09	0.283688	0.086	0.647	6.28e-06
Cardiomyocytes	Up	Lekr1	7.32e-11	0.283259	0.141	0.712	1.46e-07
Cardiomyocytes	Up	Lrrc4c	1.19e-31	0.276693	0.07	0.815	2.38e-28
Cardiomyocytes	Up	Dlgap1	7.48e-18	0.274523	0.203	0.85	1.5e-14
Cardiomyocytes	Up	Abca1	1.87e-19	0.273621	0.141	0.8	3.74e-16
Cardiomyocytes	Up	Gabrb2	4.79e-17	0.273022	0.086	0.721	9.57e-14
Cardiomyocytes	Up	Ltbp1	5.63e-24	0.271938	0.164	0.847	1.13e-20
Cardiomyocytes	Up	St3gal5	6.83e-06	0.268005	0.242	0.735	0.0136677
Cardiomyocytes	Up	AABR07049292.1	8.57e-22	0.267909	0.164	0.841	1.71e-18
Cardiomyocytes	Up	Stk17b	1.46e-30	0.266607	0.078	0.788	2.93e-27
Cardiomyocytes	Up	Gclc	5.82e-31	0.264107	0.094	0.821	1.16e-27
Cardiomyocytes	Up	Il1rapl1	4.69e-23	0.26169	0.047	0.606	9.38e-20
Cardiomyocytes	Up	Sgip1	5.58e-29	0.260601	0.055	0.744	1.12e-25
Cardiomyocytes	Up	Zfp385b	2.08e-05	0.257872	0.055	0.562	0.04164
Cardiomyocytes	Up	Rnf213	6.53e-25	0.257409	0.141	0.85	1.31e-21
Cardiomyocytes	Up	Zfhx3	2.47e-19	0.256034	0.117	0.782	4.94e-16
Cardiomyocytes	Up	Col27a1	3.53e-28	0.255685	0.078	0.797	7.06e-25
Cardiomyocytes	Up	Pank1	2.82e-09	0.250321	0.266	0.8	5.64e-06
Cardiomyocytes	Up	Meox1	1.2e-14	0.25032	0.023	0.403	2.4e-11
Cardiomyocytes	Up	Cyyr1	2.56e-21	0.250042	0.148	0.809	5.11e-18
Cardiomyocytes	Down	Bard1	2.28e-40	-0.251476	0.039	0.803	4.57e-37
Cardiomyocytes	Down	Slc9a3r2	1.48e-14	-0.255437	0.031	0.647	2.97e-11
Cardiomyocytes	Down	Samd14	6.24e-20	-0.256067	0.047	0.709	1.25e-16
Cardiomyocytes	Down	Mgll	1.5e-26	-0.260053	0.156	0.862	3.01e-23
Cardiomyocytes	Down	Man1c1	9.55e-07	-0.261751	0.445	0.921	0.00191011
Cardiomyocytes	Down	AABR07006724.1	3.61e-27	-0.264831	0.078	0.785	7.22e-24
Cardiomyocytes	Down	Slc26a10	4.8e-24	-0.26796	0.031	0.721	9.6e-21
Cardiomyocytes	Down	Hecw2	1.06e-16	-0.268477	0.172	0.791	2.12e-13
Cardiomyocytes	Down	Atp5mc3	3.97e-26	-0.281905	0.164	0.859	7.94e-23
Cardiomyocytes	Down	Dpt	9.38e-32	-0.291071	0.039	0.771	1.88e-28
Cardiomyocytes	Down	Enox1	1.59e-28	-0.291301	0.047	0.776	3.18e-25
Cardiomyocytes	Down	Arhgap44	8.78e-09	-0.293431	0.258	0.779	1.76e-05
Cardiomyocytes	Down	Pmepa1	1.04e-33	-0.294811	0.086	0.835	2.09e-30
Cardiomyocytes	Down	Asb14	8.99e-16	-0.316303	0.156	0.768	1.8e-12
Cardiomyocytes	Down	Flnc	2.14e-20	-0.322248	0.211	0.879	4.28e-17
Cardiomyocytes	Down	Dip2c	1.24e-06	-0.324361	0.5	0.938	0.00247882
Cardiomyocytes	Down	Rimbp2	1.13e-17	-0.33403	0.164	0.8	2.27e-14
Cardiomyocytes	Down	Pdzd2	5.95e-07	-0.336332	0.477	0.938	0.00118959
Cardiomyocytes	Down	Ablim2	5e-22	-0.341786	0.102	0.782	9.99e-19
Cardiomyocytes	Down	Kcng2	1.52e-11	-0.346483	0.359	0.903	3.03e-08
Cardiomyocytes	Down	Lbh	7.1e-15	-0.347166	0.32	0.912	1.42e-11
Cardiomyocytes	Down	Cacna1a	8.98e-10	-0.353071	0.32	0.85	1.8e-06
Cardiomyocytes	Down	Fabp3	5.04e-06	-0.363442	0.398	0.85	0.0100782
Cardiomyocytes	Down	Clic5	2.02e-07	-0.363447	0.422	0.906	0.000403178
Cardiomyocytes	Down	Hspb8	5.03e-12	-0.364842	0.141	0.726	1.01e-08
Cardiomyocytes	Down	Ncald	1.41e-37	-0.36676	0.062	0.824	2.82e-34
Cardiomyocytes	Down	LOC100361087	2.67e-25	-0.368216	0.172	0.862	5.34e-22
Cardiomyocytes	Down	Bdnf	9.19e-31	-0.372022	0.117	0.871	1.84e-27
Cardiomyocytes	Down	Nfatc2	2.34e-16	-0.372744	0.289	0.885	4.67e-13
Cardiomyocytes	Down	Casz1	1.57e-18	-0.375621	0.211	0.85	3.15e-15
Cardiomyocytes	Down	Sned1	4.06e-22	-0.377846	0.047	0.735	8.12e-19
Cardiomyocytes	Down	Itga7	2.03e-09	-0.383635	0.398	0.882	4.07e-06
Cardiomyocytes	Down	Galnt17	3.33e-42	-0.389148	0.031	0.824	6.66e-39
Cardiomyocytes	Down	AABR07040864.1	1.45e-21	-0.396147	0.109	0.771	2.9e-18
Cardiomyocytes	Down	Akr1c15	1.64e-08	-0.399844	0.219	0.744	3.28e-05
Cardiomyocytes	Down	Pstpip2	3.07e-09	-0.420226	0.109	0.653	6.15e-06
Cardiomyocytes	Down	Atp5mc1	1.45e-30	-0.430085	0.086	0.818	2.9e-27
Cardiomyocytes	Down	Pdgfd	7.84e-39	-0.437322	0.078	0.859	1.57e-35
Cardiomyocytes	Down	Rmdn1	4.08e-07	-0.441957	0.359	0.821	0.000816802
Cardiomyocytes	Down	Crim1	3.22e-10	-0.447877	0.422	0.947	6.45e-07
Cardiomyocytes	Down	Meox2	3.75e-37	-0.451808	0.047	0.818	7.51e-34
Cardiomyocytes	Down	Man1a1	4.83e-16	-0.455088	0.281	0.903	9.66e-13
Cardiomyocytes	Down	Mtss1	7.42e-06	-0.47629	0.711	0.979	0.0148396
Cardiomyocytes	Down	Angpt1	1.27e-15	-0.478502	0.289	0.894	2.55e-12
Cardiomyocytes	Down	Cux2	1.02e-14	-0.48252	0.328	0.926	2.03e-11
Cardiomyocytes	Down	Cxcl12	3.39e-30	-0.501303	0.016	0.726	6.78e-27
Cardiomyocytes	Down	Ube2ql1	4.34e-28	-0.521255	0.086	0.803	8.68e-25
Cardiomyocytes	Down	Gpcpd1	6.88e-11	-0.531104	0.352	0.882	1.38e-07
Cardiomyocytes	Down	Ppargc1b	1.16e-06	-0.535573	0.578	0.926	0.00231009
Cardiomyocytes	Down	Rxrg	3.66e-35	-0.556707	0.102	0.862	7.32e-32
Cardiomyocytes	Down	Abcb4	1.28e-22	-0.557684	0.227	0.897	2.57e-19
Cardiomyocytes	Down	Ptprd	5.71e-07	-0.559032	0.492	0.894	0.00114149
Cardiomyocytes	Down	Kif21a	1.26e-23	-0.575144	0.086	0.782	2.51e-20
Cardiomyocytes	Down	Rrad	3.36e-19	-0.584637	0.227	0.871	6.73e-16
Cardiomyocytes	Down	AABR07052585.2	5.32e-16	-0.58579	0.25	0.856	1.06e-12
Cardiomyocytes	Down	Drc3	4.32e-29	-0.588799	0.07	0.812	8.65e-26
Cardiomyocytes	Down	Atp5me	7.41e-35	-0.618088	0.078	0.853	1.48e-31
Cardiomyocytes	Down	Mtus2	3.35e-32	-0.635299	0.125	0.865	6.7e-29
Cardiomyocytes	Down	Nnt	4.88e-08	-0.643273	0.5	0.941	9.75e-05
Cardiomyocytes	Down	Actn2	1.04e-07	-0.659964	0.617	0.974	0.000208566
Cardiomyocytes	Down	Slc25a20	5.39e-18	-0.671219	0.125	0.774	1.08e-14
Cardiomyocytes	Down	Coro6	4.08e-06	-0.67619	0.43	0.824	0.00816213
Fibroblasts	Up	Pdgfd	4.57e-06	0.579545	0.309	0.596	0.00913468
Fibroblasts	Up	Prodh1	4.66e-10	0.498954	0.257	0.577	9.32e-07
Fibroblasts	Up	Macrod1	1.62e-06	0.460224	0.275	0.543	0.00323376
Fibroblasts	Up	Efemp1	8.38e-06	0.449845	0.363	0.644	0.0167611
Fibroblasts	Up	Pde7a	5.46e-07	0.449637	0.262	0.558	0.00109152
Fibroblasts	Up	Cp	6.19e-12	0.447477	0.191	0.524	1.24e-08
Fibroblasts	Up	Lrrc2	2.28e-06	0.425568	0.245	0.524	0.00455183
Fibroblasts	Up	Cntfr	2.47e-12	0.41574	0.164	0.49	4.95e-09
Fibroblasts	Up	Tnnc1	2.09e-10	0.40363	0.319	0.606	4.18e-07
Fibroblasts	Up	Nox4	2.42e-13	0.401638	0.223	0.534	4.84e-10
Fibroblasts	Up	Igfbp3	2.93e-11	0.360742	0.167	0.476	5.86e-08
Fibroblasts	Up	Actn2	1.96e-08	0.354081	0.208	0.5	3.93e-05
Fibroblasts	Up	Tpt1	7.99e-09	0.353252	0.255	0.548	1.6e-05
Fibroblasts	Up	Parm1	2.56e-10	0.350738	0.164	0.462	5.12e-07
Fibroblasts	Up	Ppargc1a	9.11e-08	0.34448	0.225	0.514	0.000182102
Fibroblasts	Up	Rgs5	3.99e-08	0.343511	0.189	0.462	7.98e-05
Fibroblasts	Up	RGD1565355	6.54e-06	0.340262	0.355	0.639	0.0130829
Fibroblasts	Up	Grik2	2.44e-10	0.337951	0.314	0.596	4.87e-07
Fibroblasts	Up	Ldhb	3.72e-12	0.33687	0.248	0.587	7.43e-09
Fibroblasts	Up	Acyp2	9.16e-07	0.335604	0.304	0.591	0.0018328
Fibroblasts	Up	Fabp4	1.89e-07	0.333042	0.257	0.534	0.00037761
Fibroblasts	Up	Maob	1.3e-06	0.31708	0.208	0.49	0.00259782
Fibroblasts	Up	Nppa	2.6e-10	0.314255	0.275	0.567	5.21e-07
Fibroblasts	Up	Myh7	3.06e-06	0.31164	0.382	0.668	0.00611377
Fibroblasts	Up	Ptn	4.19e-16	0.294652	0.135	0.49	8.38e-13
Fibroblasts	Up	AABR07033925.1	1.13e-26	0.292119	0.091	0.529	2.26e-23
Fibroblasts	Up	Actc1	1.54e-05	0.291471	0.181	0.457	0.0307694
Fibroblasts	Up	Cst3	9.37e-09	0.277453	0.186	0.481	1.87e-05
Fibroblasts	Up	Dach1	1.23e-05	0.273899	0.363	0.63	0.0246243
Fibroblasts	Up	Fbln5	4.28e-09	0.271898	0.267	0.572	8.55e-06
Fibroblasts	Up	Ldb2	2.81e-08	0.268585	0.216	0.524	5.62e-05
Fibroblasts	Up	Myl2	4.81e-08	0.264273	0.292	0.587	9.62e-05
Fibroblasts	Up	Ckmt2	1.84e-06	0.254106	0.27	0.543	0.00367613
Fibroblasts	Up	Ndufa4	4.94e-14	0.250618	0.238	0.577	9.87e-11
Fibroblasts	Down	Lyn	5.12e-08	-0.259412	0.255	0.553	0.000102486
Fibroblasts	Down	Itga9	6.92e-07	-0.261041	0.397	0.678	0.00138429
Fibroblasts	Down	Alpk3	9.68e-09	-0.263522	0.142	0.442	1.94e-05
Fibroblasts	Down	Cdkn1a	2.51e-19	-0.26734	0.159	0.514	5.01e-16
Fibroblasts	Down	Nav3	2.2e-07	-0.272393	0.368	0.644	0.000440382
Fibroblasts	Down	Fhod3	6.63e-10	-0.275145	0.233	0.567	1.33e-06
Fibroblasts	Down	Eif2ak2	5.29e-16	-0.276314	0.297	0.635	1.06e-12
Fibroblasts	Down	Pkhd1l1	1.32e-10	-0.276948	0.279	0.596	2.64e-07
Fibroblasts	Down	Pamr1	1.23e-16	-0.284163	0.228	0.572	2.45e-13
Fibroblasts	Down	Lyve1	4.09e-32	-0.290662	0.11	0.543	8.19e-29
Fibroblasts	Down	Ncam1	1.25e-23	-0.296813	0.26	0.63	2.51e-20
Fibroblasts	Down	Bgn	2.71e-16	-0.297478	0.169	0.553	5.42e-13
Fibroblasts	Down	Cit	6.33e-07	-0.297517	0.135	0.418	0.0012666
Fibroblasts	Down	Ptprj	1.11e-06	-0.302837	0.468	0.736	0.00222156
Fibroblasts	Down	Ntn1	1.31e-07	-0.303169	0.417	0.702	0.000262073
Fibroblasts	Down	Atp1a1	2.05e-18	-0.319052	0.235	0.601	4.1e-15
Fibroblasts	Down	Itpkb	1.01e-06	-0.336134	0.395	0.673	0.00201832
Fibroblasts	Down	Veph1	5.91e-18	-0.336261	0.083	0.447	1.18e-14
Fibroblasts	Down	Ppp1r12b	6.23e-10	-0.346697	0.444	0.76	1.25e-06
Fibroblasts	Down	Syt1	1.5e-07	-0.348438	0.064	0.365	0.000299151
Fibroblasts	Down	Maoa	2.44e-19	-0.34898	0.279	0.635	4.89e-16
Fibroblasts	Down	Cacna1a	8.88e-17	-0.353128	0.321	0.692	1.78e-13
Fibroblasts	Down	Fry	1.82e-11	-0.356658	0.287	0.615	3.64e-08
Fibroblasts	Down	Ephb1	4.41e-25	-0.364263	0.277	0.635	8.82e-22
Fibroblasts	Down	Enpp2	2.41e-07	-0.365269	0.409	0.673	0.000481518
Fibroblasts	Down	Scn5a	1.77e-16	-0.373892	0.238	0.562	3.54e-13
Fibroblasts	Down	Zfhx3	1.91e-08	-0.385974	0.453	0.74	3.82e-05
Fibroblasts	Down	Sncaip	2.42e-23	-0.389822	0.152	0.553	4.85e-20
Fibroblasts	Down	Atp10a	3.02e-18	-0.391307	0.282	0.678	6.04e-15
Fibroblasts	Down	Prkaa2	6.22e-20	-0.395025	0.11	0.519	1.24e-16
Fibroblasts	Down	Fam78b	1.14e-05	-0.40081	0.206	0.481	0.0228235
Fibroblasts	Down	Arhgap31	6.36e-14	-0.403365	0.304	0.673	1.27e-10
Fibroblasts	Down	Has2	7.88e-08	-0.408433	0.248	0.534	0.000157547
Fibroblasts	Down	Rhobtb1	1.87e-19	-0.416191	0.169	0.587	3.73e-16
Fibroblasts	Down	Pi16	1.72e-13	-0.41795	0.311	0.668	3.45e-10
Fibroblasts	Down	Pde7b	1.56e-06	-0.437969	0.387	0.707	0.00311775
Fibroblasts	Down	Prkd1	2.09e-08	-0.462669	0.532	0.808	4.19e-05
Fibroblasts	Down	Fat3	6.93e-17	-0.463902	0.142	0.524	1.39e-13
Fibroblasts	Down	Actn1	1.6e-21	-0.465871	0.287	0.668	3.2e-18
Fibroblasts	Down	Prkch	3.75e-13	-0.46677	0.159	0.505	7.49e-10
Fibroblasts	Down	AABR07001519.1	3.79e-11	-0.467889	0.368	0.702	7.58e-08
Fibroblasts	Down	Rbm20	7.52e-14	-0.483665	0.311	0.683	1.5e-10
Fibroblasts	Down	Itga8	6.36e-10	-0.499943	0.196	0.514	1.27e-06
Fibroblasts	Down	Vcan	9.1e-08	-0.510555	0.397	0.697	0.000181971
Fibroblasts	Down	Ednra	8.8e-19	-0.516454	0.255	0.63	1.76e-15
Fibroblasts	Down	Gask1b	4.44e-13	-0.566218	0.424	0.779	8.88e-10
Fibroblasts	Down	Sh3kbp1	1.12e-18	-0.579147	0.252	0.644	2.24e-15
Fibroblasts	Down	Cilp	2.68e-20	-0.58104	0.206	0.562	5.37e-17
Fibroblasts	Down	Slc22a23	1.17e-17	-0.583145	0.294	0.625	2.35e-14
Fibroblasts	Down	Loxl1	5.1e-17	-0.594297	0.326	0.668	1.02e-13
Fibroblasts	Down	Myo1b	2.83e-23	-0.604865	0.282	0.659	5.67e-20
Fibroblasts	Down	Rgs3	1.93e-15	-0.623529	0.353	0.683	3.87e-12
Fibroblasts	Down	Rem1	6.77e-25	-0.721697	0.267	0.697	1.35e-21
Fibroblasts	Down	Cacna1g	2.13e-16	-0.792779	0.225	0.577	4.27e-13
Fibroblasts	Down	Nrk	3.04e-29	-0.804775	0.083	0.548	6.08e-26
Fibroblasts	Down	Slc44a5	1.49e-25	-0.830963	0.289	0.644	2.97e-22
Fibroblasts	Down	Adamts14	3.25e-26	-0.833998	0.248	0.635	6.5e-23
Fibroblasts	Down	Col5a3	4.97e-06	-0.919985	0.331	0.606	0.00993703
Fibroblasts	Down	Opcml	5.56e-15	-1.00872	0.534	0.889	1.11e-11
Fibroblasts	Down	Rnf150	5.91e-23	-1.01325	0.248	0.692	1.18e-19
Fibroblasts	Down	Unc5b	1.79e-24	-1.04681	0.328	0.76	3.57e-21
Fibroblasts	Down	Zfp385b	7.97e-15	-1.09205	0.27	0.639	1.59e-11
Fibroblasts	Down	Adamts17	8.74e-25	-1.12841	0.324	0.726	1.75e-21
Fibroblasts	Down	Serpine2	9.36e-31	-1.22517	0.353	0.774	1.87e-27
Macrophages	Down	Eln	7.729e-06	-1.75891	0.1	0.803	0.015458
Macrophages	Down	Fbln1	2.44977e-12	-0.824415	0.1	0.955	4.89953e-09
Macrophages	Down	Kcnma1	3.91971e-17	-0.756437	0.04	0.97	7.83943e-14
Macrophages	Down	Abca9	7.91518e-08	-0.702967	0.08	0.833	0.000158304
Macrophages	Down	Crispld2	1.55669e-09	-0.603029	0.06	0.864	3.11339e-06
Macrophages	Down	Ar	3.89857e-11	-0.526155	0.12	0.955	7.79713e-08
Macrophages	Down	Slc1a1	9.98268e-11	-0.51705	0.02	0.803	1.99654e-07
Macrophages	Down	Cdh11	2.88975e-08	-0.513481	0.14	0.909	5.77951e-05
Macrophages	Down	Grik2	3.34074e-08	-0.491277	0.18	0.955	6.68148e-05
Macrophages	Down	Slc12a7	8.55648e-07	-0.490682	0.12	0.848	0.0017113
Macrophages	Down	Ltbp1	8.03995e-08	-0.487152	0.24	0.985	0.000160799
Macrophages	Down	Osbp2	1.18511e-05	-0.470712	0	0.712	0.0237022
Macrophages	Down	Polr2m	1.48208e-10	-0.465326	0.12	0.939	2.96415e-07
Macrophages	Down	Dnm3	5.96217e-08	-0.46032	0.18	0.939	0.000119243
Macrophages	Down	Pln	2.57397e-06	-0.45839	0.24	0.939	0.00514793
Macrophages	Down	Ankrd6	6.70859e-14	-0.455263	0.02	0.909	1.34172e-10
Macrophages	Down	Itga7	2.82546e-13	-0.427926	0	0.864	5.65091e-10
Macrophages	Down	Rhoh	3.77333e-09	-0.4261	0.06	0.833	7.54666e-06
Macrophages	Down	Cadps	7.18007e-16	-0.409932	0.02	0.939	1.43601e-12
Macrophages	Down	Nrk	6.95006e-06	-0.406482	0	0.591	0.0139001
Macrophages	Down	Rnf207	1.32195e-05	-0.397445	0	0.273	0.026439
Macrophages	Down	Afap1l2	4.40996e-08	-0.385595	0.14	0.909	8.81991e-05
Macrophages	Down	Ptprd	1.10542e-05	-0.383738	0.16	0.848	0.0221085
Macrophages	Down	Fam78b	3.66182e-06	-0.383614	0.04	0.773	0.00732365
Macrophages	Down	Prima1	3.63114e-16	-0.383151	0.02	0.909	7.26227e-13
Macrophages	Down	Gfra2	2.82511e-10	-0.37254	0	0.652	5.65022e-07
Macrophages	Down	Vegfd	7.44156e-08	-0.35952	0.08	0.848	0.000148831
Macrophages	Down	AABR07006311.1	3.0821e-06	-0.352833	0.06	0.5	0.0061642
Macrophages	Down	Pgm5	8.40401e-06	-0.351554	0.2	0.894	0.016808
Macrophages	Down	Sparcl1	3.97018e-08	-0.350611	0.16	0.924	7.94036e-05
Macrophages	Down	Cobl	3.59897e-06	-0.348385	0	0.667	0.00719794
Macrophages	Down	AABR07027581.1	1.59549e-05	-0.346917	0.08	0.788	0.0319098
Macrophages	Down	Spsb4	2.38242e-05	-0.344528	0.02	0.727	0.0476485
Macrophages	Down	Tox	4.77004e-10	-0.342727	0.08	0.894	9.54009e-07
Macrophages	Down	Qrfpr	2.32799e-05	-0.333664	0	0.303	0.0465597
Macrophages	Down	Fsd2	8.43189e-07	-0.329552	0.02	0.773	0.00168638
Macrophages	Down	Fgf10	1.93295e-14	-0.329247	0.02	0.909	3.86591e-11
Macrophages	Down	Tmem168	4.15681e-08	-0.326931	0.04	0.803	8.31361e-05
Macrophages	Down	Pstpip2	1.34913e-05	-0.325872	0.24	0.879	0.0269827
Macrophages	Down	Cnnm2	1.66053e-11	-0.325258	0.08	0.924	3.32106e-08
Macrophages	Down	Eva1c	8.69937e-07	-0.323551	0.06	0.803	0.00173987
Macrophages	Down	Clic5	5.37217e-07	-0.322627	0.2	0.924	0.00107443
Macrophages	Down	Lrrc2	1.32195e-05	-0.319376	0	0.727	0.026439
Macrophages	Down	Slc12a2	1.11052e-07	-0.29955	0.14	0.894	0.000222105
Macrophages	Down	Art3	3.81816e-08	-0.295104	0.02	0.803	7.63632e-05
Macrophages	Down	Dcdc5	4.92305e-06	-0.294592	0	0.697	0.00984609
Macrophages	Down	Btnl9	5.44491e-06	-0.294152	0.02	0.727	0.0108898
Macrophages	Down	Setbp1	8.02769e-10	-0.282829	0.1	0.909	1.60554e-06
Macrophages	Down	Synpo2	3.25757e-06	-0.277737	0.2	0.909	0.00651515
Macrophages	Down	Mx1	3.15404e-07	-0.274541	0.04	0.697	0.000630807
Macrophages	Down	Mboat2	1.62447e-06	-0.274495	0.02	0.758	0.00324895
Macrophages	Down	Angpt2	2.65882e-11	-0.274021	0.02	0.848	5.31764e-08
Macrophages	Down	Unc5c	7.3874e-07	-0.272938	0.06	0.773	0.00147748
Macrophages	Down	AABR07035722.1	1.0056e-06	-0.272669	0.04	0.485	0.00201121
Macrophages	Down	Ntrk3	5.18103e-10	-0.270727	0.02	0.833	1.03621e-06
Macrophages	Down	Egln3	7.12489e-08	-0.263697	0	0.773	0.000142498
Macrophages	Down	Samd5	1.72723e-06	-0.255702	0.06	0.788	0.00345446
Macrophages	Down	Mylk	2.60307e-09	-0.251188	0.16	0.955	5.20614e-06
Macrophages	Up	Gpm6b	3.67709e-06	0.255134	0.1	0.818	0.00735418
Macrophages	Up	AABR07001573.2	1.1573e-06	0.256037	0.04	0.485	0.00231461
Macrophages	Up	Pkmyt1	7.08276e-11	0.256427	0.04	0.727	1.41655e-07
Macrophages	Up	Atp10a	1.46607e-11	0.256701	0.12	0.97	2.93214e-08
Macrophages	Up	Brip1	7.10766e-13	0.260088	0.06	0.924	1.42153e-09
Macrophages	Up	Kif11	8.15142e-12	0.260626	0.06	0.818	1.63028e-08
Macrophages	Up	Hlf	4.44518e-11	0.260984	0.04	0.864	8.89036e-08
Macrophages	Up	AABR07003235.1	2.28009e-09	0.269991	0.06	0.682	4.56017e-06
Macrophages	Up	Hs3st5	1.45927e-05	0.273387	0.04	0.758	0.0291854
Macrophages	Up	LOC308990	9.80515e-06	0.283567	0.02	0.379	0.0196103
Macrophages	Up	Mmp8	3.73218e-06	0.287515	0.04	0.455	0.00746436
Macrophages	Up	Tmem63c	2.06303e-09	0.288771	0.04	0.727	4.12606e-06
Macrophages	Up	Angptl1	2.44697e-06	0.291709	0.14	0.864	0.00489393
Macrophages	Up	Satb2	4.41807e-12	0.292099	0.08	0.939	8.83615e-09
Macrophages	Up	Rgcc	9.79961e-07	0.299442	0.14	0.879	0.00195992
Macrophages	Up	Hivep3	9.14188e-09	0.30056	0.04	0.833	1.82838e-05
Macrophages	Up	Agmo	5.82596e-10	0.304621	0.12	0.939	1.16519e-06
Macrophages	Up	Flnc	1.9683e-09	0.30637	0.04	0.848	3.9366e-06
Macrophages	Up	Galnt14	5.66569e-09	0.330733	0.04	0.636	1.13314e-05
Macrophages	Up	AABR07072096.1	7.0266e-06	0.336219	0.06	0.485	0.0140532
Macrophages	Up	Lbh	5.14624e-07	0.338163	0.18	0.924	0.00102925
Macrophages	Up	Notch4	7.83522e-07	0.339141	0.12	0.864	0.00156704
Macrophages	Up	S100a4	1.6094e-11	0.341663	0.06	0.848	3.21881e-08
Macrophages	Up	Ccl21	4.91262e-10	0.342433	0.04	0.818	9.82523e-07
Macrophages	Up	Galnt17	5.91287e-06	0.345707	0.14	0.848	0.0118257
Macrophages	Up	Sgo2	6.04337e-11	0.347906	0.06	0.758	1.20867e-07
Macrophages	Up	Atp5me	2.35138e-09	0.355283	0.12	0.924	4.70275e-06
Macrophages	Up	Thsd7b	2.11341e-07	0.355869	0.06	0.712	0.000422681
Macrophages	Up	LOC100911486	3.83053e-10	0.36183	0.04	0.803	7.66107e-07
Macrophages	Up	Crlf1	1.15958e-12	0.376242	0.04	0.848	2.31917e-09
Macrophages	Up	Irs1	3.51615e-06	0.388764	0.14	0.864	0.00703231
Macrophages	Up	Odc1	1.19892e-11	0.392713	0.06	0.894	2.39785e-08
Macrophages	Up	Cx3cr1	2.34412e-13	0.402262	0.04	0.833	4.68825e-10
Macrophages	Up	Esco2	1.28078e-10	0.403794	0.06	0.742	2.56156e-07
Macrophages	Up	Gfpt2	2.04438e-05	0.415148	0.1	0.803	0.0408876
Macrophages	Up	Fam189a1	3.32677e-07	0.415727	0.08	0.742	0.000665355
Macrophages	Up	Plac8	8.82333e-11	0.429422	0.06	0.773	1.76467e-07
Macrophages	Up	Tlr7	2.94164e-08	0.449485	0.1	0.788	5.88328e-05
Macrophages	Up	LOC102549869	1.90185e-12	0.451512	0.04	0.773	3.8037e-09
Macrophages	Up	Cenpf	1.07683e-08	0.489418	0.1	0.803	2.15367e-05
Macrophages	Up	Ccr1	1.16931e-06	0.505079	0.12	0.682	0.00233863
Macrophages	Up	Ccl2	1.10905e-06	0.51877	0.08	0.773	0.0022181
Macrophages	Up	Csrnp1	5.20239e-06	0.522828	0.02	0.712	0.0104048
Macrophages	Up	Prom1	9.91065e-08	0.54257	0.08	0.848	0.000198213
Macrophages	Up	Bgn	6.76137e-07	0.550565	0.12	0.864	0.00135227
Macrophages	Up	AABR07054490.1	5.70534e-07	0.576201	0.16	0.909	0.00114107
Macrophages	Up	Unc5b	1.59846e-07	0.579848	0.16	0.924	0.000319692
Macrophages	Up	Kif4a	5.01364e-09	0.651153	0.08	0.758	1.00273e-05
Macrophages	Up	Epha4	2.16712e-05	0.664778	0.16	0.864	0.0433424
Macrophages	Up	Srpk3	1.33215e-09	0.680224	0.04	0.818	2.66431e-06
Macrophages	Up	Frem1	5.4077e-09	0.703771	0.14	0.939	1.08154e-05
Macrophages	Up	Brca1	3.67816e-12	0.725943	0.1	0.955	7.35632e-09
Macrophages	Up	Slit2	1.32956e-06	0.733351	0.16	0.894	0.00265913
Macrophages	Up	LOC100910636	1.54658e-08	0.736896	0.08	0.712	3.09315e-05
Macrophages	Up	Aspm	1.03948e-05	0.742252	0.06	0.712	0.0207896
Macrophages	Up	Nusap1	3.53246e-08	0.753608	0.06	0.667	7.06491e-05
Macrophages	Up	Clec4d	5.84902e-06	0.888839	0.08	0.652	0.011698
Macrophages	Up	Mmp12	2.28009e-09	1.03392	0.06	0.682	4.56017e-06
Macrophages	Up	Spp1	4.75423e-09	2.41951	0.04	0.773	9.50845e-06
Neuronal Cells	Down	Glis3	1.74e-16	-1.05069	0.091	0.966	3.48e-13
Neuronal Cells	Down	Ackr3	5.06e-16	-1.03928	0.065	0.931	1.01e-12
Neuronal Cells	Down	Lrrtm4	4.49e-08	-0.793648	0.26	0.966	8.98e-05
Neuronal Cells	Down	Zfp536	1.21e-06	-0.73231	0.364	1	0.00242655
Neuronal Cells	Down	C1qtnf7	2.55e-07	-0.715331	0.221	0.914	0.000509672
Neuronal Cells	Down	Pparg	5.16e-17	-0.648051	0.052	0.931	1.03e-13
Neuronal Cells	Down	Dkk2	1.88e-10	-0.627897	0.026	0.793	3.76e-07
Neuronal Cells	Down	Ccn5	2.73e-22	-0.593593	0.026	0.948	5.46e-19
Neuronal Cells	Down	Tnni3	2.22e-06	-0.591562	0.338	1	0.00444684
Neuronal Cells	Down	L1cam	3.98e-08	-0.554434	0.247	0.966	7.97e-05
Neuronal Cells	Down	Pln	5.61e-14	-0.540332	0.169	1	1.12e-10
Neuronal Cells	Down	Pip5k1b	1.81e-10	-0.504551	0.234	1	3.61e-07
Neuronal Cells	Down	Myh7	1.5e-07	-0.502257	0.312	1	0.000299299
Neuronal Cells	Down	Sh3bp2	1.08e-20	-0.489722	0.065	0.983	2.16e-17
Neuronal Cells	Down	Magi2	1.06e-06	-0.487148	0.026	0.741	0.00211393
Neuronal Cells	Down	Atp5me	1.04e-15	-0.474974	0.117	0.983	2.08e-12
Neuronal Cells	Down	Rmdn1	6.2e-09	-0.47362	0.195	0.931	1.24e-05
Neuronal Cells	Down	Fabp3	3.34e-21	-0.46872	0.065	1	6.67e-18
Neuronal Cells	Down	Plekha7	1.38e-05	-0.443303	0.052	0.31	0.0275091
Neuronal Cells	Down	Myl2	3.2e-10	-0.431822	0.234	1	6.4e-07
Neuronal Cells	Down	Klhl29	2.57e-07	-0.397822	0.299	1	0.000514044
Neuronal Cells	Down	Col27a1	9.21e-08	-0.393294	0.234	0.948	0.000184257
Neuronal Cells	Down	Sdc2	3.25e-13	-0.387166	0.156	0.983	6.5e-10
Neuronal Cells	Down	Herc6	4.37e-11	-0.386097	0.143	0.931	8.74e-08
Neuronal Cells	Down	Spon1	4.7e-13	-0.381398	0.182	1	9.41e-10
Neuronal Cells	Down	Htra3	5.9e-16	-0.369413	0.13	1	1.18e-12
Neuronal Cells	Down	LOC108352650	1.81e-16	-0.36937	0.091	0.966	3.62e-13
Neuronal Cells	Down	Adamts9	2.38e-16	-0.360887	0.104	0.983	4.76e-13
Neuronal Cells	Down	Svil	2.6e-10	-0.358828	0.195	0.966	5.19e-07
Neuronal Cells	Down	LOC100911847	1.51e-17	-0.357879	0.091	0.983	3.02e-14
Neuronal Cells	Down	Sox5	2.31e-05	-0.353505	0.377	1	0.0462935
Neuronal Cells	Down	Col4a3	2.09e-10	-0.349437	0.156	0.931	4.18e-07
Neuronal Cells	Down	Atp8b1	9.13e-07	-0.342367	0.325	1	0.00182658
Neuronal Cells	Down	Tdrd12	8.94e-06	-0.341104	0.351	0.983	0.0178783
Neuronal Cells	Down	Plcxd3	1.67e-07	-0.31894	0.026	0.759	0.000334803
Neuronal Cells	Down	Tmsb4x	4.57e-10	-0.318059	0.234	1	9.15e-07
Neuronal Cells	Down	Prkaa2	4.01e-22	-0.317201	0.039	0.983	8.03e-19
Neuronal Cells	Down	Cyp26b1	3.82e-08	-0.311765	0.013	0.741	7.63e-05
Neuronal Cells	Down	Man1c1	1.31e-15	-0.31102	0.117	0.983	2.63e-12
Neuronal Cells	Down	Tspan18	1.75e-09	-0.31016	0.156	0.914	3.49e-06
Neuronal Cells	Down	Errfi1	1.85e-16	-0.300922	0.039	0.914	3.71e-13
Neuronal Cells	Down	Hs3st5	6.98e-19	-0.296789	0.026	0.931	1.4e-15
Neuronal Cells	Down	Ppp2r3a	1.03e-05	-0.289177	0.364	1	0.0205207
Neuronal Cells	Down	Abca8	1.01e-09	-0.286047	0.234	1	2.02e-06
Neuronal Cells	Down	Skap1	3.2e-24	-0.284483	0.013	0.966	6.41e-21
Neuronal Cells	Down	Nes	1.02e-08	-0.269493	0.039	0.793	2.05e-05
Neuronal Cells	Down	Rasl12	1.68e-17	-0.258794	0.026	0.914	3.37e-14
Neuronal Cells	Down	Jph2	7.37e-16	-0.251304	0.013	0.879	1.47e-12
Neuronal Cells	Up	Slc7a2	6.96e-21	0.25502	0.065	1	1.39e-17
Neuronal Cells	Up	Arhgap22	1.03e-19	0.255339	0.078	1	2.07e-16
Neuronal Cells	Up	Crip1	2.84e-10	0.256995	0.195	0.983	5.69e-07
Neuronal Cells	Up	Fgf12	4.89e-16	0.257991	0.091	0.966	9.78e-13
Neuronal Cells	Up	Ikzf2	1.27e-14	0.258287	0.104	0.948	2.53e-11
Neuronal Cells	Up	Nlgn1	1.3e-13	0.2591	0.156	1	2.6e-10
Neuronal Cells	Up	Bcl11a	8.93e-06	0.261875	0.013	0.345	0.0178523
Neuronal Cells	Up	Notch3	4.85e-22	0.264475	0.039	0.983	9.71e-19
Neuronal Cells	Up	Arhgap15	1.3e-15	0.266012	0.065	0.931	2.61e-12
Neuronal Cells	Up	Susd5	3.59e-23	0.269106	0.026	0.948	7.18e-20
Neuronal Cells	Up	Rasgef1b	2.45e-18	0.272238	0.078	0.983	4.9e-15
Neuronal Cells	Up	Atp10a	2.17e-09	0.276681	0.13	0.897	4.33e-06
Neuronal Cells	Up	C1qtnf9	2.57e-20	0.276786	0.065	0.983	5.14e-17
Neuronal Cells	Up	Nxn	2.96e-07	0.279161	0.286	1	0.000592926
Neuronal Cells	Up	Dnajc6	5.35e-21	0.281332	0.026	0.914	1.07e-17
Neuronal Cells	Up	Cadm1	4.53e-19	0.283273	0.078	0.983	9.06e-16
Neuronal Cells	Up	Usp2	4.85e-22	0.288835	0.039	0.983	9.71e-19
Neuronal Cells	Up	Cers6	1.56e-18	0.289569	0.091	1	3.13e-15
Neuronal Cells	Up	Prrx1	7.78e-13	0.28991	0.104	0.931	1.56e-09
Neuronal Cells	Up	Col11a1	4.43e-16	0.291285	0.078	0.931	8.85e-13
Neuronal Cells	Up	Me1	2.67e-08	0.300248	0.065	0.81	5.34e-05
Neuronal Cells	Up	Lypd1	1.22e-17	0.304982	0.026	0.81	2.44e-14
Neuronal Cells	Up	Rhov	8.75e-24	0.307129	0.026	0.966	1.75e-20
Neuronal Cells	Up	Pdlim3	2.36e-10	0.309966	0.13	0.914	4.72e-07
Neuronal Cells	Up	Hspb8	1.89e-10	0.315293	0.039	0.776	3.78e-07
Neuronal Cells	Up	Rrad	1.36e-23	0.317631	0.039	1	2.72e-20
Neuronal Cells	Up	Gnao1	3.77e-10	0.323981	0.208	1	7.55e-07
Neuronal Cells	Up	Chrdl1	2.16e-18	0.3434	0.078	0.983	4.32e-15
Neuronal Cells	Up	Cox8b	2.78e-09	0.347182	0.182	0.948	5.56e-06
Neuronal Cells	Up	Nrxn3	1.21e-20	0.348936	0.026	0.931	2.42e-17
Neuronal Cells	Up	Tmem51	1.52e-20	0.352868	0.039	0.966	3.04e-17
Neuronal Cells	Up	Cntfr	1.19e-06	0.354924	0.039	0.534	0.00238096
Neuronal Cells	Up	Inpp5d	2.62e-19	0.356394	0.052	0.966	5.24e-16
Neuronal Cells	Up	Icam1	6.96e-21	0.357098	0.065	1	1.39e-17
Neuronal Cells	Up	Neto1	4.1e-07	0.359149	0.104	0.81	0.000819111
Neuronal Cells	Up	Spns2	2.48e-17	0.362157	0.104	1	4.97e-14
Neuronal Cells	Up	Usp18	2.06e-14	0.363569	0.065	0.914	4.12e-11
Neuronal Cells	Up	Ar	5.77e-06	0.364824	0.195	0.879	0.0115483
Neuronal Cells	Up	Ntrk3	1.49e-13	0.367044	0.078	0.914	2.98e-10
Neuronal Cells	Up	Ppip5k1	1.08e-08	0.367224	0.208	0.966	2.17e-05
Neuronal Cells	Up	Abca1	1.3e-05	0.36907	0.325	1	0.025995
Neuronal Cells	Up	Hs6st2	1.36e-14	0.383502	0.078	0.931	2.71e-11
Neuronal Cells	Up	Apoe	5.48e-13	0.386609	0.117	0.948	1.1e-09
Neuronal Cells	Up	Musk	1.77e-19	0.389381	0.065	0.983	3.53e-16
Neuronal Cells	Up	Lmcd1	3.03e-13	0.396468	0.156	1	6.06e-10
Neuronal Cells	Up	Srpx	4.74e-10	0.397417	0.117	0.897	9.47e-07
Neuronal Cells	Up	Grid2	2.82e-09	0.400289	0.169	0.931	5.65e-06
Neuronal Cells	Up	Mx2	1.08e-19	0.401283	0.078	1	2.16e-16
Neuronal Cells	Up	Tox3	2.45e-18	0.406011	0.078	0.983	4.9e-15
Neuronal Cells	Up	Negr1	2.29e-17	0.408557	0.104	1	4.58e-14
Neuronal Cells	Up	Sema5a	3.08e-13	0.409403	0.143	0.983	6.16e-10
Neuronal Cells	Up	Gria4	1.27e-16	0.424032	0.052	0.931	2.54e-13
Neuronal Cells	Up	Chsy3	8.98e-13	0.426187	0.169	1	1.8e-09
Neuronal Cells	Up	Galnt15	8.85e-16	0.427843	0.078	0.948	1.77e-12
Neuronal Cells	Up	Ptk2b	1.45e-07	0.428121	0.039	0.603	0.000289343
Neuronal Cells	Up	Rfx2	5.15e-17	0.434515	0.078	0.966	1.03e-13
Neuronal Cells	Up	Slco5a1	1.36e-23	0.440041	0.039	1	2.72e-20
Neuronal Cells	Up	Msrb3	1.5e-08	0.441091	0.208	0.966	3e-05
Neuronal Cells	Up	Map2	1.71e-08	0.442483	0.182	0.931	3.42e-05
Neuronal Cells	Up	Ndrg4	2.05e-09	0.442892	0.078	0.845	4.11e-06
Neuronal Cells	Up	Xirp2	3.52e-08	0.443852	0.234	0.966	7.04e-05
Neuronal Cells	Up	Pstpip1	2.79e-18	0.443987	0.078	0.983	5.57e-15
Neuronal Cells	Up	Sh3gl2	7.73e-10	0.44535	0.182	0.966	1.55e-06
Neuronal Cells	Up	Bche	5.71e-11	0.447916	0.117	0.914	1.14e-07
Neuronal Cells	Up	Slc6a6	2.99e-06	0.450348	0.169	0.862	0.00597002
Neuronal Cells	Up	Lrrc2	4.26e-11	0.462911	0.065	0.862	8.52e-08
Neuronal Cells	Up	Myrip	6.08e-07	0.467827	0.234	0.948	0.00121545
Neuronal Cells	Up	Maob	2.22e-14	0.468688	0.065	0.914	4.44e-11
Neuronal Cells	Up	Clic5	5.89e-09	0.468989	0.234	1	1.18e-05
Neuronal Cells	Up	RGD1306750	3.7e-17	0.478441	0.013	0.724	7.4e-14
Neuronal Cells	Up	Kcnab1	2.22e-14	0.485356	0.065	0.914	4.44e-11
Neuronal Cells	Up	Kcnma1	7.91e-13	0.486844	0.026	0.759	1.58e-09
Neuronal Cells	Up	Caskin1	6.56e-13	0.49358	0.078	0.845	1.31e-09
Neuronal Cells	Up	Zmat4	4.77e-14	0.497657	0.026	0.828	9.54e-11
Neuronal Cells	Up	Mtus2	1.39e-12	0.500923	0.026	0.776	2.79e-09
Neuronal Cells	Up	Fbln7	7.05e-18	0.503203	0.091	0.983	1.41e-14
Neuronal Cells	Up	Slc9a9	1.62e-06	0.510969	0.26	0.966	0.00324465
Neuronal Cells	Up	Cacna1g	3.9e-17	0.551794	0.091	0.983	7.79e-14
Neuronal Cells	Up	Pcsk5	5.36e-17	0.561674	0.078	0.966	1.07e-13
Neuronal Cells	Up	Fat3	3.92e-16	0.566837	0.117	1	7.85e-13
Neuronal Cells	Up	Atp5mc1	3.81e-18	0.596267	0.065	0.966	7.62e-15
Neuronal Cells	Up	Lepr	9.88e-09	0.607327	0.091	0.845	1.98e-05
Neuronal Cells	Up	Zbtb7c	6.36e-08	0.637225	0.143	0.879	0.000127118
Neuronal Cells	Up	Nrg1	5.96e-16	0.645059	0.091	0.966	1.19e-12
Neuronal Cells	Up	Atp5f1e	3.88e-15	0.671823	0.13	1	7.75e-12
Neuronal Cells	Up	Adgrb3	8.6e-23	0.712015	0.026	0.966	1.72e-19
Neuronal Cells	Up	Bcat1	7.58e-12	0.796538	0.117	0.931	1.52e-08
Neuronal Cells	Up	Chst11	1.83e-06	0.94001	0.273	1	0.0036545
Neuronal Cells	Up	Myh11	2.32e-14	0.979555	0.143	1	4.64e-11
Lymphatic Endothelial Cells	Down	Rassf9	3.31e-09	-0.597202	0.172	0.925	6.61e-06
Lymphatic Endothelial Cells	Down	Nrap	8.81e-23	-0.571394	0.031	1	1.76e-19
Lymphatic Endothelial Cells	Down	Ednrb	1.55e-15	-0.56858	0.125	1	3.11e-12
Lymphatic Endothelial Cells	Down	Prag1	2.39e-21	-0.540393	0.047	1	4.79e-18
Lymphatic Endothelial Cells	Down	Filip1l	1.52e-07	-0.533043	0.312	1	0.00030346
Lymphatic Endothelial Cells	Down	Ccser1	1.41e-12	-0.52562	0.031	1	2.82e-09
Lymphatic Endothelial Cells	Down	Mlip	4.29e-10	-0.520994	0.078	1	8.58e-07
Lymphatic Endothelial Cells	Down	Cap2	2.63e-21	-0.509939	0.047	1	5.26e-18
Lymphatic Endothelial Cells	Down	Enox2	2.76e-08	-0.507595	0.266	1	5.52e-05
Lymphatic Endothelial Cells	Down	Ablim3	6.43e-08	-0.50673	0.281	1	0.00012855
Lymphatic Endothelial Cells	Down	Ube2ql1	8.15e-18	-0.490235	0.031	1	1.63e-14
Lymphatic Endothelial Cells	Down	B2m	1.4e-14	-0.488414	0.141	1	2.8e-11
Lymphatic Endothelial Cells	Down	Cpq	3.91e-06	-0.461673	0.203	1	0.00782325
Lymphatic Endothelial Cells	Down	Adcy5	1.19e-12	-0.449067	0.047	1	2.37e-09
Lymphatic Endothelial Cells	Down	Rasa4	3.53e-20	-0.446958	0.031	1	7.07e-17
Lymphatic Endothelial Cells	Down	Tbx1	5.11e-06	-0.444943	0.312	1	0.0102111
Lymphatic Endothelial Cells	Down	Slc26a10	1.48e-15	-0.442971	0.062	1	2.96e-12
Lymphatic Endothelial Cells	Down	Dipk2b	1.85e-10	-0.439312	0.172	1	3.71e-07
Lymphatic Endothelial Cells	Down	Podxl	6.77e-09	-0.438381	0.266	1	1.35e-05
Lymphatic Endothelial Cells	Down	Grb14	1.27e-11	-0.435209	0.016	1	2.55e-08
Lymphatic Endothelial Cells	Down	Papss2	1.09e-17	-0.423598	0.047	1	2.19e-14
Lymphatic Endothelial Cells	Down	Slc7a2	9.71e-23	-0.388907	0.031	1	1.94e-19
Lymphatic Endothelial Cells	Down	Camk1d	1.55e-14	-0.379587	0.109	1	3.1e-11
Lymphatic Endothelial Cells	Down	AABR07060560.3	1.32e-06	-0.37597	0	1	0.00264059
Lymphatic Endothelial Cells	Down	Thsd7b	1.08e-11	-0.355279	0.047	1	2.15e-08
Lymphatic Endothelial Cells	Down	Gbp1	1.81e-05	-0.34249	0	1	0.036226
Lymphatic Endothelial Cells	Down	Lama5	1.07e-22	-0.336667	0.031	1	2.14e-19
Lymphatic Endothelial Cells	Down	Kcng2	1.07e-22	-0.330232	0.031	1	2.14e-19
Lymphatic Endothelial Cells	Down	Igfbp5	1.73e-09	-0.329425	0.203	1	3.47e-06
Lymphatic Endothelial Cells	Down	Pdcd1lg2	8.19e-06	-0.306426	0.047	1	0.0163704
Lymphatic Endothelial Cells	Down	Tpt1	1.39e-13	-0.294236	0.062	1	2.77e-10
Lymphatic Endothelial Cells	Down	Tmem50b	1.56e-21	-0.29359	0.016	1	3.11e-18
Lymphatic Endothelial Cells	Down	Ptprf	7.81e-18	-0.292818	0.031	1	1.56e-14
Lymphatic Endothelial Cells	Down	Enah	7.66e-23	-0.289054	0.016	1	1.53e-19
Lymphatic Endothelial Cells	Down	Cd44	3.61e-24	-0.287585	0.016	1	7.22e-21
Lymphatic Endothelial Cells	Down	Nr2f2	6.18e-07	-0.285648	0.266	1	0.00123522
Lymphatic Endothelial Cells	Down	Rhobtb1	3.14e-15	-0.280922	0.109	1	6.28e-12
Lymphatic Endothelial Cells	Down	Gxylt2	8.75e-12	-0.279791	0.172	1	1.75e-08
Lymphatic Endothelial Cells	Down	Ror2	1.37e-17	-0.277276	0.078	1	2.74e-14
Lymphatic Endothelial Cells	Down	Vcam1	1.56e-21	-0.274937	0.016	1	3.11e-18
Lymphatic Endothelial Cells	Down	Pln	2.02e-09	-0.271324	0.219	1	4.05e-06
Lymphatic Endothelial Cells	Down	Blnk	1.94e-21	-0.261442	0.031	1	3.88e-18
Lymphatic Endothelial Cells	Down	Pawr	2.14e-15	-0.258373	0.094	1	4.27e-12
Lymphatic Endothelial Cells	Down	Speg	2.88e-20	-0.257643	0.016	1	5.75e-17
Lymphatic Endothelial Cells	Down	Sncaip	1.13e-11	-0.252401	0.188	1	2.27e-08
Lymphatic Endothelial Cells	Up	Prkcq	3.67e-16	0.25653	0.031	1	7.34e-13
Lymphatic Endothelial Cells	Up	Smox	1.06e-19	0.261324	0.062	1	2.11e-16
Lymphatic Endothelial Cells	Up	Gask1b	1.96e-08	0.262036	0.062	1	3.92e-05
Lymphatic Endothelial Cells	Up	Mafb	1.01e-19	0.265027	0.062	1	2.02e-16
Lymphatic Endothelial Cells	Up	Aspa	3.99e-21	0.269449	0.047	1	7.98e-18
Lymphatic Endothelial Cells	Up	AABR07007642.1	4.43e-13	0.271634	0.141	1	8.85e-10
Lymphatic Endothelial Cells	Up	Procr	6.69e-19	0.275888	0.031	1	1.34e-15
Lymphatic Endothelial Cells	Up	Hspb7	9.33e-11	0.27705	0.062	1	1.87e-07
Lymphatic Endothelial Cells	Up	Asic2	1.5e-13	0.277647	0.031	1	3e-10
Lymphatic Endothelial Cells	Up	Mitf	3.92e-12	0.280799	0.172	1	7.84e-09
Lymphatic Endothelial Cells	Up	Adgre4	1.34e-19	0.283973	0.031	1	2.67e-16
Lymphatic Endothelial Cells	Up	Alpl	2e-08	0.284926	0.031	1	4e-05
Lymphatic Endothelial Cells	Up	Wnt5b	1.25e-18	0.300827	0.031	1	2.49e-15
Lymphatic Endothelial Cells	Up	Nppa	6.44e-20	0.310849	0.047	1	1.29e-16
Lymphatic Endothelial Cells	Up	LOC103694210	4.62e-16	0.312045	0.094	1	9.24e-13
Lymphatic Endothelial Cells	Up	Ano1	2.46e-19	0.321511	0.031	1	4.92e-16
Lymphatic Endothelial Cells	Up	AABR07060560.2	1.42e-21	0.331214	0.031	1	2.84e-18
Lymphatic Endothelial Cells	Up	Prune2	5.11e-06	0.331384	0.219	1	0.0102152
Lymphatic Endothelial Cells	Up	Ccn1	1.02e-10	0.33248	0.031	1	2.03e-07
Lymphatic Endothelial Cells	Up	Mctp2	4.13e-22	0.338253	0.031	1	8.26e-19
Lymphatic Endothelial Cells	Up	Atp8b1	5.17e-15	0.348663	0.109	1	1.03e-11
Lymphatic Endothelial Cells	Up	Myrip	6.93e-11	0.348799	0.188	1	1.39e-07
Lymphatic Endothelial Cells	Up	AABR07034767.1	2.67e-17	0.351525	0.078	1	5.33e-14
Lymphatic Endothelial Cells	Up	Nkd1	9.38e-15	0.35178	0.047	1	1.88e-11
Lymphatic Endothelial Cells	Up	Trpc3	1.31e-12	0.357554	0.156	1	2.63e-09
Lymphatic Endothelial Cells	Up	Apoo	2.78e-17	0.36095	0.078	1	5.56e-14
Lymphatic Endothelial Cells	Up	Mbp	1.99e-19	0.361418	0.047	1	3.98e-16
Lymphatic Endothelial Cells	Up	Icam1	1.06e-19	0.36765	0.062	1	2.11e-16
Lymphatic Endothelial Cells	Up	Carmil1	2.12e-08	0.375508	0.109	1	4.24e-05
Lymphatic Endothelial Cells	Up	Ablim2	7.56e-09	0.376922	0.219	1	1.51e-05
Lymphatic Endothelial Cells	Up	Lepr	1.06e-19	0.379975	0.062	1	2.11e-16
Lymphatic Endothelial Cells	Up	Cobl	1.4e-18	0.380523	0.062	1	2.81e-15
Lymphatic Endothelial Cells	Up	Loxl2	3.2e-16	0.39395	0.078	1	6.4e-13
Lymphatic Endothelial Cells	Up	Abca8a	1.24e-06	0.399275	0.266	1	0.00248288
Lymphatic Endothelial Cells	Up	Rnf213	9.97e-06	0.40502	0.281	1	0.019931
Lymphatic Endothelial Cells	Up	Spon1	6.35e-16	0.406452	0.109	1	1.27e-12
Lymphatic Endothelial Cells	Up	Ankh	2.14e-07	0.411216	0.25	1	0.000427148
Lymphatic Endothelial Cells	Up	Mx1	1.53e-17	0.412471	0.047	1	3.06e-14
Lymphatic Endothelial Cells	Up	Eif2ak2	5.09e-11	0.418029	0.172	1	1.02e-07
Lymphatic Endothelial Cells	Up	Adgrd1	1.05e-15	0.426087	0.094	1	2.1e-12
Lymphatic Endothelial Cells	Up	Slit2	1.06e-19	0.426294	0.062	1	2.11e-16
Lymphatic Endothelial Cells	Up	Fndc1	1.34e-05	0.435418	0.312	1	0.0267524
Lymphatic Endothelial Cells	Up	Pfkfb3	5.71e-10	0.437721	0.125	1	1.14e-06
Lymphatic Endothelial Cells	Up	Rsad2	3.77e-17	0.446994	0.047	1	7.54e-14
Lymphatic Endothelial Cells	Up	Hk2	2.67e-17	0.448275	0.078	1	5.33e-14
Lymphatic Endothelial Cells	Up	Tm4sf1	6.61e-16	0.482392	0.109	1	1.32e-12
Lymphatic Endothelial Cells	Up	Gramd1b	4.63e-17	0.483558	0.094	1	9.26e-14
Lymphatic Endothelial Cells	Up	Cpeb1	2.84e-13	0.491782	0.094	1	5.67e-10
Lymphatic Endothelial Cells	Up	Shc3	1.74e-17	0.501879	0.078	1	3.47e-14
Lymphatic Endothelial Cells	Up	Zfp385b	2.43e-11	0.503555	0.125	1	4.85e-08
Lymphatic Endothelial Cells	Up	AABR07051518.1	1.06e-19	0.506939	0.062	1	2.11e-16
Lymphatic Endothelial Cells	Up	Clic5	2.11e-08	0.509564	0.234	1	4.23e-05
Lymphatic Endothelial Cells	Up	Hs3st1	3.63e-09	0.514794	0.078	1	7.26e-06
Lymphatic Endothelial Cells	Up	Aox3	4.45e-13	0.529321	0.109	1	8.9e-10
Lymphatic Endothelial Cells	Up	Ralgps2	4.62e-16	0.530102	0.094	1	9.24e-13
Lymphatic Endothelial Cells	Up	Opcml	4.81e-16	0.534537	0.094	1	9.61e-13
Lymphatic Endothelial Cells	Up	Ar	8.08e-14	0.550387	0.125	1	1.62e-10
Lymphatic Endothelial Cells	Up	Sdc2	2.72e-12	0.55945	0.109	1	5.45e-09
Lymphatic Endothelial Cells	Up	Dgki	3.07e-19	0.583962	0.016	1	6.14e-16
Lymphatic Endothelial Cells	Up	Slc7a1	1.51e-10	0.59311	0.125	1	3.02e-07
Lymphatic Endothelial Cells	Up	Smad6	6.16e-20	0.596677	0.047	1	1.23e-16
Lymphatic Endothelial Cells	Up	Kcnab1	2.86e-18	0.629441	0.047	1	5.72e-15
Lymphatic Endothelial Cells	Up	Ankrd55	2.92e-12	0.667344	0.109	1	5.84e-09
Lymphatic Endothelial Cells	Up	Eda	7.56e-15	0.724893	0.109	1	1.51e-11
Lymphatic Endothelial Cells	Up	Cfh	8.92e-13	0.873276	0.141	1	1.78e-09
Lymphatic Endothelial Cells	Up	Cmahp	1.9e-09	0.899034	0.172	1	3.8e-06
Lymphatic Endothelial Cells	Up	Pde1c	3.63e-12	0.954831	0.125	1	7.25e-09
Smooth Muscle Cells	Down	Nrp2	2.19e-19	-0.533933	0.101	0.801	4.38e-16
Smooth Muscle Cells	Down	Cav1	2.76e-16	-0.434644	0.273	0.914	5.52e-13
Smooth Muscle Cells	Down	Col8a1	9.66e-07	-0.410801	0.348	0.871	0.00193111
Smooth Muscle Cells	Down	Ccl19	3.08e-14	-0.399403	0.011	0.446	6.16e-11
Smooth Muscle Cells	Down	Gpr176	3.1e-21	-0.34959	0.094	0.801	6.19e-18
Smooth Muscle Cells	Down	Col19a1	1.26e-06	-0.316954	0.18	0.43	0.00251486
Smooth Muscle Cells	Down	Col9a1	6.63e-23	-0.316312	0.03	0.452	1.33e-19
Smooth Muscle Cells	Down	Chn1	1.01e-12	-0.310627	0.33	0.941	2.02e-09
Smooth Muscle Cells	Down	Clic5	6.5e-26	-0.307416	0.232	0.968	1.3e-22
Smooth Muscle Cells	Down	Ptn	2.66e-14	-0.298881	0.105	0.64	5.32e-11
Smooth Muscle Cells	Down	Cacna1g	5.06e-23	-0.28911	0.124	0.849	1.01e-19
Smooth Muscle Cells	Down	Bace2	3.06e-19	-0.286162	0.064	0.769	6.12e-16
Smooth Muscle Cells	Down	Slc12a2	1.05e-16	-0.283019	0.307	0.968	2.1e-13
Smooth Muscle Cells	Down	Nostrin	2.69e-20	-0.279701	0.157	0.747	5.37e-17
Smooth Muscle Cells	Down	Sgip1	5.43e-14	-0.278731	0.24	0.876	1.09e-10
Smooth Muscle Cells	Down	Mcf2l	1.25e-22	-0.272356	0.184	0.898	2.51e-19
Smooth Muscle Cells	Down	Sybu	1.16e-06	-0.270523	0.037	0.613	0.00231919
Smooth Muscle Cells	Down	Flnc	1.72e-13	-0.269982	0.015	0.317	3.44e-10
Smooth Muscle Cells	Down	Pcsk5	1.04e-10	-0.261257	0.109	0.737	2.08e-07
Smooth Muscle Cells	Down	Flnb	1.77e-21	-0.254543	0.243	0.952	3.54e-18
Smooth Muscle Cells	Down	Medag	6.75e-06	-0.251368	0.026	0.398	0.0134933
Smooth Muscle Cells	Up	Uqcrq	1.37e-21	0.25472	0.105	0.828	2.75e-18
Smooth Muscle Cells	Up	Nfatc2	2.3e-06	0.258573	0.037	0.344	0.00460448
Smooth Muscle Cells	Up	Itgb8	2.71e-15	0.260629	0.131	0.801	5.42e-12
Smooth Muscle Cells	Up	Cox8b	5.34e-14	0.264199	0.18	0.833	1.07e-10
Smooth Muscle Cells	Up	Phyh	1.7e-08	0.265584	0.15	0.409	3.4e-05
Smooth Muscle Cells	Up	Kcnab1	5.58e-09	0.276669	0.221	0.801	1.12e-05
Smooth Muscle Cells	Up	Ndufa4	2.08e-05	0.285501	0.135	0.699	0.04159
Smooth Muscle Cells	Up	Ankh	5.71e-18	0.287154	0.157	0.849	1.14e-14
Smooth Muscle Cells	Up	Agmo	4.93e-08	0.292988	0.27	0.844	9.85e-05
Smooth Muscle Cells	Up	Thbs1	1.6e-26	0.294458	0.049	0.597	3.2e-23
Smooth Muscle Cells	Up	Pfkfb3	1.92e-05	0.303821	0.12	0.688	0.0384894
Smooth Muscle Cells	Up	Galnt16	1.07e-06	0.310682	0.232	0.79	0.00213108
Smooth Muscle Cells	Up	Ccn1	9.67e-20	0.313006	0.101	0.812	1.93e-16
Smooth Muscle Cells	Up	Aox3	9.66e-14	0.320231	0.064	0.333	1.93e-10
Smooth Muscle Cells	Up	Nppa	9.25e-16	0.324357	0.086	0.769	1.85e-12
Smooth Muscle Cells	Up	Tmem50b	2.55e-40	0.325811	0.075	0.903	5.11e-37
Smooth Muscle Cells	Up	Trpc6	1.05e-08	0.327959	0.165	0.763	2.09e-05
Smooth Muscle Cells	Up	Pde10a	2.51e-23	0.357864	0.154	0.887	5.02e-20
Smooth Muscle Cells	Up	Lrrtm3	9.46e-31	0.36818	0.191	0.978	1.89e-27
Smooth Muscle Cells	Up	Igfbp5	2.2e-10	0.39087	0.228	0.839	4.4e-07
Smooth Muscle Cells	Up	Rtn4rl1	1.01e-17	0.412697	0.127	0.806	2.03e-14
Smooth Muscle Cells	Up	Cobl	1.17e-20	0.41531	0.213	0.93	2.34e-17
Smooth Muscle Cells	Up	Postn	8.06e-47	0.458652	0.06	0.903	1.61e-43
Smooth Muscle Cells	Up	Stk38l	3.13e-07	0.562971	0.292	0.866	0.000625853
Smooth Muscle Cells	Up	Srgap1	5.66e-20	0.584566	0.236	0.957	1.13e-16
Smooth Muscle Cells	Up	Pi16	5.58e-10	0.600644	0.079	0.71	1.12e-06
Smooth Muscle Cells	Up	Trdn	4.03e-07	0.724229	0.187	0.446	0.000805375
