# Supplementary material for: Regional and cell specific bioactivity of injectable extracellular matrix biomaterials in myocardial infarction
Source: Nat Commun. 2025 Nov 24;16:10387. doi: 10.1038/s41467-025-65351-5 (PMC12644877; doi:10.1038/s41467-025-65351-5)
Supplement: Supplementary file 17 — Supplementary Data 15 [file 41467_2025_65351_MOESM17_ESM.xlsx]

## Sheet: BiomaterialsforCardiacRepair_Su
Supplementary Data 15. Differentially Expressed Genes Spatially Comparing ECM Hydrogel in the Infarct and Infarct Only Zones with Integrated Subacute and Chronic MI
Spatial Area	Direction	Gene	p_val	avg_log2FC	pct.1	pct.2	p_val_adj
ECM Hydrogel in Infarct	Up	Col8a1	4.67e-75	1.23653	0.805	0.407	1.18e-70
ECM Hydrogel in Infarct	Up	Tnc	2.18e-48	1.15267	0.499	0.171	5.52e-44
ECM Hydrogel in Infarct	Up	Ltbp2	2.44e-87	1.1477	0.962	0.76	6.16e-83
ECM Hydrogel in Infarct	Up	Ccn2	7.77e-69	1.0843	0.962	0.754	1.96e-64
ECM Hydrogel in Infarct	Up	Serpine1	2.16e-54	1.08203	0.627	0.269	5.47e-50
ECM Hydrogel in Infarct	Up	Thbs4	3.89e-37	1.03722	0.519	0.234	9.82e-33
ECM Hydrogel in Infarct	Up	Xirp2	2.11e-38	1.00831	0.711	0.438	5.32e-34
ECM Hydrogel in Infarct	Up	Cthrc1	7.89e-35	0.899653	0.809	0.591	1.99e-30
ECM Hydrogel in Infarct	Up	Cilp	1.3e-33	0.858625	0.727	0.473	3.29e-29
ECM Hydrogel in Infarct	Up	Lox	1.76e-46	0.856355	0.878	0.658	4.46e-42
ECM Hydrogel in Infarct	Up	Clec11a	4.23e-45	0.802699	0.763	0.458	1.07e-40
ECM Hydrogel in Infarct	Up	Csrp2	1.8e-38	0.791501	0.745	0.47	4.54e-34
ECM Hydrogel in Infarct	Up	Nppb	1.99e-25	0.791414	0.805	0.604	5.02e-21
ECM Hydrogel in Infarct	Up	Fibin	9e-51	0.757454	0.901	0.667	2.27e-46
ECM Hydrogel in Infarct	Up	Col12a1	7.24e-31	0.730102	0.501	0.226	1.83e-26
ECM Hydrogel in Infarct	Up	Pdlim3	3.42e-27	0.729277	0.667	0.444	8.64e-23
ECM Hydrogel in Infarct	Up	Col8a2	2.56e-37	0.724413	0.666	0.385	6.46e-33
ECM Hydrogel in Infarct	Up	Aspn	2e-33	0.679524	0.835	0.618	5.06e-29
ECM Hydrogel in Infarct	Up	Plod2	1.48e-28	0.635451	0.667	0.42	3.73e-24
ECM Hydrogel in Infarct	Up	Pmepa1	6.59e-38	0.625355	0.811	0.507	1.66e-33
ECM Hydrogel in Infarct	Up	Serpine2	3.74e-24	0.613366	0.606	0.351	9.44e-20
ECM Hydrogel in Infarct	Up	Ckap4	3.38e-25	0.564637	0.685	0.442	8.55e-21
ECM Hydrogel in Infarct	Up	C1qtnf3	2.1e-24	0.539313	0.321	0.117	5.3e-20
ECM Hydrogel in Infarct	Up	Enpp1	1.68e-28	0.531504	0.672	0.411	4.24e-24
ECM Hydrogel in Infarct	Up	Col16a1	4.37e-22	0.51942	0.746	0.541	1.1e-17
ECM Hydrogel in Infarct	Up	Fat1	3.03e-24	0.501509	0.615	0.364	7.67e-20
ECM Hydrogel in Infarct	Up	Ext1	2.93e-22	0.495001	0.727	0.489	7.41e-18
ECM Hydrogel in Infarct	Up	Nexn	9.31e-22	0.493628	0.437	0.202	2.35e-17
ECM Hydrogel in Infarct	Up	Sdc1	5.15e-26	0.48708	0.402	0.17	1.3e-21
ECM Hydrogel in Infarct	Up	Tmem119	2.71e-23	0.477812	0.606	0.36	6.85e-19
ECM Hydrogel in Infarct	Up	Pls3	3.84e-20	0.457323	0.837	0.631	9.7e-16
ECM Hydrogel in Infarct	Up	Ddah1	3.7e-24	0.452172	0.427	0.189	9.35e-20
ECM Hydrogel in Infarct	Up	Spp1	9.79e-56	0.446792	0.754	0.398	2.47e-51
ECM Hydrogel in Infarct	Up	Cgref1	1.06e-26	0.429757	0.35	0.122	2.68e-22
ECM Hydrogel in Infarct	Up	Pabpc4	7.12e-18	0.40573	0.779	0.558	1.8e-13
ECM Hydrogel in Infarct	Up	Cdh2	7.85e-18	0.400279	0.579	0.357	1.98e-13
ECM Hydrogel in Infarct	Up	Ctsk	9.58e-19	0.396772	0.735	0.523	2.42e-14
ECM Hydrogel in Infarct	Up	Rbp1	1.55e-16	0.370311	0.746	0.518	3.92e-12
ECM Hydrogel in Infarct	Up	Map1a	3.37e-15	0.338002	0.48	0.276	8.51e-11
ECM Hydrogel in Infarct	Up	P3h1	2.72e-15	0.332423	0.571	0.359	6.88e-11
ECM Hydrogel in Infarct	Up	Spink8	6.36e-15	0.321848	0.536	0.326	1.61e-10
ECM Hydrogel in Infarct	Up	Fam162a	7.31e-13	0.280686	0.679	0.472	1.85e-08
Infarct Only	Up	Lyve1	2.29e-24	-0.864138	0.195	0.403	5.79e-20
Infarct Only	Up	Pla2g2a	5.04e-26	-1.11756	0.246	0.473	1.27e-21
Infarct Only	Up	Igfbp3	1.69e-38	-1.27226	0.329	0.576	4.28e-34
Infarct Only	Up	Cfd	1.91e-60	-1.30053	0.507	0.775	4.84e-56
