# Supplementary material for: Regional and cell specific bioactivity of injectable extracellular matrix biomaterials in myocardial infarction
Source: Nat Commun. 2025 Nov 24;16:10387. doi: 10.1038/s41467-025-65351-5 (PMC12644877; doi:10.1038/s41467-025-65351-5)
Supplement: Supplementary file 18 — Supplementary Data 16 [file 41467_2025_65351_MOESM18_ESM.xlsx]

## Sheet: MatrixZoneSubacutevChronic
Supplementary Data 16. Differentially Expressed Genes Spatially Comparing ECM Hydrogel in the Infarct between Subacute and Chronic MI
Spatial Sample	Direction	Gene	p_val	avg_log2FC	pct.1	pct.2	p_val_adj
Subacute	Up	Dbp	4.31e-92	1.97244	0.961	0.167	1.09e-87
Subacute	Up	Cthrc1	5.2e-45	1.37996	0.963	0.533	1.31e-40
Subacute	Up	Mfap4	3.91e-37	1.21167	0.765	0.228	9.87e-33
Subacute	Up	NEWGENE-621351.1	1.04e-23	1.01389	0.947	0.598	2.63e-19
Subacute	Up	P3h3	2.6e-42	1.01203	0.97	0.547	6.56e-38
Subacute	Up	Mdk	5.61e-41	0.937925	0.702	0.12	1.42e-36
Subacute	Up	Myadm	2.2e-27	0.920179	0.645	0.185	5.56e-23
Subacute	Up	Nr1d1	4.31e-37	0.916701	0.803	0.243	1.09e-32
Subacute	Up	RT1-T24-3	2.88e-35	0.89413	0.844	0.297	7.27e-31
Subacute	Up	Ifi27l2b	5.62e-28	0.789275	0.98	0.75	1.42e-23
Subacute	Up	Nr1d2	5.38e-33	0.782233	0.667	0.152	1.36e-28
Subacute	Up	Pdlim3	5.86e-19	0.762715	0.805	0.42	1.48e-14
Subacute	Up	LOC100911372	4.98e-26	0.743624	0.89	0.457	1.26e-21
Subacute	Up	Lgals3bp	6.6e-27	0.727058	0.959	0.656	1.67e-22
Subacute	Up	Scg2	1.19e-09	0.714954	0.43	0.192	3e-05
Subacute	Up	C1qtnf3	2.54e-24	0.705679	0.458	0.076	6.42e-20
Subacute	Up	Tef	8.49e-35	0.702677	0.692	0.145	2.15e-30
Subacute	Up	Fbln1	1.39e-14	0.696795	0.97	0.746	3.52e-10
Subacute	Up	Itm2a	1.11e-23	0.695525	0.915	0.478	2.81e-19
Subacute	Up	Cemip	5.94e-11	0.669817	0.542	0.261	1.5e-06
Subacute	Up	RT1-T24-4	1.54e-22	0.65472	0.787	0.326	3.9e-18
Subacute	Up	Isg15	2.74e-23	0.649629	0.527	0.127	6.93e-19
Subacute	Up	Lrrc17	1.57e-24	0.627253	0.763	0.29	3.96e-20
Subacute	Up	Reg3b	3.3e-15	0.624286	0.323	0.065	8.34e-11
Subacute	Up	Fndc1	2.55e-24	0.589039	0.984	0.757	6.45e-20
Subacute	Up	Col16a1	4.47e-17	0.568732	0.88	0.507	1.13e-12
Subacute	Up	Herpud1	3.93e-20	0.566653	0.895	0.493	9.94e-16
Subacute	Up	LOC108349682	1.88e-19	0.554015	0.669	0.261	4.76e-15
Subacute	Up	Gpx7	4.1e-18	0.552984	0.923	0.529	1.04e-13
Subacute	Up	Aspn	4.69e-20	0.552425	0.957	0.616	1.19e-15
Subacute	Up	Myh10	3.9e-19	0.549718	0.838	0.388	9.85e-15
Subacute	Up	Cpz	9.89e-16	0.548362	0.615	0.239	2.5e-11
Subacute	Up	LOC100360117	1.46e-17	0.546379	0.935	0.543	3.7e-13
Subacute	Up	Mfap2	1.78e-18	0.536777	0.72	0.293	4.49e-14
Subacute	Up	C1qtnf2	3.1e-16	0.536338	0.819	0.399	7.84e-12
Subacute	Up	RT1-S3	2.35e-21	0.532846	0.671	0.221	5.94e-17
Subacute	Up	AABR07054614.1	1.97e-19	0.525859	0.978	0.736	4.98e-15
Subacute	Up	C1qtnf6	9.96e-18	0.524753	0.88	0.464	2.52e-13
Subacute	Up	Txndc5	1.36e-16	0.516861	0.903	0.471	3.44e-12
Subacute	Up	Id3	5.51e-18	0.516155	0.966	0.717	1.39e-13
Subacute	Up	Pmp22	1.14e-16	0.515298	0.963	0.721	2.89e-12
Subacute	Up	Ly6e	5.89e-18	0.51252	0.943	0.591	1.49e-13
Subacute	Up	Thbd	1.54e-19	0.50786	0.623	0.203	3.89e-15
Subacute	Up	LOC102555453.1	1.61e-18	0.506991	0.86	0.395	4.07e-14
Subacute	Up	Mx2	2.43e-20	0.496411	0.391	0.062	6.14e-16
Subacute	Up	LOC100360413	2.44e-14	0.488846	0.921	0.551	6.18e-10
Subacute	Up	Axl	7.74e-15	0.488527	0.945	0.598	1.96e-10
Subacute	Up	Adamtsl2	1.14e-08	0.480128	0.677	0.399	0.00028688
Subacute	Up	Fam20c	8.97e-15	0.479042	0.858	0.464	2.27e-10
Subacute	Up	Maged2	7.4e-16	0.471158	0.74	0.326	1.87e-11
Subacute	Up	Csrp2	1.03e-11	0.468741	0.868	0.525	2.6e-07
Subacute	Up	Tbc1d2b	4.33e-18	0.467012	0.639	0.228	1.1e-13
Subacute	Up	Lamb1	2.34e-11	0.451723	0.935	0.598	5.91e-07
Subacute	Up	Ptgfrn	2.16e-16	0.451487	0.805	0.402	5.47e-12
Subacute	Up	Scd2	2.23e-13	0.448894	0.793	0.406	5.64e-09
Subacute	Up	Adamts2	9.92e-12	0.440441	0.961	0.746	2.51e-07
Subacute	Up	Tspan4	1.44e-16	0.437096	0.398	0.094	3.64e-12
Subacute	Up	Fkbp10	2.6e-14	0.43628	0.937	0.634	6.57e-10
Subacute	Up	Adamts8	2.25e-16	0.429232	0.412	0.101	5.7e-12
Subacute	Up	Aldh1a1	6.85e-16	0.424023	0.515	0.174	1.73e-11
Subacute	Up	Dchs1	8.13e-16	0.421147	0.647	0.254	2.05e-11
Subacute	Up	Olfml3	1.79e-11	0.420357	0.884	0.54	4.53e-07
Subacute	Up	C1qtnf7	1.41e-18	0.418814	0.767	0.304	3.55e-14
Subacute	Up	Rcn3	4.7e-13	0.417639	0.939	0.616	1.19e-08
Subacute	Up	Cavin2	1.76e-16	0.415446	0.751	0.322	4.46e-12
Subacute	Up	Arf4	1.16e-15	0.410501	0.919	0.525	2.93e-11
Subacute	Up	Grcc10	5.81e-16	0.409867	0.832	0.395	1.47e-11
Subacute	Up	C1qtnf1	5.1e-14	0.403684	0.842	0.435	1.29e-09
Subacute	Up	AC128960.1	1.31e-12	0.402757	0.797	0.42	3.3e-08
Subacute	Up	C1qtnf5	1.75e-10	0.399551	0.927	0.612	4.43e-06
Subacute	Up	Tax1bp3	7.77e-16	0.398122	0.801	0.362	1.96e-11
Subacute	Up	RGD1308134	4.07e-15	0.397485	0.438	0.127	1.03e-10
Subacute	Up	Manf	6.11e-15	0.396161	0.803	0.384	1.54e-10
Subacute	Up	Ext1	1.08e-12	0.393026	0.862	0.486	2.72e-08
Subacute	Up	AABR07065438.1	3.28e-15	0.392547	0.736	0.326	8.29e-11
Subacute	Up	Rbm3	8.83e-14	0.389592	0.815	0.391	2.23e-09
Subacute	Up	Vkorc1	4.16e-11	0.389362	0.937	0.645	1.05e-06
Subacute	Up	Smtnl2	3.96e-16	0.387777	0.316	0.051	1e-11
Subacute	Up	Mx1	1.11e-18	0.387429	0.353	0.051	2.8e-14
Subacute	Up	Tmem119	7.27e-13	0.380867	0.74	0.366	1.84e-08
Subacute	Up	Wfdc1	5.49e-11	0.380068	0.884	0.572	1.39e-06
Subacute	Up	Cyp46a1	1.2e-14	0.380065	0.481	0.156	3.03e-10
Subacute	Up	Smim7	9.02e-17	0.37793	0.643	0.239	2.28e-12
Subacute	Up	Cys1	6.27e-16	0.377617	0.369	0.083	1.58e-11
Subacute	Up	Etfa	2.35e-12	0.377498	0.627	0.283	5.94e-08
Subacute	Up	Gask1b	2.02e-12	0.376275	0.945	0.63	5.09e-08
Subacute	Up	Rtp4	3.38e-14	0.372666	0.402	0.112	8.55e-10
Subacute	Up	Dab2ip	1.01e-16	0.371714	0.485	0.134	2.56e-12
Subacute	Up	Galnt16	6.15e-12	0.370689	0.819	0.417	1.55e-07
Subacute	Up	Oas1a	1.5e-14	0.367032	0.42	0.116	3.79e-10
Subacute	Up	Ncor2	1.86e-12	0.366219	0.765	0.37	4.71e-08
Subacute	Up	Niban2	3.91e-14	0.36613	0.704	0.304	9.89e-10
Subacute	Up	AC094643.2	1.04e-14	0.36396	0.688	0.29	2.64e-10
Subacute	Up	Uap1	3.39e-07	0.36206	0.769	0.489	0.00856623
Subacute	Up	Ctsk	2.5e-09	0.362001	0.856	0.518	6.32e-05
Subacute	Up	Lsp1	1.91e-14	0.361764	0.696	0.293	4.82e-10
Subacute	Up	Tcf21	3.61e-15	0.361006	0.458	0.138	9.13e-11
Subacute	Up	Add1	5.25e-12	0.360307	0.858	0.453	1.33e-07
Subacute	Up	Cnih1	7.13e-12	0.359794	0.773	0.377	1.8e-07
Subacute	Up	Pamr1	1.13e-12	0.354283	0.327	0.083	2.85e-08
Subacute	Up	Sdf4	8.39e-10	0.353282	0.935	0.623	2.12e-05
Subacute	Up	Thbs2	1.61e-11	0.352945	0.878	0.493	4.08e-07
Subacute	Up	LOC100909750	1.5e-13	0.351308	0.542	0.196	3.79e-09
Subacute	Up	Ppial4d	6.34e-13	0.350368	0.375	0.109	1.6e-08
Subacute	Up	Fbln5	7.05e-09	0.349824	0.748	0.438	0.000178056
Subacute	Up	Mical2	7.57e-15	0.348909	0.57	0.207	1.91e-10
Subacute	Up	Marcksl1	4.29e-13	0.348852	0.55	0.21	1.08e-08
Subacute	Up	Sin3b	6.14e-12	0.345275	0.708	0.341	1.55e-07
Subacute	Up	Emp1	5.59e-07	0.344217	0.925	0.707	0.0141352
Subacute	Up	Mtch1	4.59e-10	0.336208	0.97	0.707	1.16e-05
Subacute	Up	Crtapl1	6.05e-12	0.336185	0.73	0.341	1.53e-07
Subacute	Up	Nedd4	2.46e-12	0.334342	0.984	0.746	6.22e-08
Subacute	Up	Mmp23	1.81e-09	0.333611	0.88	0.547	4.57e-05
Subacute	Up	LOC498555	3.8e-09	0.332915	0.71	0.366	9.59e-05
Subacute	Up	Osr1	1.29e-10	0.331727	0.767	0.399	3.27e-06
Subacute	Up	Tmem229b	2.32e-16	0.331242	0.4	0.091	5.87e-12
Subacute	Up	Siglec1	1.3e-11	0.33022	0.359	0.105	3.3e-07
Subacute	Up	Sfxn3	1.97e-15	0.330087	0.688	0.279	4.97e-11
Subacute	Up	Hspa5	2.79e-09	0.329819	0.982	0.775	7.06e-05
Subacute	Up	Stt3a	1.24e-11	0.328784	0.734	0.351	3.14e-07
Subacute	Up	Tuba1c	9.97e-13	0.327231	0.653	0.275	2.52e-08
Subacute	Up	Atp8b2	4.11e-11	0.326653	0.432	0.159	1.04e-06
Subacute	Up	Rhoq	1.13e-08	0.326435	0.844	0.507	0.000284873
Subacute	Up	Pkd1	3.51e-09	0.326168	0.919	0.587	8.88e-05
Subacute	Up	Cpt1a	2.39e-12	0.325854	0.367	0.109	6.05e-08
Subacute	Up	Snd1	9.84e-14	0.324708	0.631	0.257	2.49e-09
Subacute	Up	Arl2bp	3.95e-13	0.323972	0.673	0.283	9.98e-09
Subacute	Up	Nipsnap3b	1.9e-14	0.323556	0.278	0.04	4.8e-10
Subacute	Up	Col8a2	6.12e-11	0.322065	0.795	0.435	1.55e-06
Subacute	Up	Ddx47	1.17e-14	0.320666	0.367	0.087	2.97e-10
Subacute	Up	AC141489.1	9.05e-09	0.319935	0.923	0.591	0.000228668
Subacute	Up	Snai1	2.31e-14	0.319661	0.544	0.192	5.84e-10
Subacute	Up	Anxa5	1.5e-09	0.318326	0.984	0.757	3.8e-05
Subacute	Up	Slc12a4	1.7e-13	0.315663	0.645	0.257	4.31e-09
Subacute	Up	Tsc22d1	6.31e-09	0.315236	0.982	0.779	0.000159523
Subacute	Up	Cercam	8.96e-13	0.31505	0.777	0.359	2.26e-08
Subacute	Up	Clec11a	8.52e-09	0.314599	0.864	0.583	0.000215233
Subacute	Up	Hmgn2	1.57e-08	0.314377	0.933	0.594	0.000396582
Subacute	Up	Fabp4	2.26e-09	0.313449	0.884	0.551	5.72e-05
Subacute	Up	Calu	2.32e-08	0.311853	0.976	0.725	0.000587033
Subacute	Up	Usp18	1.35e-11	0.308834	0.29	0.069	3.41e-07
Subacute	Up	Sema3c	1.08e-14	0.307651	0.645	0.25	2.73e-10
Subacute	Up	Pik3ip1	3.96e-14	0.307398	0.434	0.123	1e-09
Subacute	Up	Trim72	2.15e-09	0.305873	0.629	0.315	5.44e-05
Subacute	Up	Adarb1	3.82e-12	0.305506	0.6	0.254	9.64e-08
Subacute	Up	Tnfsf12	1.2e-10	0.30382	0.625	0.279	3.04e-06
Subacute	Up	Ppa1	1.81e-08	0.303475	0.947	0.678	0.000457114
Subacute	Up	Ssr2	2.73e-08	0.303077	0.947	0.627	0.000689855
Subacute	Up	Anxa1	8.34e-10	0.302445	0.955	0.681	2.11e-05
Subacute	Up	Fkbp11	2.11e-11	0.301237	0.791	0.388	5.33e-07
Subacute	Up	Per2	2.09e-13	0.300913	0.28	0.051	5.29e-09
Subacute	Up	Steap3	9.24e-14	0.300699	0.588	0.225	2.33e-09
Subacute	Up	Smo	3.06e-13	0.299952	0.389	0.109	7.72e-09
Subacute	Up	Marveld1	1.84e-09	0.298862	0.824	0.475	4.66e-05
Subacute	Up	Senp3	2.47e-14	0.297694	0.29	0.047	6.25e-10
Subacute	Up	Gpx8	1.68e-10	0.297424	0.815	0.457	4.24e-06
Subacute	Up	Hmgb1	2.21e-13	0.296846	0.329	0.072	5.59e-09
Subacute	Up	Pdgfrl	7.07e-11	0.296713	0.726	0.351	1.79e-06
Subacute	Up	Pigt	1.4e-09	0.295793	0.836	0.493	3.54e-05
Subacute	Up	Ric8a	2.95e-14	0.295739	0.475	0.152	7.46e-10
Subacute	Up	Ube2l6	7.61e-15	0.29511	0.379	0.091	1.92e-10
Subacute	Up	Fkbp9	7.47e-09	0.294642	0.901	0.576	0.00018872
Subacute	Up	Nr1h2	3.83e-12	0.294333	0.515	0.196	9.68e-08
Subacute	Up	Gbp2	2.49e-12	0.293772	0.355	0.098	6.3e-08
Subacute	Up	Anpep	3.3e-12	0.293698	0.515	0.196	8.35e-08
Subacute	Up	Hnrnpab	2.37e-09	0.290421	0.917	0.587	6e-05
Subacute	Up	Nucb1	2.12e-07	0.289666	0.899	0.616	0.0053677
Subacute	Up	Copz2	3.86e-10	0.287267	0.795	0.417	9.76e-06
Subacute	Up	Ephx1	3.23e-14	0.28685	0.564	0.199	8.17e-10
Subacute	Up	Rcn2	7.31e-15	0.286762	0.54	0.181	1.85e-10
Subacute	Up	Cd48	1.41e-09	0.286614	0.746	0.38	3.56e-05
Subacute	Up	Jund	1.52e-09	0.286362	0.862	0.525	3.85e-05
Subacute	Up	Rbbp4	4.05e-13	0.285921	0.525	0.188	1.02e-08
Subacute	Up	Add3	2.88e-11	0.284916	0.712	0.322	7.27e-07
Subacute	Up	Tgfb3	1.29e-07	0.284517	0.959	0.699	0.00326339
Subacute	Up	Ost4	2.16e-08	0.284441	0.884	0.518	0.000545792
Subacute	Up	Slc39a7	2.1e-09	0.283776	0.868	0.504	5.32e-05
Subacute	Up	Dynlt1	2.22e-14	0.283495	0.487	0.152	5.61e-10
Subacute	Up	Ndel1	4.95e-14	0.283155	0.529	0.188	1.25e-09
Subacute	Up	Sh3bgrl3	8.14e-09	0.282986	0.941	0.601	0.000205848
Subacute	Up	Ncstn	4.55e-12	0.282849	0.531	0.207	1.15e-07
Subacute	Up	RGD1359290	4.69e-11	0.281869	0.57	0.243	1.19e-06
Subacute	Up	Trappc3	2.26e-12	0.280234	0.564	0.221	5.71e-08
Subacute	Up	Rtcb	1.62e-13	0.280139	0.584	0.221	4.08e-09
Subacute	Up	Tln1	1.14e-07	0.278711	0.929	0.58	0.00288189
Subacute	Up	Spry1	3.95e-14	0.277864	0.4	0.105	9.98e-10
Subacute	Up	Slfn4	2.44e-13	0.27777	0.296	0.058	6.17e-09
Subacute	Up	Rab31	3.1e-09	0.277655	0.852	0.511	7.84e-05
Subacute	Up	Eva1b	8.78e-09	0.277143	0.87	0.525	0.000221798
Subacute	Up	Hnrnpf	3.56e-11	0.276696	0.767	0.377	9e-07
Subacute	Up	Tmem120a	7.93e-13	0.276043	0.611	0.25	2e-08
Subacute	Up	Lrrc59	4.02e-09	0.275919	0.708	0.366	0.000101578
Subacute	Up	Cdh2	1.39e-08	0.275523	0.698	0.366	0.000350801
Subacute	Up	Sppl3	1.33e-11	0.275122	0.623	0.268	3.35e-07
Subacute	Up	Cgref1	4.7e-11	0.274595	0.452	0.167	1.19e-06
Subacute	Up	Furin	1.41e-10	0.274562	0.692	0.322	3.56e-06
Subacute	Up	Tmed3	4.97e-07	0.273854	0.911	0.674	0.0125489
Subacute	Up	Igsf10	3.97e-08	0.273798	0.89	0.587	0.00100459
Subacute	Up	MGC108823	1.4e-12	0.272938	0.3	0.065	3.55e-08
Subacute	Up	Man2b2	2.63e-12	0.272894	0.675	0.297	6.64e-08
Subacute	Up	Tmem86a	9.99e-13	0.272549	0.452	0.149	2.53e-08
Subacute	Up	Hnrnpl	5.04e-09	0.272356	0.803	0.442	0.000127379
Subacute	Up	Fam3a	7.54e-12	0.271729	0.347	0.098	1.91e-07
Subacute	Up	Usp9x	4.94e-11	0.270876	0.702	0.322	1.25e-06
Subacute	Up	Myrf	8.71e-12	0.270232	0.32	0.083	2.2e-07
Subacute	Up	Sulf2	7.66e-09	0.269941	0.913	0.638	0.000193585
Subacute	Up	Rgcc	1.31e-10	0.269934	0.357	0.12	3.32e-06
Subacute	Up	LOC108349606	4.07e-13	0.269686	0.507	0.174	1.03e-08
Subacute	Up	Id1	1.41e-10	0.269512	0.669	0.308	3.57e-06
Subacute	Up	Sel1l	9.1e-15	0.268932	0.59	0.21	2.3e-10
Subacute	Up	Fcgr1a	3.85e-11	0.268287	0.371	0.12	9.74e-07
Subacute	Up	Plxnb2	2.48e-08	0.268181	0.872	0.565	0.000625965
Subacute	Up	Enpp1	5.89e-10	0.267658	0.799	0.446	1.49e-05
Subacute	Up	Ppic	1.4e-09	0.267657	0.813	0.438	3.55e-05
Subacute	Up	Trak2	1.54e-10	0.267617	0.659	0.301	3.89e-06
Subacute	Up	Ptn	8.68e-10	0.266416	0.619	0.297	2.19e-05
Subacute	Up	Acsf2	2.71e-08	0.266339	0.357	0.141	0.000684537
Subacute	Up	Col4a5	6.76e-10	0.266065	0.639	0.312	1.71e-05
Subacute	Up	Tmed2	2.43e-08	0.26506	0.963	0.667	0.000614788
Subacute	Up	Igf2r	2.79e-08	0.262025	0.815	0.453	0.000706174
Subacute	Up	Grb10	1.91e-10	0.261136	0.789	0.409	4.83e-06
Subacute	Up	Poglut3	3.55e-13	0.259846	0.467	0.159	8.97e-09
Subacute	Up	Glud1	2.87e-07	0.258796	0.858	0.514	0.0072648
Subacute	Up	Tmem214	1.78e-12	0.258283	0.564	0.217	4.5e-08
Subacute	Up	Ddit4	2.61e-09	0.257127	0.552	0.25	6.6e-05
Subacute	Up	Irf2bp1	6.09e-10	0.256319	0.325	0.101	1.54e-05
Subacute	Up	Sh2b1	2.33e-10	0.25612	0.448	0.178	5.89e-06
Subacute	Up	Cstb	3.35e-07	0.255477	0.907	0.591	0.00846756
Subacute	Up	Eif4a1	5.2e-07	0.254668	0.972	0.707	0.0131459
Subacute	Up	Aldh1a2	2.67e-11	0.254307	0.256	0.051	6.74e-07
Subacute	Up	Rasl10a	2.25e-11	0.254299	0.422	0.145	5.69e-07
Subacute	Up	Ppt1	3.16e-12	0.253477	0.564	0.225	7.98e-08
Subacute	Up	Fzd4	7.15e-13	0.253002	0.335	0.08	1.81e-08
Subacute	Up	LOC100910978.1	9.87e-11	0.252689	0.546	0.228	2.49e-06
Subacute	Up	B4galt2	6.12e-10	0.252619	0.28	0.076	1.55e-05
Subacute	Up	Ehmt2	1.22e-10	0.252272	0.665	0.304	3.09e-06
Subacute	Up	Stat3	4.4e-09	0.251992	0.649	0.315	0.000111163
Subacute	Up	Phgdh	1.56e-11	0.250797	0.252	0.047	3.93e-07
Subacute	Up	Sgce	2.46e-09	0.250588	0.3	0.094	6.22e-05
Subacute	Up	Twsg1	1.96e-15	0.250261	0.639	0.225	4.95e-11
Subacute	Up	Morf4l2	1.24e-08	0.250236	0.941	0.62	0.000312227
Chronic	Up	Comp	1.64e-16	-1.25174	0.118	0.33	4.14e-12
