# Supplementary material for: Regional and cell specific bioactivity of injectable extracellular matrix biomaterials in myocardial infarction
Source: Nat Commun. 2025 Nov 24;16:10387. doi: 10.1038/s41467-025-65351-5 (PMC12644877; doi:10.1038/s41467-025-65351-5)
Supplement: Supplementary file 19 — Supplementary Data 17 [file 41467_2025_65351_MOESM19_ESM.xlsx]

## Sheet: SubacutevChronicVisiumRemoteZon
Supplementary Data 17. ECM Hydrogel Treated Subacute Remote Zones Vs. ECM Hydrogel Treated Chronic Remote Zones
Spatial Area	Direction	Gene	p_val	avg_log2FC	pct.1	pct.2	p_val_adj
Subacute Remote	Up	Klrb1c	1.64302e-128	1.91717	0.287	0.489	3.28605e-125
Subacute Remote	Up	Reg3g	1.3942e-243	1.87074	0.538	0.896	2.7884e-240
Subacute Remote	Up	Atp7a	6.46803e-181	1.77264	0.36	0.591	1.29361e-177
Subacute Remote	Up	LOC102552527	8.15672e-172	1.62731	0.324	0.593	1.63134e-168
Subacute Remote	Up	Rdh12	3.8273e-100	1.51444	0.532	0.763	7.6546e-97
Subacute Remote	Up	Scg2	0	1.48308	0.311	0.908	0
Subacute Remote	Up	Ptgs2	6.57279e-294	1.47887	0.305	0.566	1.31456e-290
Subacute Remote	Up	Cdk1	0	1.46459	0.306	0.716	0
Subacute Remote	Up	Kif20b	5.7066e-185	1.44133	0.33	0.562	1.14132e-181
Subacute Remote	Up	Ccnb1	3.7653e-119	1.41376	0.357	0.595	7.5306e-116
Subacute Remote	Up	Ccl2	0	1.36879	0.22	0.548	0
Subacute Remote	Up	LOC100359539	0	1.36338	0.216	0.449	0
Subacute Remote	Up	Apba2	5.15906e-229	1.34928	0.508	0.767	1.03181e-225
Subacute Remote	Up	Knstrn	1.64329e-190	1.31984	0.433	0.791	3.28659e-187
Subacute Remote	Up	Col7a1	4.3609e-125	1.29608	0.491	0.733	8.7218e-122
Subacute Remote	Up	Thbs4	0	1.28805	0.249	0.475	0
Subacute Remote	Up	Pkib	5.20676e-174	1.2863	0.356	0.58	1.04135e-170
Subacute Remote	Up	Ccl12	2.67208e-271	1.26192	0.311	0.568	5.34417e-268
Subacute Remote	Up	Esyt3	1.52157e-113	1.26064	0.421	0.65	3.04314e-110
Subacute Remote	Up	Fcer1a	1.43884e-27	1.26056	0.534	0.823	2.87768e-24
Subacute Remote	Up	Mcpt1	2.50043e-214	1.23981	0.507	0.866	5.00086e-211
Subacute Remote	Up	Cemip	0	1.23608	0.316	0.903	0
Subacute Remote	Up	Evc2	1.72586e-134	1.23439	0.444	0.691	3.45172e-131
Subacute Remote	Up	Gdf6	4.22469e-233	1.21198	0.394	0.628	8.44938e-230
Subacute Remote	Up	Agr2	1.59725e-171	1.1906	0.563	0.914	3.19449e-168
Subacute Remote	Up	Reg3b	4.98816e-68	1.1657	0.567	0.907	9.97632e-65
Subacute Remote	Up	NEWGENE-621351.1	0	1.15294	0.287	0.831	0
Subacute Remote	Up	Has2	1.42533e-169	1.14462	0.44	0.796	2.85065e-166
Subacute Remote	Up	Cdh11	0	1.13526	0.332	0.645	0
Subacute Remote	Up	Myrf	0	1.13012	0.383	0.734	0
Subacute Remote	Up	Kif20a	0	1.12565	0.44	0.823	0
Subacute Remote	Up	Clmp	3.44876e-193	1.11647	0.414	0.637	6.89752e-190
Subacute Remote	Up	Ngef	6.95988e-266	1.1154	0.427	0.694	1.39198e-262
Subacute Remote	Up	Aspm	0	1.07804	0.358	0.731	0
Subacute Remote	Up	Cxcl13	0	1.07529	0.335	0.692	0
Subacute Remote	Up	Trpv2	1.29526e-249	1.07287	0.346	0.564	2.59051e-246
Subacute Remote	Up	Cyp46a1	0	1.06665	0.323	0.768	0
Subacute Remote	Up	Crabp2.1	0	1.06609	0.388	0.788	0
Subacute Remote	Up	Nub1	1.33076e-153	1.0551	0.501	0.753	2.66153e-150
Subacute Remote	Up	Mmp16	1.40432e-163	1.0527	0.477	0.747	2.80865e-160
Subacute Remote	Up	N4bp2	2.95655e-120	1.04246	0.537	0.757	5.91311e-117
Subacute Remote	Up	Ncaph	5.58211e-200	1.03976	0.453	0.719	1.11642e-196
Subacute Remote	Up	Fermt3	0	1.03702	0.236	0.573	0
Subacute Remote	Up	Pik3cd	0	1.03188	0.398	0.739	0
Subacute Remote	Up	Kif23	2.09991e-292	1.03157	0.449	0.835	4.19982e-289
Subacute Remote	Up	Matn4	0	1.02404	0.251	0.649	0
Subacute Remote	Up	Cilp2	1.87664e-91	1.02348	0.491	0.775	3.75328e-88
Subacute Remote	Up	Lrrc17	0	1.01846	0.352	0.677	0
Subacute Remote	Up	Tc2n	3.36761e-248	1.00897	0.387	0.647	6.73523e-245
Subacute Remote	Up	Mfap4	0	1.00416	0.199	0.729	0
Subacute Remote	Up	Mki67	0	0.999401	0.359	0.872	0
Subacute Remote	Up	AABR07040095.1	2.82664e-306	0.994765	0.513	0.821	5.65328e-303
Subacute Remote	Up	Cdc25c	5.59175e-253	0.994027	0.375	0.649	1.11835e-249
Subacute Remote	Up	Fam111a	4.08148e-275	0.993255	0.451	0.772	8.16295e-272
Subacute Remote	Up	Adamts8	4.19412e-192	0.987507	0.434	0.746	8.38823e-189
Subacute Remote	Up	Adgre1	1.79209e-176	0.987421	0.446	0.689	3.58417e-173
Subacute Remote	Up	Trh	7.02937e-130	0.986202	0.358	0.574	1.40587e-126
Subacute Remote	Up	Lilrb4	0	0.983254	0.25	0.549	0
Subacute Remote	Up	Gem	0	0.981348	0.326	0.562	0
Subacute Remote	Up	C1qtnf3	2.06644e-95	0.966891	0.546	0.806	4.13288e-92
Subacute Remote	Up	Ptprv	8.55946e-178	0.963989	0.426	0.75	1.71189e-174
Subacute Remote	Up	Slc2a10	0	0.959322	0.229	0.623	0
Subacute Remote	Up	Tac3	1.96072e-187	0.950487	0.457	0.707	3.92145e-184
Subacute Remote	Up	Osr2	1.75516e-149	0.94879	0.467	0.749	3.51031e-146
Subacute Remote	Up	Hmcn1	1.22871e-188	0.94666	0.462	0.691	2.45741e-185
Subacute Remote	Up	Arhgap30	2.1706e-219	0.945232	0.541	0.809	4.34121e-216
Subacute Remote	Up	Kctd15	0	0.913419	0.368	0.709	0
Subacute Remote	Up	Scara3	4.27144e-249	0.909173	0.462	0.696	8.54289e-246
Subacute Remote	Up	Sfrp2	0	0.908058	0.272	0.728	0
Subacute Remote	Up	Mfap2	0	0.901795	0.369	0.832	0
Subacute Remote	Up	Clec11a	0	0.897611	0.285	0.505	0
Subacute Remote	Up	Stmn4	1.77759e-151	0.896116	0.429	0.632	3.55518e-148
Subacute Remote	Up	Top2a	0	0.886361	0.319	0.575	0
Subacute Remote	Up	Lox	1.126e-246	0.876512	0.447	0.812	2.25199e-243
Subacute Remote	Up	Cthrc1	0	0.866679	0.344	0.934	0
Subacute Remote	Up	LOC690045	7.9247e-187	0.862215	0.468	0.767	1.58494e-183
Subacute Remote	Up	Cpz	0	0.860918	0.331	0.577	0
Subacute Remote	Up	Rasa3	3.14182e-304	0.856144	0.329	0.585	6.28365e-301
Subacute Remote	Up	Cd86	1.08526e-147	0.851087	0.501	0.735	2.17053e-144
Subacute Remote	Up	Ckap2	0	0.846845	0.424	0.865	0
Subacute Remote	Up	Ltbp2	1.30381e-251	0.846373	0.532	0.983	2.60763e-248
Subacute Remote	Up	Hck	2.40468e-307	0.842588	0.483	0.793	4.80937e-304
Subacute Remote	Up	Haus7	3.61048e-265	0.840088	0.373	0.615	7.22095e-262
Subacute Remote	Up	Tbx18	0	0.8396	0.218	0.514	0
Subacute Remote	Up	Man2a1	0	0.835856	0.38	0.755	0
Subacute Remote	Up	Parvg	3.21749e-114	0.831902	0.468	0.728	6.43498e-111
Subacute Remote	Up	Slc20a1	0	0.827135	0.338	0.638	0
Subacute Remote	Up	Adarb1	3.81564e-224	0.826505	0.389	0.628	7.63128e-221
Subacute Remote	Up	Nipsnap3b	2.37674e-264	0.824417	0.48	0.887	4.75348e-261
Subacute Remote	Up	Cd83	0	0.821189	0.375	0.765	0
Subacute Remote	Up	Sall1	1.02648e-221	0.817793	0.41	0.651	2.05295e-218
Subacute Remote	Up	Scarb1	1.38398e-304	0.813743	0.376	0.672	2.76797e-301
Subacute Remote	Up	Cenpw	3.0144e-203	0.811755	0.296	0.504	6.0288e-200
Subacute Remote	Up	Ly86	2.64731e-224	0.800801	0.453	0.766	5.29462e-221
Subacute Remote	Up	Ube2c	0	0.799636	0.293	0.696	0
Subacute Remote	Up	Dse	0	0.798888	0.209	0.591	0
Subacute Remote	Up	Gata3	1.52577e-292	0.79885	0.523	0.816	3.05153e-289
Subacute Remote	Up	Pttg1	5.39202e-193	0.792102	0.502	0.784	1.0784e-189
Subacute Remote	Up	Endou	1.91977e-294	0.789776	0.27	0.487	3.83955e-291
Subacute Remote	Up	Prc1	0	0.787608	0.429	0.803	0
Subacute Remote	Up	Trps1	7.83378e-265	0.787533	0.51	0.85	1.56676e-261
Subacute Remote	Up	Gabre	1.07015e-154	0.786759	0.427	0.707	2.1403e-151
Subacute Remote	Up	Ccn3	0	0.779254	0.273	0.754	0
Subacute Remote	Up	Ccn5	0	0.775264	0.362	0.951	0
Subacute Remote	Up	Slc1a7	0	0.773804	0.398	0.781	0
Subacute Remote	Up	AABR07035722.1	0	0.773633	0.424	0.811	0
Subacute Remote	Up	Bcat1	0	0.772686	0.439	0.829	0
Subacute Remote	Up	Cdkn2b	1.90916e-129	0.767913	0.54	0.765	3.81832e-126
Subacute Remote	Up	Plod2	0	0.766849	0.304	0.663	0
Subacute Remote	Up	Tcf21	0	0.764982	0.292	0.658	0
Subacute Remote	Up	Hmgb2	0	0.761268	0.343	0.668	0
Subacute Remote	Up	RGD1559482	0	0.758488	0.402	0.853	0
Subacute Remote	Up	Nnat	5.47833e-74	0.758174	0.501	0.726	1.09567e-70
Subacute Remote	Up	Lilrb3a	0	0.753299	0.449	0.892	0
Subacute Remote	Up	Ptn	4.08287e-120	0.748692	0.514	0.789	8.16574e-117
Subacute Remote	Up	Irf8	0	0.747954	0.302	0.617	0
Subacute Remote	Up	Iqgap2	1.31112e-269	0.747854	0.511	0.756	2.62223e-266
Subacute Remote	Up	Sfrp4	1.80163e-278	0.742204	0.513	0.937	3.60327e-275
Subacute Remote	Up	P2ry6	0	0.736431	0.329	0.619	0
Subacute Remote	Up	Cip2a	7.56255e-102	0.735469	0.547	0.762	1.51251e-98
Subacute Remote	Up	Anpep	6.39002e-246	0.734599	0.409	0.694	1.278e-242
Subacute Remote	Up	Vcan	0	0.732703	0.374	0.873	0
Subacute Remote	Up	C5ar1	0	0.728909	0.396	0.783	0
Subacute Remote	Up	A2m	9.38605e-138	0.728512	0.557	0.877	1.87721e-134
Subacute Remote	Up	Angptl4	0	0.726439	0.312	0.56	0
Subacute Remote	Up	Rassf2	2.52631e-255	0.724517	0.341	0.564	5.05263e-252
Subacute Remote	Up	Gpc3	0	0.720613	0.273	0.724	0
Subacute Remote	Up	Chst12	2.35604e-149	0.719926	0.469	0.68	4.71209e-146
Subacute Remote	Up	Tsku	2.75153e-243	0.719631	0.464	0.831	5.50305e-240
Subacute Remote	Up	Ccdc15	5.36443e-198	0.718658	0.534	0.846	1.07289e-194
Subacute Remote	Up	Cercam	3.74179e-269	0.716421	0.438	0.83	7.48358e-266
Subacute Remote	Up	Capn6	2.43919e-79	0.7161	0.565	0.839	4.87838e-76
Subacute Remote	Up	Il1rn	3.73204e-91	0.714997	0.405	0.611	7.46407e-88
Subacute Remote	Up	Dclk1	0	0.712942	0.382	0.675	0
Subacute Remote	Up	Mcpt1l1	0	0.712	0.306	0.703	0
Subacute Remote	Up	Slc1a5	0	0.710642	0.339	0.632	0
Subacute Remote	Up	Clec4a1	1.67262e-265	0.710596	0.419	0.742	3.34524e-262
Subacute Remote	Up	Adamtsl2	0	0.708658	0.332	0.766	0
Subacute Remote	Up	Rassf5	2.95834e-233	0.707435	0.446	0.717	5.91668e-230
Subacute Remote	Up	Trem2	1.21349e-251	0.704987	0.424	0.757	2.42697e-248
Subacute Remote	Up	Cp	1.49336e-241	0.704781	0.436	0.772	2.98672e-238
Subacute Remote	Up	Fcgr2b	6.88605e-303	0.703143	0.394	0.796	1.37721e-299
Subacute Remote	Up	Nfkbiz	0	0.7015	0.36	0.619	0
Subacute Remote	Up	Mrc1	1.06043e-294	0.699812	0.428	0.817	2.12085e-291
Subacute Remote	Up	Pcdh18	0	0.698635	0.373	0.689	0
Subacute Remote	Up	Fam13a	1.10888e-209	0.697205	0.54	0.819	2.21776e-206
Subacute Remote	Up	Lima1	6.54351e-178	0.691771	0.487	0.787	1.3087e-174
Subacute Remote	Up	Tbxas1	0	0.690573	0.411	0.816	0
Subacute Remote	Up	LOC100360413	9.57418e-105	0.690514	0.495	0.8	1.91484e-101
Subacute Remote	Up	Arrb2	2.42555e-170	0.689879	0.501	0.788	4.8511e-167
Subacute Remote	Up	Ctsk	3.03903e-95	0.689722	0.543	0.798	6.07806e-92
Subacute Remote	Up	Ptgs1	0	0.687913	0.355	0.718	0
Subacute Remote	Up	Plpp5	0	0.683984	0.286	0.685	0
Subacute Remote	Up	Sertad4	0	0.681042	0.376	0.734	0
Subacute Remote	Up	Tmem63c	1.01912e-90	0.68013	0.481	0.72	2.03825e-87
Subacute Remote	Up	Cfd	0	0.679925	0.312	0.607	0
Subacute Remote	Up	Grb10	1.29764e-192	0.678014	0.447	0.749	2.59527e-189
Subacute Remote	Up	Pgf	7.17279e-174	0.676342	0.47	0.798	1.43456e-170
Subacute Remote	Up	Ms4a7	5.58003e-136	0.67515	0.479	0.712	1.11601e-132
Subacute Remote	Up	Cebpa	0	0.674291	0.318	0.588	0
Subacute Remote	Up	Pdgfrl	2.59361e-255	0.67195	0.402	0.726	5.18723e-252
Subacute Remote	Up	Adh6	1.39357e-117	0.670847	0.53	0.766	2.78714e-114
Subacute Remote	Up	Rab7b	3.42349e-170	0.66981	0.509	0.84	6.84699e-167
Subacute Remote	Up	Dnm1	0	0.668105	0.333	0.668	0
Subacute Remote	Up	Bcl11b	4.97605e-284	0.666574	0.442	0.794	9.95211e-281
Subacute Remote	Up	Pcdha13	4.84236e-84	0.666069	0.529	0.752	9.68472e-81
Subacute Remote	Up	Ptprc	0	0.665565	0.389	0.766	0
Subacute Remote	Up	Chd3	0	0.662699	0.36	0.708	0
Subacute Remote	Up	Napsa	3.23961e-265	0.658724	0.38	0.629	6.47923e-262
Subacute Remote	Up	Prps2	0	0.658116	0.363	0.711	0
Subacute Remote	Up	Meox1	3.36996e-244	0.65768	0.412	0.7	6.73993e-241
Subacute Remote	Up	Lbp	0	0.657131	0.315	0.574	0
Subacute Remote	Up	Plvap	1.93188e-218	0.654993	0.466	0.82	3.86376e-215
Subacute Remote	Up	Fibin	4.90986e-180	0.654177	0.448	0.749	9.81973e-177
Subacute Remote	Up	Tmem229b	7.73251e-169	0.650542	0.534	0.9	1.5465e-165
Subacute Remote	Up	Il17ra	0	0.649854	0.348	0.777	0
Subacute Remote	Up	Atp8b2	0	0.649276	0.268	0.791	0
Subacute Remote	Up	Mmp23	4.4697e-251	0.647637	0.447	0.828	8.9394e-248
Subacute Remote	Up	Jag1	1.81335e-265	0.647378	0.452	0.766	3.62669e-262
Subacute Remote	Up	Vegfd	1.46572e-219	0.643508	0.434	0.73	2.93143e-216
Subacute Remote	Up	Acta2	0	0.641382	0.229	0.664	0
Subacute Remote	Up	Mga	2.07325e-204	0.639238	0.454	0.7	4.1465e-201
Subacute Remote	Up	Spi1	0	0.638949	0.409	0.791	0
Subacute Remote	Up	Fxyd6	0	0.638855	0.277	0.696	0
Subacute Remote	Up	Pla2g2d	0	0.638749	0.35	0.646	0
Subacute Remote	Up	Pcsk5	1.10432e-251	0.638601	0.43	0.814	2.20864e-248
Subacute Remote	Up	Snx20	4.72878e-205	0.638587	0.439	0.655	9.45756e-202
Subacute Remote	Up	Slco2a1	1.49238e-226	0.637583	0.458	0.699	2.98477e-223
Subacute Remote	Up	Pamr1	1.16847e-293	0.637294	0.494	0.911	2.33695e-290
Subacute Remote	Up	Tasor	3.97714e-264	0.637256	0.337	0.576	7.95427e-261
Subacute Remote	Up	Il4i1	1.93838e-55	0.63705	0.53	0.773	3.87676e-52
Subacute Remote	Up	Fads1	0	0.635317	0.266	0.494	0
Subacute Remote	Up	Mis18a	3.57225e-255	0.63365	0.523	0.861	7.1445e-252
Subacute Remote	Up	Rnd3	1.94109e-206	0.633344	0.468	0.803	3.88217e-203
Subacute Remote	Up	Ssc5d	1.85256e-278	0.632753	0.376	0.665	3.70511e-275
Subacute Remote	Up	Dpf1	2.49918e-79	0.632094	0.47	0.726	4.99835e-76
Subacute Remote	Up	Tgfbr1	1.13048e-211	0.631422	0.386	0.599	2.26097e-208
Subacute Remote	Up	Unc93b1	6.92936e-289	0.63072	0.469	0.86	1.38587e-285
Subacute Remote	Up	Actn1	2.95758e-196	0.630248	0.458	0.764	5.91516e-193
Subacute Remote	Up	Fcgr3a	4.96294e-133	0.629057	0.55	0.922	9.92588e-130
Subacute Remote	Up	Cgref1	1.22557e-235	0.629038	0.442	0.822	2.45114e-232
Subacute Remote	Up	Tes	0	0.628358	0.375	0.791	0
Subacute Remote	Up	Sncaip	2.81745e-184	0.628002	0.427	0.652	5.63491e-181
Subacute Remote	Up	Ppic	0	0.627721	0.41	0.822	0
Subacute Remote	Up	Ugt1a6	0	0.626969	0.418	0.822	0
Subacute Remote	Up	Myh10	1.81237e-261	0.626734	0.438	0.788	3.62474e-258
Subacute Remote	Up	Irf5	9.41117e-255	0.624561	0.425	0.753	1.88223e-251
Subacute Remote	Up	Aldh1a3	0	0.623273	0.391	0.783	0
Subacute Remote	Up	Ect2	3.39984e-189	0.622249	0.507	0.842	6.79967e-186
Subacute Remote	Up	Ptgfrn	0	0.622048	0.331	0.738	0
Subacute Remote	Up	Col8a2	0	0.621818	0.402	0.763	0
Subacute Remote	Up	Nfatc4	0	0.621254	0.382	0.725	0
Subacute Remote	Up	Apcdd1	0	0.620716	0.333	0.648	0
Subacute Remote	Up	Tnfaip8l2	3.76277e-163	0.620707	0.45	0.684	7.52553e-160
Subacute Remote	Up	Fkbp1b	3.80071e-232	0.620363	0.5	0.813	7.60141e-229
Subacute Remote	Up	Fcer1g	4.38941e-78	0.619064	0.63	0.969	8.77882e-75
Subacute Remote	Up	Kcnn4	3.08242e-287	0.618076	0.429	0.741	6.16485e-284
Subacute Remote	Up	Kctd17	0	0.617788	0.369	0.696	0
Subacute Remote	Up	Sema4a	0	0.617472	0.329	0.664	0
Subacute Remote	Up	C1qb	4.48911e-54	0.615559	0.669	0.947	8.97823e-51
Subacute Remote	Up	Flrt3	6.84711e-162	0.615288	0.503	0.834	1.36942e-158
Subacute Remote	Up	Igf2	0	0.614803	0.396	0.84	0
Subacute Remote	Up	Cgnl1	8.6085e-205	0.614567	0.507	0.796	1.7217e-201
Subacute Remote	Up	Igsf10	2.05112e-194	0.612997	0.489	0.846	4.10224e-191
Subacute Remote	Up	Nckap1l	2.78033e-172	0.612921	0.476	0.795	5.56066e-169
Subacute Remote	Up	Slc11a1	1.10031e-205	0.612572	0.492	0.76	2.20062e-202
Subacute Remote	Up	Lyve1	0	0.612529	0.502	0.916	0
Subacute Remote	Up	C1qtnf6	0	0.61248	0.371	0.885	0
Subacute Remote	Up	Evc	0	0.612272	0.361	0.721	0
Subacute Remote	Up	Rcn3	5.64092e-253	0.612033	0.403	0.824	1.12818e-249
Subacute Remote	Up	Tmem237	1.44392e-197	0.611352	0.401	0.631	2.88784e-194
Subacute Remote	Up	Ptprf	0	0.609713	0.379	0.712	0
Subacute Remote	Up	Itm2a	2.8114e-183	0.607756	0.478	0.789	5.62281e-180
Subacute Remote	Up	Procr	0	0.607496	0.25	0.532	0
Subacute Remote	Up	Col8a1	2.31429e-226	0.605784	0.501	0.868	4.62857e-223
Subacute Remote	Up	Camk2a	8.65617e-121	0.603863	0.353	0.567	1.73123e-117
Subacute Remote	Up	Coro1a	9.49064e-131	0.601817	0.52	0.77	1.89813e-127
Subacute Remote	Up	Cd276	3.50345e-289	0.601767	0.458	0.842	7.00691e-286
Subacute Remote	Up	Cnn3	2.53596e-158	0.599716	0.447	0.674	5.07193e-155
Subacute Remote	Up	C1qtnf7	8.65528e-161	0.599176	0.571	0.923	1.73106e-157
Subacute Remote	Up	Hic2	0	0.59869	0.411	0.772	0
Subacute Remote	Up	Nfam1	5.63786e-227	0.597758	0.477	0.813	1.12757e-223
Subacute Remote	Up	Pstpip1	0	0.597659	0.387	0.742	0
Subacute Remote	Up	Fcrla	1.86773e-55	0.597067	0.568	0.853	3.73545e-52
Subacute Remote	Up	Cfh	1.82268e-113	0.59626	0.532	0.811	3.64536e-110
Subacute Remote	Up	Kctd14	1.37548e-114	0.596177	0.507	0.772	2.75096e-111
Subacute Remote	Up	LOC691995	8.80161e-171	0.59614	0.521	0.848	1.76032e-167
Subacute Remote	Up	Smarca1	1.03942e-89	0.595275	0.497	0.751	2.07885e-86
Subacute Remote	Up	Slc16a3	9.79128e-285	0.594594	0.392	0.727	1.95826e-281
Subacute Remote	Up	Osr1	0	0.594577	0.363	0.86	0
Subacute Remote	Up	Rarres1	0	0.593571	0.409	0.828	0
Subacute Remote	Up	Nbeal1	2.33515e-154	0.592413	0.517	0.777	4.6703e-151
Subacute Remote	Up	Mycn	0	0.59213	0.347	0.722	0
Subacute Remote	Up	Plac9	3.33056e-242	0.591491	0.362	0.594	6.66112e-239
Subacute Remote	Up	Colec11	1.34693e-170	0.590303	0.528	0.903	2.69386e-167
Subacute Remote	Up	Il2ra	1.8133e-160	0.589257	0.386	0.604	3.6266e-157
Subacute Remote	Up	Clec10a	9.33753e-176	0.587367	0.52	0.858	1.86751e-172
Subacute Remote	Up	Slc44a1	1.74109e-124	0.586848	0.483	0.736	3.48219e-121
Subacute Remote	Up	Pkp1	0	0.586322	0.421	0.779	0
Subacute Remote	Up	Smpd3	0	0.586053	0.329	0.736	0
Subacute Remote	Up	Col16a1	0	0.584246	0.427	0.847	0
Subacute Remote	Up	Fnbp1l	6.72041e-194	0.58123	0.461	0.706	1.34408e-190
Subacute Remote	Up	Notch2	2.49277e-211	0.581029	0.472	0.815	4.98554e-208
Subacute Remote	Up	B4galt5	1.24079e-203	0.580882	0.43	0.633	2.48158e-200
Subacute Remote	Up	Pcolce	2.77347e-72	0.580878	0.587	0.95	5.54694e-69
Subacute Remote	Up	Crlf1	2.22862e-252	0.580503	0.394	0.662	4.45724e-249
Subacute Remote	Up	Sdc1	0	0.5804	0.388	0.813	0
Subacute Remote	Up	Rgs1	3.15604e-105	0.580345	0.504	0.752	6.31209e-102
Subacute Remote	Up	Alox5ap	1.18154e-245	0.579736	0.463	0.812	2.36308e-242
Subacute Remote	Up	Ptafr	6.1022e-212	0.578445	0.469	0.751	1.22044e-208
Subacute Remote	Up	Ccl22	1.23497e-196	0.576642	0.277	0.492	2.46993e-193
Subacute Remote	Up	NEWGENE-620180	2.14674e-307	0.576218	0.4	0.744	4.29349e-304
Subacute Remote	Up	Cd247	1.41898e-189	0.572989	0.468	0.688	2.83797e-186
Subacute Remote	Up	Tmed3	1.14579e-95	0.572057	0.573	0.857	2.29158e-92
Subacute Remote	Up	Tmem132e	3.61584e-204	0.572017	0.448	0.741	7.23168e-201
Subacute Remote	Up	Pawr	1.45055e-160	0.571734	0.45	0.653	2.90109e-157
Subacute Remote	Up	Ccl6	1.47222e-200	0.571282	0.486	0.806	2.94444e-197
Subacute Remote	Up	Cdkn3	0	0.571052	0.467	0.855	0
Subacute Remote	Up	Dnase2	1.05051e-267	0.569447	0.388	0.672	2.10101e-264
Subacute Remote	Up	Slit3	9.40736e-281	0.569032	0.313	0.553	1.88147e-277
Subacute Remote	Up	Lrrk1	3.62238e-149	0.568608	0.5	0.742	7.24477e-146
Subacute Remote	Up	Pak1	1.41156e-250	0.567668	0.438	0.793	2.82311e-247
Subacute Remote	Up	Cspg4	7.11201e-177	0.567191	0.465	0.74	1.4224e-173
Subacute Remote	Up	Mnda	0	0.566311	0.419	0.801	0
Subacute Remote	Up	Pkd2	0	0.565506	0.38	0.741	0
Subacute Remote	Up	Twistnb	4.30794e-224	0.565178	0.434	0.662	8.61588e-221
Subacute Remote	Up	Fgf18	1.62788e-165	0.564009	0.437	0.644	3.25575e-162
Subacute Remote	Up	Gpx7	7.9183e-154	0.563736	0.503	0.824	1.58366e-150
Subacute Remote	Up	Myo1g	6.36356e-172	0.563441	0.449	0.71	1.27271e-168
Subacute Remote	Up	Cpa3	0	0.56302	0.465	0.88	0
Subacute Remote	Up	Colec12	1.09868e-277	0.56223	0.366	0.617	2.19737e-274
Subacute Remote	Up	Olfml2b	0	0.562154	0.39	0.731	0
Subacute Remote	Up	Syt5	0	0.560106	0.433	0.777	0
Subacute Remote	Up	Ppt1	3.17767e-234	0.559581	0.468	0.801	6.35534e-231
Subacute Remote	Up	Serpine1	0	0.559471	0.448	0.818	0
Subacute Remote	Up	Atp2b4	4.7248e-196	0.559212	0.395	0.603	9.44959e-193
Subacute Remote	Up	Cdc20	0	0.559112	0.445	0.813	0
Subacute Remote	Up	Armcx2	0	0.558882	0.4	0.764	0
Subacute Remote	Up	Gpm6b	2.41954e-223	0.558764	0.423	0.673	4.83908e-220
Subacute Remote	Up	Sfxn1	0	0.556093	0.435	0.787	0
Subacute Remote	Up	Basp1	1.02783e-238	0.555652	0.499	0.782	2.05566e-235
Subacute Remote	Up	Adamts2	3.28969e-113	0.555354	0.573	0.922	6.57938e-110
Subacute Remote	Up	Entpd1	1.75141e-186	0.554169	0.446	0.704	3.50283e-183
Subacute Remote	Up	Esco2	0	0.553524	0.493	0.883	0
Subacute Remote	Up	Numbl	2.81288e-229	0.550836	0.451	0.755	5.62577e-226
Subacute Remote	Up	Tmem178a	0	0.54925	0.265	0.509	0
Subacute Remote	Up	Loxl1	4.96183e-17	0.546336	0.657	0.98	9.92365e-14
Subacute Remote	Up	Plk2	0	0.545062	0.3	0.575	0
Subacute Remote	Up	Calhm2	0	0.54415	0.368	0.83	0
Subacute Remote	Up	Serpinf1	7.91922e-16	0.542604	0.663	0.914	1.58384e-12
Subacute Remote	Up	Prrx2	0	0.542435	0.438	0.881	0
Subacute Remote	Up	Fndc1	7.49761e-100	0.540675	0.606	0.93	1.49952e-96
Subacute Remote	Up	Itgbl1	2.04784e-307	0.538775	0.434	0.799	4.09568e-304
Subacute Remote	Up	Rai14	0	0.538348	0.325	0.72	0
Subacute Remote	Up	Ugdh	0	0.53767	0.356	0.666	0
Subacute Remote	Up	Myo1f	2.38603e-262	0.53651	0.469	0.819	4.77207e-259
Subacute Remote	Up	Cys1	0	0.535414	0.473	0.817	0
Subacute Remote	Up	Lcp1	8.54076e-198	0.535156	0.534	0.858	1.70815e-194
Subacute Remote	Up	Gask1b	1.54386e-136	0.535076	0.569	0.925	3.08772e-133
Subacute Remote	Up	Arl4d	0	0.535063	0.36	0.631	0
Subacute Remote	Up	Slfn13	0	0.534405	0.308	0.785	0
Subacute Remote	Up	Tgfb3	1.72993e-137	0.534278	0.563	0.897	3.45986e-134
Subacute Remote	Up	Plxna1	0	0.534076	0.252	0.556	0
Subacute Remote	Up	Twsg1	4.6227e-148	0.532566	0.475	0.699	9.2454e-145
Subacute Remote	Up	Tnfrsf11b	0	0.532045	0.378	0.837	0
Subacute Remote	Up	Pon3	6.03312e-171	0.531537	0.438	0.71	1.20662e-167
Subacute Remote	Up	Fn1	5.19513e-28	0.530563	0.598	0.937	1.03903e-24
Subacute Remote	Up	Ltbp1	4.72501e-106	0.530341	0.544	0.811	9.45003e-103
Subacute Remote	Up	Klrb1b	0	0.529949	0.479	0.769	0
Subacute Remote	Up	Zbp1	1.39292e-196	0.529313	0.528	0.879	2.78584e-193
Subacute Remote	Up	Scara5	0	0.529218	0.433	0.812	0
Subacute Remote	Up	LOC102549542	2.53251e-288	0.528846	0.507	0.849	5.06501e-285
Subacute Remote	Up	Sfxn3	2.05154e-232	0.52847	0.482	0.81	4.10309e-229
Subacute Remote	Up	Aspn	2.71022e-209	0.528393	0.535	0.879	5.42044e-206
Subacute Remote	Up	Lsp1	0	0.527918	0.33	0.845	0
Subacute Remote	Up	Runx1t1	3.75958e-178	0.527768	0.442	0.651	7.51915e-175
Subacute Remote	Up	Nid1	7.82734e-198	0.526684	0.532	0.87	1.56547e-194
Subacute Remote	Up	Cpq	6.80891e-243	0.526572	0.447	0.762	1.36178e-239
Subacute Remote	Up	Ibtk	4.07872e-168	0.526358	0.529	0.767	8.15744e-165
Subacute Remote	Up	Sh3gl1	2.30374e-255	0.525686	0.437	0.775	4.60748e-252
Subacute Remote	Up	Pros1	0	0.525175	0.284	0.627	0
Subacute Remote	Up	Acsl4	0	0.524299	0.32	0.555	0
Subacute Remote	Up	Map4k1	1.57794e-218	0.524217	0.459	0.745	3.15588e-215
Subacute Remote	Up	Nptxr	0	0.5242	0.295	0.593	0
Subacute Remote	Up	Crtapl1	8.453e-170	0.524143	0.492	0.793	1.6906e-166
Subacute Remote	Up	Sulf2	2.01275e-73	0.524038	0.588	0.842	4.0255e-70
Subacute Remote	Up	Trem1	3.64169e-178	0.523635	0.518	0.757	7.28338e-175
Subacute Remote	Up	H2aj	0	0.523316	0.314	0.613	0
Subacute Remote	Up	Tmem97	2.03181e-171	0.523152	0.429	0.63	4.06363e-168
Subacute Remote	Up	Akap12	2.57108e-161	0.522687	0.526	0.805	5.14216e-158
Subacute Remote	Up	Acap3	0	0.520287	0.43	0.811	0
Subacute Remote	Up	P3h4	0	0.519659	0.412	0.785	0
Subacute Remote	Up	Fbln1	2.07343e-97	0.519657	0.495	0.944	4.14687e-94
Subacute Remote	Up	Slamf8	8.2733e-291	0.519559	0.466	0.849	1.65466e-287
Subacute Remote	Up	Evi2a	3.0104e-294	0.518826	0.51	0.848	6.0208e-291
Subacute Remote	Up	Cd44	0	0.51864	0.374	0.759	0
Subacute Remote	Up	Rhox5	0	0.517482	0.438	0.714	0
Subacute Remote	Up	Marcks	1.00732e-48	0.517163	0.597	0.879	2.01465e-45
Subacute Remote	Up	Bmp1	2.18018e-299	0.515353	0.403	0.789	4.36037e-296
Subacute Remote	Up	Cmklr1	0	0.515277	0.364	0.647	0
Subacute Remote	Up	Piezo1	0	0.51505	0.305	0.638	0
Subacute Remote	Up	Arl11	1.01024e-268	0.513668	0.475	0.839	2.02048e-265
Subacute Remote	Up	Shc1	3.44015e-188	0.513171	0.435	0.692	6.88029e-185
Subacute Remote	Up	RT1-Da	3.02065e-38	0.513133	0.653	0.924	6.04131e-35
Subacute Remote	Up	P3h3	2.47137e-216	0.511968	0.518	0.93	4.94274e-213
Subacute Remote	Up	Ecrg4	7.8171e-219	0.511828	0.457	0.822	1.56342e-215
Subacute Remote	Up	Niban2	1.63175e-176	0.511538	0.463	0.742	3.2635e-173
Subacute Remote	Up	Nnmt	0	0.510751	0.423	0.756	0
Subacute Remote	Up	Itgax	2.11657e-209	0.510239	0.512	0.807	4.23314e-206
Subacute Remote	Up	Maged2	3.90093e-58	0.509112	0.568	0.793	7.80185e-55
Subacute Remote	Up	Ankrd13a	2.78597e-88	0.508986	0.548	0.754	5.57194e-85
Subacute Remote	Up	Slc39a6	7.84314e-254	0.50758	0.41	0.662	1.56863e-250
Subacute Remote	Up	Parpbp	1.20895e-170	0.507257	0.553	0.778	2.41791e-167
Subacute Remote	Up	Vsir	4.91954e-98	0.507034	0.524	0.741	9.83909e-95
Subacute Remote	Up	Iffo1	5.52166e-206	0.505821	0.438	0.692	1.10433e-202
Subacute Remote	Up	Tmem176a	5.59818e-110	0.505532	0.602	0.924	1.11964e-106
Subacute Remote	Up	Pdlim2	2.10799e-234	0.504114	0.46	0.736	4.21598e-231
Subacute Remote	Up	Lasp1	1.39542e-219	0.503982	0.426	0.765	2.79083e-216
Subacute Remote	Up	Igfbp4	4.9157e-230	0.502474	0.386	0.744	9.83141e-227
Subacute Remote	Up	Nrg1	5.98865e-246	0.502413	0.435	0.721	1.19773e-242
Subacute Remote	Up	Tpst1	4.55605e-285	0.501556	0.478	0.852	9.11211e-282
Subacute Remote	Up	Tmeff2	0	0.499443	0.385	0.723	0
Subacute Remote	Up	Dact2	1.13023e-223	0.498511	0.503	0.758	2.26045e-220
Subacute Remote	Up	Racgap1	0	0.498392	0.408	0.856	0
Subacute Remote	Up	Ptpro	0	0.497535	0.43	0.861	0
Subacute Remote	Up	Nckap5	1.76194e-241	0.496801	0.426	0.704	3.52388e-238
Subacute Remote	Up	Melk	7.6435e-233	0.496748	0.478	0.781	1.5287e-229
Subacute Remote	Up	Lama5	1.57621e-105	0.496688	0.489	0.697	3.15242e-102
Subacute Remote	Up	Arhgap45	0	0.496479	0.378	0.676	0
Subacute Remote	Up	Ccdc34	1.1891e-298	0.496211	0.394	0.676	2.3782e-295
Subacute Remote	Up	Fam167a	0	0.495405	0.421	0.921	0
Subacute Remote	Up	Emp1	1.01666e-88	0.49481	0.488	0.913	2.03332e-85
Subacute Remote	Up	Lgals3	9.32319e-30	0.494215	0.659	0.904	1.86464e-26
Subacute Remote	Up	Smc4	8.5268e-118	0.493463	0.612	0.927	1.70536e-114
Subacute Remote	Up	Spn	1.81691e-281	0.493154	0.456	0.757	3.63381e-278
Subacute Remote	Up	Slc15a3	1.20946e-184	0.492486	0.475	0.767	2.41891e-181
Subacute Remote	Up	Apobec1	1.9739e-93	0.491716	0.481	0.712	3.94781e-90
Subacute Remote	Up	Gpr176	4.02065e-278	0.491683	0.412	0.651	8.0413e-275
Subacute Remote	Up	Gpnmb	6.96413e-238	0.491216	0.496	0.879	1.39283e-234
Subacute Remote	Up	Cmtm7	4.31543e-156	0.49118	0.556	0.885	8.63086e-153
Subacute Remote	Up	Anxa1	1.64026e-109	0.490478	0.533	0.849	3.28052e-106
Subacute Remote	Up	Cd68	5.966e-276	0.489593	0.462	0.864	1.1932e-272
Subacute Remote	Up	Igfbp3	2.30675e-302	0.489421	0.358	0.788	4.6135e-299
Subacute Remote	Up	Gm2a	1.81338e-113	0.489338	0.589	0.917	3.62676e-110
Subacute Remote	Up	Prph	7.20329e-200	0.489155	0.45	0.706	1.44066e-196
Subacute Remote	Up	Fam91a1	1.21518e-261	0.489072	0.417	0.719	2.43036e-258
Subacute Remote	Up	AABR07072108.1	5.04961e-107	0.488913	0.537	0.764	1.00992e-103
Subacute Remote	Up	Ltbr	9.2885e-104	0.488698	0.537	0.765	1.8577e-100
Subacute Remote	Up	Tmem119	8.84724e-273	0.488578	0.469	0.878	1.76945e-269
Subacute Remote	Up	Lrrcc1	2.13429e-153	0.488543	0.524	0.812	4.26857e-150
Subacute Remote	Up	Serpini1	1.83238e-153	0.488214	0.531	0.868	3.66476e-150
Subacute Remote	Up	Pld4	7.71328e-289	0.487834	0.448	0.815	1.54266e-285
Subacute Remote	Up	Spp1	3.54841e-271	0.487255	0.334	0.578	7.09681e-268
Subacute Remote	Up	Dpysl3	9.08388e-267	0.487132	0.492	0.826	1.81678e-263
Subacute Remote	Up	Acvrl1	1.65838e-305	0.486822	0.326	0.621	3.31676e-302
Subacute Remote	Up	Aard	6.22829e-129	0.485095	0.562	0.791	1.24566e-125
Subacute Remote	Up	Plat	5.91053e-154	0.484909	0.436	0.738	1.18211e-150
Subacute Remote	Up	Cyp1b1	1.09923e-266	0.484237	0.448	0.823	2.19846e-263
Subacute Remote	Up	Islr	2.89203e-59	0.483133	0.597	0.955	5.78407e-56
Subacute Remote	Up	Tmem176b	2.87813e-157	0.482891	0.508	0.852	5.75626e-154
Subacute Remote	Up	C6	4.89919e-266	0.482818	0.5	0.847	9.79839e-263
Subacute Remote	Up	Efhd2	1.01895e-168	0.482628	0.452	0.675	2.03789e-165
Subacute Remote	Up	Fcgr1a	3.09546e-206	0.48092	0.532	0.885	6.19093e-203
Subacute Remote	Up	Inpp5d	0	0.480503	0.421	0.739	0
Subacute Remote	Up	Dbn1	3.28446e-273	0.480405	0.474	0.87	6.56891e-270
Subacute Remote	Up	Ergic3	1.00162e-71	0.479482	0.609	0.866	2.00324e-68
Subacute Remote	Up	Ccl4	2.10839e-175	0.479455	0.484	0.819	4.21678e-172
Subacute Remote	Up	Ints6	4.54302e-153	0.47902	0.473	0.721	9.08604e-150
Subacute Remote	Up	Olfml3	9.46473e-192	0.47864	0.509	0.864	1.89295e-188
Subacute Remote	Up	Hoxb4	3.38711e-307	0.478152	0.452	0.773	6.77422e-304
Subacute Remote	Up	Spag5.1	3.82082e-135	0.477737	0.459	0.722	7.64163e-132
Subacute Remote	Up	C1qtnf5	6.86229e-283	0.477603	0.524	0.934	1.37246e-279
Subacute Remote	Up	Tgfb1	0	0.47743	0.242	0.665	0
Subacute Remote	Up	Sat1	1.02012e-215	0.476761	0.434	0.736	2.04025e-212
Subacute Remote	Up	Heph	0	0.476655	0.336	0.587	0
Subacute Remote	Up	Laptm5	0	0.476217	0.447	0.874	0
Subacute Remote	Up	Myo9b	3.46801e-123	0.476083	0.537	0.811	6.93601e-120
Subacute Remote	Up	Pid1	4.21544e-158	0.475829	0.533	0.863	8.43087e-155
Subacute Remote	Up	Cpxm1	3.65843e-236	0.475437	0.496	0.9	7.31686e-233
Subacute Remote	Up	Ptpn6	6.1879e-228	0.475285	0.479	0.831	1.23758e-224
Subacute Remote	Up	Rasl10a	3.46284e-214	0.474778	0.466	0.737	6.92569e-211
Subacute Remote	Up	Slc29a3	2.23075e-140	0.473666	0.488	0.755	4.4615e-137
Subacute Remote	Up	Tnfrsf1a	6.71474e-106	0.47362	0.564	0.862	1.34295e-102
Subacute Remote	Up	Limd2	3.84918e-193	0.473529	0.457	0.72	7.69835e-190
Subacute Remote	Up	Aif1	6.10089e-79	0.472012	0.617	0.94	1.22018e-75
Subacute Remote	Up	LOC100911372	2.39128e-53	0.471438	0.52	0.857	4.78256e-50
Subacute Remote	Up	Tnnt3	0	0.470505	0.337	0.812	0
Subacute Remote	Up	Spc25	0	0.47015	0.409	0.836	0
Subacute Remote	Up	Dpep1	1.40991e-275	0.469441	0.393	0.636	2.81982e-272
Subacute Remote	Up	Cd53	0	0.469183	0.449	0.85	0
Subacute Remote	Up	LOC312273	9.30144e-30	0.468981	0.42	0.154	1.86029e-26
Subacute Remote	Up	Tspan17	3.65318e-233	0.467951	0.505	0.849	7.30636e-230
Subacute Remote	Up	Adamts15	0	0.467803	0.384	0.777	0
Subacute Remote	Up	Fkbp10	2.90632e-143	0.467613	0.508	0.805	5.81263e-140
Subacute Remote	Up	Hmgcs2	2.26018e-246	0.467048	0.484	0.831	4.52035e-243
Subacute Remote	Up	Sulf1	3.0037e-229	0.466638	0.467	0.827	6.00741e-226
Subacute Remote	Up	Pycard	2.78427e-127	0.464858	0.533	0.807	5.56855e-124
Subacute Remote	Up	Atp10a	4.35649e-267	0.464315	0.416	0.681	8.71298e-264
Subacute Remote	Up	Matk	2.49591e-184	0.463902	0.486	0.81	4.99182e-181
Subacute Remote	Up	LOC108348048	0	0.462994	0.42	0.797	0
Subacute Remote	Up	Lst1	0	0.462283	0.358	0.657	0
Subacute Remote	Up	Fxyd5	9.96846e-103	0.461493	0.599	0.948	1.99369e-99
Subacute Remote	Up	Vcam1	3.15383e-225	0.460897	0.402	0.637	6.30765e-222
Subacute Remote	Up	Sirpa	4.58805e-92	0.460812	0.552	0.783	9.17611e-89
Subacute Remote	Up	LOC685048	5.75259e-214	0.460781	0.423	0.666	1.15052e-210
Subacute Remote	Up	Arpc5	1.15349e-74	0.460741	0.59	0.835	2.30698e-71
Subacute Remote	Up	Slc25a24	0	0.460604	0.37	0.87	0
Subacute Remote	Up	Igfbp6	1.43341e-37	0.460353	0.623	0.87	2.86682e-34
Subacute Remote	Up	Rhoj	1.38588e-164	0.459934	0.449	0.662	2.77177e-161
Subacute Remote	Up	Mxra8	4.99943e-112	0.459455	0.54	0.839	9.99885e-109
Subacute Remote	Up	Ier3	1.93484e-103	0.459178	0.539	0.776	3.86967e-100
Subacute Remote	Up	Chrne	7.41777e-166	0.459133	0.502	0.824	1.48355e-162
Subacute Remote	Up	Plek	3.28328e-239	0.458461	0.483	0.733	6.56655e-236
Subacute Remote	Up	AC128848.1	1.72438e-158	0.458439	0.541	0.765	3.44876e-155
Subacute Remote	Up	Orai2	6.35711e-260	0.457329	0.455	0.757	1.27142e-256
Subacute Remote	Up	Loxl2	1.66965e-154	0.457064	0.544	0.918	3.3393e-151
Subacute Remote	Up	Arap1	0	0.456458	0.363	0.788	0
Subacute Remote	Up	RGD1309362	1.31415e-109	0.456363	0.625	0.91	2.6283e-106
Subacute Remote	Up	Arhgef40	1.55035e-200	0.456	0.458	0.778	3.1007e-197
Subacute Remote	Up	Ephb3	0	0.455179	0.448	0.806	0
Subacute Remote	Up	Slc66a3	0	0.455166	0.401	0.757	0
Subacute Remote	Up	Myo1d	5.66962e-199	0.454885	0.444	0.693	1.13392e-195
Subacute Remote	Up	Csf1	0	0.454425	0.448	0.808	0
Subacute Remote	Up	Uap1	8.22048e-308	0.453198	0.45	0.93	1.6441e-304
Subacute Remote	Up	Zfp385a	1.39159e-244	0.452729	0.465	0.778	2.78318e-241
Subacute Remote	Up	Cilp	1.73588e-276	0.45226	0.483	0.91	3.47176e-273
Subacute Remote	Up	LOC100360218	5.9043e-116	0.452129	0.487	0.706	1.18086e-112
Subacute Remote	Up	Ext1	1.56635e-99	0.451994	0.579	0.852	3.1327e-96
Subacute Remote	Up	AABR07071589.1	4.19977e-275	0.451836	0.146	0.467	8.39954e-272
Subacute Remote	Up	Dlgap4	1.77516e-300	0.451621	0.423	0.81	3.55033e-297
Subacute Remote	Up	Timp1	1.07686e-111	0.451006	0.545	0.844	2.15373e-108
Subacute Remote	Up	Thbs2	8.212e-118	0.450553	0.555	0.857	1.6424e-114
Subacute Remote	Up	AABR07056845.1	0	0.449983	0.472	0.839	0
Subacute Remote	Up	Gfpt2	3.96282e-255	0.44942	0.469	0.777	7.92564e-252
Subacute Remote	Up	Parva	4.53276e-68	0.449076	0.568	0.79	9.06551e-65
Subacute Remote	Up	Htra1	5.06666e-48	0.447932	0.556	0.791	1.01333e-44
Subacute Remote	Up	Bicc1	1.60874e-147	0.447894	0.604	0.947	3.21748e-144
Subacute Remote	Up	Prdx4	3.96641e-89	0.447604	0.605	0.874	7.93282e-86
Subacute Remote	Up	Dpp7	7.37628e-42	0.44734	0.643	0.923	1.47526e-38
Subacute Remote	Up	P4ha2	8.00236e-174	0.446988	0.468	0.743	1.60047e-170
Subacute Remote	Up	Susd6	2.01058e-124	0.44693	0.609	0.928	4.02116e-121
Subacute Remote	Up	Glb1	1.13132e-155	0.446272	0.481	0.721	2.26264e-152
Subacute Remote	Up	Mrgprf	4.40299e-224	0.44587	0.448	0.766	8.80598e-221
Subacute Remote	Up	Colgalt1	1.88461e-116	0.444777	0.531	0.801	3.76922e-113
Subacute Remote	Up	Pkd1	8.30413e-257	0.443442	0.435	0.853	1.66083e-253
Subacute Remote	Up	St3gal2	6.01184e-133	0.44217	0.507	0.74	1.20237e-129
Subacute Remote	Up	Hsd17b11	1.50736e-215	0.442127	0.433	0.699	3.01472e-212
Subacute Remote	Up	Olfml1	0	0.441575	0.428	0.823	0
Subacute Remote	Up	Pls3	2.88457e-73	0.440943	0.581	0.807	5.76913e-70
Subacute Remote	Up	Mtap	0	0.440115	0.366	0.701	0
Subacute Remote	Up	Cybb	0	0.439593	0.551	0.951	0
Subacute Remote	Up	Fcna	0	0.439123	0.403	0.77	0
Subacute Remote	Up	Fam180a	4.37215e-206	0.438515	0.497	0.837	8.7443e-203
Subacute Remote	Up	Ccl19	0	0.438386	0.374	0.694	0
Subacute Remote	Up	Ch25h	3.90414e-285	0.438293	0.475	0.87	7.80827e-282
Subacute Remote	Up	Kdelr3	1.27386e-154	0.437464	0.517	0.821	2.54772e-151
Subacute Remote	Up	Mgat2	2.895e-100	0.43711	0.547	0.782	5.79001e-97
Subacute Remote	Up	P3h1	1.04958e-158	0.435096	0.469	0.705	2.09916e-155
Subacute Remote	Up	Tf	1.52586e-131	0.435066	0.561	0.906	3.05172e-128
Subacute Remote	Up	Marcksl1	1.03965e-137	0.434771	0.56	0.857	2.0793e-134
Subacute Remote	Up	Cotl1	1.71968e-183	0.433789	0.516	0.876	3.43935e-180
Subacute Remote	Up	C3	3.7176e-307	0.433702	0.394	0.682	7.43521e-304
Subacute Remote	Up	Prcp	0	0.43297	0.364	0.721	0
Subacute Remote	Up	Smc2	0	0.432797	0.329	0.667	0
Subacute Remote	Up	Ptprj	2.57673e-273	0.432291	0.459	0.793	5.15345e-270
Subacute Remote	Up	Serp1	5.38779e-189	0.431838	0.462	0.748	1.07756e-185
Subacute Remote	Up	Snai1	0	0.431756	0.34	0.645	0
Subacute Remote	Up	Ccdc186	1.22237e-214	0.431662	0.533	0.846	2.44475e-211
Subacute Remote	Up	Ccl21	0	0.431354	0.283	0.735	0
Subacute Remote	Up	Flt3lg	0	0.429849	0.417	0.774	0
Subacute Remote	Up	Galnt16	0	0.429608	0.473	0.865	0
Subacute Remote	Up	Wfikkn2	8.38528e-115	0.429448	0.511	0.757	1.67706e-111
Subacute Remote	Up	Csf1r	9.86258e-122	0.42869	0.635	0.948	1.97252e-118
Subacute Remote	Up	Fgfrl1	8.24517e-209	0.428363	0.47	0.727	1.64903e-205
Subacute Remote	Up	Vat1	7.66954e-86	0.425942	0.577	0.854	1.53391e-82
Subacute Remote	Up	Folr2	1.82044e-303	0.425886	0.49	0.899	3.64087e-300
Subacute Remote	Up	Myd88	0	0.42588	0.338	0.604	0
Subacute Remote	Up	Fcmr	0	0.425804	0.376	0.815	0
Subacute Remote	Up	LOC100911932	1.65553e-215	0.425728	0.444	0.884	3.31105e-212
Subacute Remote	Up	Slamf9	2.46677e-161	0.423638	0.524	0.868	4.93355e-158
Subacute Remote	Up	Kirrel1	0	0.422794	0.195	0.43	0
Subacute Remote	Up	Nes	3.92137e-228	0.422232	0.439	0.731	7.84274e-225
Subacute Remote	Up	Glrx	1.62009e-286	0.421999	0.426	0.726	3.24017e-283
Subacute Remote	Up	Cdkn2c	0	0.421256	0.278	0.572	0
Subacute Remote	Up	Gsdmd	0	0.420728	0.358	0.648	0
Subacute Remote	Up	Smc6	4.97549e-80	0.420265	0.607	0.863	9.95097e-77
Subacute Remote	Up	Stom	7.23509e-152	0.420247	0.443	0.662	1.44702e-148
Subacute Remote	Up	Mast3	4.90265e-295	0.419375	0.369	0.653	9.80529e-292
Subacute Remote	Up	Cyba	1.32176e-115	0.418597	0.531	0.864	2.64353e-112
Subacute Remote	Up	AC128960.1	2.96058e-132	0.418573	0.437	0.711	5.92116e-129
Subacute Remote	Up	Ino80d	0	0.417815	0.493	0.764	0
Subacute Remote	Up	Ctsz	1.1325e-264	0.417806	0.456	0.858	2.265e-261
Subacute Remote	Up	Sec22b	1.51879e-215	0.417531	0.455	0.746	3.03758e-212
Subacute Remote	Up	Ms4a6a	0	0.416777	0.361	0.811	0
Subacute Remote	Up	Pdpn	2.0898e-239	0.416737	0.452	0.787	4.17961e-236
Subacute Remote	Up	Zfp36l2	9.37077e-89	0.416131	0.547	0.814	1.87415e-85
Subacute Remote	Up	Dact3	4.88144e-288	0.413905	0.404	0.736	9.76287e-285
Subacute Remote	Up	Rbp1	1.36812e-103	0.413677	0.607	0.894	2.73624e-100
Subacute Remote	Up	Spty2d1	1.13803e-183	0.413456	0.497	0.756	2.27606e-180
Subacute Remote	Up	Ppp1r18	6.35083e-144	0.412967	0.484	0.695	1.27017e-140
Subacute Remote	Up	Srpx	0	0.412907	0.399	0.782	0
Subacute Remote	Up	Twist1	0	0.412213	0.376	0.649	0
Subacute Remote	Up	Igf1	2.30828e-90	0.412131	0.652	0.975	4.61655e-87
Subacute Remote	Up	Enpp1	1.45539e-197	0.411094	0.505	0.819	2.91078e-194
Subacute Remote	Up	Man2b1	5.13551e-189	0.410963	0.473	0.797	1.0271e-185
Subacute Remote	Up	Susd2	0	0.4109	0.322	0.591	0
Subacute Remote	Up	Rif1	2.84552e-222	0.410782	0.501	0.822	5.69103e-219
Subacute Remote	Up	Chpf	1.68574e-66	0.41068	0.606	0.876	3.37149e-63
Subacute Remote	Up	Klrd1	8.3451e-195	0.410188	0.495	0.768	1.66902e-191
Subacute Remote	Up	Cebpb	0	0.410131	0.381	0.744	0
Subacute Remote	Up	Slfn4	7.82462e-273	0.410041	0.523	0.933	1.56492e-269
Subacute Remote	Up	Taf7	6.39168e-260	0.40982	0.391	0.625	1.27834e-256
Subacute Remote	Up	Ttc3	2.3942e-112	0.409114	0.592	0.889	4.7884e-109
Subacute Remote	Up	LOC108348250	4.53103e-235	0.40903	0.442	0.732	9.06207e-232
Subacute Remote	Up	Avp	3.18491e-220	0.408595	0.39	0.609	6.36982e-217
Subacute Remote	Up	Ar	1.6816e-174	0.406572	0.522	0.875	3.36321e-171
Subacute Remote	Up	Aldh1a2	0	0.406113	0.439	0.8	0
Subacute Remote	Up	Pafah1b3	0	0.40554	0.435	0.881	0
Subacute Remote	Up	Pmp22	1.55946e-50	0.405446	0.645	0.973	3.11892e-47
Subacute Remote	Up	Adamts12	0	0.405355	0.364	0.721	0
Subacute Remote	Up	Palm	4.51337e-229	0.405227	0.43	0.739	9.02674e-226
Subacute Remote	Up	Tnc	0	0.404725	0.491	0.866	0
Subacute Remote	Up	Tap1	1.21084e-80	0.403641	0.618	0.883	2.42169e-77
Subacute Remote	Up	Cnpy3	1.65778e-274	0.402459	0.427	0.747	3.31555e-271
Subacute Remote	Up	Klri1	2.94895e-178	0.402091	0.484	0.703	5.8979e-175
Subacute Remote	Up	Map1b	2.65977e-83	0.401952	0.605	0.889	5.31955e-80
Subacute Remote	Up	Resf1	9.11358e-251	0.401625	0.512	0.849	1.82272e-247
Subacute Remote	Up	Steap3	1.79607e-176	0.401579	0.475	0.748	3.59213e-173
Subacute Remote	Up	PCOLCE2	3.58232e-170	0.401337	0.524	0.825	7.16464e-167
Subacute Remote	Up	AABR07007068.1	0	0.400181	0.246	0.503	0
Subacute Remote	Up	Cst6	1.47389e-214	0.40017	0.55	0.842	2.94778e-211
Subacute Remote	Up	F13a1	0	0.399878	0.481	0.819	0
Subacute Remote	Up	Wapl	6.85145e-198	0.399846	0.505	0.785	1.37029e-194
Subacute Remote	Up	Col4a5	0	0.399036	0.425	0.848	0
Subacute Remote	Up	Junb	5.16502e-230	0.398837	0.359	0.596	1.033e-226
Subacute Remote	Up	Fcgrt	3.20021e-18	0.398215	0.709	0.915	6.40042e-15
Subacute Remote	Up	Ca3	4.02766e-225	0.397871	0.494	0.856	8.05533e-222
Subacute Remote	Up	Rcn2	1.37225e-297	0.397739	0.352	0.634	2.7445e-294
Subacute Remote	Up	Egr1	8.67729e-243	0.397557	0.412	0.664	1.73546e-239
Subacute Remote	Up	Plxdc2	8.44669e-274	0.39662	0.524	0.894	1.68934e-270
Subacute Remote	Up	Olfml2a	0	0.396339	0.484	0.845	0
Subacute Remote	Up	Aoc3	1.00409e-47	0.396204	0.594	0.89	2.00818e-44
Subacute Remote	Up	Tyrobp	1.98082e-55	0.396138	0.649	0.923	3.96165e-52
Subacute Remote	Up	Cap1	1.40546e-121	0.395209	0.532	0.788	2.81092e-118
Subacute Remote	Up	Pheta2	0	0.395205	0.499	0.787	0
Subacute Remote	Up	Clic1	4.04924e-126	0.395043	0.559	0.88	8.09848e-123
Subacute Remote	Up	Glmp	2.12684e-114	0.393231	0.507	0.732	4.25367e-111
Subacute Remote	Up	Cd14	0	0.393091	0.44	0.838	0
Subacute Remote	Up	C1qtnf2	1.0253e-246	0.392353	0.515	0.908	2.05059e-243
Subacute Remote	Up	Pdlim7	2.0734e-214	0.391717	0.478	0.772	4.1468e-211
Subacute Remote	Up	Nbl1	4.60529e-106	0.390531	0.575	0.867	9.21059e-103
Subacute Remote	Up	Pld3	3.40433e-136	0.390084	0.559	0.865	6.80866e-133
Subacute Remote	Up	Tcirg1	0	0.389429	0.409	0.738	0
Subacute Remote	Up	Tmbim1	3.49496e-170	0.388891	0.46	0.686	6.98991e-167
Subacute Remote	Up	Gng2	3.66238e-250	0.388832	0.479	0.826	7.32477e-247
Subacute Remote	Up	Oaf	1.16476e-28	0.388827	0.689	0.927	2.32953e-25
Subacute Remote	Up	C1qc	9.20464e-91	0.388377	0.682	0.996	1.84093e-87
Subacute Remote	Up	Septin8	5.12386e-247	0.388008	0.419	0.79	1.02477e-243
Subacute Remote	Up	Sdc2	5.41153e-76	0.387698	0.588	0.804	1.08231e-72
Subacute Remote	Up	AABR07054614.1	5.84948e-24	0.38757	0.718	0.984	1.1699e-20
Subacute Remote	Up	Chrm2	2.96202e-288	0.387423	0.504	0.818	5.92403e-285
Subacute Remote	Up	Psd4	1.62006e-243	0.387181	0.465	0.734	3.24012e-240
Subacute Remote	Up	Agtr1a	0	0.386788	0.389	0.856	0
Subacute Remote	Up	Glt8d1	5.37995e-287	0.385081	0.412	0.726	1.07599e-283
Subacute Remote	Up	Chpf2	9.22975e-110	0.384973	0.535	0.758	1.84595e-106
Subacute Remote	Up	Efemp1	4.78776e-299	0.383679	0.379	0.718	9.57553e-296
Subacute Remote	Up	Sult1a1	2.21533e-223	0.382933	0.412	0.676	4.43065e-220
Subacute Remote	Up	Dram1	0	0.382482	0.389	0.747	0
Subacute Remote	Up	Slc7a6	0	0.382411	0.31	0.639	0
Subacute Remote	Up	Ganab	6.44346e-177	0.380241	0.405	0.629	1.28869e-173
Subacute Remote	Up	Smoc2	0	0.379514	0.408	0.777	0
Subacute Remote	Up	Tlr12	0	0.3795	0.492	0.829	0
Subacute Remote	Up	Cwf19l2	9.08605e-173	0.378906	0.567	0.88	1.81721e-169
Subacute Remote	Up	Dok3	0	0.377742	0.424	0.856	0
Subacute Remote	Up	Gna15	0	0.377396	0.375	0.831	0
Subacute Remote	Up	F2r	0	0.376188	0.32	0.702	0
Subacute Remote	Up	Rbm3	5.24545e-259	0.375938	0.406	0.796	1.04909e-255
Subacute Remote	Up	Ccn2	9.01131e-110	0.375842	0.468	0.852	1.80226e-106
Subacute Remote	Up	Kpna3	0	0.374459	0.421	0.719	0
Subacute Remote	Up	Tnfsf13	3.10586e-236	0.37409	0.435	0.714	6.21173e-233
Subacute Remote	Up	Marveld1	7.5648e-134	0.374023	0.535	0.823	1.51296e-130
Subacute Remote	Up	Ppp1r9b	1.07589e-202	0.373277	0.489	0.778	2.15179e-199
Subacute Remote	Up	Cyth4	0	0.372598	0.354	0.792	0
Subacute Remote	Up	Mrvi1	0	0.37203	0.284	0.523	0
Subacute Remote	Up	AC111804.2	2.80346e-271	0.371631	0.421	0.692	5.60691e-268
Subacute Remote	Up	Ankrd12	1.43458e-146	0.371466	0.595	0.933	2.86916e-143
Subacute Remote	Up	Necap2	2.22786e-213	0.370419	0.432	0.705	4.45572e-210
Subacute Remote	Up	Ggcx	1.34722e-198	0.370379	0.464	0.768	2.69445e-195
Subacute Remote	Up	Rbm22	3.39451e-217	0.370151	0.446	0.711	6.78902e-214
Subacute Remote	Up	Fam172a	2.99001e-127	0.369793	0.538	0.785	5.98003e-124
Subacute Remote	Up	Birc5	1.63527e-275	0.369593	0.482	0.882	3.27054e-272
Subacute Remote	Up	Mvb12a	1.08035e-102	0.369342	0.566	0.825	2.1607e-99
Subacute Remote	Up	Nrgn	0	0.369183	0.494	0.852	0
Subacute Remote	Up	Coro1b	2.635e-228	0.36898	0.43	0.77	5.26999e-225
Subacute Remote	Up	Alox5	0	0.368028	0.464	0.798	0
Subacute Remote	Up	Adamts10	0	0.367911	0.375	0.823	0
Subacute Remote	Up	Cep290	7.89182e-230	0.367652	0.472	0.779	1.57836e-226
Subacute Remote	Up	Cxcl16	1.85697e-232	0.367241	0.464	0.784	3.71394e-229
Subacute Remote	Up	Bin1	5.09783e-239	0.366811	0.462	0.781	1.01957e-235
Subacute Remote	Up	Stt3a	1.74306e-232	0.366778	0.447	0.823	3.48612e-229
Subacute Remote	Up	C1qtnf1	3.85796e-192	0.366758	0.558	0.958	7.71592e-189
Subacute Remote	Up	Aph1b	9.65411e-88	0.365623	0.56	0.845	1.93082e-84
Subacute Remote	Up	Sh3rf3	3.67666e-171	0.365552	0.395	0.632	7.35331e-168
Subacute Remote	Up	Gbp2	9.44731e-236	0.365281	0.496	0.838	1.88946e-232
Subacute Remote	Up	Apbb1ip	0	0.365226	0.349	0.615	0
Subacute Remote	Up	Msn	2.6172e-84	0.363958	0.57	0.906	5.2344e-81
Subacute Remote	Up	Snx18	0	0.363839	0.417	0.793	0
Subacute Remote	Up	Pard3b	3.85616e-157	0.363666	0.502	0.759	7.71232e-154
Subacute Remote	Up	Rab32	0	0.363635	0.337	0.668	0
Subacute Remote	Up	Fstl1	1.52816e-26	0.363603	0.737	0.996	3.05631e-23
Subacute Remote	Up	Cfp	0	0.362627	0.312	0.645	0
Subacute Remote	Up	Emp3	2.19977e-56	0.362443	0.671	0.947	4.39954e-53
Subacute Remote	Up	Mcam	0	0.362191	0.365	0.806	0
Subacute Remote	Up	Siglec1	1.46464e-256	0.361411	0.56	0.972	2.92928e-253
Subacute Remote	Up	Ramp1	1.11732e-299	0.360944	0.413	0.704	2.23464e-296
Subacute Remote	Up	Clec3b	4.59698e-156	0.360495	0.487	0.74	9.19397e-153
Subacute Remote	Up	Tgfb1i1	1.21492e-258	0.360346	0.462	0.819	2.42983e-255
Subacute Remote	Up	LOC100910978.1	4.36064e-280	0.359433	0.467	0.821	8.72128e-277
Subacute Remote	Up	Adam15	4.23581e-135	0.358911	0.572	0.892	8.47162e-132
Subacute Remote	Up	Ptprcap	5.97618e-225	0.358527	0.504	0.787	1.19524e-221
Subacute Remote	Up	Pdgfa	1.12683e-70	0.358245	0.62	0.869	2.25366e-67
Subacute Remote	Up	Rhbdf1	7.37544e-278	0.35774	0.43	0.777	1.47509e-274
Subacute Remote	Up	Arhgef25	6.10365e-252	0.357301	0.426	0.746	1.22073e-248
Subacute Remote	Up	Pi16	1.76309e-90	0.357117	0.477	0.837	3.52618e-87
Subacute Remote	Up	Ywhaz	4.17366e-75	0.356515	0.578	0.816	8.34733e-72
Subacute Remote	Up	Bace2	1.23585e-190	0.356331	0.518	0.845	2.47171e-187
Subacute Remote	Up	Oasl2	3.17718e-142	0.356092	0.663	0.992	6.35436e-139
Subacute Remote	Up	Sox9	4.1372e-182	0.355404	0.465	0.714	8.2744e-179
Subacute Remote	Up	Fgl2	1.80008e-209	0.353503	0.516	0.873	3.60016e-206
Subacute Remote	Up	Myof	0	0.352802	0.382	0.856	0
Subacute Remote	Up	Nucb2	1.74507e-72	0.352533	0.611	0.853	3.49013e-69
Subacute Remote	Up	Osbpl5	6.47282e-272	0.352482	0.441	0.801	1.29456e-268
Subacute Remote	Up	Ngfr	7.86577e-100	0.351856	0.524	0.736	1.57315e-96
Subacute Remote	Up	Oas1a	3.0204e-74	0.349981	0.645	0.964	6.04081e-71
Subacute Remote	Up	AABR07060560.3	1.12878e-288	0.349434	0.485	0.772	2.25757e-285
Subacute Remote	Up	Erp29	5.21423e-138	0.349182	0.505	0.879	1.04285e-134
Subacute Remote	Up	Rgs10	9.51421e-184	0.349162	0.444	0.688	1.90284e-180
Subacute Remote	Up	Gprc5a	3.67908e-286	0.349044	0.441	0.785	7.35815e-283
Subacute Remote	Up	Cald1	6.70416e-98	0.348976	0.523	0.774	1.34083e-94
Subacute Remote	Up	Zfp951	1.47072e-187	0.348537	0.483	0.744	2.94144e-184
Subacute Remote	Up	Anxa2	2.23558e-24	0.348535	0.742	0.978	4.47116e-21
Subacute Remote	Up	Col12a1	0	0.348353	0.256	0.657	0
Subacute Remote	Up	Pigt	8.59614e-134	0.347694	0.502	0.771	1.71923e-130
Subacute Remote	Up	Os9	4.30368e-150	0.347023	0.521	0.816	8.60737e-147
Subacute Remote	Up	Zmat1	1.27406e-231	0.346787	0.512	0.819	2.54812e-228
Subacute Remote	Up	Axl	1.16927e-80	0.346775	0.6	0.939	2.33854e-77
Subacute Remote	Up	Slc35e4	1.39636e-164	0.346182	0.439	0.647	2.79272e-161
Subacute Remote	Up	Serpinb8	9.14944e-100	0.345727	0.486	0.691	1.82989e-96
Subacute Remote	Up	Xpnpep1	5.84305e-62	0.345362	0.626	0.883	1.16861e-58
Subacute Remote	Up	Fkbp11	1.92703e-207	0.345266	0.511	0.813	3.85407e-204
Subacute Remote	Up	Ano6	0	0.344607	0.345	0.718	0
Subacute Remote	Up	Serpinb1a	7.81347e-170	0.34382	0.527	0.815	1.56269e-166
Subacute Remote	Up	Rarres2	2.81596e-45	0.342174	0.591	0.808	5.63192e-42
Subacute Remote	Up	Prkcd	6.96427e-201	0.342148	0.493	0.782	1.39285e-197
Subacute Remote	Up	Rac2	5.05304e-211	0.341714	0.461	0.747	1.01061e-207
Subacute Remote	Up	Pdcd4	5.00083e-59	0.340739	0.618	0.837	1.00017e-55
Subacute Remote	Up	Slc39a13	1.46215e-175	0.340173	0.492	0.751	2.9243e-172
Subacute Remote	Up	Aebp1	2.88992e-15	0.340081	0.694	0.911	5.77985e-12
Subacute Remote	Up	Sod3	3.18057e-83	0.33947	0.546	0.834	6.36114e-80
Subacute Remote	Up	Mybpc2	1.73533e-189	0.339336	0.427	0.653	3.47065e-186
Subacute Remote	Up	RGD1311744	4.56088e-274	0.339122	0.392	0.64	9.12177e-271
Subacute Remote	Up	Mt2A	2.05878e-116	0.338545	0.619	0.968	4.11755e-113
Subacute Remote	Up	Asgr2	7.43147e-164	0.33713	0.501	0.803	1.48629e-160
Subacute Remote	Up	Il17b	9.24287e-45	0.337029	0.519	0.729	1.84857e-41
Subacute Remote	Up	LOC102555453.1	6.47105e-159	0.336834	0.459	0.79	1.29421e-155
Subacute Remote	Up	Adamtsl3	0	0.336139	0.255	0.643	0
Subacute Remote	Up	Naglu	1.18808e-216	0.336124	0.443	0.696	2.37615e-213
Subacute Remote	Up	Tinagl1	0	0.336072	0.294	0.614	0
Subacute Remote	Up	Yipf5	4.88065e-132	0.335498	0.566	0.792	9.76129e-129
Subacute Remote	Up	Nrxn1	1.09847e-238	0.334713	0.455	0.771	2.19693e-235
Subacute Remote	Up	Gucy1b1	6.79681e-251	0.334632	0.408	0.669	1.35936e-247
Subacute Remote	Up	Rab31	2.58307e-229	0.334539	0.511	0.867	5.16613e-226
Subacute Remote	Up	Cd37	4.24283e-125	0.333421	0.504	0.736	8.48566e-122
Subacute Remote	Up	Id3	3.69794e-48	0.333285	0.58	0.816	7.39588e-45
Subacute Remote	Up	Txndc5	2.62759e-94	0.333229	0.577	0.885	5.25519e-91
Subacute Remote	Up	Shtn1	9.93026e-82	0.332746	0.54	0.789	1.98605e-78
Subacute Remote	Up	Hcls1	0	0.332716	0.462	0.848	0
Subacute Remote	Up	Tkt	3.62772e-110	0.331623	0.515	0.732	7.25545e-107
Subacute Remote	Up	Kazald1	5.68165e-216	0.331363	0.463	0.759	1.13633e-212
Subacute Remote	Up	Lyl1	0	0.331128	0.353	0.64	0
Subacute Remote	Up	Mylk	4.48554e-164	0.330195	0.436	0.678	8.97108e-161
Subacute Remote	Up	Heyl	2.28344e-84	0.329383	0.57	0.818	4.56688e-81
Subacute Remote	Up	Ccdc18	1.10692e-216	0.329344	0.492	0.784	2.21385e-213
Subacute Remote	Up	Gnb1	6.95271e-207	0.329139	0.439	0.692	1.39054e-203
Subacute Remote	Up	Stat6	6.18099e-165	0.328843	0.515	0.823	1.2362e-161
Subacute Remote	Up	Tcn2	5.9734e-135	0.328521	0.51	0.765	1.19468e-131
Subacute Remote	Up	Naaa	3.37973e-265	0.328164	0.448	0.766	6.75946e-262
Subacute Remote	Up	Ptbp1	2.90581e-128	0.327792	0.51	0.787	5.81162e-125
Subacute Remote	Up	Klra2	1.85989e-212	0.327573	0.495	0.782	3.71979e-209
Subacute Remote	Up	Gpx8	6.48918e-237	0.326944	0.519	0.885	1.29784e-233
Subacute Remote	Up	Npdc1	4.70353e-155	0.326484	0.504	0.759	9.40706e-152
Subacute Remote	Up	Rab8b	4.56716e-235	0.325856	0.422	0.702	9.13433e-232
Subacute Remote	Up	Prpf40a	1.15318e-89	0.32559	0.618	0.89	2.30637e-86
Subacute Remote	Up	Pltp	2.98892e-41	0.325371	0.702	0.959	5.97783e-38
Subacute Remote	Up	C1qa	1.00603e-86	0.325068	0.673	0.987	2.01207e-83
Subacute Remote	Up	Prf1	7.39395e-287	0.324963	0.49	0.766	1.47879e-283
Subacute Remote	Up	Prelp	5.63017e-66	0.324877	0.608	0.928	1.12603e-62
Subacute Remote	Up	Pdgfrb	1.45922e-103	0.324177	0.562	0.886	2.91843e-100
Subacute Remote	Up	Ift20	1.25779e-119	0.323945	0.559	0.828	2.51558e-116
Subacute Remote	Up	Rnf19a	2.00637e-120	0.323195	0.493	0.695	4.01274e-117
Subacute Remote	Up	Camk4	1.24563e-304	0.322977	0.398	0.695	2.49125e-301
Subacute Remote	Up	Tlr7	3.46718e-251	0.322929	0.546	0.95	6.93436e-248
Subacute Remote	Up	Pou2f2	7.41915e-225	0.322812	0.555	0.91	1.48383e-221
Subacute Remote	Up	Il33	2.1131e-163	0.321779	0.473	0.702	4.2262e-160
Subacute Remote	Up	Cradd	2.67209e-133	0.321345	0.505	0.843	5.34419e-130
Subacute Remote	Up	Efemp2	1.68868e-219	0.320982	0.446	0.787	3.37736e-216
Subacute Remote	Up	Gucy1a1	3.75312e-265	0.320126	0.355	0.597	7.50624e-262
Subacute Remote	Up	Aida	2.45272e-80	0.318776	0.597	0.871	4.90544e-77
Subacute Remote	Up	Tgfbi	7.3473e-14	0.318699	0.658	0.95	1.46946e-10
Subacute Remote	Up	Scarf2	5.22489e-196	0.318616	0.533	0.916	1.04498e-192
Subacute Remote	Up	Ltbp3	1.15476e-128	0.318519	0.542	0.962	2.30951e-125
Subacute Remote	Up	Tbx1	1.22406e-156	0.318108	0.515	0.735	2.44812e-153
Subacute Remote	Up	Selenof	3.10087e-30	0.318	0.684	0.892	6.20174e-27
Subacute Remote	Up	S100a10	1.05455e-29	0.317752	0.713	0.982	2.1091e-26
Subacute Remote	Up	Rims2	2.19131e-151	0.317499	0.526	0.814	4.38262e-148
Subacute Remote	Up	St3gal4	3.97496e-148	0.317097	0.583	0.883	7.94992e-145
Subacute Remote	Up	Dusp6	5.31109e-171	0.316337	0.547	0.817	1.06222e-167
Subacute Remote	Up	Ythdc2	0	0.316073	0.487	0.805	0
Subacute Remote	Up	Olr1	7.08832e-46	0.316033	0.53	0.795	1.41766e-42
Subacute Remote	Up	Ifngr1	1.07811e-58	0.315791	0.608	0.869	2.15623e-55
Subacute Remote	Up	Ackr3	8.82217e-144	0.315377	0.447	0.84	1.76443e-140
Subacute Remote	Up	Map7d3	1.22398e-214	0.314381	0.461	0.712	2.44797e-211
Subacute Remote	Up	Mfap5	9.50719e-48	0.313827	0.625	0.989	1.90144e-44
Subacute Remote	Up	Mx1	1.24622e-65	0.31364	0.663	0.987	2.49245e-62
Subacute Remote	Up	Samd9	9.15308e-98	0.313619	0.615	0.977	1.83062e-94
Subacute Remote	Up	Nlgn2	1.26932e-50	0.313408	0.512	0.74	2.53863e-47
Subacute Remote	Up	Hps1	1.06367e-262	0.31219	0.453	0.787	2.12735e-259
Subacute Remote	Up	Shisa5	7.26699e-120	0.311891	0.633	0.961	1.4534e-116
Subacute Remote	Up	Tubb6	0	0.311781	0.391	0.779	0
Subacute Remote	Up	Fam20c	3.00179e-106	0.310931	0.545	0.767	6.00358e-103
Subacute Remote	Up	Pmepa1	1.26677e-30	0.310514	0.692	0.943	2.53354e-27
Subacute Remote	Up	Lpin1	0	0.31039	0.266	0.525	0
Subacute Remote	Up	Siva1	4.02628e-122	0.310081	0.524	0.751	8.05256e-119
Subacute Remote	Up	Eif4e2	4.17645e-201	0.309764	0.451	0.717	8.35289e-198
Subacute Remote	Up	Fbln2	3.89791e-121	0.309273	0.622	0.939	7.79582e-118
Subacute Remote	Up	Sec61a1	1.77615e-99	0.30903	0.592	0.877	3.55231e-96
Subacute Remote	Up	Ext2	4.06386e-240	0.308959	0.397	0.72	8.12772e-237
Subacute Remote	Up	Scap	1.85571e-97	0.307517	0.544	0.751	3.71142e-94
Subacute Remote	Up	Il1b	1.17224e-83	0.306568	0.505	0.753	2.34447e-80
Subacute Remote	Up	Bod1l1	1.22652e-200	0.305247	0.611	0.966	2.45304e-197
Subacute Remote	Up	Slc39a1	6.14594e-129	0.304555	0.538	0.79	1.22919e-125
Subacute Remote	Up	Tmem100	0	0.304184	0.37	0.882	0
Subacute Remote	Up	Chi3l1	0	0.30283	0.293	0.714	0
Subacute Remote	Up	Cma1	0	0.30269	0.441	0.78	0
Subacute Remote	Up	Lpal2	3.63823e-218	0.302183	0.352	0.56	7.27645e-215
Subacute Remote	Up	Slc2a6	6.07202e-209	0.302051	0.441	0.727	1.2144e-205
Subacute Remote	Up	Sfrp1	0	0.301877	0.299	0.558	0
Subacute Remote	Up	Baz1a	2.58304e-266	0.301107	0.436	0.765	5.16608e-263
Subacute Remote	Up	Csk	9.16998e-136	0.301059	0.497	0.725	1.834e-132
Subacute Remote	Up	Ccl3	1.14527e-264	0.300603	0.481	0.759	2.29055e-261
Subacute Remote	Up	Aspa	4.47263e-291	0.30007	0.371	0.588	8.94526e-288
Subacute Remote	Up	Il17re	7.63407e-84	0.299377	0.474	0.753	1.52681e-80
Subacute Remote	Up	Scpep1	1.17388e-13	0.299364	0.775	0.985	2.34775e-10
Subacute Remote	Up	Zdhhc23	1.08182e-187	0.299242	0.472	0.777	2.16364e-184
Subacute Remote	Up	Ifit2	1.19838e-136	0.29923	0.634	0.898	2.39677e-133
Subacute Remote	Up	Anxa4	5.82093e-91	0.298957	0.559	0.814	1.16419e-87
Subacute Remote	Up	Top1	7.30494e-156	0.296784	0.55	0.896	1.46099e-152
Subacute Remote	Up	Mdk	1.19263e-208	0.295588	0.468	0.762	2.38527e-205
Subacute Remote	Up	Arpc3	3.47129e-99	0.295513	0.577	0.826	6.94258e-96
Subacute Remote	Up	Elk3	1.47801e-113	0.294556	0.593	0.879	2.95601e-110
Subacute Remote	Up	LOC685067	0	0.294163	0.553	0.879	0
Subacute Remote	Up	Plod3	9.26679e-167	0.293981	0.488	0.737	1.85336e-163
Subacute Remote	Up	Hs2st1	2.82391e-157	0.29387	0.504	0.724	5.64781e-154
Subacute Remote	Up	Ap3s1	7.51626e-304	0.292379	0.453	0.806	1.50325e-300
Subacute Remote	Up	Rab3d	4.23411e-305	0.292233	0.42	0.741	8.46823e-302
Subacute Remote	Up	Spon1	4.96449e-225	0.292144	0.502	0.829	9.92898e-222
Subacute Remote	Up	Pea15	2.53272e-62	0.291422	0.589	0.81	5.06544e-59
Subacute Remote	Up	Dock8	0	0.289879	0.454	0.8	0
Subacute Remote	Up	Ece1	2.81031e-187	0.289385	0.378	0.598	5.62063e-184
Subacute Remote	Up	Elovl1	2.66928e-71	0.289281	0.599	0.826	5.33856e-68
Subacute Remote	Up	Aldh3a1	5.64056e-257	0.289208	0.389	0.618	1.12811e-253
Subacute Remote	Up	Gbp1	4.33148e-45	0.288771	0.64	0.954	8.66296e-42
Subacute Remote	Up	Npw	2.62689e-271	0.288026	0.35	0.605	5.25379e-268
Subacute Remote	Up	Sema3c	3.89436e-154	0.286891	0.502	0.772	7.78873e-151
Subacute Remote	Up	Zc3h13	3.0515e-153	0.286775	0.526	0.77	6.103e-150
Subacute Remote	Up	Gsta1	8.1255e-124	0.286742	0.567	0.852	1.6251e-120
Subacute Remote	Up	Lgmn	1.30549e-27	0.286686	0.661	0.878	2.61098e-24
Subacute Remote	Up	Irf7	1.90908e-44	0.286294	0.625	0.885	3.81815e-41
Subacute Remote	Up	Pcf11	6.10971e-104	0.28594	0.547	0.828	1.22194e-100
Subacute Remote	Up	Stk38l	3.85036e-288	0.285704	0.345	0.602	7.70072e-285
Subacute Remote	Up	Ddias	0	0.285465	0.552	0.815	0
Subacute Remote	Up	Galk1	4.56384e-258	0.284869	0.451	0.754	9.12768e-255
Subacute Remote	Up	Bnc2	3.5945e-167	0.283109	0.484	0.843	7.18899e-164
Subacute Remote	Up	Dusp2	3.23589e-186	0.282485	0.537	0.797	6.47179e-183
Subacute Remote	Up	Capg	3.39909e-105	0.282356	0.515	0.746	6.79817e-102
Subacute Remote	Up	Sh3bgrl3	5.26458e-38	0.282266	0.66	0.886	1.05292e-34
Subacute Remote	Up	Twf1	0	0.281939	0.354	0.749	0
Subacute Remote	Up	Nucb1	2.83699e-68	0.281748	0.505	0.786	5.67399e-65
Subacute Remote	Up	Xdh	5.32136e-21	0.281726	0.729	0.944	1.06427e-17
Subacute Remote	Up	MGC105649	2.7556e-222	0.279619	0.517	0.839	5.51119e-219
Subacute Remote	Up	Slfn2	6.11517e-154	0.279453	0.612	0.911	1.22303e-150
Subacute Remote	Up	Dchs1	1.24746e-232	0.27939	0.446	0.777	2.49493e-229
Subacute Remote	Up	Ramp3	1.42361e-285	0.279256	0.456	0.825	2.84723e-282
Subacute Remote	Up	Cd9	3.28638e-100	0.27898	0.499	0.815	6.57276e-97
Subacute Remote	Up	Tnfaip6	9.86717e-285	0.278492	0.409	0.664	1.97343e-281
Subacute Remote	Up	Col18a1	1.63663e-132	0.278414	0.561	0.878	3.27326e-129
Subacute Remote	Up	Pias1	6.58856e-147	0.278205	0.505	0.804	1.31771e-143
Subacute Remote	Up	S100a4	6.87442e-24	0.278044	0.704	0.934	1.37488e-20
Subacute Remote	Up	Cacnb3	6.75222e-279	0.277165	0.484	0.845	1.35044e-275
Subacute Remote	Up	Smim14	8.07667e-222	0.276836	0.375	0.582	1.61533e-218
Subacute Remote	Up	Grk6	3.75942e-306	0.276799	0.395	0.723	7.51884e-303
Subacute Remote	Up	Adss	8.8686e-211	0.276222	0.494	0.778	1.77372e-207
Subacute Remote	Up	Flna	2.80762e-68	0.275701	0.561	0.917	5.61523e-65
Subacute Remote	Up	Thbd	5.22047e-143	0.275483	0.612	0.965	1.04409e-139
Subacute Remote	Up	Fst	0	0.275064	0.319	0.632	0
Subacute Remote	Up	Cnpy4	7.21453e-139	0.274736	0.531	0.788	1.44291e-135
Subacute Remote	Up	Mmp14	3.89745e-28	0.273924	0.603	0.828	7.79489e-25
Subacute Remote	Up	Fat1	4.86767e-110	0.273138	0.504	0.708	9.73535e-107
Subacute Remote	Up	Mcub	1.69765e-225	0.272061	0.447	0.751	3.3953e-222
Subacute Remote	Up	Sbk2	0	0.27202	0.475	0.82	0
Subacute Remote	Up	RGD1310951	4.12261e-179	0.271579	0.491	0.76	8.24522e-176
Subacute Remote	Up	AABR07017902.1	3.69748e-297	0.270371	0.488	0.714	7.39496e-294
Subacute Remote	Up	Fkbp7	3.31099e-130	0.270094	0.507	0.769	6.62198e-127
Subacute Remote	Up	Pald1	8.98896e-157	0.269809	0.475	0.688	1.79779e-153
Subacute Remote	Up	Plxnb2	1.38271e-61	0.26949	0.674	0.946	2.76541e-58
Subacute Remote	Up	Tmem43	0	0.268867	0.453	0.834	0
Subacute Remote	Up	LOC100360117	1.23324e-74	0.267904	0.489	0.79	2.46649e-71
Subacute Remote	Up	Kidins220	4.13881e-189	0.267721	0.471	0.756	8.27761e-186
Subacute Remote	Up	Mical1	1.38171e-185	0.267705	0.48	0.753	2.76341e-182
Subacute Remote	Up	Emilin1	4.07231e-86	0.266712	0.552	0.779	8.14463e-83
Subacute Remote	Up	Ccdc85a	2.97138e-283	0.266527	0.282	0.55	5.94276e-280
Subacute Remote	Up	Kcnj8	8.80814e-112	0.26634	0.496	0.72	1.76163e-108
Subacute Remote	Up	Myoz1	4.42467e-168	0.266324	0.451	0.68	8.84934e-165
Subacute Remote	Up	Golgb1	4.8205e-178	0.266205	0.496	0.784	9.64099e-175
Subacute Remote	Up	Lxn	1.77386e-295	0.265936	0.466	0.806	3.54772e-292
Subacute Remote	Up	Ror1	4.44586e-240	0.264649	0.485	0.802	8.89171e-237
Subacute Remote	Up	Rab8a	1.1163e-219	0.26377	0.446	0.753	2.2326e-216
Subacute Remote	Up	Cntfr	8.90719e-130	0.263358	0.418	0.652	1.78144e-126
Subacute Remote	Up	Frzb	8.43392e-306	0.261921	0.339	0.563	1.68678e-302
Subacute Remote	Up	Jaml	1.90361e-280	0.261637	0.519	0.859	3.80722e-277
Subacute Remote	Up	Rad18	1.56001e-251	0.261407	0.467	0.729	3.12003e-248
Subacute Remote	Up	Thoc2	2.39272e-211	0.259202	0.562	0.945	4.78544e-208
Subacute Remote	Up	Pdgfra	8.43025e-215	0.258879	0.514	0.914	1.68605e-211
Subacute Remote	Up	Cxcr4	1.4027e-171	0.258489	0.487	0.735	2.8054e-168
Subacute Remote	Up	Thbs3	0	0.257768	0.36	0.888	0
Subacute Remote	Up	Vkorc1	4.38644e-38	0.257421	0.664	0.891	8.77288e-35
Subacute Remote	Up	Atad2	1.98668e-190	0.257198	0.431	0.686	3.97336e-187
Subacute Remote	Up	Slc39a7	4.91417e-106	0.256751	0.547	0.82	9.82833e-103
Subacute Remote	Up	Pcdhb9	3.53955e-189	0.255379	0.489	0.71	7.07911e-186
Subacute Remote	Up	Csf2ra	5.63749e-146	0.254744	0.535	0.786	1.1275e-142
Subacute Remote	Up	Fzd1	3.3096e-194	0.254582	0.391	0.598	6.61919e-191
Subacute Remote	Up	Vwf	3.49565e-52	0.253736	0.622	0.829	6.99129e-49
Subacute Remote	Up	Gzmbl2	0	0.253732	0.549	0.899	0
Subacute Remote	Up	Coro1c	1.16814e-262	0.253582	0.423	0.751	2.33627e-259
Subacute Remote	Up	Actn4	9.8627e-17	0.252942	0.757	0.963	1.97254e-13
Subacute Remote	Up	Mgst1	4.97653e-64	0.252918	0.587	0.789	9.95306e-61
Subacute Remote	Up	Rsf1	2.62901e-154	0.251734	0.52	0.814	5.25803e-151
Subacute Remote	Up	Fabp5	5.19965e-46	0.250224	0.64	0.908	1.03993e-42
Chronic Remote	Up	AABR07025263.1	7.1593e-179	-0.251919	0.396	0.633	1.43186e-175
Chronic Remote	Up	AC111831.1	2.65821e-257	-0.253902	0.414	0.668	5.31642e-254
Chronic Remote	Up	Gapt	2.15663e-172	-0.26222	0.546	0.76	4.31326e-169
Chronic Remote	Up	Ldb2	6.66409e-292	-0.273384	0.431	0.724	1.33282e-288
Chronic Remote	Up	Pwwp3b	2.98602e-296	-0.275114	0.535	0.879	5.97205e-293
Chronic Remote	Up	LOC100361655	3.48341e-265	-0.278688	0.538	0.786	6.96682e-262
Chronic Remote	Up	Lsamp	0	-0.279804	0.486	0.882	0
Chronic Remote	Up	Rcn1	0	-0.280595	0.532	0.867	0
Chronic Remote	Up	AABR07039234.1	3.21885e-280	-0.282833	0.487	0.717	6.43771e-277
Chronic Remote	Up	Zfhx2	0	-0.29076	0.469	0.763	0
Chronic Remote	Up	Kdm6b	0	-0.29249	0.464	0.774	0
Chronic Remote	Up	Mill1	2.09735e-203	-0.302666	0.461	0.664	4.19469e-200
Chronic Remote	Up	L1cam	0	-0.318409	0.359	0.642	0
Chronic Remote	Up	Mefv	2.22168e-243	-0.318997	0.509	0.766	4.44336e-240
Chronic Remote	Up	RGD1565166	1.26406e-183	-0.335352	0.544	0.834	2.52812e-180
Chronic Remote	Up	Elf4	0	-0.336719	0.486	0.805	0
Chronic Remote	Up	Camkk2	2.30593e-154	-0.351321	0.548	0.778	4.61186e-151
Chronic Remote	Up	Nol11	2.04427e-251	-0.36283	0.339	0.557	4.08854e-248
Chronic Remote	Up	Spdya	1.69537e-239	-0.376707	0.53	0.803	3.39074e-236
Chronic Remote	Up	Tsc1	5.73693e-199	-0.386737	0.537	0.745	1.14739e-195
Chronic Remote	Up	LOC688553	8.51538e-257	-0.392262	0.33	0.541	1.70308e-253
Chronic Remote	Up	LOC103694857	1.95992e-297	-0.395928	0.317	0.578	3.91984e-294
Chronic Remote	Up	Stx17	6.27013e-197	-0.403718	0.495	0.731	1.25403e-193
Chronic Remote	Up	Acpp	4.09139e-259	-0.40909	0.488	0.784	8.18279e-256
Chronic Remote	Up	Opn4	3.45003e-265	-0.412614	0.341	0.582	6.90007e-262
Chronic Remote	Up	Slc24a1	7.26153e-141	-0.413894	0.513	0.753	1.45231e-137
Chronic Remote	Up	Atp6v1g2	3.18278e-265	-0.422854	0.387	0.598	6.36556e-262
Chronic Remote	Up	C1qtnf4	8.97263e-290	-0.430738	0.286	0.527	1.79453e-286
Chronic Remote	Up	Tbx3	0	-0.437193	0.563	0.901	0
Chronic Remote	Up	Gpt2	3.46957e-221	-0.445827	0.353	0.594	6.93913e-218
Chronic Remote	Up	Tshz2	4.1228e-195	-0.44987	0.558	0.821	8.24561e-192
Chronic Remote	Up	Igsf9	1.99216e-219	-0.463434	0.49	0.791	3.98432e-216
Chronic Remote	Up	Esm1	0	-0.464184	0.284	0.555	0
Chronic Remote	Up	Zfp26	0	-0.468097	0.491	0.858	0
Chronic Remote	Up	Fjx1	4.34722e-271	-0.46943	0.384	0.695	8.69444e-268
Chronic Remote	Up	Ttll5	0	-0.490219	0.534	0.828	0
Chronic Remote	Up	Sncg	9.62278e-285	-0.498573	0.405	0.684	1.92456e-281
Chronic Remote	Up	Siglec10	0	-0.502022	0.435	0.719	0
Chronic Remote	Up	Rergl	0	-0.503242	0.473	0.774	0
Chronic Remote	Up	Mcpt1l4	4.14883e-262	-0.536203	0.432	0.722	8.29766e-259
Chronic Remote	Up	AABR07060872.1	0	-0.536413	0.312	0.759	0
Chronic Remote	Up	AC109737.1	2.20567e-173	-0.552146	0.479	0.717	4.41134e-170
Chronic Remote	Up	Atp10d	5.71849e-279	-0.578801	0.416	0.707	1.1437e-275
Chronic Remote	Up	Mlxip	1.86087e-278	-0.617838	0.51	0.75	3.72174e-275
Chronic Remote	Up	Folr1	5.64531e-192	-0.762419	0.554	0.873	1.12906e-188
Chronic Remote	Up	Hemgn	8.89306e-152	-0.799018	0.554	0.807	1.77861e-148
Chronic Remote	Up	Snorc	1.27674e-208	-0.809435	0.257	0.462	2.55348e-205
Chronic Remote	Up	AABR07068341.1	5.7094e-175	-0.825211	0.459	0.717	1.14188e-171
Chronic Remote	Up	Foxred1	5.92379e-245	-0.827857	0.463	0.748	1.18476e-241
Chronic Remote	Up	LOC299282	2.60219e-76	-0.859055	0.498	0.725	5.20439e-73
Chronic Remote	Up	Mybph	0	-0.947324	0.481	0.803	0
Chronic Remote	Up	Mttp	2.19989e-292	-0.972646	0.436	0.678	4.39977e-289
Chronic Remote	Up	Map10	7.50825e-284	-1.0432	0.48	0.73	1.50165e-280
Chronic Remote	Up	Fmnl2	1.14849e-302	-1.07285	0.505	0.827	2.29699e-299
Chronic Remote	Up	Plekhh2	0	-1.21068	0.32	0.604	0
Chronic Remote	Up	Chad	4.41578e-131	-1.26779	0.422	0.63	8.83156e-128
Chronic Remote	Up	LOC103691744	3.54097e-230	-1.31175	0.237	0.44	7.08195e-227
Chronic Remote	Up	Ccl11	0	-1.67235	0.251	0.522	0
Chronic Remote	Up	AABR07050423.1	1.67289e-265	-2.08736	0.176	0.415	3.34579e-262
Chronic Remote	Up	AABR07001054.1	1.26989e-217	-2.56809	0.112	0.329	2.53979e-214
