# Supplementary material for: Regional and cell specific bioactivity of injectable extracellular matrix biomaterials in myocardial infarction
Source: Nat Commun. 2025 Nov 24;16:10387. doi: 10.1038/s41467-025-65351-5 (PMC12644877; doi:10.1038/s41467-025-65351-5)
Supplement: Supplementary file 20 — Supplementary Data 18 [file 41467_2025_65351_MOESM20_ESM.xlsx]

## Sheet: ICSubacutevsChronicMatrix
Supplementary Data 18. Cell-Specific Differentially Expressed Genes in the Subacute (Up) or Chronic (Down) with ECM Hydrogel Administration
Subsetted Cell Type	Direction	Gene	p_val	avg_log2FC	pct.1	pct.2	p_val_adj
Macrophages	Up	Slc26a10	1.14e-13	0.957413	0.172	0.956	2.28e-10
Macrophages	Up	Slc7a8	3.42e-12	0.861458	0.201	0.978	6.84e-09
Macrophages	Up	Scarb1	7.75e-11	0.781821	0.235	1	1.55e-07
Macrophages	Up	Mylk3	3.11e-16	0.733294	0.162	0.978	6.22e-13
Macrophages	Up	Flrt2	3.52e-08	0.73139	0.225	0.933	7.03e-05
Macrophages	Up	Acsl1	1.96e-05	0.678079	0.206	0.844	0.039133
Macrophages	Up	Slc7a11	7.42e-20	0.677272	0.015	0.467	1.48e-16
Macrophages	Up	Itga4	6.36e-11	0.666104	0.24	1	1.27e-07
Macrophages	Up	Lrrc2	2.6e-14	0.658462	0.132	0.911	5.2e-11
Macrophages	Up	Mpc1	1.23e-14	0.654085	0.162	0.956	2.46e-11
Macrophages	Up	Cemip	6.51e-07	0.641859	0.054	0.711	0.00130255
Macrophages	Up	Lhfpl2	2.31e-07	0.641773	0.275	0.978	0.000462456
Macrophages	Up	Tnni3k	2.78e-10	0.635053	0.216	0.956	5.56e-07
Macrophages	Up	Srgap3	2.71e-07	0.614504	0.172	0.844	0.000542303
Macrophages	Up	Pik3ap1	4.95e-06	0.609391	0.304	0.978	0.00990124
Macrophages	Up	Tgfb3	6.15e-16	0.597981	0.118	0.911	1.23e-12
Macrophages	Up	Kcnd3	9.55e-13	0.59531	0.098	0.844	1.91e-09
Macrophages	Up	LOC690097	9.44e-08	0.579044	0.255	0.956	0.000188796
Macrophages	Up	Gm2a	1.09e-14	0.577881	0.113	0.889	2.18e-11
Macrophages	Up	Podxl	6.99e-07	0.573312	0.201	0.867	0.00139809
Macrophages	Up	Atp1b1	4.22e-10	0.560232	0.245	1	8.44e-07
Macrophages	Up	Serpine1	6.94e-19	0.558501	0.078	0.889	1.39e-15
Macrophages	Up	Ntrk3	1.62e-16	0.556705	0.113	0.911	3.24e-13
Macrophages	Up	S100a6	1.19e-20	0.543174	0.142	1	2.37e-17
Macrophages	Up	Kcnn4	1.75e-12	0.541069	0.186	0.956	3.5e-09
Macrophages	Up	Slc1a7	3.28e-08	0.529144	0.078	0.733	6.55e-05
Macrophages	Up	Ccn2	2.14e-14	0.526776	0.196	1	4.28e-11
Macrophages	Up	Pax5	1.89e-10	0.526772	0.039	0.511	3.78e-07
Macrophages	Up	Atp6v0c	1.07e-05	0.522505	0.245	0.889	0.0213329
Macrophages	Up	Macrod1	1.6e-14	0.515223	0.132	0.911	3.19e-11
Macrophages	Up	AABR07031193.1	1.26e-30	0.508592	0.074	0.956	2.52e-27
Macrophages	Up	Ckm	8.12e-15	0.507207	0.162	0.956	1.62e-11
Macrophages	Up	Atp5mc1	6.63e-20	0.48984	0.132	0.978	1.33e-16
Macrophages	Up	Ndufa5	3.27e-09	0.485814	0.123	0.822	6.55e-06
Macrophages	Up	Fabp3	3.64e-09	0.473958	0.162	0.867	7.28e-06
Macrophages	Up	Casq2	5.84e-15	0.471004	0.162	0.956	1.17e-11
Macrophages	Up	Pygm	3.22e-08	0.467286	0.078	0.733	6.44e-05
Macrophages	Up	Cux2	5.21e-27	0.465984	0.083	0.956	1.04e-23
Macrophages	Up	Parm1	9.15e-13	0.463975	0.098	0.844	1.83e-09
Macrophages	Up	Trim63	6.13e-11	0.461783	0.137	0.867	1.23e-07
Macrophages	Up	P2rx7	2.73e-10	0.459113	0.088	0.8	5.46e-07
Macrophages	Up	Cd68	1.47e-37	0.455301	0.054	1	2.95e-34
Macrophages	Up	Atp5f1e	2.97e-19	0.441177	0.108	0.933	5.94e-16
Macrophages	Up	Atp6v0d2	6.07e-34	0.440607	0.069	1	1.21e-30
Macrophages	Up	Slc25a20	6.63e-20	0.438958	0.132	0.978	1.33e-16
Macrophages	Up	Piezo2	5.5e-06	0.436631	0.093	0.733	0.0109977
Macrophages	Up	Tm4sf1	8.04e-23	0.424049	0.098	0.956	1.61e-19
Macrophages	Up	Cst3	2.6e-09	0.421244	0.162	0.867	5.19e-06
Macrophages	Up	Ddit3	4.86e-19	0.418594	0.093	0.911	9.72e-16
Macrophages	Up	Sh3tc2	1.68e-05	0.412319	0.098	0.378	0.0336402
Macrophages	Up	LOC103694210	7.91e-13	0.411439	0.059	0.733	1.58e-09
Macrophages	Up	Ccdc88b	4.23e-08	0.410486	0.083	0.711	8.46e-05
Macrophages	Up	Actn2	1.51e-05	0.406461	0.167	0.8	0.0302125
Macrophages	Up	Col8a2	1.1e-07	0.399918	0.044	0.689	0.00022065
Macrophages	Up	Dok3	2.59e-08	0.395107	0.25	0.956	5.19e-05
Macrophages	Up	Ednra	3.08e-08	0.393097	0.137	0.822	6.16e-05
Macrophages	Up	Lims2	4.38e-11	0.387467	0.206	0.956	8.76e-08
Macrophages	Up	Hvcn1	6.82e-13	0.387421	0.201	0.978	1.36e-09
Macrophages	Up	Atp1a3	1.47e-14	0.387341	0.029	0.467	2.95e-11
Macrophages	Up	Hspb7	2.69e-25	0.386984	0.083	0.956	5.38e-22
Macrophages	Up	Slc4a3	7.43e-18	0.383392	0.118	0.933	1.49e-14
Macrophages	Up	Prodh1	4.3e-08	0.378181	0.069	0.733	8.6e-05
Macrophages	Up	Speg	8.67e-10	0.37657	0.108	0.8	1.73e-06
Macrophages	Up	Vwf	3.58e-09	0.374433	0.162	0.867	7.16e-06
Macrophages	Up	Ccn5	9.63e-32	0.372863	0.078	1	1.93e-28
Macrophages	Up	Crispld2	1.79e-13	0.37032	0.127	0.889	3.58e-10
Macrophages	Up	Ca4	1.92e-18	0.367663	0.108	0.911	3.85e-15
Macrophages	Up	Eef1a2	4.7e-30	0.362624	0.059	0.956	9.4e-27
Macrophages	Up	AABR07049085.1	3.06e-20	0.35745	0.147	1	6.12e-17
Macrophages	Up	Enpp3	2.51e-10	0.356564	0.069	0.778	5.01e-07
Macrophages	Up	Igfbp3	1.08e-29	0.356386	0.088	1	2.16e-26
Macrophages	Up	Pcsk5	4.38e-15	0.356275	0.162	0.956	8.76e-12
Macrophages	Up	Galnt16	1.17e-15	0.352313	0.137	0.933	2.34e-12
Macrophages	Up	Treml4	2.89e-13	0.346333	0.059	0.711	5.78e-10
Macrophages	Up	Cp	2.57e-10	0.344509	0.23	0.978	5.14e-07
Macrophages	Up	LOC100364435	4.17e-09	0.344041	0.221	0.933	8.34e-06
Macrophages	Up	Grk3	7.06e-07	0.341848	0.181	0.844	0.00141255
Macrophages	Up	Islr	8e-33	0.339531	0.074	1	1.6e-29
Macrophages	Up	Cytip	4.08e-11	0.335992	0.147	0.867	8.17e-08
Macrophages	Up	Erbb4	1.74e-09	0.335339	0.059	0.756	3.48e-06
Macrophages	Up	Homer1	2.47e-16	0.334705	0.132	0.933	4.94e-13
Macrophages	Up	LOC100911932	4.97e-28	0.331528	0.049	0.911	9.94e-25
Macrophages	Up	Sgca	5.11e-22	0.330733	0.088	0.933	1.02e-18
Macrophages	Up	Spink8	7.99e-22	0.327298	0.059	0.889	1.6e-18
Macrophages	Up	Cobl	7.15e-09	0.32473	0.049	0.711	1.43e-05
Macrophages	Up	Ddah1	3.27e-11	0.32037	0.078	0.8	6.55e-08
Macrophages	Up	Jag2	2.41e-10	0.313893	0.069	0.778	4.82e-07
Macrophages	Up	Hk3	6.35e-21	0.313729	0.118	0.911	1.27e-17
Macrophages	Up	Nox4	2.35e-08	0.313676	0.157	0.844	4.7e-05
Macrophages	Up	Gask1b	9.16e-08	0.312776	0.26	0.956	0.000183243
Macrophages	Up	Des	4.8e-11	0.310647	0.24	1	9.6e-08
Macrophages	Up	Tmem163	4.67e-09	0.309625	0.029	0.444	9.35e-06
Macrophages	Up	Slc12a7	3.19e-07	0.309555	0.26	0.933	0.00063846
Macrophages	Up	Kcnq1	1.72e-10	0.308209	0.127	0.844	3.43e-07
Macrophages	Up	Gxylt2	2.06e-06	0.304549	0.216	0.867	0.0041234
Macrophages	Up	Dsp	1.72e-05	0.298558	0.108	0.378	0.0344376
Macrophages	Up	Cd63	1.42e-17	0.296323	0.137	0.956	2.84e-14
Macrophages	Up	Arhgap44	1.32e-09	0.294679	0.069	0.756	2.65e-06
Macrophages	Up	Acyp2	2.61e-07	0.293892	0.113	0.778	0.000521225
Macrophages	Up	Ctsd	1.73e-10	0.29347	0.25	1	3.46e-07
Macrophages	Up	Cadps	1.25e-11	0.29233	0.054	0.778	2.5e-08
Macrophages	Up	Tmem82	3.79e-24	0.291033	0.064	0.889	7.58e-21
Macrophages	Up	Npr3	6.82e-06	0.284323	0.049	0.689	0.0136335
Macrophages	Up	Wt1	1.63e-18	0.284318	0.098	0.911	3.27e-15
Macrophages	Up	Ckmt2	2.31e-17	0.283715	0.172	1	4.62e-14
Macrophages	Up	Plaur	5.8e-12	0.283432	0.235	1	1.16e-08
Macrophages	Up	Lilrb2	8.12e-20	0.280653	0.152	1	1.62e-16
Macrophages	Up	Spp1	2.14e-15	0.275768	0.093	0.867	4.28e-12
Macrophages	Up	Aldh1a2	2.85e-34	0.269694	0.049	0.956	5.7e-31
Macrophages	Up	Sntg2	1.08e-05	0.269127	0.044	0.644	0.0215896
Macrophages	Up	Ndst3	1.57e-05	0.26866	0.039	0.6	0.0313566
Macrophages	Up	AABR07001068.1	7.04e-11	0.267926	0.054	0.756	1.41e-07
Macrophages	Up	Dcdc5	5.78e-26	0.263724	0.039	0.867	1.16e-22
Macrophages	Up	Wnk2	1.65e-24	0.261234	0.088	0.956	3.29e-21
Macrophages	Up	Fsd2	4.78e-27	0.260755	0.103	1	9.55e-24
Macrophages	Up	Vash2	1.17e-20	0.260218	0.044	0.844	2.34e-17
Macrophages	Up	Atf3	1.18e-17	0.260177	0.025	0.556	2.36e-14
Macrophages	Up	Cox6a2	4.69e-06	0.256863	0.225	0.867	0.00938678
Macrophages	Up	Cthrc1	3.33e-40	0.252407	0.044	1	6.66e-37
Macrophages	Down	Corin	3.27e-14	-0.251767	0.069	0.822	6.54e-11
Macrophages	Down	Emb	3.79e-12	-0.254441	0.069	0.733	7.58e-09
Macrophages	Down	Fcgr2a	1.48e-20	-0.25494	0.127	0.956	2.95e-17
Macrophages	Down	Nav3	1.15e-06	-0.263546	0.343	1	0.00229672
Macrophages	Down	Fgr	2.33e-15	-0.264582	0.152	0.933	4.66e-12
Macrophages	Down	C1qc	1.27e-11	-0.268043	0.23	0.978	2.55e-08
Macrophages	Down	Wipf3	4.29e-15	-0.27625	0.157	0.933	8.58e-12
Macrophages	Down	Hopx	5.28e-07	-0.276647	0.015	0.378	0.00105512
Macrophages	Down	Diaph3	1.28e-10	-0.280195	0.059	0.756	2.55e-07
Macrophages	Down	Asgr2	1.03e-09	-0.282885	0.211	0.911	2.06e-06
Macrophages	Down	Msr1	6.06e-16	-0.283852	0.172	0.978	1.21e-12
Macrophages	Down	Itgb4	2.11e-13	-0.285427	0.029	0.756	4.21e-10
Macrophages	Down	LOC103693323	3.77e-10	-0.287017	0.015	0.289	7.54e-07
Macrophages	Down	Ccl6	1.62e-22	-0.287266	0.088	0.933	3.25e-19
Macrophages	Down	Eml6	9.56e-16	-0.291399	0.127	0.911	1.91e-12
Macrophages	Down	AABR07044049.1	2.25e-11	-0.29167	0.181	0.911	4.49e-08
Macrophages	Down	Chi3l1	1.15e-25	-0.29344	0.01	0.778	2.3e-22
Macrophages	Down	AABR07057997.1	3.34e-37	-0.296036	0.025	0.889	6.67e-34
Macrophages	Down	Clu	3.5e-09	-0.31175	0.088	0.778	7e-06
Macrophages	Down	Lrg1	2.36e-12	-0.314324	0.02	0.667	4.71e-09
Macrophages	Down	Kdr	4.81e-10	-0.324275	0.162	0.867	9.63e-07
Macrophages	Down	Mcm6	6.52e-08	-0.336442	0.02	0.289	0.000130352
Macrophages	Down	LOC102549869	8.34e-09	-0.33929	0.015	0.622	1.67e-05
Macrophages	Down	AABR07017902.1	5.26e-07	-0.340762	0.01	0.311	0.00105178
Macrophages	Down	Mcf2l	8.94e-08	-0.345779	0.211	0.867	0.000178749
Macrophages	Down	Hivep3	5.79e-11	-0.356171	0.083	0.8	1.16e-07
Macrophages	Down	Prkcz	1.96e-10	-0.363552	0.054	0.733	3.92e-07
Macrophages	Down	Pcdha13	4.31e-13	-0.408387	0.176	0.933	8.62e-10
Macrophages	Down	Mki67	1.62e-13	-0.415246	0.054	0.667	3.25e-10
Macrophages	Down	Mctp2	1.56e-07	-0.435167	0.23	0.889	0.00031287
Macrophages	Down	Smad6	3.78e-08	-0.438928	0.172	0.844	7.55e-05
Macrophages	Down	Nudt4	1.43e-17	-0.44557	0.113	0.911	2.86e-14
Macrophages	Down	Slc12a2	1.89e-11	-0.449603	0.167	0.889	3.78e-08
Macrophages	Down	AABR07040864.1	1.7e-05	-0.45458	0.088	0.711	0.0339612
Macrophages	Down	Hs6st2	1.67e-26	-0.472908	0.049	0.911	3.35e-23
Macrophages	Down	Adgrg6	1.99e-07	-0.474791	0.309	0.978	0.000397422
Macrophages	Down	B2m	1.29e-05	-0.489159	0.377	1	0.0257897
Macrophages	Down	Optn	8.25e-16	-0.492257	0.191	1	1.65e-12
Macrophages	Down	Adamts15	6.62e-23	-0.503597	0.132	1	1.32e-19
Macrophages	Down	Lpcat2	1.31e-05	-0.512813	0.358	0.978	0.0262908
Macrophages	Down	Dagla	3.51e-09	-0.515545	0.132	0.822	7.02e-06
Macrophages	Down	Ptafr	2.5e-09	-0.537264	0.284	1	5e-06
Macrophages	Down	AABR07003235.1	2e-25	-0.537834	0.015	0.711	3.99e-22
Macrophages	Down	Entpd1	1.23e-05	-0.56273	0.275	0.867	0.0245991
Macrophages	Down	Lyz2	3.11e-08	-0.56389	0.289	1	6.22e-05
Macrophages	Down	Ifit1bl	2.6e-23	-0.567038	0.02	0.844	5.19e-20
Macrophages	Down	Aldoa	2.65e-14	-0.575746	0.206	0.978	5.31e-11
Macrophages	Down	Slc43a2	1.25e-06	-0.584089	0.358	1	0.00250066
Macrophages	Down	Apobec1	1.1e-07	-0.584197	0.328	1	0.000220744
Macrophages	Down	Alox5	1.54e-10	-0.64188	0.211	0.911	3.08e-07
Macrophages	Down	Cd44	3.16e-10	-0.658875	0.289	1	6.32e-07
Macrophages	Down	Kif4a	1.18e-27	-0.683428	0.025	0.667	2.37e-24
Macrophages	Down	Fth1	2.98e-09	-0.848962	0.255	0.956	5.95e-06
Macrophages	Down	Nlrp3	8.32e-11	-0.946304	0.275	1	1.66e-07
Macrophages	Down	Nrg1	1.49e-11	-1.1887	0.098	0.822	2.98e-08
Macrophages	Down	S100a9	6.79e-34	-2.79926	0.01	0.844	1.36e-30
Endothelial Cells	Up	Col1a1	4.75e-10	0.655223	0.444	1	9.49e-07
Endothelial Cells	Up	Slco2a1	1.29e-52	0.562872	0.081	0.577	2.57e-49
Endothelial Cells	Up	Myl4	1.59e-165	0.546784	0.115	1	3.18e-162
Endothelial Cells	Up	LOC100134871	3.12e-142	0.544073	0.128	0.98	6.25e-139
Endothelial Cells	Up	Postn	1.61e-75	0.440127	0.24	0.998	3.23e-72
Endothelial Cells	Up	Nppa	1.14e-54	0.421182	0.29	0.991	2.28e-51
Endothelial Cells	Up	Scarb1	6.77e-36	0.412075	0.222	0.858	1.35e-32
Endothelial Cells	Up	AABR07049085.1	3.95e-30	0.397848	0.262	0.871	7.91e-27
Endothelial Cells	Up	Myl7	1.08e-198	0.372222	0.082	1	2.16e-195
Endothelial Cells	Up	Bgn	4.81e-81	0.372193	0.235	1	9.63e-78
Endothelial Cells	Up	Fam160a1	6.01e-09	0.359558	0.282	0.777	1.2e-05
Endothelial Cells	Up	Mfap5	7.87e-109	0.342703	0.147	0.948	1.57e-105
Endothelial Cells	Up	Nav2	2.92e-29	0.333706	0.303	0.91	5.84e-26
Endothelial Cells	Up	Ftl1	1.25e-81	0.331828	0.172	0.925	2.5e-78
Endothelial Cells	Up	Col18a1	3.02e-118	0.328837	0.141	0.956	6.04e-115
Endothelial Cells	Up	Apoe	1.18e-32	0.32695	0.18	0.805	2.35e-29
Endothelial Cells	Up	Lum	1.46e-85	0.321505	0.153	0.914	2.91e-82
Endothelial Cells	Up	Fn1	4.12e-77	0.30527	0.237	0.986	8.23e-74
Endothelial Cells	Up	Lyz2	2.08e-130	0.290827	0.053	0.863	4.16e-127
Endothelial Cells	Up	Ptn	3.61e-67	0.286977	0.136	0.855	7.21e-64
Endothelial Cells	Up	Piezo2	1.36e-149	0.284822	0.123	0.984	2.72e-146
Endothelial Cells	Up	Clu	2.18e-30	0.273734	0.171	0.789	4.36e-27
Endothelial Cells	Up	Plaur	4.77e-64	0.269408	0.118	0.832	9.54e-61
Endothelial Cells	Up	Acta1	2.56e-135	0.26908	0.107	0.945	5.12e-132
Endothelial Cells	Up	Ifitm10	1.8e-13	0.264832	0.094	0.601	3.59e-10
Endothelial Cells	Down	Igfbp3	1.13e-91	0.257482	0.066	0.81	2.27e-88
Endothelial Cells	Down	Enox1	3.97e-55	-0.251538	0.033	0.642	7.94e-52
Endothelial Cells	Down	Cacna1g	9.81e-12	-0.257147	0.067	0.629	1.96e-08
Endothelial Cells	Down	Tpm1	2.26e-07	-0.258088	0.591	0.926	0.000451023
Endothelial Cells	Down	Cacna1c	1.7e-10	-0.262387	0.149	0.676	3.39e-07
Endothelial Cells	Down	Ngf	5.22e-12	-0.265296	0.075	0.362	1.04e-08
Endothelial Cells	Down	Pdzrn3	4.91e-16	-0.27056	0.288	0.8	9.82e-13
Endothelial Cells	Down	Aox1	1.87e-20	-0.275649	0.062	0.349	3.74e-17
Endothelial Cells	Down	Tnnt2	5.35e-07	-0.276518	0.559	0.899	0.00106967
Endothelial Cells	Down	AABR07059258.1	6.43e-111	-0.283606	0.092	0.888	1.29e-107
Endothelial Cells	Down	Abca8a	2.48e-14	-0.296629	0.147	0.44	4.97e-11
Endothelial Cells	Down	Ebf2	8.38e-07	-0.311835	0.203	0.679	0.00167699
Endothelial Cells	Down	AABR07035916.1	3.25e-10	-0.312477	0.459	0.895	6.5e-07
Endothelial Cells	Down	Cacnb2	1.08e-09	-0.312688	0.336	0.794	2.17e-06
Endothelial Cells	Down	Ldb2	1.1e-42	-0.319127	0.228	0.868	2.21e-39
Endothelial Cells	Down	Adamts17	2.29e-96	-0.324927	0.079	0.851	4.59e-93
Endothelial Cells	Down	Zfp385b	1.79e-57	-0.329184	0.05	0.72	3.58e-54
Endothelial Cells	Down	Irs1	3.28e-09	-0.33449	0.103	0.64	6.57e-06
Endothelial Cells	Down	Carmil1	6.37e-43	-0.36289	0.092	0.748	1.27e-39
Endothelial Cells	Down	Bnc2	1.46e-40	-0.369896	0.182	0.818	2.93e-37
Endothelial Cells	Down	Pde3a	3.32e-35	-0.386138	0.264	0.86	6.64e-32
Endothelial Cells	Down	Mctp1	7.28e-17	-0.397755	0.106	0.675	1.46e-13
Endothelial Cells	Down	Pcsk5	1.08e-34	-0.404387	0.168	0.789	2.16e-31
Endothelial Cells	Down	Bmper	2.63e-13	-0.435358	0.086	0.417	5.26e-10
Endothelial Cells	Down	Arhgap24	1.38e-26	-0.612586	0.154	0.747	2.76e-23
Cardiomyocytes	Up	Mfap5	1.26e-11	0.420164	0.266	0.889	2.52e-08
Cardiomyocytes	Up	Uqcr10	7.47e-08	0.408852	0.316	0.836	0.00014949
Cardiomyocytes	Up	Gpx3	4.86e-13	0.400741	0.291	0.898	9.72e-10
Cardiomyocytes	Up	Pik3c2g	9.61e-11	0.376762	0.228	0.797	1.92e-07
Cardiomyocytes	Up	Postn	3.38e-12	0.367652	0.278	0.898	6.75e-09
Cardiomyocytes	Up	Acta1	5.15e-10	0.325668	0.291	0.879	1.03e-06
Cardiomyocytes	Up	AABR07042840.1	6.04e-15	0.317144	0.228	0.872	1.21e-11
Cardiomyocytes	Up	Fth1	3.34e-13	0.317107	0.291	0.902	6.68e-10
Cardiomyocytes	Up	Epha3	2.94e-10	0.311593	0.139	0.718	5.88e-07
Cardiomyocytes	Up	Spp1	9.03e-16	0.28879	0.241	0.879	1.81e-12
Cardiomyocytes	Up	Mid1	4.55e-13	0.264429	0.215	0.839	9.1e-10
Cardiomyocytes	Down	Mcam	7.52e-26	-0.253108	0.165	0.882	1.5e-22
Cardiomyocytes	Down	Gfpt2	4.66e-26	-0.254361	0.177	0.885	9.33e-23
Cardiomyocytes	Down	Des	5.57e-06	-0.25463	0.443	0.918	0.0111356
Cardiomyocytes	Down	Scg2	2.3e-21	-0.255873	0.152	0.807	4.61e-18
Cardiomyocytes	Down	Cmtm8	3.63e-10	-0.256296	0.101	0.708	7.27e-07
Cardiomyocytes	Down	AABR07029470.1	3.8e-20	-0.25671	0.114	0.787	7.6e-17
Cardiomyocytes	Down	Cgnl1	9.29e-14	-0.258796	0.215	0.849	1.86e-10
Cardiomyocytes	Down	Mbp	7.95e-15	-0.260655	0.152	0.764	1.59e-11
Cardiomyocytes	Down	Zfp385b	2.95e-09	-0.263439	0.165	0.721	5.89e-06
Cardiomyocytes	Down	Xkr4	1.11e-09	-0.26406	0.215	0.78	2.22e-06
Cardiomyocytes	Down	Myl7	2.02e-23	-0.266935	0.19	0.895	4.04e-20
Cardiomyocytes	Down	Dok5	2.44e-26	-0.268677	0.177	0.889	4.88e-23
Cardiomyocytes	Down	Ptprb	7.67e-07	-0.270341	0.203	0.705	0.00153454
Cardiomyocytes	Down	Prdm6	1.26e-17	-0.270495	0.152	0.823	2.52e-14
Cardiomyocytes	Down	Uap1	1.47e-10	-0.272425	0.241	0.839	2.93e-07
Cardiomyocytes	Down	Tnnc1	4.62e-06	-0.273649	0.456	0.931	0.00924801
Cardiomyocytes	Down	Cd63	4.99e-15	-0.282582	0.203	0.833	9.98e-12
Cardiomyocytes	Down	Vcan	5.89e-19	-0.28266	0.215	0.902	1.18e-15
Cardiomyocytes	Down	Ccdc148	7.6e-11	-0.28296	0.165	0.731	1.52e-07
Cardiomyocytes	Down	Plxnd1	3.84e-21	-0.283069	0.19	0.882	7.68e-18
Cardiomyocytes	Down	Samd5	4.5e-15	-0.286776	0.101	0.738	9e-12
Cardiomyocytes	Down	AABR07003030.2	1.52e-10	-0.289932	0.19	0.774	3.03e-07
Cardiomyocytes	Down	Fat3	2.1e-22	-0.290015	0.19	0.879	4.19e-19
Cardiomyocytes	Down	AABR07054614.1	9.05e-09	-0.290223	0.165	0.721	1.81e-05
Cardiomyocytes	Down	Adamts2	1.43e-15	-0.293287	0.228	0.885	2.85e-12
Cardiomyocytes	Down	Camk1d	1.4e-17	-0.293287	0.177	0.83	2.79e-14
Cardiomyocytes	Down	Frmd5	2.1e-06	-0.29334	0.418	0.925	0.00420163
Cardiomyocytes	Down	Dpt	7.99e-18	-0.299109	0.241	0.902	1.6e-14
Cardiomyocytes	Down	Ppp1r16b	1.09e-17	-0.301369	0.165	0.803	2.19e-14
Cardiomyocytes	Down	AABR07049085.1	4.54e-22	-0.302173	0.203	0.889	9.08e-19
Cardiomyocytes	Down	Inpp5d	5.91e-21	-0.303415	0.177	0.892	1.18e-17
Cardiomyocytes	Down	Tmem38a	1.18e-05	-0.304041	0.354	0.813	0.0236713
Cardiomyocytes	Down	Kcnq3	4.6e-17	-0.307773	0.165	0.856	9.19e-14
Cardiomyocytes	Down	Serf2	1.8e-07	-0.310239	0.38	0.921	0.00035961
Cardiomyocytes	Down	Tbc1d10c	1.1e-11	-0.310958	0.139	0.757	2.2e-08
Cardiomyocytes	Down	Abca1	7.25e-08	-0.311481	0.241	0.8	0.000144938
Cardiomyocytes	Down	Pcdh17	2.32e-22	-0.311618	0.165	0.862	4.65e-19
Cardiomyocytes	Down	Gda	6.34e-15	-0.311883	0.241	0.895	1.27e-11
Cardiomyocytes	Down	Tox	2.13e-06	-0.312418	0.367	0.856	0.00426375
Cardiomyocytes	Down	Med12l	3e-08	-0.314433	0.101	0.662	6.01e-05
Cardiomyocytes	Down	Adamtsl2	6.42e-15	-0.326703	0.278	0.898	1.28e-11
Cardiomyocytes	Down	Ankrd6	2.74e-11	-0.329076	0.304	0.892	5.48e-08
Cardiomyocytes	Down	Tpt1	2.2e-12	-0.33339	0.278	0.872	4.41e-09
Cardiomyocytes	Down	Cald1	1.2e-06	-0.333456	0.266	0.761	0.00240024
Cardiomyocytes	Down	Kcnj12	6.06e-18	-0.333961	0.203	0.856	1.21e-14
Cardiomyocytes	Down	AABR07065190.1	8.48e-15	-0.334604	0.165	0.793	1.7e-11
Cardiomyocytes	Down	Ghitm	1.03e-19	-0.33737	0.203	0.882	2.06e-16
Cardiomyocytes	Down	Slc9a3r2	3.93e-21	-0.338351	0.177	0.875	7.86e-18
Cardiomyocytes	Down	Atp5me	1.35e-13	-0.339842	0.291	0.885	2.71e-10
Cardiomyocytes	Down	Enpp1	4.05e-17	-0.346558	0.152	0.816	8.1e-14
Cardiomyocytes	Down	Tenm3	3.81e-13	-0.347157	0.139	0.757	7.62e-10
Cardiomyocytes	Down	Csrp2	1.2e-06	-0.350727	0.139	0.656	0.00239775
Cardiomyocytes	Down	Slc25a13	9.09e-09	-0.353083	0.392	0.931	1.82e-05
Cardiomyocytes	Down	Mcf2l	1.24e-05	-0.355433	0.203	0.685	0.0247427
Cardiomyocytes	Down	Fgf13	3.44e-08	-0.358595	0.38	0.925	6.88e-05
Cardiomyocytes	Down	Tmtc2	4.19e-11	-0.360193	0.278	0.875	8.38e-08
Cardiomyocytes	Down	Pla2g5	3.21e-11	-0.360989	0.316	0.885	6.43e-08
Cardiomyocytes	Down	Sema3a	6.52e-15	-0.362695	0.165	0.79	1.3e-11
Cardiomyocytes	Down	Ikzf2	1.4e-09	-0.363687	0.228	0.77	2.8e-06
Cardiomyocytes	Down	Pola2	2.65e-10	-0.364764	0.329	0.925	5.3e-07
Cardiomyocytes	Down	Ppm1l	1.08e-05	-0.366631	0.291	0.751	0.0215172
Cardiomyocytes	Down	Ccdc80	3.82e-11	-0.370974	0.304	0.911	7.65e-08
Cardiomyocytes	Down	Ubc	5.01e-11	-0.375729	0.316	0.872	1e-07
Cardiomyocytes	Down	Prkch	3.51e-15	-0.376023	0.215	0.839	7.03e-12
Cardiomyocytes	Down	Hmcn1	9.37e-06	-0.380373	0.291	0.77	0.0187458
Cardiomyocytes	Down	Crispld2	1.67e-20	-0.381871	0.203	0.885	3.34e-17
Cardiomyocytes	Down	Mmp2	5e-27	-0.386616	0.165	0.892	1e-23
Cardiomyocytes	Down	Ar	1.38e-10	-0.391318	0.152	0.728	2.77e-07
Cardiomyocytes	Down	Csrp3	2.62e-07	-0.393123	0.418	0.892	0.000524159
Cardiomyocytes	Down	Uqcrq	4.4e-16	-0.406579	0.253	0.898	8.79e-13
Cardiomyocytes	Down	Abi3bp	9.97e-14	-0.409427	0.241	0.889	1.99e-10
Cardiomyocytes	Down	Ndufa4	9.7e-08	-0.411291	0.241	0.774	0.000193938
Cardiomyocytes	Down	Epha4	4.37e-22	-0.413473	0.19	0.879	8.75e-19
Cardiomyocytes	Down	Eda	1.11e-15	-0.413883	0.291	0.895	2.21e-12
Cardiomyocytes	Down	Dapk2	5.09e-18	-0.415766	0.203	0.836	1.02e-14
Cardiomyocytes	Down	Fli1	1.65e-11	-0.417697	0.291	0.885	3.3e-08
Cardiomyocytes	Down	Ubash3b	3.52e-09	-0.419777	0.038	0.63	7.04e-06
Cardiomyocytes	Down	Masp1	1.23e-07	-0.420668	0.215	0.767	0.000245403
Cardiomyocytes	Down	Fhl1	4.06e-08	-0.421097	0.304	0.826	8.11e-05
Cardiomyocytes	Down	Csdc2	1.23e-09	-0.427077	0.19	0.751	2.47e-06
Cardiomyocytes	Down	LOC687780	6.95e-16	-0.430619	0.203	0.866	1.39e-12
Cardiomyocytes	Down	Slc12a2	1.02e-07	-0.436645	0.19	0.725	0.000203606
Cardiomyocytes	Down	Fbn1	3.84e-11	-0.441028	0.342	0.931	7.67e-08
Cardiomyocytes	Down	Sned1	8.69e-20	-0.441978	0.228	0.892	1.74e-16
Cardiomyocytes	Down	Pkhd1l1	1.25e-16	-0.443319	0.139	0.793	2.5e-13
Cardiomyocytes	Down	Frmd4b	3.23e-15	-0.450353	0.203	0.839	6.46e-12
Cardiomyocytes	Down	Meox2	8.9e-18	-0.454885	0.177	0.833	1.78e-14
Cardiomyocytes	Down	Atp5po	5.13e-08	-0.455401	0.291	0.8	0.000102551
Cardiomyocytes	Down	Cox6a2	2.33e-10	-0.457722	0.342	0.905	4.67e-07
Cardiomyocytes	Down	Col24a1	1.81e-14	-0.463246	0.165	0.803	3.61e-11
Cardiomyocytes	Down	AC111831.1	1.68e-05	-0.466036	0.127	0.58	0.0336477
Cardiomyocytes	Down	Slit2	9.09e-19	-0.471559	0.165	0.833	1.82e-15
Cardiomyocytes	Down	Slc9a9	2.06e-07	-0.472187	0.354	0.862	0.000412897
Cardiomyocytes	Down	Myo1b	2.52e-11	-0.483869	0.278	0.862	5.03e-08
Cardiomyocytes	Down	Gsn	7.84e-11	-0.485347	0.266	0.833	1.57e-07
Cardiomyocytes	Down	Pgm5	1.48e-06	-0.496128	0.266	0.751	0.00296666
Cardiomyocytes	Down	Baiap2l1	1.74e-16	-0.506031	0.266	0.908	3.48e-13
Cardiomyocytes	Down	Tbx5	1.11e-09	-0.506468	0.291	0.823	2.23e-06
Cardiomyocytes	Down	Ndufa11	3.85e-21	-0.526791	0.241	0.908	7.69e-18
Cardiomyocytes	Down	Slc7a1	1.84e-08	-0.534807	0.329	0.902	3.68e-05
Cardiomyocytes	Down	Nppb	2.91e-10	-0.535022	0.354	0.918	5.83e-07
Cardiomyocytes	Down	Chst15	1.9e-07	-0.543345	0.392	0.915	0.000380896
Cardiomyocytes	Down	Vwf	4.63e-09	-0.547513	0.139	0.705	9.25e-06
Cardiomyocytes	Down	Lyn	2.44e-22	-0.553279	0.241	0.905	4.89e-19
Cardiomyocytes	Down	Cpq	4.93e-15	-0.554118	0.291	0.905	9.87e-12
Cardiomyocytes	Down	Twf2	9.58e-09	-0.555558	0.38	0.905	1.92e-05
Cardiomyocytes	Down	Arhgap24	4.56e-08	-0.567951	0.278	0.777	9.11e-05
Cardiomyocytes	Down	Il1r1	1.48e-13	-0.573595	0.19	0.813	2.96e-10
Cardiomyocytes	Down	Col8a1	1.02e-06	-0.583111	0.342	0.849	0.00203654
Cardiomyocytes	Down	Flt1	5.68e-13	-0.596955	0.266	0.882	1.14e-09
Cardiomyocytes	Down	Neb	8.49e-18	-0.637325	0.177	0.83	1.7e-14
Cardiomyocytes	Down	LOC108352650	4.85e-23	-0.651213	0.203	0.908	9.69e-20
Cardiomyocytes	Down	Nppa	1.78e-12	-0.65792	0.354	0.931	3.57e-09
Cardiomyocytes	Down	Timp3	4.44e-07	-0.666557	0.392	0.862	0.00088808
Cardiomyocytes	Down	Tmsb4x	1.06e-14	-0.676986	0.291	0.911	2.13e-11
Cardiomyocytes	Down	AABR07049292.1	3.47e-11	-0.699611	0.215	0.797	6.93e-08
Cardiomyocytes	Down	Tec	1.76e-10	-0.703254	0.152	0.744	3.51e-07
Cardiomyocytes	Down	Erbb4	1.11e-05	-0.707845	0.494	0.931	0.0221036
Cardiomyocytes	Down	Ncam1	6.54e-18	-0.71473	0.228	0.892	1.31e-14
Cardiomyocytes	Down	Fgf12	6.06e-07	-0.741928	0.354	0.823	0.00121203
Cardiomyocytes	Down	Itpkb	8.11e-09	-0.761232	0.228	0.751	1.62e-05
Cardiomyocytes	Down	Zeb2	2.15e-10	-0.837718	0.304	0.859	4.3e-07
Cardiomyocytes	Down	Col3a1	2.43e-07	-0.857434	0.468	0.961	0.000486513
Cardiomyocytes	Down	Dsg2	6.63e-19	-0.901497	0.228	0.921	1.33e-15
Cardiomyocytes	Down	Coq8a	8.17e-10	-0.919244	0.405	0.918	1.63e-06
Cardiomyocytes	Down	Col4a3	5.04e-10	-0.922283	0.253	0.833	1.01e-06
Cardiomyocytes	Down	Slco5a1	2.12e-11	-1.17616	0.405	0.905	4.23e-08
Fibroblasts	Up	Myl4	2.13e-75	0.764511	0.131	1	4.27e-72
Fibroblasts	Up	Nrk	4.25e-07	0.692518	0.149	0.702	0.000850241
Fibroblasts	Up	Ltbp2	9.25e-61	0.548366	0.096	0.915	1.85e-57
Fibroblasts	Up	Loxl1	1.37e-12	0.545852	0.385	0.99	2.74e-09
Fibroblasts	Up	Ccn2	1.3e-64	0.54492	0.161	1	2.61e-61
Fibroblasts	Up	Adamts14	1.32e-35	0.506392	0.188	0.915	2.64e-32
Fibroblasts	Up	Egr1	2.2e-62	0.503272	0.081	0.901	4.39e-59
Fibroblasts	Up	Apoe	1e-77	0.493824	0.125	0.998	2e-74
Fibroblasts	Up	Adamts17	8.61e-20	0.471361	0.346	0.992	1.72e-16
Fibroblasts	Up	Npas2	2.41e-12	0.469447	0.388	1	4.83e-09
Fibroblasts	Up	LOC100134871	3.24e-66	0.465819	0.081	0.917	6.48e-63
Fibroblasts	Up	Lgals1	1.99e-66	0.461431	0.155	0.998	3.99e-63
Fibroblasts	Up	Nppa	7.05e-54	0.459126	0.194	0.996	1.41e-50
Fibroblasts	Up	Crip1	5.5e-54	0.419675	0.149	0.948	1.1e-50
Fibroblasts	Up	Fth1	1.69e-68	0.415096	0.143	0.99	3.39e-65
Fibroblasts	Up	Myl7	2.15e-96	0.403622	0.084	1	4.29e-93
Fibroblasts	Up	Sv2c	6.28e-84	0.393624	0.075	0.959	1.26e-80
Fibroblasts	Up	Ehd4	1.81e-25	0.389361	0.251	0.925	3.62e-22
Fibroblasts	Up	AABR07049085.1	6.65e-70	0.38726	0.14	0.99	1.33e-66
Fibroblasts	Up	Myl3	2.49e-24	0.373703	0.304	0.967	4.98e-21
Fibroblasts	Up	Ntrk3	3.48e-38	0.368977	0.23	0.967	6.97e-35
Fibroblasts	Up	Tex22	2.29e-84	0.354454	0.06	0.944	4.58e-81
Fibroblasts	Up	LOC100364435	8.94e-57	0.353888	0.182	0.994	1.79e-53
Fibroblasts	Up	Galnt16	1.4e-24	0.347641	0.218	0.886	2.8e-21
Fibroblasts	Up	Nbl1	2.88e-80	0.345802	0.11	0.988	5.76e-77
Fibroblasts	Up	LOC108352650	5.58e-23	0.342626	0.09	0.764	1.12e-19
Fibroblasts	Up	Ckm	1.52e-48	0.329013	0.122	0.901	3.04e-45
Fibroblasts	Up	Myl2	1.68e-20	0.327298	0.325	0.973	3.37e-17
Fibroblasts	Up	Mb	4.75e-07	0.326882	0.463	0.981	0.000950551
Fibroblasts	Up	Epha4	7.49e-23	0.325221	0.072	0.749	1.5e-19
Fibroblasts	Up	Lsamp	6.26e-70	0.323094	0.063	0.907	1.25e-66
Fibroblasts	Up	Actc1	1.64e-34	0.31782	0.257	0.977	3.27e-31
Fibroblasts	Up	Sgca	2.78e-24	0.317811	0.084	0.766	5.55e-21
Fibroblasts	Up	Plaur	1.01e-41	0.317145	0.081	0.836	2.02e-38
Fibroblasts	Up	Agtr1a	5.95e-48	0.314418	0.072	0.851	1.19e-44
Fibroblasts	Up	Cox6a2	9.1e-33	0.3141	0.179	0.892	1.82e-29
Fibroblasts	Up	Gfod1	1.38e-43	0.313897	0.125	0.884	2.75e-40
Fibroblasts	Up	Tpt1	3.76e-59	0.31114	0.179	0.996	7.51e-56
Fibroblasts	Up	Cacna1e	1.86e-49	0.310991	0.078	0.861	3.73e-46
Fibroblasts	Up	Trdn	1.41e-45	0.310984	0.149	0.915	2.81e-42
Fibroblasts	Up	Mfap5	4.61e-26	0.306684	0.313	0.992	9.22e-23
Fibroblasts	Up	Cox8b	2.78e-39	0.295224	0.23	0.973	5.55e-36
Fibroblasts	Up	Optn	1.95e-07	0.287683	0.122	0.683	0.000389665
Fibroblasts	Up	Col27a1	5.98e-45	0.282795	0.113	0.878	1.2e-41
Fibroblasts	Up	Fam20a	1.99e-09	0.281011	0.385	0.923	3.98e-06
Fibroblasts	Up	Uqcrq	1.2e-15	0.278838	0.084	0.718	2.41e-12
Fibroblasts	Up	Dmpk	1.31e-34	0.277288	0.272	0.998	2.62e-31
Fibroblasts	Up	Atp5f1e	2.34e-89	0.277018	0.09	0.988	4.68e-86
Fibroblasts	Up	Zfp385b	6.61e-08	0.276581	0.296	0.816	0.000132183
Fibroblasts	Up	LOC685963	2.07e-55	0.276113	0.054	0.857	4.13e-52
Fibroblasts	Up	Adgrd1	2.15e-07	0.271665	0.316	0.83	0.00042947
Fibroblasts	Up	Cd63	3.91e-34	0.268022	0.104	0.828	7.82e-31
Fibroblasts	Up	Trim54	7.49e-06	0.265452	0.057	0.435	0.0149746
Fibroblasts	Up	Pgam2	1.43e-75	0.264999	0.104	0.967	2.87e-72
Fibroblasts	Up	Cacna1g	3.58e-15	0.264147	0.128	0.749	7.17e-12
Fibroblasts	Up	Cox6a1	1.36e-92	0.264138	0.063	0.963	2.72e-89
Fibroblasts	Up	Ddah1	9e-73	0.263546	0.051	0.89	1.8e-69
Fibroblasts	Up	Bgn	2.53e-34	0.262374	0.272	1	5.05e-31
Fibroblasts	Up	Gask1b	1.68e-05	0.261315	0.367	0.845	0.0336735
Fibroblasts	Up	Ntrk2	3.67e-36	0.261296	0.099	0.83	7.34e-33
Fibroblasts	Up	Lmod1	3.78e-44	0.26113	0.069	0.834	7.56e-41
Fibroblasts	Up	Specc1	3.16e-51	0.260923	0.149	0.936	6.32e-48
Fibroblasts	Up	Col16a1	1.33e-28	0.260522	0.14	0.834	2.66e-25
Fibroblasts	Up	Slc1a7	6.47e-16	0.258666	0.101	0.373	1.29e-12
Fibroblasts	Up	Cilp	2.74e-82	0.254437	0.039	0.886	5.49e-79
Fibroblasts	Up	Smyd1	3.18e-93	0.253649	0.063	0.969	6.37e-90
Fibroblasts	Up	Prag1	1.15e-07	0.252082	0.045	0.398	0.000230798
Fibroblasts	Up	Adam12	1.87e-60	0.251827	0.173	0.998	3.74e-57
Fibroblasts	Up	Col24a1	4e-84	0.250742	0.087	0.971	7.99e-81
Fibroblasts	Down	Obscn	1e-39	-0.250297	0.087	0.83	2.01e-36
Fibroblasts	Down	AABR07007068.1	2.41e-12	-0.251728	0.072	0.366	4.81e-09
Fibroblasts	Down	Palm2	1.95e-44	-0.252424	0.215	0.963	3.9e-41
Fibroblasts	Down	Prkch	1.61e-14	-0.25395	0.066	0.696	3.22e-11
Fibroblasts	Down	Syn3	6.29e-31	-0.254763	0.104	0.81	1.26e-27
Fibroblasts	Down	Kcnn3	7.85e-18	-0.257401	0.388	0.986	1.57e-14
Fibroblasts	Down	Fgf1	9.46e-62	-0.260859	0.045	0.867	1.89e-58
Fibroblasts	Down	Pcsk5	2.48e-34	-0.263239	0.301	1	4.96e-31
Fibroblasts	Down	Boc	1.02e-12	-0.263771	0.46	0.994	2.04e-09
Fibroblasts	Down	Mitf	5.16e-20	-0.266428	0.275	0.882	1.03e-16
Fibroblasts	Down	Ppp1r16b	3.58e-73	-0.267682	0.024	0.88	7.16e-70
Fibroblasts	Down	Palmd	2.19e-32	-0.272748	0.039	0.764	4.39e-29
Fibroblasts	Down	Myrip	2.08e-15	-0.280022	0.027	0.675	4.17e-12
Fibroblasts	Down	Dpt	2.36e-06	-0.283093	0.501	0.934	0.004726
Fibroblasts	Down	Aldh1a1	9.77e-06	-0.283919	0.096	0.644	0.0195468
Fibroblasts	Down	Plxnd1	5.18e-19	-0.285404	0.122	0.762	1.04e-15
Fibroblasts	Down	Chsy3	9.37e-13	-0.287541	0.454	0.979	1.87e-09
Fibroblasts	Down	Fgf10	2.24e-06	-0.290157	0.093	0.648	0.00447464
Fibroblasts	Down	Tnik	7.39e-11	-0.291468	0.29	0.822	1.48e-07
Fibroblasts	Down	Oxr1	6.88e-16	-0.292007	0.203	0.797	1.38e-12
Fibroblasts	Down	Ldlrad3	5.66e-06	-0.295487	0.248	0.733	0.0113133
Fibroblasts	Down	Tnnt3	9.04e-18	-0.30212	0.376	0.946	1.81e-14
Fibroblasts	Down	Nxn	2.42e-11	-0.302473	0.269	0.805	4.84e-08
Fibroblasts	Down	Adamts9	2.8e-95	-0.303232	0.048	0.957	5.59e-92
Fibroblasts	Down	Adgrf5	7.55e-11	-0.304847	0.113	0.406	1.51e-07
Fibroblasts	Down	Nav3	8.52e-36	-0.307129	0.2	0.907	1.7e-32
Fibroblasts	Down	Adgrl4	9.69e-09	-0.308533	0.081	0.663	1.94e-05
Fibroblasts	Down	Pdlim5	1.32e-14	-0.309828	0.403	0.938	2.64e-11
Fibroblasts	Down	Dip2c	4.69e-17	-0.309849	0.215	0.814	9.37e-14
Fibroblasts	Down	Pdgfd	1.62e-61	-0.331695	0.155	0.969	3.24e-58
Fibroblasts	Down	Dsp	6.53e-15	-0.347286	0.06	0.362	1.31e-11
Fibroblasts	Down	Egfr	4.77e-07	-0.355945	0.493	0.909	0.000953735
Fibroblasts	Down	Col6a2	6.58e-06	-0.361931	0.573	0.992	0.0131555
Fibroblasts	Down	Tbx18	3.38e-56	-0.362081	0.185	0.979	6.77e-53
Fibroblasts	Down	Vwf	1.16e-09	-0.362766	0.042	0.393	2.32e-06
Fibroblasts	Down	Nt5e	4.06e-65	-0.3751	0.143	0.969	8.11e-62
Fibroblasts	Down	Mrvi1	3.82e-46	-0.377625	0.09	0.855	7.64e-43
Fibroblasts	Down	AABR07059258.1	1.12e-17	-0.390128	0.355	0.925	2.23e-14
Fibroblasts	Down	Ntn1	8.67e-20	-0.399924	0.307	0.901	1.73e-16
Fibroblasts	Down	Slfn13	2.88e-61	-0.407773	0.158	0.967	5.77e-58
Fibroblasts	Down	Colec12	3.86e-19	-0.415271	0.43	0.99	7.72e-16
Fibroblasts	Down	AABR07007642.1	4.96e-35	-0.41656	0.012	0.754	9.92e-32
Fibroblasts	Down	Gli2	1.03e-09	-0.421848	0.481	0.903	2.05e-06
Fibroblasts	Down	Chn1	4.95e-70	-0.434259	0.104	0.944	9.9e-67
Fibroblasts	Down	Ltbp1	5.85e-07	-0.434516	0.472	0.865	0.00117071
Fibroblasts	Down	Prodh1	4.57e-20	-0.438463	0.039	0.708	9.14e-17
Fibroblasts	Down	Shank3	1.82e-13	-0.443312	0.14	0.735	3.65e-10
Fibroblasts	Down	Bmp6	3.76e-07	-0.451978	0.46	0.882	0.000752239
Fibroblasts	Down	Efcc1	1e-05	-0.453028	0.397	0.814	0.0200815
Fibroblasts	Down	Ccdc85a	1.02e-11	-0.478237	0.09	0.689	2.05e-08
Fibroblasts	Down	Adamts5	5.27e-11	-0.4928	0.313	0.822	1.05e-07
Fibroblasts	Down	Cyyr1	3.43e-13	-0.4956	0.116	0.385	6.87e-10
Fibroblasts	Down	Tbx20	6.64e-17	-0.613145	0.454	0.992	1.33e-13
