# Supplementary material for: Regional and cell specific bioactivity of injectable extracellular matrix biomaterials in myocardial infarction
Source: Nat Commun. 2025 Nov 24;16:10387. doi: 10.1038/s41467-025-65351-5 (PMC12644877; doi:10.1038/s41467-025-65351-5)
Supplement: Supplementary file 23 — Source Data [file 41467_2025_65351_MOESM23_ESM.zip]

Archive with 6 entries (5 files):
- SourceData/
- __MACOSX/._SourceData
- SourceData/Supplementary Source Data.xlsx
- __MACOSX/SourceData/._Supplementary Source Data.xlsx
- SourceData/SourceDataMainFigures.xlsx
- __MACOSX/SourceData/._SourceDataMainFigures.xlsx
