# Supplementary material for: Regional and cell specific bioactivity of injectable extracellular matrix biomaterials in myocardial infarction
Source: Nat Commun. 2025 Nov 24;16:10387. doi: 10.1038/s41467-025-65351-5 (PMC12644877; doi:10.1038/s41467-025-65351-5)
Supplement: Supplementary file 23 — Source Data [file 41467_2025_65351_MOESM23_ESM.zip › SourceData/Supplementary Source Data.xlsx]

## Sheet: Supp. Info. Fig. 1
Supplementary Info. Fig. 1
ECM QC and Sample QC	1a		1b		1c		1d		1e					1f									1g
			ECM Hydrogel		ECM Hydrogel		ECM Hydrogel		Shear rate (rad/s)	ECM hydrogel				ang. frequency	G'	G'	G'	G''	G''	G''			Subacute ECM Hydrogel	Subacute Saline	Chronic ECM Hydrogel	Chronic Saline
			1.48293		6.34629		34.5222		0.09993	0.4936	1.832	0.5606		100	165.4	69.93	213.3	23.03	24.19	27.29			35	40.5	45	34.5
			1.36786		6.80526		34.5222		0.1259	0.6783	1.515	0.809		63.1	81.51	38.82	101.1	6.856	6.808	6.516			31.2	36.3	43	43.3
					6.94024		34.8185		0.1584	0.6707	1.362	0.8163		39.81	39.34	21.56	47.38	2.714	3.254	0.3083			42.3	35.2	30	32.8
									0.1995	0.5866	1.21	0.7266		25.12	19.05	14	23.27	2.047	2.451	2.356			34.4	41	48	31.3
									0.2513	0.5154	1.107	0.5999		15.85	11.83	8.775	13.08	2.154	2.034	2.075					41.2
									0.3162	0.4278	0.987	0.4914		10	7.944	6.815	8.9	1.446	1.587	1.774
									0.3981	0.3667	0.8405	0.4104		6.31	6.568	5.769	6.519	1.329	1.376	1.512
									0.5011	0.3124	0.7155	0.35		3.981	5.838	5.342	5.92	1.209	1.171	1.272
									0.6309	0.2678	0.589	0.3052		2.512	5.339	5.025	5.389	1.112	1.035	1.215
									0.7943	0.2273	0.4918	0.2847		1.585	5.045	4.826	5.063	1	1.004	1.11
									0.9998	0.1887	0.4044	0.2463		1	4.776	4.601	4.823	0.9767	0.9469	0.9946
									1.259	0.1628	0.329	0.2085		0.631	4.537	4.408	4.632	0.9179	0.9334	0.9871
									1.585	0.1424	0.2624	0.1784		0.3981	4.309	4.181	4.446	0.9116	0.8679	0.9138
									1.995	0.1063	0.2006	0.1467		0.2512	4.043	4.015	4.277	0.8732	0.8728	0.8986
									2.512	0.09707	0.1507	0.1296		0.1585	3.876	3.833	4.082	0.8642	0.8441	0.871
									3.162	0.08972	0.1244	0.109		0.1	3.68	3.624	4	0.8324	0.8079	0.7846
									3.981	0.081	0.09652	0.09525
									5.012	0.06909	0.08168	0.08381
									6.309	0.06344	0.06833	0.07444
									7.943	0.0556	0.05997	0.06658
									10	0.05053	0.0542	0.05925
									12.59	0.04559	0.04798	0.05331
									15.85	0.04052	0.04322	0.04824
									19.95	0.03598	0.03911	0.04407
									25.12	0.03362	0.03556	0.04028
									31.62	0.03105	0.0326	0.03713
									39.81	0.02855	0.02981	0.0342
									50.12	0.02638	0.02759	0.03153
									63.09	0.02444	0.02536	0.02915
									79.43	0.02256	0.02343	0.02694
									99.83	0.02435	0.02164	0.02492
									125.9	0.01956	0.02005	0.02303
									158.5	0.01818	0.01857	0.02124
									199.5	0.01688	0.01716	0.01964
									251.2	0.01567	0.0159	0.01812
									316.2	0.01453	0.01473	0.01675
									398.1	0.0136	0.01366	0.01554
									501.2	0.01275	0.01275	0.01447
									631	0.01204	0.01203	0.01358
									794.3	0.01138	0.01154	0.01293
									1000	0.01095	0.011	0.01252

## Sheet: Supp. Info. Fig. 2
Supplementary Info. Fig. 2
Fluorescent Image Used for Spatial Mapping

## Sheet: Supp. Info Fig. 3
Supplementary Information Fig. 3
QC Data for snRNAseq and Visium	3a																				3b
	nFeatures										nCounts										nFeatures									nCounts
	Subacute ECM Rep 1	Subacute ECM Rep 2	Subacute Saline Rep 1 and 2	Subacute Saline Rep 3	Chronic Matrix Day 7 Rep 1	Chronic Matrix Day 7 Rep 2	Chronic Matrix Day 7 Rep 3	Chronic Saline Day 7 Rep 1	Chronic Saline Day 7 Rep 2		Subacute ECM Rep 1	Subacute ECM Rep 2	Subacute Saline Rep 1 and 2	Subacute Saline Day 7 Rep 3	Chronic ECM Rep 1	Chronic ECM Rep 2	Chronic ECM Rep 3	Chronic Saline Day 7 Rep 1	Chronic Saline Day 7 Rep 2		Subacute ECM Rep 1	Subacute ECM Rep 2	Subacute Saline Rep 1	Subacute Saline Rep 2	Chronic Matrix Rep 1	Chronic Matrix Rep 2	Chronic Saline Rep 1	Chronic Saline Rep 2		Subacute ECM Rep 1	Subacute ECM Rep 2	Subacute Saline Rep 1	Subacute Saline Rep 2	Chronic Matrix Rep 1	Chronic Matrix Rep 2	Chronic Saline Rep 1	Chronic Saline Rep 2
	1628	2082	4170	3116	2066	2075	2129	1610	1617		3609	5449	13504	8322	6466	7143	5773	3791	4352		973	2259	1418	1221	896	834	1721	900		4569	1297	2265	1860	1160	1109	3007	1224
	2982	1831	963	2268	2074	1440	3786	1318	1956		8089	5552	1798	6049	6192	3680	10050	2564	5757		1680	1640	1503	1233	879	801	1011	868		3594	2884	2211	1805	1214	1018	1505	1917
	2244	1799	1820	2176	1651	1725	2226	1644	1883		5208	4581	3769	5633	4354	4689	6455	3962	4994		1233	2856	1721	1063	899	948	1081	1164		5677	1733	2898	1605	1241	1325	1728	1720
	1896	2960	869	1102	1679	2099	2012	1503	1161		4507	7402	1472	1731	3498	5882	4507	3495	2642		2796	985	2093	1182	900	794	1146	893		1526	6966	3582	1655	1201	1059	1701	1291
	2427	2612	2648	1691	2416	997	3478	801	2004		6582	6520	6140	4299	8370	1990	10959	1205	5671		2753	1042	1037	928	780	917	1681	1214		1530	5233	1329	1704	1100	1218	2970	2344
	1094	2320	3620	2547	1761	1157	1365	2235	1539		2287	5924	10146	6257	5277	2572	2469	6741	3648		1532	2521	2337	872	979	921	776	1156		4259	2427	4401	1199	1516	1459	1030	1723
	1522	2789	388	1756	2187	1670	2112	1622	1137		3351	8321	581	3274	7118	4571	5668	4520	2565		1362	1120	1839	1675	1234	1084	1387	1148		1747	1886	4033	3644	2070	1517	2194	1650
	1504	3504	1123	1614	2832	1919	1860	1425	1362		3137	10207	2086	3628	10132	5659	3790	3980	3367		1166	1281	2752	1951	993	946	1200	632		2159	1587	5702	3773	1314	1258	2321	1120
	1054	1932	863	828	2275	1643	2747	1522	1675		2238	4353	1414	1355	7979	4713	7087	3517	4639		2421	1176	1498	1155	1378	1123	3029	990		1715	6442	2454	2076	2610	1544	6449	1709
	993	3943	686	2324	1504	1508	5820	1689	1565		1766	15112	1094	6402	3842	4298	25956	4586	3960		1045	849	2289	878	829	1001	1150	631		1215	1479	5016	1208	1256	1371	1661	1066
	581	2948	577	2508	2203	3000	2679	1606	1666		1008	7994	889	5730	7042	8358	7033	3994	3921		1645	1040	973	988	986	1346	789	817		1541	2707	1299	1397	1793	2521	1046	1132
	3408	1655	1051	2387	2100	1806	2409	1709	2116		9397	4200	1792	5990	6427	4758	5928	4505	5988		878	2082	1310	1231	1045	1822	1912	668		5077	1144	1944	1875	1400	2753	4263	1255
	1380	3423	3798	2707	1522	1839	2500	1505	2242		2880	10756	11076	6213	3794	5139	8198	3483	6184		1015	2226	1019	2374	880	884	1335	792		5413	1528	1450	4416	1213	1234	2155	1131
	1198	2073	799	579	2107	989	5512	2002	1852		2531	5286	1263	902	6081	1657	26527	5897	4003		1814	1131	1391	2363	819	750	885	829		1727	2770	2086	4199	1097	1017	1221	1288
	3057	2001	3127	1452	2145	1597	1993	1878	2509		7559	5488	9542	3536	6967	4709	4532	4172	6386		1313	2241	3149	1060	2556	865	987	909		3921	1740	6650	1595	5815	1232	1507	1452
	1145	3318	1012	2000	1439	1753	1749	1758	1925		2354	10284	2068	5300	3317	5119	3106	4611	5360		1037	3162	993	938	952	757	1256	1119		10233	1425	1474	1272	1209	1006	1812	2038
	606	2631	755	2445	1507	1305	1556	1346	1478		971	6311	1125	5494	3449	3113	3422	2338	3341		1144	3036	1052	855	1145	819	2311	795		7168	1747	1488	1283	1635	1033	4238	1136
	1612	2589	807	1518	2032	1637	248	1550	1757		3200	6666	1321	2712	6191	4594	321	3958	4512		1541	1838	1063	3194	796	986	774	1407		3392	2388	1550	6393	1058	1260	1087	2801
	1669	2981	642	1646	1494	2024	3227	1795	1354		3972	7806	994	4124	3540	6559	8073	5258	3472		2539	1079	1310	747	883	804	1269	1287		1671	4319	1906	1017	1231	1052	1810	2730
	1124	3755	810	1344	1678	1835	2463	1807	1623		2177	12148	1431	3060	3883	5212	5778	4853	4371		1733	3157	1075	1299	1693	873	891	789		6217	3185	1647	1987	2749	1164	1184	1339
	906	2285	1168	1751	2182	1926	2170	1518	1576		1632	6294	2046	4097	7078	5727	6248	3483	4442		2289	807	1483	1718	851	1029	1329	1401		1171	4083	2210	2834	1075	1448	2204	2250
	1274	1346	446	3225	1963	1794	2215	1360	1457		2762	3354	728	8628	4781	4914	6401	2816	3671		772	1533	1301	1638	1208	1532	872	1226		3239	1024	1896	2485	1830	2185	1140	2553
	1367	2015	581	2590	2207	1622	1727	1359	2160		2912	5562	892	6293	5133	4682	4330	2423	5715		1180	945	1329	1222	1348	879	839	1028		1316	2047	1904	1870	1965	1370	1193	2148
	1300	1793	997	1637	1639	1548	4000	1199	1795		2994	3727	1651	3897	3695	4515	12597	2501	3507		1131	925	1179	1559	1571	1129	2768	1055		1340	1571	1685	2402	2444	1727	5634	1487
	793	1751	532	1536	2144	1647	2534	1722	1738		1497	3977	849	3662	6846	4588	6487	4494	3646		963	1156	2149	1000	811	1088	1410	1346		1658	1282	5123	1329	1089	2032	2101	2423
	1130	1412	1193	2101	2038	1594	2181	1404	1286		1852	3457	2117	4548	6089	4504	6205	3050	3259		1714	2568	782	929	888	803	1093	1525		4764	2895	1038	1307	1344	1029	1550	3897
	1233	134	897	2163	1398	1199	2070	1457	1680		2782	161	1546	4985	3063	2226	5845	3142	4512		758	768	1643	3265	870	784	1564	853		1048	1042	2769	6053	1241	1067	2659	1542
	1147	2406	3059	1828	2226	1806	1590	1252	2419		2535	6840	8809	4427	7112	5622	3331	2835	6305		1162	842	1025	724	757	808	857	751		1131	1770	1390	1034	1074	1348	1212	1086
	1510	2812	1210	1076	2545	1647	1561	1431	1394		3075	7073	2262	1728	8151	4501	2933	3633	3017		721	2023	805	2902	1060	822	1488	926		3596	1082	1049	7370	1827	1096	2363	1343
	1785	1437	770	2145	1324	1616	2027	2046	1258		4100	3696	1244	4716	2508	3174	5948	5999	3235		1021	749	1530	870	879	751	946	741		1005	1512	2225	1204	1205	1085	1300	1022
	1919	2555	762	1637	1410	1496	2493	1961	1467		4383	6492	1398	3036	2958	3737	6763	5326	3426		2311	1334	878	1061	1147	930	1473	920		2857	4711	1187	1551	1660	1545	2519	1411
	1194	3490	1763	1249	1248	1792	2389	1432	2437		2275	11737	3907	2782	2189	4917	6132	3128	6587		2823	1435	1200	1216	777	688	1075	756		2255	5282	1645	1792	1032	1018	1567	1101
	3120	2669	1284	1430	1731	2033	3043	1593	2358		9046	8013	2358	3139	4834	5965	8127	3901	6454		1608	2121	796	1735	1072	685	1135	1325		4149	2951	1036	3199	1520	1057	1641	2931
	980	1797	525	2245	1225	1515	5087	1665	1355		2011	4534	800	5031	2070	4053	23521	4542	3345		2812	2653	1152	1557	823	1348	1636	886		5003	5599	1651	2375	1188	2003	3126	1217
	1066	2297	916	2324	1581	2314	3140	1168	1228		2247	6046	1584	5342	3936	5791	8705	1957	2210		1148	1365	1073	1447	747	783	1104	837		2003	1696	1465	2829	1068	1246	1625	1161
	1362	2937	1343	2118	848	1750	1354	1434	2081		2900	8569	2416	5156	1514	4901	2927	2823	4314		839	1057	1534	2258	965	847	952	871		1550	1124	2606	5377	1300	1267	1353	1223
	1173	2431	1019	1643	2991	1870	1909	1676	1989		2391	6066	1696	3705	12113	5777	5392	4244	4213		980	886	3360	747	779	759	763	983		1202	1355	7660	1005	1047	1001	1051	1624
	800	2761	875	1812	1990	859	3020	2413	1723		1437	8079	1490	4629	6115	1530	8295	7326	4822		1289	1037	796	1231	789	915	1125	912		1485	1970	1032	1817	1042	1422	1659	1305
	1413	284	1167	1782	1618	1728	3079	1776	2021		3195	372	2205	4359	4175	4354	10141	4605	5912		1445	969	993	1174	740	857	879	597		1825	2413	1487	1782	1045	1474	1151	1040
	2352	2460	1236	3214	2139	1041	3900	976	1826		5842	6555	2244	8206	6590	1721	17788	1642	4993		1379	1108	932	2384	1573	956	2787	931		1701	2040	1314	4376	2391	1618	5243	1338
	1532	2560	1227	1437	2400	1779	2676	1625	1705		3265	7365	2252	2345	8131	4858	8034	4030	4785		3404	767	1254	903	1141	914	2247	629		1033	7490	1874	1285	1618	1620	4337	1228
	2027	1869	1279	68	2674	2325	2790	1901	1701		4959	4747	2714	81	8771	7718	7075	4991	4630		897	985	833	1291	1114	777	1564	718		1312	1390	1116	1867	1634	1159	2579	1364
	1363	3179	3875	2140	2006	1332	1256	1367	2124		2710	8951	12443	4899	5683	3084	2517	2513	6390		2532	770	1495	1809	1220	985	1534	875		1063	4947	2601	2865	1683	1766	2423	1287
	1583	2223	827	1919	1714	1616	2234	2139	1392		3389	5237	1402	4841	3214	4544	6760	4334	3436		1354	916	1690	848	1173	833	1586	887		1272	2087	3088	1161	1602	1133	2633	1236
	1239	1887	881	1835	1136	1721	4320	1461	1498		2150	5253	1457	4554	2043	4884	15717	3035	3301		1365	2209	959	2962	816	974	982	1276		4227	2123	1306	6831	1271	1356	1467	1946
	3564	1666	598	2146	1769	1308	2087	1153	1511		10266	4257	908	5162	4659	3491	5855	1839	4085		811	835	1001	910	878	655	2960	1129		1111	1097	1467	1223	1277	1006	6505	2243
	1262	3326	1011	1855	1887	1570	1869	1812	1294		2653	10118	1785	3819	5787	4452	3786	3500	3287		2303	1017	1016	1180	1363	641	1044	1455		1417	4154	1451	2051	2547	1040	1445	2319
	2042	1839	684	2474	1899	2160	2394	1598	1320		4608	5036	1126	5654	4920	6977	6787	3361	3224		880	1395	996	854	1394	888	1088	1036		2234	1144	1327	1249	2095	1222	1537	1525
	953	1940	1073	1970	1194	1965	2031	1334	1373		1862	5571	1865	3848	2547	5992	6219	3464	3618		843	1131	810	1028	901	832	1441	705		1776	1183	1119	1461	1309	1261	2101	1020
	1169	1548	486	5346	2656	1436	3644	2166	1257		2551	3383	719	21800	6908	3530	12136	5023	2388		818	1737	1061	2071	824	718	871	805		3721	1050	1504	5145	1201	1071	1302	1459
	1189	2503	1886	2500	2116	1346	1801	1360	1279		2486	7170	3832	6411	6481	3677	5002	3130	2557		880	1182	1274	1517	904	936	1856	852		1823	1143	1872	2475	1223	1176	3092	1504
	1558	2279	888	1742	2133	1509	4825	1394	2870		3192	5910	1382	4083	6762	2727	18987	3312	7759		1852	766	959	1038	2124	926	1067	895		1032	3099	1219	1658	3533	1315	1655	1251
	1408	2723	703	1941	1792	1379	1140	1181	2028		3104	7399	1061	4690	4760	3567	2554	2429	5578		826	939	2078	901	1764	890	1471	935		1324	1114	4073	1357	3011	1568	2425	1365
	1021	2592	1119	2497	2260	1034	1978	1577	2058		1714	6846	2162	6510	7635	1855	5522	4129	6219		1096	811	1061	1245	1030	1065	1159	777		1128	1481	1377	1712	1338	1583	1756	1271
	2350	2003	1696	1581	2183	1602	2618	1845	3155		5351	4591	3300	3744	7718	4165	7215	5097	8320		1089	1333	2106	834	939	928	1027	693		2003	1614	4233	1157	1543	1594	1679	1344
	569	1843	851	1933	1476	1983	2619	1475	1825		886	4837	1376	5026	4121	5453	6392	3466	5583		915	1562	1046	1316	770	889	1046	948		2346	1456	1495	2040	1034	1192	1511	1741
	1390	1822	743	2439	1250	1806	1684	1555	1644		2915	4834	1187	6304	2175	5347	2886	4191	4605		2891	1061	1570	1922	1178	802	2173	1362		1501	6451	2461	3064	1553	1051	3783	2614
	1574	2226	1190	2237	1195	1613	1715	1673	1581		3319	5327	2334	5461	2721	4147	3288	3347	4117		977	1230	1534	1678	1494	1030	740	890		2199	1298	2313	3038	2175	1544	1251	1293
	1272	2318	733	2335	1561	2387	1789	1838	1811		2552	5586	1214	5817	3948	7925	4885	5025	5369		1624	3260	1112	929	988	1304	1050	706		7393	2952	1460	1261	1431	2824	1540	1238
	1760	2527	1944	1947	1406	1733	1755	1888	1525		3688	6375	4290	4267	3019	4978	3234	5535	2560		838	2186	873	2344	1065	1014	2169	904		4150	1057	1153	4067	1448	1470	4079	1290
	1395	1578	3011	1812	2278	1635	1877	1251	1309		2902	4033	8153	4175	6872	3857	4809	2306	3280		1922	1230	2535	2868	931	900	965	935		1833	4289	4848	5806	1340	1223	1330	1328
	2907	3574	841	708	2040	1384	1972	1531	1850		7380	10962	1460	1092	4429	3581	5613	3076	4889		999	1159	814	1062	816	1120	2130	1713		1556	1477	1058	1628	1149	1896	3659	2712
	1166	2974	888	2740	1623	2106	3529	1148	1931		2329	8345	1339	6721	4539	5193	11637	1934	5360		1683	809	1137	1464	818	860	791	1273		1097	3583	1602	2341	1206	1145	1380	1953
	1337	1970	3259	2465	2739	1969	1502	1345	2354		2938	4814	9057	5747	9114	6097	2646	2678	6494		949	1510	1912	2459	1022	699	2321	854		2445	1337	3318	4187	1493	1019	4428	1525
	1839	1382	791	1980	1200	705	1997	908	1600		4104	3374	1318	4740	2999	1122	4303	1489	4670		2665	1791	814	2108	1084	891	1070	871		2859	6396	1113	5104	1916	1173	1565	1242
	1376	1633	740	1647	1287	1497	2515	1580	1770		3082	3587	1248	3436	2354	3174	7715	3149	3647		1207	1645	2386	1135	867	906	1072	906		2779	1721	4503	1776	1115	1291	1421	1430
	867	2020	1050	1695	904	2183	1617	2180	1473		1569	4900	1944	3290	1450	7276	4445	4902	3859		1829	2659	1057	841	888	3340	2178	677		4679	3079	1658	1165	1132	12451	3629	1118
	1781	1713	1970	2382	2208	2005	2632	1625	1680		3862	4420	4180	6517	4840	4443	7635	4309	4029		1394	1691	1565	822	952	1063	1309	1192		2826	2144	2775	1047	1345	1668	1958	2483
	1644	3555	1160	1706	2173	1300	2056	1984	1837		3631	9803	2302	4217	6871	3347	5542	5215	4647		1836	1127	1002	1785	834	1253	1012	716		1638	3110	1343	2988	1104	1764	1434	1287
	1811	2667	487	1472	1430	1593	3788	1510	2458		4019	6491	754	3136	3782	4864	12557	2825	7059		3354	1567	1962	1915	770	812	1165	1236		2485	7023	3462	4725	1037	1027	1632	2094
	1515	1887	694	2209	2093	970	2013	1577	883		3620	5647	1176	4976	6546	1743	5994	3080	1415		1403	2713	1071	951	918	817	841	906		5107	2137	1488	1252	1287	1046	1119	1360
	917	2056	684	1842	1403	1155	1176	827	1862		1711	4491	1037	3946	2700	2913	2171	1336	4416		1913	930	1380	993	786	2828	1097	868		1909	3270	2358	1472	1017	4970	1582	1764
	3780	3179	3302	1768	2182	1851	2186	1981	2869		11243	8367	9165	4297	6407	5108	5985	6079	9134		1021	2090	3088	1031	1017	656	940	782		3332	1447	6264	1728	1654	1039	1297	1431
	1361	1796	1492	1956	1697	1359	2008	1523	1449		3080	4410	2918	4393	4782	3558	5334	2895	2823		1901	750	934	3139	1463	821	1282	1378		1054	3142	1250	6878	2236	1168	2005	2923
	2674	1505	1168	2254	2311	2478	3032	1523	1111		7039	3747	2186	5600	6658	5916	8360	3715	2338		1967	813	1469	788	989	1113	1814	956		1127	3268	2327	1088	1428	1538	2804	1386
	1950	819	1004	3959	946	1692	2019	1738	1634		4827	1379	1788	13749	1564	4606	5684	4971	4519		1728	1026	1023	1346	1143	847	1033	887		1496	3322	1364	2604	1526	1085	1602	1559
	1132	2587	1619	82	2027	1574	2036	1772	1287		2369	7085	3550	93	5990	3937	5809	3519	3092		1168	2868	1010	1568	1247	1061	881	801		5201	1801	1464	2484	1821	1792	1206	1152
	650	2788	1124	2073	1542	1343	1688	1159	1445		1091	7345	2356	5295	3803	3204	4068	2513	3309		1509	1190	1264	947	872	742	1579	741		1849	2293	1972	1337	1137	1029	2439	1028
	1204	2734	2520	2190	1951	2000	2311	1524	2407		2504	8651	6153	5373	5876	6211	7163	3192	6540		2105	2240	1523	2291	1181	739	1250	859		4696	3975	3612	4018	2244	1156	1928	1642
	3773	1395	992	3060	2235	1865	1106	1458	1417		12980	3531	1764	8204	7222	5237	2673	3727	3412		982	1238	942	914	1219	1409	909	842		1868	1334	1153	1228	2278	2065	1313	1179
	1118	1481	947	1909	2253	1080	5761	1417	1809		2469	3463	1612	4575	6848	1592	26018	3138	4447		1118	850	919	1098	1134	818	1115	1373		1252	1771	1268	1574	1580	1196	1902	2749
	3103	1968	874	2153	1816	1415	2595	818	1571		8203	4270	1533	5939	4441	4253	7966	1174	4194		1503	1448	994	1230	989	869	1166	725		2485	2377	1390	1950	1430	1692	1653	1160
	2095	1526	544	1953	1350	1470	1499	1442	1735		4927	3651	817	4779	2492	3738	3618	2901	3751		1792	2452	1132	2055	767	1464	783	1015		7124	3061	1626	3798	1162	2188	1054	1442
	1271	1839	611	1652	1337	1527	2625	1192	2117		2842	4435	981	4089	3143	4033	9097	2437	5202		1042	826	737	1253	966	1595	3362	772		1187	1454	1056	2032	1320	3201	7899	1082
	1222	2271	339	1183	97	779	1762	1415	1501		2514	5506	483	2384	114	1290	4702	3454	3730		1085	2012	1772	883	756	1942	2834	2326		3488	1720	3328	1246	1076	3057	5222	5391
	1864	3092	812	1184	1719	2091	2046	1675	1510		4291	9095	1313	1899	4867	6392	6236	3977	3964		1198	890	2250	1011	1204	1172	1087	1053		1305	1789	5532	1540	2218	1585	1703	1546
	624	2921	712	1991	2098	1640	2025	1470	1340		1171	8031	1289	4241	6792	4500	5424	3503	3198		3403	1566	2170	881	1060	1010	1203	959		2868	7458	3692	1270	1343	1461	1779	1415
	1284	1609	1120	1712	2472	1914	1686	1472	1438		2839	3898	1895	4951	7920	5958	4287	3288	3622		1681	866	2336	1284	1151	766	945	1564		1142	3300	4320	2452	1638	1195	1302	3001
	1538	3779	1177	2882	1173	1324	1792	1200	1797		3349	12683	2067	8067	2171	3596	4268	2845	4425		1197	1501	846	1259	1211	921	751	852		2952	1684	1124	2014	1766	1476	1098	1412
	1655	1418	515	1399	1924	1657	2024	1614	1813		3443	3572	803	2549	4450	4814	5992	4437	4587		1250	1304	1096	2597	897	904	1239	861		2134	1998	1611	4879	1272	1099	1987	1189
	1260	1426	811	1587	1970	1592	1293	1574	1461		2555	3368	1453	3400	5329	4185	2651	4123	3727		1888	914	3265	1037	1236	898	1143	1372		1270	3026	8158	1462	2115	1334	1737	2224
	1091	1829	822	1657	1335	1646	1453	1269	881		2058	4253	1478	3229	3111	4412	3128	2894	1486		853	845	1026	1639	1124	959	1027	932		1221	1183	1576	3205	1966	1654	1534	1636
	2051	2029	1290	2664	2038	2044	1450	1233	2123		4758	5977	2464	7420	6095	6221	3815	2461	6805		1075	1050	2136	1043	1740	989	773	701		1510	1597	3337	1579	2838	1254	1078	1022
	879	2982	2307	2268	1092	1645	2835	813	1520		1646	7640	5373	6077	2108	4725	6944	1266	4125		1324	1203	1312	823	969	1288	1422	1348		2091	1934	2162	1026	1366	1854	2295	2155
	3855	1523	1002	1625	1979	1559	2377	1164	1313		11046	3628	1621	3392	4059	4440	5409	2835	3157		1657	859	2072	1441	726	772	2304	1217		1232	2845	4458	2123	1151	1056	4800	2228
	1404	2132	869	1541	1450	1452	2081	1651	3282		3119	5210	1431	3188	3828	3870	5321	3903	9883		1843	1176	1052	808	1467	761	933	757		1917	3895	1386	1084	2826	1250	1305	1459
	1778	3154	572	1964	2353	1621	2440	1907	1797		3749	9395	843	4933	7779	4693	6022	5361	4400		868	1209	2737	1064	1482	727	3456	899		1916	1187	4937	1671	2356	1180	10180	1666
	1229	2426	796	1741	1544	1514	1416	1927	2121		2788	5944	1227	4302	3785	3878	2925	4190	5983		1838	781	2486	1915	1022	829	2488	839		1028	3156	4361	3169	1378	1304	5041	1524
	775	1820	766	2806	1938	1396	1384	1200	1345		1304	3546	1304	7465	5612	3604	2442	2060	3053		928	1369	1047	1899	1008	1021	1524	900		2176	1263	1554	3752	1477	1816	2596	1377
	1248	1720	736	1588	2149	916	3331	1416	1852		2591	5226	1187	3129	6569	1775	9007	3142	4626		1375	1170	1238	814	1154	936	853	753		1744	2168	1969	1084	2036	1360	1075	1263
	3725	1640	688	1909	2083	2053	1694	1870	1623		13189	3765	1010	4732	5561	5861	4266	4595	4547		835	1219	1215	2194	757	1319	1123	1140		1904	1110	2223	4221	1017	2742	1666	1683
	872	2457	790	1734	1465	1302	2182	1637	1626		1477	5835	1325	4359	3680	3337	5416	4290	4420		1103	1202	1752	1856	916	816	849	1291		1838	1553	2802	3069	1324	1130	1061	2657
	1136	1754	710	2540	2172	1452	2697	1685	2135		2396	4183	1183	6975	6702	3955	8011	3989	6583		2102	763	889	1359	1421	839	945	1126		1049	3942	1239	2105	2279	1088	1325	1646
	1978	2621	1102	1469	1354	915	2066	1143	1465		4201	7129	1936	3222	2845	1618	5166	2015	2902		1691	902	1884	1645	975	638	898	890		1218	2625	3456	2575	1633	1004	1291	1699
	1971	1783	566	1784	1903	1083	1825	2024	2036		4732	4867	869	4464	5725	2390	4719	5849	4807		2426	2556	1145	875	841	1244	940	1639		4697	4303	1685	1234	1146	1833	1249	4083
	1655	2113	1591	3594	1670	1631	1866	1181	1202		3499	5508	3185	11253	4542	4539	3871	2631	2909		2564	993	774	2057	1114	792	1203	922		1423	5389	1046	3797	2222	1074	1885	1760
	1000	1598	744	1767	1663	3284	3121	1477	1082		2055	4124	1183	3728	4604	9901	10732	3305	2449		1592	1982	963	1735	768	992	1464	1281		3288	2492	1390	2967	1001	1750	2354	3052
	1378	3223	947	2163	2087	1217	2307	2058	1714		2817	9516	1598	5370	6076	3127	7206	4382	4566		1594	986	1086	906	729	964	941	803		1560	2581	1547	1337	1174	1258	1333	1488
	1808	2350	686	1143	1996	1424	1805	1690	1924		3935	5544	1106	2479	5391	3954	4685	4351	5545		1886	1270	2248	1632	817	627	1211	693		1829	3062	4082	2625	1130	1063	1836	1248
	1316	1483	1273	965	1380	1517	5276	1477	1643		2851	3140	2378	1590	2753	3417	21451	3770	3702		1432	1633	2166	865	804	947	1329	1065		2613	2086	4000	1145	1022	1185	2070	2077
	2820	1545	1096	1437	1834	1815	4006	1160	1127		6653	3596	2011	2629	5498	5346	13604	2322	2444		1312	750	886	1997	1272	863	811	665		1034	2071	1236	3168	1971	1034	1101	1003
	1355	1853	559	1372	1151	1448	3519	1357	1626		2400	5021	881	3122	2362	3883	11163	3392	4217		2814	1227	2678	958	808	831	1170	1323		1799	5547	4805	1374	1099	1182	1752	2717
	1115	3245	567	1890	1943	1417	1630	1056	1237		2240	10389	872	3807	5383	3796	4341	2182	2542		975	754	923	2227	1423	998	3430	1080		1416	1314	1288	4080	2580	1325	11561	1511
	655	1639	1040	1777	1748	1641	1826	763	2294		1087	3433	1972	3618	4755	4028	4091	1153	6572		869	1088	1496	1327	897	890	1231	630		1472	1232	2247	1997	1433	1228	1829	1068
	1611	1345	1867	2164	1052	1379	2714	1280	979		3633	3151	3665	4692	2126	3135	8391	2425	2080		1473	1927	841	1282	1260	864	1061	749		3139	2359	1145	2570	2114	1105	1455	1053
	672	1575	587	2350	2095	1882	3238	1403	1362		1133	3988	942	6041	5262	5432	8647	3329	3137		936	1783	1756	1138	933	1133	900	1032		2697	1287	2876	1658	1437	1552	1253	1944
	3807	1809	874	2638	1583	1065	1247	1269	1742		10728	4679	1401	8833	4155	1751	2051	2448	4331		1395	972	1142	1692	1070	778	2871	1213		1318	2265	1764	2912	1510	1124	5955	1929
	1136	1327	1443	2374	2311	1414	2377	1630	1623		2205	3300	2615	6983	5930	3511	7175	4280	4581		820	1055	1094	1298	1598	1061	796	891		1531	1020	1502	2363	2489	1545	1031	1290
	1628	1410	508	2481	1912	1574	2355	1050	529		3510	3403	732	5678	5574	3995	5153	2286	804		1662	2161	1950	1049	838	2140	1128	832		4025	2566	3207	1572	1170	5073	1824	1576
	1334	1593	822	1730	2161	1322	3629	1060	1284		2802	3946	1348	4271	5315	3518	12031	1806	3184		2521	965	881	1260	981	778	916	838		1452	4454	1180	1930	1591	1219	1220	1140
	1114	1930	628	1736	1851	1564	644	839	1249		2201	5079	1011	2905	5130	4312	978	1259	3111		1668	3273	2746	2362	825	856	923	830		9468	3085	5922	4648	1147	1076	1248	1148
	3106	1579	271	1538	1114	1405	2086	1637	1889		7730	3877	345	2835	2001	3671	6519	4107	4794		1788	1287	1248	1111	1293	1036	1345	969		1796	2987	1884	1677	1984	1442	2175	1366
	1555	1738	689	1115	1594	1673	2650	1559	2073		3377	4678	1067	2177	4519	4895	6854	3273	5179		1068	1203	1773	912	1023	893	1334	889		1847	1480	3233	1399	1467	1508	2290	1220
	853	2134	1094	3110	67	886	3679	1136	1618		1535	5485	2016	7441	77	1820	12256	2308	4300		2523	1015	882	1337	765	888	1049	1126		1473	5041	1187	2087	1023	1216	1662	1526
	3206	1967	864	1677	1729	971	3881	1301	1359		8350	5521	1467	3390	4812	1557	10460	2995	2633		1764	920	2001	1265	1501	889	751	781		1292	2693	3464	1749	2230	1160	1011	1066
	1241	2767	2075	2067	2023	1975	2146	1709	1610		2437	8815	4376	5192	4013	4156	6464	4356	3360		1054	869	1065	1223	1022	822	716	576		1195	1361	1412	1906	1362	1366	1004	1009
	2582	2093	575	1490	1237	1254	1745	1447	2381		6689	4638	938	3252	2749	2566	4875	3478	6783		1411	1167	1442	1197	1116	828	1614	850		1643	2108	2090	2440	1566	1215	2501	1161
	2750	1610	968	2301	1738	1842	3833	1754	1801		7217	3728	1903	5721	4634	4785	11384	4842	4651		1404	1839	1506	1740	830	633	1601	781		3596	2512	2370	3990	1102	1077	2529	1062
	4074	2374	1271	1636	2192	1343	1877	1668	1701		15336	5969	2219	3273	7019	3471	4789	4868	4325		1583	1295	1019	2437	840	1719	2232	1055		2137	2569	1429	6325	1119	2761	4164	1521
	2959	2909	689	2216	1361	1100	1940	1019	1113		7049	7958	1117	5682	3376	2575	4047	1982	2029		1664	2044	1142	1327	998	815	1381	701		3819	2672	1621	2069	1302	1133	2291	1290
	1256	3052	603	1802	532	1364	3196	1691	1155		2487	9270	915	4616	946	3480	9578	4190	2761		1335	1520	1240	1937	1214	875	1544	817		2399	1981	1772	3049	2214	1139	2730	1147
	1365	1680	1392	1937	2000	1509	2139	1557	1495		2956	3370	2884	4947	5774	2781	6271	2907	3878		1243	1650	1372	1502	1203	982	1032	1053		3256	1835	1990	2479	1832	1517	1405	1515
	1096	1978	937	1945	2108	1114	1679	1894	1637		2245	4846	1810	5341	6717	2427	4318	5008	4146		887	2382	1471	1520	1055	975	1081	644		4445	1200	2337	2413	1639	1763	1566	1035
	1926	1797	713	1285	1763	1922	3130	1149	1789		4485	3753	1047	2798	5263	5682	9681	2850	5061		1715	2022	880	1837	834	1951	1275	767		3934	2496	1202	3130	1130	3171	2236	1047
	1700	2078	3206	1988	3167	996	1631	1227	2766		4118	4271	8539	4561	9619	2099	3107	2629	7906		1273	1656	820	850	790	785	956	838		2691	1875	1055	1189	1130	1088	1287	1229
	1136	2741	423	2231	1776	1686	1905	1107	1313		2237	7838	640	5014	5427	4625	5206	2526	3144		2261	1491	854	1866	902	1217	1489	1112		2272	4152	1097	3222	1403	1909	2429	1522
	1200	1889	537	2298	2121	1229	2498	1330	2199		2509	4394	825	4970	6802	3023	6385	3301	5476		944	933	2348	1602	866	1252	958	1212		1277	1260	5178	2520	1230	2360	1382	2368
	1575	2693	773	1845	813	2589	2420	1150	1718		3618	6700	1259	3871	1250	6374	5633	2057	4072		839	1234	1642	1079	1473	1077	1943	598		2045	1114	2754	1564	2366	1513	3412	1050
	1583	1848	563	1738	1190	1314	1968	1693	1379		3569	5095	919	4443	2071	3232	5697	4303	2616		1735	851	1926	1777	974	1383	826	916		1192	3025	4206	3131	1278	2122	1122	1321
	1260	1652	536	2844	911	2006	2290	1434	2182		2760	3773	835	7717	1780	4592	5840	3442	5896		2456	1516	1143	916	1339	851	1062	1142		2324	4606	1668	1280	1974	1152	1480	2454
	1245	3069	761	1956	2228	1330	3731	1243	1140		2498	8746	1328	5310	6780	3418	12474	2280	2830		1029	1158	2075	1533	737	1158	1464	1094		1632	1454	3850	2506	1084	1506	2201	2382
	947	2001	1267	2645	1414	1696	1723	1454	1757		1714	4770	2119	6849	3400	4619	3820	3695	4825		1094	928	2304	801	782	942	1020	1156		1393	1606	5956	1111	1049	1316	1475	2759
	1158	1767	1047	2022	2547	1964	2381	1590	1204		2341	3799	1727	4368	8250	5791	6070	3936	2638		2259	943	789	1755	902	681	1349	905		1373	5249	1039	2863	1248	1025	2159	1217
	1035	2129	964	2097	2171	1085	2983	1422	1547		1647	5943	1893	4978	7515	2321	11080	3571	4027		1597	3304	2367	1423	1300	1031	789	863		10660	2777	4480	2226	1870	1444	1040	1186
	3325	925	1864	1619	1799	1401	1145	1104	1547		9933	1707	4076	3804	4902	3800	1887	2042	4171		1622	2684	887	2412	961	1012	1023	954		5027	2663	1182	4836	1289	1363	1517	1363
	1232	1811	1172	1975	1798	1394	1771	1841	1379		2616	4485	2367	4510	5328	3674	4664	4891	3555		843	802	1130	846	934	1329	1463	797		1129	1210	1626	1101	1242	1990	2379	1635
	2470	1833	374	1412	2142	1261	1518	1497	1218		6911	3685	576	3017	6916	3076	3976	3603	2867		971	3399	1649	1154	1023	1479	1426	705		7642	1328	2915	1898	1504	2488	2128	1020
	723	3030	660	2691	1709	2230	2202	1457	1331		1279	8624	966	6800	3442	6664	6289	2695	2854		997	984	1651	1071	936	787	1188	1294		1380	1373	3074	1618	1375	1422	1742	2967
	1445	1605	852	2182	1311	1128	2527	1536	1470		3368	3966	1463	5763	2889	2717	7031	3376	2489		1448	879	851	780	2284	1272	1071	871		1128	2561	1145	1057	5264	1991	1855	1282
	1832	2083	700	1579	1178	1515	2149	1058	1727		4421	4419	1084	3389	2365	3989	6382	2567	4508		1149	1417	1369	1590	1353	847	1032	668		2492	1640	2338	2423	2593	1313	1468	1289
	2737	2143	1093	2228	2342	2109	1237	1670	1509		7187	5343	1886	5069	8308	5250	2084	4166	3432		907	1256	1973	2301	785	1271	1707	680		2421	1255	3248	4511	1019	1815	2870	1117
	900	1466	2215	1307	2228	1676	2838	1555	2700		1784	3176	4870	2289	6878	4638	6182	3812	7087		1220	1314	1152	963	1270	859	1454	1097		2086	1764	1614	1447	2030	1328	2321	2124
	1059	3390	831	1539	1683	1639	3905	1062	1308		2045	11116	1456	3761	5148	4095	12468	2484	3296		1138	859	1258	1907	989	1614	1039	1009		1220	1652	1785	3891	1428	2708	1525	2019
	1299	1668	472	2457	762	1651	2801	1089	1709		2353	4630	687	7527	1295	4275	7097	2081	4403		1435	2070	1065	2074	1376	799	932	1214		4713	2472	1478	3342	2165	1042	1296	1914
	1433	1395	842	2332	2041	1202	5582	1350	1504		2924	3207	1394	5640	6215	2848	28399	3290	3885		1227	1032	1311	1975	825	896	1200	773		1953	1664	2051	3409	1115	1325	1748	1211
	2479	2218	1105	2507	1866	1264	2387	1332	1546		5960	5691	2097	5920	5497	3241	5996	2890	2962		1985	2905	864	1129	1077	776	1061	624		5899	3558	1262	1668	1570	1021	1446	1101
	1247	3373	733	1914	2958	1905	1816	988	2489		2559	9920	1250	4413	9682	5860	3305	1911	6279		1460	993	1373	2453	928	1093	1007	1385		1621	2616	2085	6934	1294	1879	1402	2207
	2217	1749	923	1823	1739	1348	1959	2332	1420		5352	3778	1482	4871	4850	3573	3740	5663	3492		1569	883	736	1769	671	1520	953	1587		1230	2663	1074	2950	1039	2341	1421	2633
	1207	2043	715	2337	1722	1573	1493	1316	1643		2540	5673	1081	5230	4861	3854	2880	2293	4420		849	1762	2364	2441	1321	1635	1062	1061		3378	1129	4717	5590	2068	2087	1854	1431
	1366	2347	2084	1343	1322	1389	1804	1159	1397		2811	6373	4430	2426	3152	3799	4307	2347	2640		3074	2287	1265	1023	1339	1343	2887	677		6074	7865	1898	1731	1876	1854	7195	1265
	1341	2490	2514	1519	1861	3438	1435	1164	1346		2767	6325	6221	2603	5389	12121	2515	2020	3363		1302	1218	886	1550	1061	756	949	846		1965	1843	1402	2559	1453	1012	1291	1119
	1186	1771	781	1831	1394	1227	831	1476	1635		2308	4109	1263	4045	3079	2497	1340	2885	3177		937	1143	875	2826	1216	888	1231	807		1702	1266	1202	6928	1789	1154	2021	1484
	2216	2167	2249	1639	1467	1725	1491	1477	1532		5901	5650	4599	4100	4066	4414	3388	3719	4034		2452	805	877	1024	884	1116	1283	728		1122	5440	1079	1735	1211	2099	1875	1290
	2741	2087	1264	2556	1491	1901	5032	1377	2078		7168	4846	2215	6967	3307	5313	23160	3388	6476		940	1897	1099	1988	856	783	1491	1234		2884	1316	1709	3504	1215	1005	2271	2243
	1684	1787	597	1543	1865	2145	1441	1438	1479		3842	4194	923	3579	5265	6874	3061	3419	2905		1342	1016	1991	1405	1251	803	1021	809		1788	1924	4317	2412	1873	1096	1458	1137
	1767	2312	3190	2092	2022	2125	2928	1307	1471		3706	5305	7908	4900	5013	7044	8302	3187	2866		1311	2947	796	826	1147	897	2789	812		6118	2306	1072	1144	1705	1208	5424	1150
	3377	1497	903	2893	2481	1699	2466	1296	1500		10933	3879	1546	8169	7115	3722	6249	2684	3949		2498	1807	1477	1114	911	764	887	764		2882	4707	2268	1586	1242	1024	1248	1046
	1338	3480	485	1101	1128	1380	2572	1315	1228		2654	10440	707	2329	2023	3419	7723	3139	2960		1513	926	824	1103	754	1390	1193	847		1378	2460	1113	1749	1014	2525	1834	1715
	1508	3120	615	1527	1195	1212	2134	1418	1546		3309	8248	976	3383	1995	3103	6092	2902	4114		1620	1463	852	1047	830		2905	1099		2366	2607	1131	1486	1264		7825	2288
	1152	1517	557	2213	1621	1391	2335	1812	2028		2104	3925	763	5007	3252	3623	6127	4594	4593		1937	1071	1088	744	731		1296	733		1485	3348	1495	1114	1009		1952	1046
	2266	863	633	1466	1994	2607	2728	1439	2046		5523	1617	1060	3169	5985	5935	8236	2637	5923		2208	1970	2153	970	871		791	773		3396	4102	4003	1563	1256		1061	1442
	1084	2388	741	1721	2085	2002	2279	1246	1672		2128	5584	1167	4387	6601	5304	6553	2904	4706		1336	1853	2891	2714	848		1892	1507		3239	2232	7099	5237	1141		3134	2461
	1126	1373	1607	1938	2268	2064	4366	1168	1569		2150	2791	3044	4502	6565	5494	14773	2156	3663		1100	1246	2319	725	1209		910	986		2297	1648	5177	1047	2126		1288	1450
	1297	2036	1405	2421	1877	1646	3645	1186	1144		2597	4921	2685	5652	5654	4794	12689	2787	2433		1125	1376	3330	807	1571		1156	1439		2024	1549	9516	1323	2472		1638	2836
	3480	1939	584	1333	2321	558	3747	1505	1405		9932	4575	917	2843	7489	854	15071	3979	3271		1477	1423	1664	965	1051		1952	1101		2327	2273	2958	1309	1501		3311	2604
	1210	2248	1610	1739	1186	1728	4175	1439	1350		2576	5367	3164	4322	2005	4512	14879	3221	3199		3174	808	2031	2207	1094		1856	1031		1148	7552	3686	3543	1563		3266	1572
	2202	1957	1033	1177	1720	1257	62	1527	2312		4736	5165	1981	1831	4588	3200	69	3790	7557		828	990	1634	1575	787		798	1226		1361	1084	2982	2264	1073		1121	2507
	1024	1601	566	1951	2044	1383	2241	1621	1167		2048	4037	905	4561	6710	3733	6742	3520	2809		953	1124	1340	1555	811		814	912		1581	1282	2049	2522	1069		1107	1256
	2582	1906	651	1844	1405	1308	2019	1692	1763		6383	4296	994	4203	3315	3395	5124	4376	4558		1506	973	2170	3061	873		995	837		1358	2251	3854	7102	1153		1335	1678
	1649	2328	413	2526	2112	659	2104	1155	3002		3258	5683	653	5400	6154	1078	5457	2546	9900		1766	1149	929	1064	847		1192	805		1697	2634	1250	2085	1179		1722	1176
	1272	1617	925	1679	1837	1326	2035	1427	1327		2633	3282	1573	3767	4532	3662	5814	2661	2692		1171	1479	739	1170	775		897	692		2257	1717	1030	1688	1015		1242	1374
	1125	1780	1128	1912	1381	1448	4380	1011	1062		2250	3981	2174	4163	2523	4006	13451	1696	2242		792	848	1615	2826	1226		954	835		1222	1068	2822	5966	1886		1339	1482
	665	1514	737	2066	2461	1683	2555	768	1985		1139	3235	1124	4414	5696	4760	6667	1128	5903		1688	856	1662	1143	744		774	954		1205	2700	2693	1836	1024		1050	1307
	1405	1747	3065	1789	1788	2128	2444	1962	1361		2840	3924	7590	3993	5608	6009	7724	5280	3483		2590	1347	1369	753	1719		1669	916		2000	4416	2103	1039	3024		3273	1336
	1574	1833	804	2144	996	1509	2366	1165	1299		3476	5163	1280	5661	1558	3622	7178	2226	2303		1642	1096	1792	1374	785		939	1302		1589	2838	3056	2108	1005		1348	2059
	2986	1609	774	2924	1458	1661	2465	945	1260		8397	4377	1252	7806	2570	4747	5649	1536	2876		2385	1124	2255	1035	1211		812	892		1773	4265	5228	1917	1689		1094	1347
	1132	2864	746	2051	1745	1439	1784	1368	1384		2326	6731	1243	4099	4253	3692	4630	3023	3264		2109	1359	1710	1384	812		1569	1058		2120	3974	3010	2092	1155		2517	1790
	1303	1076	1062	1911	1573	2750	1691	1829	1553		2832	2279	1928	5186	3745	6360	4242	5324	4052		1243	931	823	774	917		1108	1112		1219	1734	1135	1002	1547		1622	2349
	1209	2618	1116	1635	2005	2040	1983	1598	1553		2440	6772	2178	3816	5807	6685	5597	4305	3969		1889	1832	2717	1140	993		750	1176		3232	3373	6848	1827	1404		1050	2728
	3564	2145	857	1773	1287	1434	1730	982	1252		10637	5197	1404	3193	2350	3978	3525	1677	2733		1267	1272	1054	1096	1081		845	838		1872	2004	1524	1531	1931		1199	1138
	1285	1552	319	1708	1747	1458	1676	1699	1152		2415	3933	427	3928	4229	3603	3440	3972	2353		911	2107	1082	1279	874		2201	1124		4684	1275	1506	1776	1159		4340	1675
	2786	3145	1585	2051	1198	1644	3675	1491	1732		7758	9001	2975	4470	2890	4414	11682	3161	5039		1523	778	1402	1003	882		893	903		1062	2433	2200	1455	1200		1316	1252
	2896	2272	1211	555	2266	1310	1745	1437	1649		7071	5864	2312	780	6400	3337	5104	3846	3726		1033	775	759	1192	809		865	821		1003	1427	1095	1791	1081		1155	1215
	1182	2724	3343	1104	2098	1731	1879	1262	2326		2396	6970	9274	2161	6506	4992	5477	2426	6688		1003	1387	1566	1588	1282		2322	823		2271	1430	2680	2619	2293		4344	1057
	918	4200	1496	2415	2567	2000	2348	1047	1738		1727	14749	3065	5983	7972	5079	6109	2287	3997		805	1031	1011	2080	769		844	887		1525	1059	1994	3502	1007		1123	1719
	1323	2171	720	2513	1540	1172	1486	795	1416		2658	4681	1101	5724	3731	2408	2604	1789	3622		1831	1176	1579	1312	818		1044	750		1726	2743	2485	2168	1138		1541	1118
	2187	2046	862	2211	1965	1547	3621	1398	1071		4687	5485	1450	5175	5953	4148	9457	3449	1855		1110	1038	1388	1601	916		727	1250		1543	1612	2269	3399	1302		1156	2194
	1426	2327	675	2785	1142	1037	2933	1660	1282		2855	5122	1049	7259	2438	2379	9468	4348	2887		1232	1371	857	1839	829		801	676		2143	2118	1154	3282	1178		1051	1179
	1200	2825	1298	1780	1779	793	3400	1875	1479		2659	8271	2263	4079	4623	1158	10320	5705	4159		1182	1933	905	1638	1303		1190	1157		3880	1691	1206	2521	2030		1933	2359
	1106	1836	987	1871	2020	958	3315	1505	2163		2328	4573	1692	4681	5940	2116	10170	3752	5488		1294	2621	755	769	729		792	802		5000	1847	1007	1021	1017		1079	1077
	1391	1472	632	3270	1663	1231	2434	1767	1784		2407	3401	952	8813	4177	2841	6706	4094	4488		1043	996	2293	2083	1000		1109	887		1382	1448	3558	3548	1477		1624	1684
	1882	2016	466	2273	2529	1418	2240	1358	925		4139	4607	667	5919	7910	3287	6394	2577	1938		1167	1286	1002	2011	770		827	983		1906	1643	1396	4203	1086		1108	1591
	1169	2644	802	66	1402	1483	2776	1141	670		2373	6664	1375	82	3145	4263	7877	1901	1343		1710	1321	993	1946	1660		1020	998		2617	3134	1344	3416	3206		1384	1433
	920	1618	855	2112	1660	688	2247	1152	1691		1828	3878	1353	4951	3187	1127	7170	2670	4321		1595	759	1158	883	1016		875	851		1038	2463	1650	1192	1411		1250	1281
	1187	1807	1100	1951	1620	1421	1985	1563	1444		2380	4622	1912	4257	4216	3630	4614	4090	3674		1572	1964	2184	1265	2174		1031	1065		3064	2454	3684	1970	3979		1435	1792
	4006	1500	1429	2022	2351	1627	2352	1692	1643		12618	3633	2891	4569	7168	4231	7174	4196	3749		1299	1052	3451	1818	1602		953	1048		1524	1974	7059	2879	2553		1382	1696
	755	224	729	1709	1554	1653	2006	1569	1183		1315	297	1207	3884	4018	5367	4542	3788	2945		1406	1033	2005	1325	895		1002	2310		1587	2075	3332	1987	1182		1465	3951
	1353	2035	724	1163	2124	1258	1438	1241	1030		2744	4646	1145	2445	6119	3352	2613	2875	1972		899	2598	1088	1493	733		1233	1203		4662	1324	1696	2369	1019		1907	1860
	1076	2088	457	2610	2343	1245	2251	1383	1393		2048	4453	676	6961	6479	2704	6926	3141	2888		1730	887	1056	1212	1451		1418	851		1215	2839	1502	1689	2245		2734	1861
	3154	1502	1031	2831	1345	1389	2188	1215	1446		8924	3675	1815	6709	3492	3567	5368	2328	3595		1309	1190	869	1165	2040		1171	792		2200	1931	1149	1594	4098		1796	1060
	1684	1873	770	1602	1689	1026	2074	1312	1267		3411	4001	1124	3496	4626	2145	5066	2654	2668		1093	1107	763	1089	1412		957	953		1915	1579	1039	1728	2544		1404	1956
	1571	2977	577	2887	1975	1494	3531	1401	1553		3203	8937	865	7751	5787	3770	12604	3364	3937		1883	1083	2434	1449	928		845	731		1531	3246	5663	2477	1356		1444	1362
	1579	1740	1152	3303	2296	1398	2354	1145	1155		3060	5158	2065	9619	7854	2849	6627	2144	2268		1155	907	1198	962	1355		939	755		1271	1613	1617	1392	2039		1365	1056
	2023	3793	916	1855	1350	1727	2848	1338	1471		4692	12080	1480	4383	3113	4950	9333	3239	3469		910	2185	998	2113	1091		1229	691		3874	1239	1421	4303	1582		2016	1280
	375	1930	642	1080	1706	861	2337	1972	1646		579	4676	992	2115	3874	1325	5509	4867	4128		1322	853	808	1524	888		892	1193		1183	2153	1140	2237	1218		1209	2471
	925	1556	568	1456	2153	1739	1761	1352	2176		1670	3586	844	3381	6755	5185	4190	3268	6146		1291	991	832	1548	1407		1631	1290		1488	1893	1143	2974	1989		3499	2060
	1843	2509	90	2151	1409	1203	1753	1427	2358		3928	6297	93	4574	2893	2115	4176	3434	7197		1420	1022	828	1116	757		1139	1144		1497	2250	1084	1801	1033		1552	1775
	941	3348	1237	1826	1924	954	2200	1732	1327		1917	10218	2417	4496	5788	2034	6041	4239	3132		1072	1088	1329	1029	1063		949	1069		1657	1472	1977	1561	1504		1250	1661
	1293	2387	1790	2742	1878	167	2596	1476	1622		2776	6163	3597	6326	5568	222	7120	4018	3813		3215	2400	781	1130	1109		1616	758		4226	6877	1028	1556	1716		2632	1373
	1186	2999	733	2895	1960	1499	1315	1201	1329		2538	8498	1317	6839	5884	2740	2625	2309	3327		2465	808	1198	1274	804		1006	876		1109	4283	1822	1879	1095		1426	1205
	1155	2307	3182	3277	1309	1951	4112	1609	3232		2315	5425	8433	8647	3036	5412	13510	4175	9528		842	962	1988	1120	1459		1545	945		1741	1126	4281	1713	2321		2556	1392
	1015	1340	1887	1553	1835	1275	1616	2189	1662		2039	3115	3639	3188	5156	2902	3574	4974	4308		1459	1723	1940	1031	934		958	874		3871	2283	3414	1510	1411		1431	1775
	1021	1397	987	1661	2092	2065	2750	1226	1490		2076	3534	1574	3993	6828	6003	7628	2279	3337		865	2153	791	943	1673		1674	966		4779	1098	1048	1385	2572		2698	1525
	597	1747	1053	2549	1303	1383	1492	1790	1710		991	4477	1830	6212	3267	3436	3766	4803	4093		835	1404	1820	2868	797		854	803		2285	1066	3245	5646	1098		1144	1087
	1897	1787	1022	2171	2551	1706	1999	1338	1724		4178	4335	1781	5141	8948	4564	4115	3161	3950		1629	1480	1085	1431	902		1516	829		2820	2591	1558	2381	1241		2409	1127
	1068	2914	687	2040	2069	1485	776	1286	678		2235	8079	1047	4707	5927	3939	1126	3004	950		2225	2853	861	1408	1656		1768	1102		7355	3756	1174	2212	3276		3066	2119
	1707	3140	1020	2307	1049	2151	1804	1439	1637		3806	9277	1703	5381	1775	6335	4539	3450	4320		1056	1249	1840	2138	911		951	1684		2212	1406	2822	3976	1240		1324	3037
	953	2883	1324	1732	1531	1400	2128	1348	896		2038	8731	2797	3343	3582	3848	6093	3190	1779		902	860	914	1802	1070		1217	761		1231	1175	1181	2785	1951		1888	1050
	765	1751	804	2342	2030	1735	2238	608	1392		1340	4047	1364	5538	5482	4724	6920	877	3554		931	983	979	1005	850		2007	774		1296	1319	1474	1452	1372		3539	1102
	1158	455	721	1442	1934	1615	2996	1467	2772		2292	711	1160	2955	5475	4072	8821	3732	7996		1059	891	1143	740	2002		1149	986		1268	1542	1614	1009	4806		1706	2206
	1228	2226	510	1401	1843	1744	2367	1539	2524		2351	6092	762	3176	5289	4213	6134	3066	6568		1822	1323	1138	882	1286		767	813		2014	3195	1613	1233	2230		1044	1505
	1085	3025	839	2639	1484	1385	2075	1535	1119		2127	9281	1410	5716	3406	3598	4868	3979	2528		1622	1294	1150	1154	1065		1309	877		1842	2512	1714	2195	1824		2211	1961
	2096	2452	974	2671	2808	1686	3759	870	1566		4599	6652	1814	7686	10001	4493	11429	1282	3916		994	1226	1592	1605	807		2092	794		1802	1397	2555	2937	1068		4381	1108
	1247	1806	542	2153	1197	1848	4497	1637	1848		2517	3899	790	5333	2306	5163	13796	3207	4340		2506	1123	2406	1171	1158		869	693		1612	6178	4821	1757	1687		1184	1018
	855	2676	701	1412	2043	1762	2092	1344	1388		1649	7235	1133	3239	6259	4143	4319	3141	3559		916	2871	967	1260	1058		1896	781		5293	1220	1401	1863	1528		4194	1368
	1284	3032	2102	2415	1842	1603	1408	814	1595		2604	8406	4350	5506	4926	4754	2433	1239	3943		1613	1572	1514	1353	844		939	694		2283	2491	2417	2238	1212		1337	1151
	1199	3393	444	2142	2233	2053	2279	836	1714		2273	9401	673	4753	5957	5484	7093	1281	4340		1036	1718	1311	1224	1806		1420	1339		2939	1480	1986	1638	3151		2220	2341
	1391	1441	2470	3539	2168	1863	3470	794	1849		2590	3651	6683	10329	5068	5936	10928	1208	5457		1747	984	1307	1786	971		1509	1201		1418	2691	2101	3182	1326		2365	1820
	1104	1831	1346	2072	2115	1604	2417	1687	1307		2259	3708	2210	5665	5452	3825	6582	4135	3153		1519	1197	776	1101	867		1379	1225		1800	2421	1164	1481	1139		2153	2073
	2036	1701	2081	1856	1778	1774	967	1120	1548		4419	4138	4405	4093	5072	5414	1425	2448	3450		3112	865	1719	1256	827		1042	633		1155	6474	2751	1856	1095		1594	1116
	1451	1888	760	466	1465	1506	2367	1328	1324		3260	4903	1195	641	3425	4108	6825	2286	2851		1907	1459	2420	947	699		1798	796		2233	3844	5375	1406	1071		3099	1308
	1168	1726	1326	4184	964	1567	3544	1659	2349		2512	3905	2287	13359	1574	4094	10823	3182	7079		858	889	958	1643	1316		838	710		1247	1092	1365	2633	2359		1211	1266
	1201	1526	890	1192	2268	1840	2598	1574	1243		2394	3648	1484	2062	7764	4962	6402	4054	2624		998	2104	1515	1293	871		877	1063		4991	1339	2464	2031	1143		1159	1445
	971	2753	947	2424	1492	1390	1567	2356	1508		1731	8477	1850	6352	3457	3531	3290	7602	4324		1301	786	2273	1953	984		1812	852		1058	2025	4131	3127	1444		3219	1663
	2620	1379	736	536	1386	2440	2057	1160	1650		6707	3070	1112	929	3201	6279	4911	2859	4431		2835	969	1068	998	1267		3456	695		1375	5232	1540	1406	2006		9445	1230
	1346	2198	615	2106	1626	1432	1655	1863	1433		2700	6666	970	5277	4254	2655	3236	5330	3710		1160	1217	1446	1163	859		1279	922		1950	1618	3108	1981	1184		1847	1331
	963	2189	731	1594	3209	1842	2801	1666	1757		1686	5213	1145	3082	10684	5264	6957	3967	4985		1651	1341	1745	1518	726		760	823		2041	2718	2842	2522	1009		1089	1395
	1997	2825	728	1797	2548	1775	1137	2056	1360		4963	7650	1293	4124	8268	4965	1974	5312	3405		1294	1121	813	1665	1137		988	602		1711	1944	1044	2570	2296		1382	1005
	1340	1111	1205	2004	2528	1634	2065	1748	1759		2954	2308	2239	6008	8306	3662	4658	4836	4876		1384	1121	798	977	852		959	836		1673	2645	1105	1313	1183		1384	1385
	1030	710	820	2274	2165	1792	3464	1541	1513		1993	1314	1390	5382	6393	5263	11332	3376	3246		1181	1062	1641	772	1893		853	1021		1587	1780	2690	1010	3125		1216	1540
	1062	197	897	1852	1241	1652	2720	1486	1477		2190	239	1459	4468	2347	4498	8844	3596	2950		1109	1463	954	1344	1182		2750	900		2955	1741	1417	1980	1686		5152	1854
	1280	1977	1514	1961	1894	1701	2059	1482	1823		2381	6301	2903	4515	5973	4895	5889	3516	4901		798	1844	920	2107	1321		1902	988		3477	1171	1243	3706	2108		2849	2101
	1523	1340	874	2021	2134	1246	1410	1652	1841		3066	2803	1472	5374	7097	2144	2683	4745	5013		1299	1054	837	2151	1061		1363	684		2139	2048	1063	5044	1505		2102	1280
	1556	1868	574	2661	1036	1956	830	1861	1557		3702	4502	839	6306	2176	4653	1440	4840	2913		811	899	2758	1064	797		1476	744		1226	1093	6183	1469	1278		2523	1334
	1264	1260	520	2049	1994	1684	2885	1354	1633		2679	2575	748	4609	5335	4985	7662	3000	3741		1272	915	891	1105	1076		1801	846		1435	1885	1187	1555	1385		3356	1202
	1887	1441	2539	1529	2129	1741	1504	1040	2190		3652	3727	5633	3429	6593	3779	2984	1815	6614		1339	2105	1416	2958	763		1483	1330		4154	2004	2150	6182	1041		2854	2984
	894	1928	578	2709	1824	1387	2194	1563	1890		1676	3844	861	6881	5548	3530	6292	4095	4712		1561	2733	2522	1298	931		842	937		5017	2615	4491	1931	1218		1179	1718
	1148	1562	1158	1560	1380	1124	3040	713	1733		2312	4061	2361	3323	2373	2640	8219	1531	3695		1067	779	1924	2601	803		2151	760		1070	1436	3324	6779	1109		4005	1032
	1367	1128	1458	1781	1414	1753	2325	1672	2159		2809	2111	2681	4024	3507	4180	6756	4697	6491		1541	792	1147	728	1421		1689	989		1046	2550	1702	1137	2446		3092	1584
	1533	3356	637	3330	1685	1236	2505	1807	1353		3508	9359	916	9006	3830	2745	6231	5022	3132		1026	864	1357	1954	848		904	826		1163	1474	2051	4284	1202		1199	1168
	1317	1402	680	1565	1455	1558	3606	1337	1318		2633	3291	1033	3374	3730	4442	16258	2365	3143		1198	1430	917	1009	866		1110	750		2970	1607	1206	1514	1237		1848	1196
	1333	1491	868	4305	2083	1824	1458	1505	1663		2662	3567	1402	14459	6784	5620	2967	3498	3860		2180	1443	1173	3183	866		922	824		3179	5709	1817	7174	1155		1247	1487
	1058	1564	923	1849	1511	1444	2015	1374	1560		1741	3467	1676	4238	3487	3654	6012	3063	4215		837	2727	3050	790	1025		1261	924		5323	1121	6553	1048	1376		1920	1520
	1123	2056	1129	2300	970	1524	3620	1104	1382		2157	5168	2015	5454	1569	3973	9874	2180	3610		2270	919	1035	964	1155		862	666		1247	3559	1446	1356	1602		1128	1135
	3265	1741	675	1663	2243	1449	1670	1423	2538		8602	4686	1029	2927	7020	3501	3299	3488	7217		1017	1021	928	1229	798		2132	647		1476	1448	1197	1922	1211		4956	1229
	2121	1695	700	2212	1090	1502	1309	1383	1858		5085	4315	1119	6034	1854	3977	2707	3166	5385		1192	834	2487	1068	1197		1102	835		1213	1837	4581	1843	1772		1570	1359
	594	2340	948	1320	511	1440	1937	1532	1960		921	5500	1583	2899	871	3866	5379	3736	5595		2146	991	2126	848	1907		843	1170		1375	4054	4840	1131	3257		1125	1813
	1096	2215	778	1271	1589	1362	1567	1510	1358		2092	6090	1219	2283	3725	2857	2844	3827	2596		2690	955	1186	1390	1685		884	796		1336	5286	1654	2167	2977		1198	1136
	2839	3329	1128	2174	2190	1970	2146	1668	1963		7041	9503	2080	5003	6903	5872	6145	3979	5014		1044	828	1078	839	759		1229	882		1061	1381	1495	1210	1013		1836	1213
	1460	1650	775	835	1470	1737	2349	1598	1162		2940	4369	1218	1164	3424	4927	6594	3648	2380		3238	1357	1144	1726	975		848	759		2121	6502	1623	2923	1407		1287	1030
	1852	1793	618	1551	1954	1557	2341	1257	1649		4353	4158	952	3750	5441	3231	5446	2869	4254		2471	1254	819	1358	785		970	939		2215	4312	1096	2680	1087		1544	1738
	1855	3073	631	3009	1533	1193	3177	1815	1851		3750	7788	1016	6745	3808	3025	9680	3863	5259		1250	1317	1249	1083	854		1550	842		2047	1749	1818	1825	1174		2437	1236
	1161	2423	1839	2335	2733	1276	2087	956	1882		2413	5997	3838	6252	9168	3035	5787	2141	4787		1912	1330	1524	1576	766		1052	850		2051	3147	3130	2478	1099		1575	1279
	1094	2407	714	2233	1723	1616	3149	1785	1554		2108	6087	1197	5323	5176	4491	11258	4645	3694		825	1526	2809	1638	827		1079	751		2298	1044	7239	2960	1218		1380	1349
	2137	1971	676	1214	1436	1225	1966	1317	1290		4737	4716	1056	2384	3361	2734	4635	3377	2726		1671	868	813	2188	1017		1261	923		1211	2927	1122	4102	1733		2138	1674
	2031	2530	3886	1772	1922	1585	1389	1772	1935		4932	6737	12113	4694	5972	4332	3106	4564	4884		966	2234	1204	1133	941		1326	839		4072	1302	1784	1790	1338		2013	1207
	1185	1420	985	1668	2493	1349	1339	1509	1164		2401	3413	1719	3849	7745	2643	2463	3752	2843		864	1374	1029	819	980		730	718		2069	1200	1405	1122	1362		1091	1044
	1822	1290	1133	2538	1700	1285	2125	1616	1370		4164	3002	1920	5485	5027	3187	6412	4042	3356		1083	2458	1440	1108	847		1071	941		6610	1488	2299	1506	1178		1575	1329
	789	2502	1018	2067	1786	1531	1374	1386	1581		1227	6016	1836	4938	4175	4325	2411	3326	4169		881	822	1304	2012	1376		1105	862		1070	1224	2002	3207	2026		1633	1244
	773	2457	1018	2278	1968	936	2579	1298	1434		1546	5399	1701	5888	5974	1621	5953	2827	3381		1560	790	800	1722	838		1687	869		1016	2846	1077	3344	1380		3456	1193
	1139	1603	730	2083	1530	1600	1963	918	1451		2114	4287	1203	5616	4167	4343	5526	1517	3450		1732	828	913	934	813		1585	1586		1191	2989	1224	1301	1079		2465	3343
	2902	2183	1127	1925	883	1591	4428	1403	1418		7336	5372	2108	4772	1486	4364	16151	2387	3522		1390	1969	1013	1488	1244		815	1257		4571	2084	1338	2298	1789		1133	3001
	2110	2031	1005	1465	1860	1193	1748	1466	1345		5457	4973	1795	3248	5248	2807	4758	3586	3308		1097	1633	1037	3135	984		818	741		2423	1469	1477	5672	1587		1068	1515
	631	1492	1573	1742	2024	1864	2991	1819	670		1121	3937	2985	3355	5437	5157	8369	3891	981		2188	752	2464	850	870		834	723		1069	3841	5054	1100	1221		1146	1136
	980	2344	2133	1447	2004	1656	5320	1458	1084		1950	6244	4616	2946	6094	4649	21352	3574	2005		1216	777	1093	2163	835		1242	916		1094	2248	1582	3582	1239		1928	1342
	1192	1893	645	3271	2192	1350	1072	1557	1320		2521	5042	986	8543	5958	3315	1749	3756	2852		1244	983	2248	1265	789		1034	997		1539	1883	5445	1894	1063		1376	1363
	1041	1830	1063	1907	1248	1125	1708	1747	1320		1909	4838	1896	4611	2369	2528	4586	4430	3223		1992	819	1295	1337	730		728	883		1053	3290	1991	2037	1010		1134	1227
	1090	2284	427	3403	2254	1944	2824	1913	1500		2185	5947	627	9642	6180	5522	7377	4715	3936		1088	1588	2057	1986	1128		782	958		2343	1539	3611	3464	1604		1084	1824
	1931	2372	1886	1986	1698	1108	4256	1650	1232		4417	6108	3904	5379	4166	1867	14769	3168	2568		1166	1052	2163	717	1077		1292	787		1526	1908	3699	1001	1520		1923	1045
	1183	2340	3087	1989	2306	1437	3080	1493	1561		2443	7027	8801	4376	7867	3928	8721	3824	3788		853	1581	1566	927	1553		1118	696		3187	1169	2505	1331	2527		1663	1364
	1554	3241	635	3165	1240	1544	1641	1466	1492		3252	9972	1050	8021	2803	5011	3926	2715	3141		1321	998	1814	1760	1042		1740	807		1544	2063	2983	2792	1455		3059	1512
	1699	1482	2099	2813	1495	1111	1732	1326	1497		3638	3556	4754	6543	3732	1893	3432	3012	3790		1055	1056	1320	1440	795		2688	622		1511	1686	2124	2327	1102		6325	1042
	1564	1679	473	1678	1528	1732	1684	761	1517		2879	4593	683	4038	4366	4607	4546	1279	3463		1721	1273	1288	2244	1059		1457	745		1893	3903	1918	3828	1858		2490	1270
	1126	2334	1438	1344	2330	1470	3882	989	1200		2212	6589	2665	3085	6457	3842	13181	1786	2765		910	1028	1275	937	1394		1042	600		1458	1223	1979	1346	2773		1464	1028
	2807	1676	1746	1671	1649	1659	2719	1738	2920		7934	3460	3634	3679	4002	4597	8485	4380	7706		1562	2552	2240	1189	954		756	1134		4623	2286	4171	1672	1366		1005	1837
	199	1602	804	2181	1597	1140	1234	1551	2793		248	3359	1402	4794	3874	2079	2968	4280	8160		900	893	1835	1577	846		1687	985		1309	1171	3038	2756	1400		2890	1777
	1166	3749	422	1888	333	1391	1073	1593	1367		2209	12143	612	3744	504	3591	1715	4370	3516		971	1266	1364	1780	848		929	1208		1944	1615	2065	3007	1389		1294	2109
	840	2610	1005	2320	2365	1506	2044	1612	1605		1510	6413	1704	6140	7913	4136	5976	4099	3948		1844	805	956	1534	844		795	751		1219	3058	1245	2581	1153		1103	1099
	639	3259	965	2219	2058	1577	2397	1482	1503		1072	8606	1702	4724	6031	4376	5402	3745	4045		896	1282	884	831	899		863	604		1836	1158	1204	1198	1219		1172	1033
	1752	95	888	1259	2674	1728	2423	1470	1441		4264	107	1475	2317	8920	4891	5800	3836	3419		1443	718	775	1927	844		875	1178		1061	2112	1039	3420	1202		1201	2332
	2449	1867	1058	2192	1486	953	1145	1211	1874		6198	3911	1841	5311	3104	2085	1900	2696	5089		917	1354	791	1034	1215		1842	1157		2129	1209	1534	1437	1661		3111	2534
	1294	1551	2762	1976	923	1259	1788	1446	1574		2233	3355	7083	4442	1512	3233	4692	3524	4171		1261	987	776	2628	959		939	598		1364	2016	1068	7072	1482		1382	1036
	1069	2144	1361	2053	2085	1805	1788	885	1579		2092	5045	3200	4821	6425	5183	4743	1407	3932		906	1026	1126	1441	1458		1771	890		1418	1288	1673	2471	2235		3004	1233
	1091	1862	565	2022	2699	1683	1536	858	1957		2230	4306	813	4509	6168	4918	4033	1830	5929		1269	2303	962	835	1807		1338	1325		4563	1807	1515	1161	3082		2301	2559
	1295	3144	744	1311	2118	1457	2326	1126	2106		2619	9356	1245	2667	6930	3937	6685	2324	5532		1248	989	1216	1286	932		2606	1155		1318	1887	1662	2167	1261		5216	1551
	881	2186	937	1673	1138	1916	2138	938	1486		1588	5843	1642	3887	2490	5596	5437	1573	2974		1076	2810	835	1507	959		2075	737		6423	1581	1100	2523	1414		3816	1332
	1317	1663	1845	2460	1953	1285	1903	1027	1319		2761	3488	3935	6786	5035	3203	5801	1716	3183		2538	3201	701	1951	1326		961	721		7957	4875	1011	3527	2006		1363	1195
	2869	1748	1921	1612	2232	1827	4231	1148	1563		8368	3867	4061	3419	7375	4879	13774	1969	3878		867	1098	1382	841	1085		1305	1014		1575	1147	2096	1085	1652		2025	1624
	1101	1440	608	748	2446	1463	1871	1214	2263		2248	3607	919	970	7496	4149	4412	2365	6962		1208	1958	1409	1410	1027		1170	1109		4685	1894	2355	2034	1755		2160	1777
	2960	1937	596	2418	1412	1784	1874	1290	1375		8055	4641	941	5197	2596	5141	4588	3116	3355		1710	827	1362	1688	1341		946	721		1068	2882	2000	2755	1895		1322	1016
	3620	2610	653	2017	2091	1541	3056	1550	1530		11690	6772	1067	4606	6210	4307	10389	3922	3865		2065	1390	1480	3270	1049		1354	775		2831	3928	2302	6286	1503		2193	1362
	1127	1650	741	1143	1160	1100	1674	1257	1193		2290	3531	1227	2220	2296	2688	4313	2215	2150		1194	982	1516	2833	1083		1371	1098		1374	1862	2213	7371	1578		2308	1685
	397	3341	614	2592	1246	1520	2385	1343	1303		547	8363	928	6654	2617	4086	5466	2774	3052		2081	1230	1003	1306	806		1032	1155		1847	3606	1491	1917	1032		1554	1707
	1738	1265	1322	1937	1772	2469	1944	1304	1774		4323	2918	2282	5078	4064	7566	4217	2941	5079		2455	823	1503	1634	773		902	853		1146	4498	2415	3243	1021		1209	1307
	2318	1418	916	2452	1821	1845	2125	1810	2732		5027	3324	1588	6736	5344	4995	4679	4440	7561		1963	1331	946	1988	1216		1270	895		2154	3285	1290	4821	2250		1912	1313
	1521	1469	931	1381	1909	1502	1510	1983	1193		2916	3814	1544	2988	5341	4327	2861	5033	2770		2256	1050	1041	2021	802		1632	778		1430	4374	1451	3608	1037		3193	1088
	1023	2788	612	2586	2180	1523	3539	1031	1698		1916	7381	982	5583	5070	4144	9792	2081	4589		981	3438	1383	1712	790		1054	1050		7421	1335	2042	2739	1139		1444	1816
	1669	1220	2597	2097	1591	1565	2064	1206	1251		3287	2572	6405	5649	3804	4089	4998	2597	2760		1125	2053	1390	857	902		2321	847		4987	1642	1943	1185	1214		4696	1267
	1684	2016	828	1833	2258	1380	4076	1184	1104		4044	5038	1520	4219	6850	3648	12370	2195	2356		1146	1367	2564	1127	799		1164	952		2130	1613	4674	1553	1272		1820	1967
	698	3406	986	2395	1748	1630	2069	1075	2301		1154	11244	1834	4957	4345	4425	4922	2270	7018		938	814	1692	1015	898		2071	616		1104	1333	3211	1470	1289		3858	1042
	1317	2738	1199	1767	2078	709	3008	1470	1784		2744	7378	2065	4504	6897	1145	7813	3555	5154		3379	1438	1095	1459	897		981	819		2370	7443	1519	2378	1265		1348	1630
	1250	2553	708	1671	77	1767	3435	1629	1587		2359	7009	1150	3857	84	4511	11492	3858	3767		1432	1975	1647	2310	926		1560	805		4995	2242	2481	4014	1358		2465	1068
	1441	1542	1533	859	1403	2019	2855	1919	1262		3098	3388	3394	1307	3122	5802	7550	5089	2932		981	2426	1636	1485	1075		1113	885		5091	1419	2594	2409	1474		1903	1664
	1326	2426	592	1287	2428	1442	1752	810	1273		2929	6886	928	2826	6631	3674	4171	1301	3170		1305	2405	1603	1483	1005		854	1154		4050	1800	3002	2432	1416		1228	2327
	967	2024	744	2426	2175	1269	1955	1016	1636		1845	4753	1161	6199	6363	2146	4841	1752	3803		1467	1523	2496	1010	923		1234	662		2822	2385	5114	1461	1315		1918	1100
	982	1334	899	2002	1765	1321	1735	1676	1759		1913	3331	1609	4260	4962	3168	4162	4517	4920		1759	919	848	1123	848		1086	674		1307	2870	1168	1711	1143		1643	1228
	1681	2392	2019	2435	1279	1252	1551	957	1845		3578	5598	4221	5058	2635	3249	3899	1690	5737		1481	963	848	1389	909		1599	839		1408	2299	1134	2305	1249		2887	1195
	1210	2156	3045	1675	1598	1971	2175	1985	1837		2352	4975	8123	4092	4171	5917	6394	5849	4461		1338	841	1009	826	1441		1543	978		1058	2123	1347	1039	2068		2370	1452
	1471	3134	495	1223	1250	1467	2732	1574	2099		3095	9044	711	2364	3012	4265	6954	3998	5573		833	777	2050	1029	1414		1015	1251		1023	1129	3644	1457	2238		1446	1953
	1454	1710	1086	2471	1758	1795	1735	1178	1108		2724	4271	2024	5933	4763	4761	5104	2377	2369		1850	882	1453	1061	772		1353	918		1218	2946	2253	1489	1047		2047	1322
	3153	1760	943	1827	2455	1573	3702	1358	1018		8185	4220	1781	3984	7151	4534	12964	2473	1900		766	1927	742	1560	905		1673	862		3671	1026	1018	2690	1267		2734	1246
	1283	2793	819	1150	1737	1235	2098	1026	1327		2820	7389	1386	2242	5558	2972	6053	1678	3193		751	1529	931	1307	803		781	1337		2347	1025	1331	2485	1110		1074	2439
	815	1314	1595	1786	2257	1441	3844	1388	1310		1523	2908	3300	3945	6372	3538	12717	3515	3262		1710	1866	984	983	2041		1643	1305		3737	2700	1353	1292	4788		2494	2109
	1532	1826	947	2511	1783	1348	2684	1327	1525		3262	4146	1655	5946	4886	3545	6772	3014	3906		1073	1224	834	1018	1028		862	821		2108	1568	1081	1508	1448		1154	1125
	1486	1892	777	1266	1670	928	1869	1565	1459		3241	5026	1236	2555	4506	1706	5016	3784	3001		2392	831	791	1306	990		1192	997		1093	4544	1107	2567	1481		2215	1465
	1228	2907	667	2757	1928	1670	1613	1021	2140		2608	6991	1010	7288	5591	4575	3874	2368	6675		947	741	986	974	737		1020	775		1004	1350	1307	1365	1009		1409	1522
	2101	1747	783	3554	976	1506	1240	1796	1616		4884	4967	1214	12567	1915	3919	2130	4799	4013		1908	1707	772	1126	811		1761	751		2915	3320	1028	1684	1141		2953	1082
	2263	1311	695	2055	1477	1394	2672	1499	1158		5242	3049	1108	5670	3402	3615	6218	3834	2564		1958	2546	1429	1239	1418		999	1137		5012	3767	2141	1865	2503		1435	1801
	1364	2875	733	3328	1981	1555	3411	878	1189		3039	7347	1320	9351	6237	4158	10160	1752	2832		1042	2480	826	988	1223		1318	814		4067	1423	1136	1510	2201		2131	1144
	1042	2313	899	2595	712	1511	4127	1400	1144		2005	5756	1351	6433	1167	4777	13523	3244	2727		1528	1164	1099	989	734		976	1002		1854	2524	1710	1686	1117		1374	1610
	1113	2164	729	2476	2208	1470	2163	945	1277		2228	7283	1172	6098	6936	3939	5893	1536	2158		2965	1378	1554	1488	914		1413	1059		2083	6089	2443	2501	1257		2658	1436
	1218	1862	1043	1902	2147	1539	1208	1305	1327		2352	4637	2085	4083	6531	4280	2562	3091	3314		1122	828	836	1542	740		1105	1400		1098	1670	1225	2408	1021		1440	2142
	1372	2155	1123	2132	1504	1635	2178	982	1527		2616	6170	1884	4899	3113	4279	6645	1796	3815		1414	2048	1340	1017	1097		789	820		3613	2076	1962	1526	1597		1018	1181
	1012	1379	769	1837	1177	1062	1600	923	1175		1888	3224	1260	3951	1976	2260	4251	1900	2107		851	1706	958	3373	862		851	736		2695	1125	1332	6620	1147		1217	1271
	1108	2394	709	1771	1586	1570	1319	1195	2470		2143	6552	1169	4434	3948	4348	2890	2514	6692		3016	1114	2488	808	746		1212	1601		1660	5980	5015	1021	1028		2097	2651
	2617	1670	470	1502	1409	1291	2436	1927	1264		6730	3495	691	3671	2347	2875	7513	4671	2858		893	856	1041	820	869		1118	782		1118	1170	1398	1032	1143		1572	1494
	1191	1431	962	1872	1243	1495	1664	1454	1097		2500	3429	1781	4417	2156	3933	3640	3612	2437		1258	868	2186	1657	814		782	1241		1346	2244	3542	3600	1086		1034	2699
	1481	2288	847	5129	1680	1471	2375	1129	1521		2932	5564	1473	19065	3325	3924	6844	2120	3713		1965	1575	1894	967	759		889	750		2465	3191	3285	1302	1276		1197	1413
	1597	2147	614	1810	1097	1267	2832	1218	1004		3316	5566	987	3687	2640	3207	8152	2602	2263		1085	2672	1332	1683	834		2394	601		8291	1660	2175	2896	1143		6727	1002
	1724	1693	924	1382	1387	1064	2201	1974	1820		3825	4052	1497	2922	3571	2325	5486	5248	4939		1471	863	1179	1260	1082		828	829		1120	2608	1895	1985	1611		1128	1667
	692	1423	1583	2554	1513	1520	2929	1349	1682		1210	3257	3145	6978	4038	3859	7880	3239	4628		2399	1260	1493	1183	835		1328	752		1811	4818	2284	1897	1205		2076	1103
	1184	2290	617	3172	1613	2019	2021	1561	2002		2479	5549	895	8535	4001	6191	5455	2958	5671		791	2269	1002	1381	802		1255	836		4123	1039	1408	2887	1057		1842	1286
	2882	1423	2070	2545	2423	1539	1978	2159	1055		6963	3382	4263	6795	6458	3726	5356	4407	2267		2990	789	1216	2584	1057		1681	826		1114	7332	1879	4916	1694		2654	1509
	2547	1259	794	5258	1138	907	1961	1403	1204		6258	2982	1336	22629	2292	1826	4953	2731	2930		2902	1071	1103	1519	803		820	994		1513	6558	1558	2496	1042		1141	1627
	1302	2116	465	1814	1882	1673	3189	1121	2856		2894	5006	640	4115	4008	4391	8756	2385	8265		1180	952	1056	867	828		919	1038		1281	1657	1483	1229	1112		1223	1631
	1105	2289	846	1402	1880	1459	2838	1342	1602		2059	6859	1377	2939	5330	3602	8607	2371	3968		1990	2677	2760	1308	860		1541	725		4974	3305	5506	1891	1183		2735	1379
	1772	2679	425	27	1390	1404	1373	1239	2033		3907	6492	622	28	3126	3575	2887	2949	5109		1356	1111	1760	1907	1011		1615	1260		1661	1935	2712	3114	1498		2762	1960
	3233	2460	1468	2121	1958	646	3524	1648	1317		10085	6271	2562	4850	5399	1037	12120	4381	3021		1671	2041	957	1052	1032		1002	871		3886	2722	1314	1556	1556		1451	1179
	1222	1781	1375	1583	993	2069	2942	1187	1454		2470	4568	2987	3577	1588	4923	7247	1994	3039		1365	1351	968	1194	811		806	963		2168	2146	1326	2223	1002		1111	1469
	1438	1956	1872	1539	852	1428	1495	1304	875		2875	5245	3836	3620	1317	3988	2892	2963	1373		1090	1364	841	2158	838		1257	669		1994	1591	1149	4284	1120		1944	1363
	1300	177	746	2018	1875	2237	2141	1402	1418		2599	216	1217	4396	5327	5926	4958	3291	2429		1832	801	1531	1417	1111		796	876		1179	3159	2271	2159	1628		1060	1606
	1543	3189	754	3158	1728	1197	2352	1575	1232		3172	7612	1327	8021	4207	2781	6466	4042	3199		1644	1432	3471	1110	875		793	1491		2305	2632	8155	1648	1135		1151	3901
	988	3301	1137	2196	1931	1426	2294	1561	1238		2004	10036	2038	6324	5437	3583	5956	3091	2881		1495	1306	965	855	877		861	1143		2478	2359	1244	1176	1198		1265	1734
	1225	1319	678	2544	1807	1073	3880	1437	1141		2614	3186	964	5654	5467	2330	13102	3307	2756		1047	874	912	720	1432		893	1147		1239	1516	1197	1031	2980		1309	1694
	3047	1641	434	1389	1571	1086	1980	1078	1441		7952	4222	611	2466	4308	1772	5446	1868	3696		819	1282	1511	2127	1091		1992	807		2488	1111	2365	6024	1509		4051	1199
	1914	2670	2903	1079	1042	1449	2511	1315	1528		4192	6895	7644	1755	2254	4169	5796	2985	4053		1960	1191	1275	1562	1194		1590	662		1759	3538	1987	2265	1776		3103	1147
	1334	2449	1209	2277	2146	1479	3075	1432	982		2755	6366	2550	5052	6701	2943	8566	3846	2022		1703	1686	2228	1807	1207		1321	787		2626	2996	4074	2821	1739		1916	1097
	3265	2073	911	1464	1646	1461	3015	1386	1223		9312	5177	1521	2510	4673	3781	7823	2855	2221		2305	1370	1299	1478	794		1208	786		2223	4220	1830	2292	1041		1787	1087
	487	3005	988	2177	381	2106	2894	1222	2081		704	7573	1679	4709	564	5989	7807	2827	5918		1817	976	1310	1482	1551		1274	1015		1252	2789	2019	2496	2936		1965	1382
	1553	2750	950	1997	1812	921	1274	1120	1534		3438	7173	1502	5265	5124	1699	2201	2475	3155		1005	1235	1239	2680	790		1251	921		1812	1430	1828	7709	1118		1933	1842
	2085	1871	2404	1900	2703	1525	3900	1121	1192		4794	5354	5370	4242	9364	3973	12183	2264	2932		2190	2746	1077	2007	1052		822	918		5191	3924	1556	3594	1426		1050	1267
	1291	2218	574	1651	2107	1001	2234	1843	1204		2561	5379	868	3581	6073	1677	5094	4813	2851		1722	1191	1333	1275	836		872	1477		1725	2791	2091	1819	1133		1171	3226
	1521	2496	1576	1288	1883	860	2271	828	1369		3144	6244	3000	2184	5040	1502	6754	1343	3194		924	874	993	1090	1017		935	1035		1185	1315	1393	1568	1337		1547	1640
	2352	1577	680	1575	2507	1431	3777	1637	1459		5253	3991	1147	3189	8281	3540	11992	4236	3273		2029	819	990	2246	771		1566	1321		1139	3884	1589	3941	1093		2459	1986
	1388	2426	609	2589	1399	1804	1657	1480	1520		3080	6270	915	6586	2708	5005	3473	3277	3782		1465	897	1960	1222	790		779	1130		1249	2267	4359	1829	1069		1054	1705
	1351	1395	664	1690	928	1914	3034	1131	850		2730	3387	1026	4127	1513	5517	9637	1848	1336		1579	1320	1849	865	883		1088	1064		2040	2491	3188	1206	1269		1756	1542
	1274	1618	1771	2507	2063	1351	4530	1117	2903		2565	3622	3728	6032	6096	3376	17922	1812	8287		918	860	1582	2156	1086		884	732		1249	1196	2345	3806	1627		1272	1109
	768	1203	1116	1336	1806	1226	2467	1606	1461		1353	2353	2141	3066	4933	2903	5595	4595	3468		2164	1540	1086	1499	1289		2152	532		3042	4546	1557	2372	1879		3530	1044
	2441	2127	1919	2716	2251	1737	1840	1510	1780		6055	5069	3686	6485	6284	4909	5167	3107	4860		1842	954	1223	1252	857		1063	761		1385	3254	1779	2365	1331		1458	1080
	1332	2414	564	2213	1263	2415	3022	1323	1756		2816	6822	787	5231	3428	7570	6852	3092	5008		1650	1543	974	1947	757		1683	790		3372	2525	1399	3278	1015		3049	1101
	1200	1405	1026	1592	2410	1525	2340	756	2112		2507	3564	1723	3395	7995	4142	7237	1189	5074		1554	873	1214	2816	714		1022	689		1212	2566	1665	5544	1193		1484	1247
	2739	2427	400	1466	1750	1462	2105	1013	1659		7057	5985	574	2559	4671	3630	6080	1775	4337		2164	1509	939	1600	1103		963	998		2169	3562	1273	2419	1663		1585	1573
	895	1432	791	1516	2156	1538	2502	1031	2063		1583	3453	1442	3329	6999	3839	6745	1619	5336		1599	1374	918	1141	775		1728	729		2357	2531	1308	1759	1012		2888	1011
	1081	1506	890	886	3134	1246	1905	1107	1550		2105	3729	1409	1426	8204	2905	3806	2202	3912		1639	984	1134	2785	923		1122	2468		1501	3196	1657	7402	1335		1559	4626
	657	2194	506	1367	1648	1410	1848	1288	1566		1156	5265	729	2926	4232	3775	4598	3112	4088		1563	1259	1308	1578	897		1027	958		2008	2361	1928	2545	1257		1418	1303
	2581	1744	1062	2166	2650	1359	2650	1180	1483		6379	3717	2199	5923	6917	3491	7138	2613	3804		1007	1443	1600	973	938		916	2169		2448	1320	2712	1427	1292		1336	3781
	991	1324	1539	1463	2148	1629	1856	552	1531		2053	3114	2695	3510	6790	4330	5194	845	3625		3000	1596	2867	1406	914		1476	797		2937	6216	5220	2405	1329		2435	1201
	1024	1461	2218	1112	1978	2345	2084	1656	2490		2068	3737	4669	1802	5653	5858	4671	3588	5760		1845	940	1218	2146	824		1458	861		1305	2970	1708	4063	1176		2142	1274
	1850	2380	560	1562	1742	1566	1668	1507	1188		3668	6044	868	3348	4142	4109	4419	3561	2818		1064	943	2089	2435	1111		792	1714		1785	1614	4658	5662	1954		1146	2916
	1942	2058	496	1710	2012	1367	2895	1360	1723		4742	4511	764	4018	6278	3228	8596	3680	4243		1411	1336	978	891	955		1159	652		2016	2039	1358	1316	1291		1791	1097
	1068	1876	458	1930	2029	1023	1804	1217	1143		2094	4665	712	3799	6285	2198	4167	2304	2767		983	1411	1324	1254	895		1382	972		2703	1449	2098	2352	1224		2095	1303
	1170	1238	531	1497	1391	920	4005	1711	1912		2327	2906	728	3490	3328	1792	12395	4351	5093		934	1755	922	1491	860		1316	819		3090	1399	1295	2349	1142		1937	1444
	1216	2071	689	1577	2047	1522	2239	1403	2320		2579	5367	1084	3718	6044	3868	5811	3279	6238		869	1033	1016	1299	745		1063	919		1473	1221	1428	2125	1128		1619	1828
	1382	2608	1571	1919	2223	1177	2113	1664	3021		2999	6696	3068	4344	6473	1935	5009	4170	8293		1715	2742	914	1623	1505		875	1058		6389	2748	1286	2569	2567		1225	1884
	993	1352	969	1528	1663	1628	2230	1002	1461		1944	3084	1702	3220	4814	4615	5993	2334	3654		2037	1088	1311	1052	805		859	643		1596	4734	2317	1483	1029		1219	1204
	2998	1714	524	1784	1529	1566	3032	1349	1472		6946	3910	766	3984	3681	4146	6641	2722	3827		857	1217	1163	1360	1598		1139	1068		1678	1155	2006	2094	2924		1609	2339
	1145	1787	460	1595	82	1121	1791	1523	1457		2009	4472	655	2953	95	2543	4750	3647	3575		1158	971	2780	2624	793		756	883		1459	1769	5793	5167	1092		1038	1289
	946	1759	2455	1428	1183	1400	929	1078	1361		1839	3939	5860	2798	2539	3697	1523	1806	3100		1199	1305	1671	2235	831		821	854		2054	2046	2720	3970	1087		1135	1193
	1308	2392	764	1421	2431	1623	3674	1787	1788		2652	5339	1139	2854	7392	4317	11236	4482	4801		900	1932	1195	1434	757		1074	1311		3315	1231	1675	2236	1036		1514	1962
	1395	1383	448	2118	1254	1855	2459	1567	1050		2771	3341	641	5282	3006	5624	6727	3661	2498		1492	942	873	1338	737		1118	1391		1362	2351	1236	2131	1016		1643	2141
	908	1783	3034	2052	2395	846	1931	1213	1522		1727	4148	7368	4903	7277	1533	5302	2922	3789		2363	2753	819	1239	775		868	690		6831	4692	1022	1903	1069		1194	1143
	1078	1737	751	2011	1139	742	1523	1578	1054		2156	4751	1379	4884	2102	1192	3611	3916	1990		1356	1091	1884	1706	976		1366	695		1692	1976	3154	2901	1327		2149	1216
	1624	2327	800	2027	2169	675	1667	1435	1271		3454	5815	1312	4195	6954	1014	3880	3654	2924		1343	1796	1816	733	1356		2683	586		3124	2157	3149	1046	2410		6134	1070
	1279	1154	1136	2158	1391	1324	1698	887	1783		2653	2486	1985	5984	2493	3416	3332	1444	4578		1299	1296	1759	2053	793		1700	767		2111	1911	2757	3984	1006		2680	1032
	1032	1477	652	2231	1277	1373	2736	527	1849		2057	3827	935	4909	2430	3368	7151	736	4776		1052	877	1046	1283	817		782	819		1184	1501	1492	2021	1078		1026	1090
	910	1809	2395	1295	1413	1393	1424	886	2790		1724	3691	4880	2576	3374	3803	2887	1611	8400		1018	850	799	1558	1864		1107	977		1122	1400	1051	2343	3144		1627	1733
	1715	3446	651	1691	1731	1279	2522	1094	1938		4027	10020	1005	3772	4591	2897	6722	2716	5016		1680	1074	1037	1021	910		1152	1222		1616	2672	1564	1490	1238		1636	1902
	951	2273	2550	1546	1804	1563	1955	1065	1132		1793	5812	5679	3355	5166	4273	5004	2012	2705		1644	850	850	1062	881		1178	1889		1184	2676	1156	1538	1219		1828	3331
	2183	2370	2739	2806	2003	1154	2226	1123	1593		5031	5946	7570	6641	5388	2878	6716	2593	4245		783	2292	2106	876	744		1506	1360		5612	1014	4746	1207	1015		2840	2992
	1914	2658	835	1743	1326	1749	5332	1176	1103		4086	7046	1394	3691	3044	5480	26264	2242	2503		1124	1511	2683	943	1198		1571	1254		3134	1619	5668	1285	1812		3011	1822
	1001	1840	689	887	2176	988	1771	1599	2558		1905	4690	1092	1471	6490	1934	4083	2983	6923		1581	996	2079	1500	982		982	1009		1498	3187	3628	2356	1392		1369	2004
	873	1467	887	1370	2334	1041	1435	1517	1460		1602	3711	1394	2671	7887	2068	3174	3854	3211		2884	950	1341	1162	1281		846	1285		1281	5143	2141	1536	1873		1186	2004
	930	2449	960	1684	1157	1462	4465	1469	1403		1895	6580	1829	4152	1899	2881	14660	3950	3304		1403	930	1686	1130	967		977	1174		1701	2234	2808	1675	1327		1447	1774
	1734	2949	944	2715	2105	1790	1705	1276	906		4406	8257	1525	7318	5872	5297	4488	2324	1983		1418	1121	999	975	938		1678	972		1646	2253	1377	1438	1634		2683	1424
	1934	2111	1960	1499	286	1484	3638	1487	1388		4195	6232	4099	3212	465	3484	11425	3339	3489		1084	1719	1560	710	803		727	769		2850	1507	2717	1002	1151		1098	1013
	1373	3061	2279	2194	3226	1455	3761	1276	2108		2836	8564	4637	4932	11635	3571	10322	2821	6526		1663	1383	1086	1378	763		2485	1034		1991	2456	1598	2862	1011		5014	1520
	1203	1478	565	1452	815	1018	2036	1378	1730		2349	3658	861	3491	1279	1910	5865	3287	4863		1576	970	2200	1828	1312		863	940		1324	2493	5153	3384	2003		1147	1447
	909	2101	1218	1324	1908	1508	1577	1205	1886		1595	5500	2603	2732	6100	4132	4069	3000	4740		1642	1666	1235	2630	1010		994	1076		2702	2792	1779	5370	1387		1429	1582
	1126	1926	842	2184	2372	1636	1664	1034	2103		2260	4147	1318	4922	8157	4352	4360	2063	5076		1390	1496	1647	1233	815		744	919		2476	2098	2878	2130	1273		1018	1596
	3952	1957	1653	1985	1493	2401	1017	1007	1897		13053	4712	3158	5366	3630	7759	2200	1762	5159		1535	1468	1738	854	934		949	738		2426	2327	3285	1209	1215		1336	1313
	2037	2956	756	2184	1780	1735	968	1255	1982		4883	8407	1261	5404	4987	5425	1620	2902	5100		1957	1147	1029	967	1191		1378	812		1714	3511	1479	1368	1835		2185	1495
	1909	1443	706	1697	2095	1229	4438	1086	1462		4112	3009	1125	3525	6702	3094	15317	2644	3611		1559	1654	1436	866	821		2598	1522		2769	2511	2248	1346	1114		5283	2814
	420	1613	752	2818	1756	1579	1707	1063	1387		686	3523	1321	7806	4600	4466	4433	2043	3196		1012	1599	1273	1379	820		823	813		2904	1377	2026	2278	1175		1088	1151
	2022	1438	2634	3066	2192	1510	1280	1267	960		4593	3358	6672	7908	6982	3675	2207	2966	1683		1003	1158	1080	1027	1358		1016	988		1809	1445	1723	1376	2515		1382	1377
	1320	2894	459	3422	1986	1670	4701	1764	1701		2808	7340	678	9744	6752	4800	19497	4069	4649		1224	1190	1165	1335	840		1327	792		1952	1849	1758	2121	1161		2458	1162
	951	1749	866	1983	1825	2203	1647	1234	1456		1755	3649	1506	4516	5240	5015	3844	3036	3502		1681	3093	903	1484	793		756	882		6264	2695	1245	2495	1025		1018	1282
	2547	1562	2001	1416	1832	1660	852	1335	1218		6069	3559	4118	3179	5882	4739	1290	3146	2809		1773	1774	799	1829	931		2148	609		3567	2879	1033	3223	1617		4044	1106
	1229	1626	424	4960	1847	1084	1845	1221	1150		2258	3893	617	18767	5954	2439	4667	2850	2121		1164	1041	960	1214	1176		946	824		1620	1934	1301	1860	2013		1287	1108
	2454	1168	597	2932	1957	1475	742	1070	1439		5808	2343	912	7509	5788	3509	1105	2502	3803		2560	1416	911	1411	1093		1428	1137		2430	5036	1259	2303	1580		2304	1972
	1082	1248	567	943	1188	1307	2867	1896	1199		2302	2805	865	1645	2772	3465	7903	4748	2915		878	1181	1439	1563	913		1496	576		1675	1129	2207	2626	1300		2200	1036
	1424	1411	740	1023	2309	1780	3536	1630	1209		2938	3668	1212	1595	7702	4669	10780	3914	3058		1363	896	1908	835	1612		972	1581		1244	2038	3626	1147	2395		1434	2494
	1610	1692	678	2530	2336	1730	2227	1323	1322		3534	4442	1173	6773	7913	4601	4559	3065	2895		766	837	2069	963	1052		804	1044		1156	1051	3876	1412	1587		1104	1549
	3082	2260	1466	2486	1881	1794	1906	942	1984		9737	5859	2534	5265	6224	4722	4417	1616	4724		1394	1870	845	2357	765		1021	611		3072	2250	1142	4221	1004		1616	1085
	1641	886	1424	1718	1716	1043	1394	1560	1041		3673	1782	2717	3756	5058	2213	2449	3684	2190		2174	916	1585	3079	1250		1129	943		1266	4226	2590	5777	1856		1634	1396
	1083	3046	1051	172	1955	1352	3082	1286	1310		2066	9499	1780	218	5527	3628	12037	2938	3242		1746	1073	777	1539	754		2669	1521		1575	2877	1028	2315	1006		5468	2528
	1055	1423	882	2299	2135	1156	1317	1439	1015		2061	3404	1410	5580	6708	2676	2611	3591	2040		1204	3315	1670	1586	1056		770	887		8558	1814	2570	2378	1573		1018	1247
	963	1422	840	2443	1056	2139	2065	1314	1252		1830	2703	1331	6095	1868	5703	4959	2475	3035		940	1292	1606	2214	781		1058	1207		2058	1290	2634	5049	1068		1495	1870
	878	1927	2768	1789	1396	721	2249	1499	1301		1562	4720	7191	3620	3151	1130	6811	3563	2654		1499	954	1939	1340	1837		2711	866		1295	2382	3437	1813	2916		6645	1274
	3033	2432	717	2534	2161	1127	2588	1262	1276		8273	6315	1109	5906	7609	2458	6670	2095	3127		1666	2869	1108	2081	792		1254	1028		5640	3239	1611	3579	1062		1785	1530
	1179	2042	2475	2130	1708	1138	1766	943	1404		2340	5180	6475	5856	4966	2921	4400	1777	2912		1018	1193	817	1664	785		1433	2200		1843	1418	1160	2770	1020		2366	6289
	1298	226	561	2166	2018	1458	2436	1699	2190		2692	287	845	4290	5597	4268	7050	4622	6522		843	1252	1670	1427	793		1223	1618		1989	1050	2908	1996	1005		2032	2624
	1730	1499	624	2211	1970	1326	1739	1264	1899		3575	3376	987	5190	4593	3555	4740	3048	4930		1568	942	841	2385	902		1603	963		1478	2333	1098	4632	1203		2693	1361
	998	2665	1135	596	1330	1785	1878	1439	1227		2064	7199	2223	905	3047	5216	3546	3193	2341		1735	1588	3421	779	935		2123	1202		2371	3451	8890	1025	1260		3884	1928
	1550	1377	752	2078	511	1203	3046	1650	1207		3173	3424	1095	4904	768	2838	11347	3832	2628		1808	952	1290	2907	1105		1309	753		1272	3493	1946	8044	1626		1856	1068
	1260	1253	2317	1139	2200	2106	2161	1199	1329		2518	2405	5469	1966	5863	6196	5538	2195	3125		797	1415	1463	1174	1112		1223	1652		2043	1016	2291	1828	1647		1945	2749
	1444	1837	538	2174	2047	1033	1821	1122	1424		3040	4452	850	5560	6859	1650	5097	2533	3112		1196	2315	1678	932	1758		1703	785		4230	1827	3531	1392	2814		3422	1500
	1467	3233	1492	1839	1500	1389	2100	1424	1321		2712	9353	2873	4017	3478	3316	6382	3472	3227		1045	947	1718	2384	1277		2860	711		1354	1384	2780	4554	1957		8609	1173
	1210	1653	1157	1924	1181	2172	1519	1132	1385		2621	4176	1962	3571	2353	6653	2862	2457	3327		1612	1336	996	1740	1056		1132	1064		2600	2758	1440	3341	1615		1758	1982
	3147	2408	2393	1767	1595	1713	2147	913	1183		8791	5261	5179	3879	3048	4621	4856	1644	2714		1342	830	1113	1524	796		1340	1107		1085	1966	1630	2577	1194		2151	1853
	1039	2092	795	1845	1665	1504	2105	1317	1214		1898	5019	1291	4760	4777	3952	5326	3184	2848		1399	2164	1241	1311	875		771	1112		3869	2291	2229	2229	1138		1040	1549
	1578	1312	1037	2046	981	1769	2806	1614	1569		3663	2848	1945	4437	1584	5007	6519	4007	4067		1154	821	2295	2307	914		794	809		1096	1710	4246	4355	1246		1072	1090
	1140	3309	437	1763	2546	1318	863	1483	1402		2263	9762	663	3569	7924	3269	1585	3774	3570		1956	856	1205	1041	1481		1025	1205		1250	3219	1780	1512	3155		1440	1794
	1220	1830	1802	1284	1262	1023	1930	1609	1429		2485	4513	3679	2384	2707	2367	5383	4525	3692		1264	2540	1032	1604	891		1366	686		5463	1946	1434	2531	1210		2297	1312
	2566	2432	719	1759	1246	1531	2309	1204	619		6008	5896	1095	3799	3123	4323	6850	2306	839		928	1423	1537	1323	862		1365	928		2213	1278	2287	2093	1202		2415	1318
	3088	817	756	3010	2170	1647	1579	990	1690		7801	1336	1241	7906	6334	4654	4094	2000	4305		3478	990	2128	3040	758		1291	942		1468	7053	4424	6576	1025		1993	1418
	1188	2887	618	2798	1849	1401	2209	930	2110		2335	7835	948	7058	5220	3567	6740	1880	6161		2835	838	1011	1609	1382		2467	728		1150	5308	1481	3039	2678		5894	1068
	1711	3630	779	2136	1439	1485	4544	1478	1855		3419	10887	1290	5414	3310	3830	18188	3414	5426		1852	1351	2381	989	849		867	873		2148	3108	4609	1778	1274		1204	1275
	1107	2054	597	2392	2093	1583	2239	1087	1522		2149	4793	902	6027	6355	4154	5957	2532	3857		1542	985	812	3418	727		1409	1112		1407	2732	1074	7970	1243		2242	1604
	2892	2852	564	2071	1691	1537	1647	1412	1188		7216	7803	897	4832	3182	3864	3040	3324	2672		2180	1391	940	1578	1257		774	1230		2296	3465	1251	2525	2013		1134	2482
	1073	2675	476	1521	2360	873	3425	1667	1094		2163	7601	690	3315	8160	1364	9315	3434	2775		1024	1321	1326	797	1199		1132	667		2128	1356	2064	1059	1767		1780	1210
	1897	2842	1018	1550	1818	1646	1605	1486	1387		4171	6860	1788	3433	4943	4622	4234	3211	3494		1976	1556	1308	837	754		1035	978		2564	3133	1725	1147	1071		1464	1473
	1041	1481	2366	2032	1928	1337	2128	1475	1723		1986	3589	5336	4918	5343	3314	5722	3615	4635		1327	2383	2590	997	885		1630	1077		4011	1979	5786	1514	1171		2910	2566
	1133	1957	1981	1961	1666	1432	2120	1447	1503		2238	5415	4052	4801	3054	3119	5253	3540	3730		939	1272	1625	1185	912		1445	986		1840	1299	2731	1859	1305		2746	1963
	984	1270	720	1927	2535	1327	1747	1290	1375		1967	2969	1259	4593	8100	3170	3938	3382	3255		1495	1895	2048	1125	921		737	1035		3253	2176	4140	1646	1436		1025	1566
	886	463	600	2524	1386	1083	2499	1046	1921		1599	668	970	6638	2619	2529	6125	1920	4540		1094	1108	953	1156	810		1172	962		1792	1549	1302	1769	1120		1720	1346
	546	2592	871	2690	1694	1377	4309	1252	1462		866	6957	1475	6412	4141	3484	19514	2585	3972		1184	897	2032	1377	897		1179	839		1396	1717	3833	2247	1127		1861	1348
	2115	1646	1338	2115	1814	1420	2069	1174	1149		5010	3676	2398	4758	5244	2952	4316	2766	2497		1255	2066	876	901	1141		1953	1183		4561	1884	1170	1327	1609		3685	1782
	1636	1649	582	1818	1917	1527	1497	1567	1526		3282	4110	908	4127	6031	4176	3041	3574	3895		1011	837	1956	1274	1064		1588	612		1155	1391	3464	2016	1467		2707	1034
	736	3431	621	1571	889	1220	1224	1114	1350		1316	10057	1086	3318	1386	3025	2070	1832	2657		2962	1475	813	806	1103		803	1683		2353	5566	1056	1082	1848		1130	2872
	970	1958	827	3750	1854	1844	1915	1195	1043		1968	4500	1402	11379	4954	5153	4138	2084	1911		848	2207	2256	3162	913		1398	771		5361	1148	5499	7240	1343		2015	1049
	976	1920	3473	1576	1397	1416	1820	847	2803		1998	4396	9810	3562	3342	3695	4214	1336	6819		974	901	2682	1221	1346		1021	701		1328	1386	5627	1881	2256		1367	1368
	2192	1430	555	1170	770	1682	1929	1619	1519		4960	3651	764	2285	1311	5164	4974	3444	3363		1107	1320	778	1940	1015		2541	666		2127	1489	1101	4575	1452		4684	1231
	1267	2855	680	1747	1844	1256	2110	1533	1543		2656	7599	1103	4453	5219	2929	6075	2855	3901		1483	1046	2109	1787	992		1883	1307		1502	2192	4804	3248	1412		3516	2198
	1827	1861	674	1263	1870	1403	1818	1151	1433		3871	4350	1055	2837	4654	3294	4854	2367	3479		1074	901	1095	901	834		1346	890		1230	1582	1628	1194	1218		2019	1210
	1038	1612	1062	24	1985	1343	2800	1572	1694		1829	3703	2066	24	6209	3306	7080	2818	4356		1726	1546	1696	1684	948		1445	774		2610	2976	2913	2754	1442		2633	1198
	1119	2195	844	1548	1677	1547	2246	1525	1437		2194	5831	1417	3553	5017	4550	6797	3754	3678		1160	1651	1123	1355	842		1121	807		2713	1651	1900	2110	1182		1596	1144
	1151	1635	1590	1962	1680	1378	1987	1120	1216		2186	3396	3354	5190	4461	3438	5578	2314	2883		1439	854	1527	1112	862		1019	715		1236	2327	2219	1782	1180		1576	1041
	1421	1946	527	2690	2147	1523	1781	1169	1291		2788	4774	804	7976	6776	3750	4646	1893	2926		1362	2150	1044	1139	873		1963	743		4977	2103	1433	1729	1207		3903	1019
	1428	3537	866	1430	1766	1343	2997	948	1544		3158	10975	1365	3020	4481	3218	10213	2087	3527		2170	894	839	1605	1216		1100	736		1236	4094	1115	2760	1708		1586	1026
	913	1484	1514	1949	1148	1514	1980	851	1629		1705	3428	2791	5107	2588	4010	5420	1274	4231		1012	1035	823	2275	1143		935	991		1946	1466	1112	4025	2190		1371	1423
	882	1374	2506	2553	1440	1466	1493	1266	1024		1551	3292	5570	6660	3352	4260	3855	2713	2360		2004	905	1080	1650	901		2410	897		1342	4628	1528	3167	1181		7331	1188
	54	256	445	2522	1960	552	894	1126	1090		57	329	655	6216	6134	813	1796	1891	1886		1078	1002	806	990	979		818	906		1579	1584	1116	1372	1415		1110	1319
	1378	1832	468	2164	1219	681	3362	1475	2526		2673	4607	715	5078	2067	1040	9956	3576	6672		1098	1661	1352	1917	1169		2723	945		2747	1445	1976	3032	1646		6426	1706
	1241	1709	1652	1977	1384	1248	1651	1207	1097		2587	4310	3733	5232	3335	3089	4342	2706	2366		1025	1122	2054	1095	914		749	876		1516	1408	4468	1640	1299		1057	1224
	1060	2182	648	1893	1833	1036	1720	1218	1537		2095	5707	1084	3947	5325	2462	4041	2735	3701		1681	3201	1059	1283	820		1341	967		6449	3441	1436	2124	1408		2019	1309
	958	208	1182	3727	1579	1182	1425	758	1393		1857	264	2129	9961	3940	2398	3229	1156	3557		1602	1292	2490	979	903		896	1101		2248	2756	4655	1654	1223		1300	1992
	1539	2159	495	1601	1512	1007	3243	1704	1111		3525	6133	735	3878	3384	1992	8995	4391	2739		1649	2737	1296	1033	862		925	1136		6184	2631	1977	1454	1330		1246	2238
	1537	1048	2200	2352	1947	1373	1842	1069	884		3321	1823	4906	5719	5905	3653	4869	2461	1618		904	944	1050	1179	754		1712	866		1434	1228	1467	2166	1031		2968	1191
	1411	2086	938	1218	1499	1746	2200	1532	2042		2798	4639	1595	2178	3472	4117	4607	3983	5077		1286	1290	798	1445	1178		1324	1109		2063	1881	1040	2265	1775		1887	1776
	1266	384	768	2659	1643	375	4070	1567	1437		2624	486	1109	5921	4325	590	17011	3858	3680		873	1963	1034	1837	1804		1727	1690		4120	1226	1411	3287	3128		3221	3658
	1935	2361	843	1693	1437	1279	2426	1962	1656		4157	5751	1398	3254	3366	2369	6624	5716	3842		862	1394	1245	1489	1447		1075	736		2866	1200	1820	2532	2202		1577	1333
	2652	2928	756	170	1333	1769	1551	1352	1629		6403	7262	1289	211	2467	4723	3681	3294	4015		1599	1084	1806	860	820		1169	782		1527	2460	3851	1193	1135		1709	1173
	1378	2108	1674	1735	1750	1627	1927	1828	1571		3005	5009	3126	3561	4855	4479	5297	3701	3815		1217	891	1367	921	816		890	695		1187	1747	2028	1250	1088		1270	1144
	1223	1510	871	1828	1418	513	1757	428	1621		2415	3287	1483	4102	3223	809	4012	672	4521		1405	993	979	1223	866		1678	1084		1402	2538	1362	2128	1151		2812	1673
	976	1181	2782	3133	1498	1251	1426	1283	2980		1694	2495	7289	7809	3969	2209	3070	2809	9700		1551	1664	840	982	1253		1187	832		2606	3226	1170	1355	1950		1640	1159
	1840	1822	606	1395	1353	1717	2694	1496	1971		4128	4768	977	3008	2990	4880	7247	3012	5281		877	983	2142	1388	1654		1246	1216		1654	1242	3919	2292	2923		1918	2697
	1659	1904	384	2768	2262	1314	2159	1145	1237		3480	4471	565	6849	6468	3330	6528	1900	2854		1762	852	781	933	843		1079	2168		1188	3075	1029	1348	1192		1572	3868
	1182	2186	2301	2217	2030	1842	2161	1376	448		2349	5035	4974	4691	3989	3626	6717	3360	724		1785	1021	2198	1764	829		917	1611		1297	3440	3886	2812	1143		1387	3765
	1372	2324	1168	1794	1900	1359	2558	1650	1354		2971	7400	2074	3383	5421	2663	7876	4268	2997		1970	844	1820	1198	1422		835	777		1190	3581	3223	1873	2435		1092	1081
	2544	1158	577	2593	2560	1556	1345	1819	1355		7013	2283	830	6591	8236	4183	2890	4706	2905		1225	2958	921	1932	1199		873	1103		5331	1851	1242	3276	2123		1232	1639
	1161	1876	1529	1270	1571	1262	2234	1320	1325		2339	3697	3159	1931	2867	2937	5748	2621	2886		794	1917	1372	768	734		867	1146		2933	1074	2109	1145	1007		1222	1940
	1043	3299	579	1795	1949	1090	2450	1551	1296		2112	11812	852	4102	6078	2004	5869	3640	3291		2560	1337	924	797	757		1287	751		1927	4837	1248	1141	1013		1814	1105
	1320	2285	331	2335	1165	2487	2004	967	1358		2519	5379	445	5793	1942	6436	5214	1577	3053		1231	1192	1311	1475	1234		777	1208		1837	2324	1992	2441	2137		1030	2867
	1412	1258	1022	1658	1909	1442	889	1595	1367		3344	2730	1781	3088	5886	3736	1458	3146	3320		2694	2266	1845	1057	1148		859	844		3924	7367	3136	1469	1691		1126	1187
	1037	1800	712	1223	2340	1535	2039	1324	1764		1882	4413	1109	2375	7194	3755	5871	2943	4290		1258	885	1053	1864	891		1090	821		1244	1923	1439	3878	1445		1547	1157
	1313	2791	3055	1160	1816	1016	1685	1943	1979		2825	7715	8093	2169	5473	1737	4077	4979	5194		1846	1229	1584	1308	1038		761	1051		1924	3121	2493	2652	1442		1062	2330
	2986	1106	787	2559	1950	1425	2383	1276	1437		8413	2006	1334	6647	5369	3623	6804	3127	3561		1205	1220	1150	798	812		1151	790		2583	1733	1655	1102	1092		1683	1644
	1055	2474	646	2174	1987	1108	1498	574	2017		1952	5727	1095	4680	4349	2315	3543	999	5169		1725	1153	1245	1052	783		1023	1024		2141	2910	1929	1600	1013		1453	1586
	142	2340	709	2171	1365	1388	3549	1172	1890		156	6678	1056	5757	2769	3757	15391	2581	4632		2228	911	1227	924	958		930	1191		1320	4271	1748	1175	1325		1359	2505
	2631	1783	907	1879	1101	1501	2248	1850	1817		6870	4075	1497	4278	1988	4147	5950	4986	3756		1750	1029	1150	1443	940		1401	821		1375	2947	1750	2384	1217		2401	1190
	1148	3276	1008	674	2135	1839	1860	1621	2625		2371	9537	1676	991	6578	5142	4958	3933	7471		926	1498	1047	1119	780		2170	1051		2732	1187	1509	1628	1160		3920	1566
	889	1394	1325	1608	1834	2075	1957	1536	1333		1521	3190	2339	3734	5058	6290	5112	3799	3387		1444	940	1557	3274	1203		2233	954		1400	2029	2529	6589	1991		3857	1434
	3252	2296	398	1760	2623	2091	3123	1183	1878		9480	5599	591	4772	6322	6498	9934	2412	4292		850	912	936	1574	1105		793	760		1293	1125	1310	2322	1609		1129	1028
	3844	1700	759	568	1031	1820	2065	1448	1574		11534	3871	1257	874	1647	4952	5869	3342	3800		1557	1178	1328	786	896		775	1372		1682	2759	2053	1017	1456		1056	3211
	3033	1308	903	2217	1495	1032	1957	1705	1250		9181	2908	1516	4749	3051	1684	4513	4400	2206		1165	1404	1039	1354	1152		1981	816		2211	1551	1468	2034	2230		3349	1192
	1555	2884	659	3131	1528	771	3042	2153	1317		3409	7206	1035	8847	3925	1178	8603	5590	3287		1039	901	1021	1469	989		827	724		1234	1513	1448	2385	1309		1065	1188
	1060	3133	2317	2666	1259	1510	1512	1355	1972		2122	8573	5768	6809	2313	3967	3551	3365	5898		1866	1202	929	916	1531		959	760		1901	2840	1319	1184	2496		1319	1075
	1288	2100	483	905	1393	1277	4440	1995	1551		2662	4433	664	1521	3155	3209	13426	5275	3803		1673	1224	954	1765	1465		820	682		1772	2666	1273	2971	2123		1115	1258
	2067	1536	554	2646	1781	1313	4431	1374	2772		4463	2918	834	6491	5049	3070	18267	3230	7769		869	1616	1446	812	816		1449	1082		2707	1178	2290	1100	1082		2524	1559
	1199	1512	671	2220	1774	2334	3066	1579	1817		2358	3612	1091	5564	4948	6445	11479	3961	4918		2817	1800	1273	1030	1710		2138	1440		4173	7876	1792	1450	2883		3604	2834
	1218	1660	1003	2602	2022	844	1671	1463	1729		2532	3517	1814	6223	6291	1657	4037	2794	4791		3262	1246	1279	1273	784		833	589		1930	9600	2259	2027	1091		1121	1017
	2118	1733	401	1908	2559	1372	1792	1543	1117		5199	4089	560	4760	7985	3390	4518	3793	1847		1292	764	3218	1615	801		1492	792		1003	1941	7813	3392	1050		2419	1123
	1845	2817	868	1604	734	1652	1687	990	1616		4359	8221	1444	3992	1119	4493	3269	2268	3461		2668	2367	823	1797	766		1279	928		5441	5245	1081	3163	1087		1880	1194
	1582	2137	627	832	1548	1495	2210	1294	1773		3598	6542	996	1190	3842	4056	4886	2449	4517		925	1031	1034	1308	856		1205	779		1567	1199	1450	2540	1141		1748	1060
	1014	3501	542	1647	1825	1216	3524	1254	1441		2027	11079	866	3747	4660	2895	12619	2559	3607		1550	2982	2377	1036	963		1018	918		5481	2459	4306	1555	1269		1396	1306
	404	1600	1577	1443	1205	1333	1845	1536	1252		610	3008	2992	3193	2777	3149	4740	3859	3134		1398	1701	1607	1479	807		969	612		2769	2362	2705	2253	1056		1305	1062
	1387	2119	924	633	1278	1519	2594	1497	2105		3234	6057	1652	947	2303	3437	8853	3557	5847		2333	755	1914	966	830		1270	1284		1067	5108	3279	1334	1132		1968	2250
	1279	3305	484	2500	1681	1676	1182	1625	1346		2745	9718	668	6021	4455	4738	2200	4117	2828		2113	981	986	910	1024		903	743		1353	3796	1298	1370	1447		1282	1025
	899	1275	950	1496	88	1137	4588	1479	1932		1794	3007	1736	3643	99	2200	17595	3637	5720		1622	961	2294	840	1061		883	805		1222	2654	4252	1088	1613		1191	1084
	1519	1316	588	1710	1859	1588	3046	1446	1621		3339	2955	844	4798	4252	3707	8125	3547	4461		1940	1109	1570	1256	981		1868	768		1599	3414	2244	2081	1502		2968	1364
	1327	1973	915	2262	2489	1604	1531	1238	1485		2688	4885	1471	5225	6928	4196	2813	3090	3574		1243	1022	1546	1770	847		1080	768		1341	1741	2242	3070	1208		1568	1022
	1191	2065	758	1429	2022	1630	3237	1281	1656		2482	4814	1205	2406	6078	3816	8479	3059	4020		1139	1177	1575	2689	1406		918	3302		1751	1553	3054	5226	2283		1322	8703
	1296	2276	903	1957	1576	1843	3465	1463	1187		2733	6087	1631	4384	4285	5045	11458	3505	2792		1714	2231	2367	2032	1002		1042	1570		4813	2881	4089	3235	1397		1624	2421
	1216	2792	535	2161	1367	1382	1351	1169	1332		2468	7117	788	4875	3200	3690	3048	2104	2972		2697	1355	1400	3238	850		948	724		2138	5432	2060	6281	1220		1305	1003
	1533	801	626	659	1095	1641	2472	1727	1308		3441	1528	1032	1045	1925	4568	6010	4435	3034		845	1274	1338	964	1275		737	812		2020	1105	1996	1346	1921		1011	1104
	1212	2305	1148	2367	1695	1249	2659	1589	666		2640	5626	1740	6030	4595	2651	7055	4035	1235		2554	1390	1337	1320	734		1644	829		2584	5508	2113	1975	1014		3207	1120
	1536	1797	787	1942	1716	1187	1228	1072	1425		3185	4537	1349	4522	3856	3133	2539	1696	2680		1225	1213	948	893	997		1519	1382		2342	1888	1210	1273	1516		2633	2502
	2096	1604	1281	1280	1864	1690	2134	1212	1622		5663	4193	2337	2441	5333	4290	4998	2700	4323		828	961	1033	979	756		826	983		1346	1131	1503	1467	1017		1112	1515
	1023	1936	219	1649	1083	1625	1988	968	1300		2071	5397	272	3893	2307	4561	4845	1577	2828		1362	1628	977	1111	995		816	1202		2727	1992	1443	1708	1414		1093	1972
	1350	1928	2180	2520	1841	2648	2548	1249	2261		2600	5156	4855	6293	5180	8284	8138	2606	5743		1044	2854	1445	1139	997		2039	1106		5977	1523	2025	1653	1421		3584	1595
	855	2020	1836	2293	1354	1184	1436	1329	1578		1541	4750	3759	4860	2992	2680	2658	2829	3760		980	1918	996	1659	780		1166	877		4089	1470	1323	3242	1064		1878	1289
	958	2373	516	2126	1862	1420	2066	831	1460		1977	6539	734	5542	5270	3717	5526	1439	3669		3021	1070	1023	968	969		789	1069		1603	6508	1384	1423	1286		1080	1672
	1657	2102	613	1712	2007	1333	3335	821	1445		3994	4620	960	4024	6437	2380	9459	1237	3738		865	900	764	821	1012		1229	1048		1358	1121	1006	1110	1444		1776	2069
	2375	1969	409	1718	1410	1683	2754	1522	1506		6063	4694	607	4019	3323	4937	8713	3760	3754		1278	848	1875	782	960		942	1065		1203	2010	2985	1032	1333		1311	1614
	1377	2023	2059	2255	721	1539	2389	1629	1802		3073	4716	4613	5942	1145	4121	7417	4040	3932		1014	839	785	1106	1074		1414	929		1112	1462	1033	1755	1585		2494	1453
	1273	1746	1052	1973	1531	2107	3772	1789	1457		2727	4299	1820	4280	3090	5716	9537	4779	3282		1157	830	2185	1371	766		881	1030		1170	1546	3773	2067	1011		1168	2280
	1267	2198	390	1067	1185	1042	1105	943	1231		2812	4958	574	2062	2268	2291	1858	2028	2950		1315	1318	1340	1404	1147		2102	951		2285	2026	1937	2112	1820		3895	1808
	2058	2962	1007	1038	1727	1290	1955	1409	866		4824	8003	1901	2049	4792	2196	4418	3141	1319		1667	2017	1386	885	927		1355	870		5016	2679	2169	1244	1647		2153	1614
	3745	2760	532	1976	1653	1483	1633	1547	1117		11420	7197	857	4208	4189	3899	4601	3967	2529		1496	1073	1117	1111	1294		974	666		1639	2486	1537	1865	1900		1646	1189
	1371	1464	1126	1186	1805	1423	1981	1242	2052		2716	3440	2248	2586	5418	2998	5508	2193	5628		859	1564	913	3157	802		2313	767		3087	1082	1212	6648	1050		4798	1125
	1533	1676	749	1279	1835	1830	2062	1739	1443		3462	3919	1243	2609	5247	5060	5537	3455	3783		2642	927	781	3300	1357		1834	772		1331	4804	1050	6960	2484		3219	1082
	63	2192	547	2351	1170	2067	2239	1455	913		66	4921	861	5406	2290	5992	6195	3750	1528		1938	1050	2988	1246	1251		1259	769		1437	3380	5767	2330	1838		1990	1411
	1851	1535	30	3069	1505	1248	2540	1407	1097		4044	3707	32	8087	2838	3037	7257	3049	2399		1412	1648	1832	1601	1733		909	782		3255	2571	3176	2575	3684		1313	1134
	1345	1920	2281	2046	979	1299	5318	1173	2037		2567	4333	4907	5311	1618	2260	21604	2224	5352		804	1233	886	779	821		1772	1487		1894	1083	1136	1005	1074		2978	2472
	1664	1528	1180	2031	1805	1737	1701	1083	1858		3816	4076	2138	4824	4904	4958	4107	1862	4044		1352	1247	936	1503	1096		1106	1241		1826	2028	1226	2501	1806		1661	2474
	1331	1710	3913	1687	1885	1685	1471	1755	1277		2620	4143	13489	3908	5492	4701	3376	4649	3212		1744	1242	1169	791	1421		1181	864		2241	2957	1707	1127	2891		1658	1170
	1145	2838	737	2278	2211	1592	1921	2179	2564		2421	7596	1146	5687	6335	4323	4138	4296	6929		1460	1035	931	3485	846		1499	905		1545	2322	1273	7343	1088		2372	1803
	1067	3417	722	1813	1618	1533	3440	853	1275		2103	10629	1220	4295	4601	4079	11498	1512	2504		1723	1583	946	910	1760		1236	661		2684	2715	1446	1283	3151		1806	1115
	1312	2520	695	2556	1908	1539	1670	1016	1433		2588	6158	1068	5195	5565	2937	3471	1833	3508		2567	1365	1470	1790	1781		1998	896		2165	4866	2369	2800	3146		3836	1539
	1728	3482	1026	1066	1344	1968	1846	1588	1572		3897	10213	1999	1897	2526	6356	3874	4366	3098		1392	1419	1575	1339	772		885	708		2189	2157	2532	2102	1070		1432	1306
	2404	918	1810	1746	2908	1974	1632	1159	1287		5595	1898	3759	4104	9268	5353	4208	1946	2445		835	1862	1152	1218	1006		808	761		3152	1147	1674	2315	1754		1054	1026
	1023	1788	550	1386	2010	2057	556	1030	1404		2094	4325	835	3216	5333	5858	710	2125	3387		1190	916	832	1214	798		1306	699		1268	1888	1082	1759	1102		2015	1132
	1508	1931	839	1544	2087	1377	2365	820	1624		2990	4595	1593	3690	6481	3591	7247	1356	4192		882	1471	1078	1264	785		1105	1097		2196	1252	1584	1909	1060		1586	1665
	2262	2482	2031	1335	1018	1830	1558	1015	1223		5503	6312	4310	2183	1614	5237	3253	2141	2809		2891	1345	1827	810	972		791	912		2234	7872	3261	1084	1396		1048	1287
	938	1679	1079	1606	1345	1487	1925	1453	1965		1818	3509	1993	3206	2399	3755	5135	3544	4798		1403	970	1824	1104	788		2033	833		1395	1930	4093	1558	1077		3495	1612
	1252	1999	1095	2859	2052	1513	1421	1897	1468		2699	5151	1998	6704	5821	3889	3061	4367	3758		924	807	1310	1240	842		909	2656		1126	1290	2026	1943	1202		1213	5026
	1562	2553	825	2361	1682	1376	2153	1494	1388		3448	6211	1314	6331	4601	3658	6121	3668	3388		997	1124	1083	1555	948		773	812		1665	1415	1554	2594	1291		1010	1364
	1313	1973	3823	1453	2093	1929	1943	1043	2461		2681	4319	12927	3177	6336	5247	4968	1825	7005		1229	1449	1166	1953	960		2206	741		2346	1993	1525	3341	1285		3768	1034
	1000	1832	1213	2123	1710	1635	2475	1279	1404		2021	5380	2063	4311	4447	3964	8046	2997	3482		1096	977	1716	1020	1089		814	787		1377	1581	2871	1424	1442		1067	1413
	2123	1856	1102	2837	1775	928	2624	1213	1570		5088	5266	1982	6974	4639	1495	6494	2611	4032		1390	1210	948	844	1018		1926	1748		1718	2252	1410	1093	1515		4096	3351
	1653	1670	537	2616	1565	1175	1467	1077	1088		3564	3547	860	6895	4165	2136	2624	1825	2383		1853	910	1187	3250	1364		1498	825		1263	3046	1795	7132	1916		2409	1490
	1668	1485	618	1566	1969	1073	2257	1388	1133		3909	3143	963	3359	5650	1750	6152	3336	2870		1104	937	2110	2556	900		925	711		1882	1701	3455	5753	1219		1298	1002
	1161	1817	803	586	2250	1540	2182	1901	2030		2330	4354	1294	838	7813	3930	6115	5490	5667		1778	2055	2159	2086	1163		917	771		3302	2899	4617	3620	1888		1304	1062
	1728	1270	2171	1678	2277	1451	2377	1098	755		3987	2429	4981	4010	7456	3099	6675	2028	1148		1700	1115	802	2586	1650		1448	858		1554	2854	1062	7679	3604		2790	1808
	1453	1135	990	1450	1961	1703	3794	1966	1359		3225	2502	1681	2937	5741	3988	12129	5317	3140		1293	1887	766	1244	778		1450	1116		3158	1918	1059	1729	1050		2269	2251
	1358	2761	811	2144	1668	1731	1761	1561	1982		2687	7099	1369	5492	3262	4848	4552	3959	5288		953	1770	1370	1454	882		1475	818		3907	1322	2106	2822	1234		2458	1202
	1629	3016	1794	1931	2617	1594	2028	1824	3508		3922	7667	3423	4490	8845	4362	5270	4809	12074		2314	2178	1237	785	829		997	869		5140	4570	1846	1057	1194		1379	1389
	1390	1995	3369	1525	2218	1533	1944	1686	1824		2767	4956	9518	3344	6754	3934	5592	4683	4559		1378	1926	2955	1106	850		1223	1162		3443	2022	6241	1553	1131		1805	1804
	2459	3288	1042	1014	1208	1639	2689	1434	2188		5829	8959	1824	1540	2648	4764	7429	3178	5835		1047	1523	1384	1416	1073		1063	1285		2631	1564	2188	2216	1305		1440	1931
	1621	1376	721	1190	1377	1106	1861	1079	1230		2940	2943	1129	2357	2952	1988	4952	2699	3006		839	855	1148	1432	997		1588	1944		1180	1148	1793	2272	1631		2440	3724
	1238	2425	535	1814	1291	1593	3305	1686	1370		2585	5961	776	4350	2995	4100	10105	4008	3458		1835	990	1616	1029	788		2009	1010		1433	3037	3000	1449	1083		3121	1452
	1226	1288	939	2835	794	1560	2027	1512	1496		2659	2612	1651	6949	1334	3969	4748	3159	3673		1081	2213	833	3314	1006		1179	880		5013	1530	1088	7134	1453		1711	1244
	2248	1407	817	2686	1556	1586	2358	1592	1722		5270	3586	1391	7479	3846	4408	4988	3324	4466		1007	1647	1350	1179	912		1422	753		2655	1371	2434	1919	1354		2140	1336
	1360	1762	1522	2965	1982	1547	2770	1623	1209		2807	5156	3705	7561	6075	4340	8340	4049	2946		1835	1360	1226	1259	1063		793	856		1865	2678	1763	1881	1437		1020	1530
	957	1928	3520	983	1723	705	1234	2005	1157		1750	4790	10129	1615	5026	1362	2739	5472	2788		1377	3114	912	906	1381		1569	997		6056	2091	1194	1312	2025		2596	1915
	1017	1523	426	1550	2265	1433	2887	1791	2149		2176	3315	614	3852	7638	3883	9963	4717	6272		1363	894	1248	820	941		850	803		1241	2449	1904	1075	1205		1138	1135
	392	1998	757	1528	1836	1017	4155	1822	1844		624	4557	1299	3584	5422	2322	13926	4920	4758		1342	1019	974	2065	1183		1273	853		1533	1960	1338	4665	1843		1920	1210
	1301	1559	4042	1456	2033	1159	4809	1917	1606		2707	3672	12575	3094	5578	2696	17453	4704	4211		1308	892	848	1324	1008		1291	852		1261	1852	1152	2324	1368		2040	1183
	1262	3557	345	1677	2418	1805	1331	786	1360		2569	9849	481	3980	7377	5366	2303	1133	3118		824	2578	2808	1350	1692		1069	836		4611	1084	5862	2179	2619		1520	1266
	982	1537	566	1800	1157	1763	1097	911	1771		1852	4002	885	3856	2335	4933	1869	1641	4255		794	1180	1919	862	893		878	879		2097	1041	3640	1208	1233		1259	1455
	1694	1720	419	645	404	1461	3025	1353	1634		3506	3757	569	1016	668	3466	10881	3200	3634		3437	1717	1404	1715	1057		1157	589		3461	7439	2124	3051	1475		1775	1122
	999	1805	1497	3655	1332	1424	1799	1808	1706		1818	4229	2670	10616	2896	3650	4222	4710	3950		1368	1009	907	1877	1007		1706	773		1728	2150	1234	3894	1447		2698	1108
	1567	2499	521	2318	2099	666	3174	1470	1767		3355	5474	791	6091	6250	1197	10325	2680	4742		2052	1807	1493	1273	1633		1416	1257		3227	3425	2388	1987	3362		2241	1928
	284	3791	881	918	2027	1469	1624	1855	1388		397	12659	1604	1541	5515	3663	3289	3866	3210		1627	2779	1495	2688	1715		1969	610		6079	2673	2195	4907	2775		4334	1108
	3249	2077	1004	1820	1272	1190	4167	1629	1231		8726	5547	1720	4239	3211	3031	14663	4057	2776		1040	952	2025	1219	766		1878	646		1392	1537	3305	2013	1020		3051	1079
	2503	1958	1367	2110	1575	1439	2332	1593	1171		6869	4873	2562	5197	3938	3937	5439	4074	2813		1917	1098	1168	1954	808		917	868		1623	4076	1967	3233	1240		1258	1451
	1690	1650	977	2038	1810	1440	782	1021	1511		3490	3329	1727	4179	5453	3698	1181	2257	3793		1639	1905	1113	1029	841		1187	1192		4675	2455	1705	1574	1136		1793	2539
	580	1332	543	1050	982	1260	4003	1035	1927		896	2989	822	1621	1670	2953	14973	2022	4529		1516	871	1394	2048	761		881	1089		1158	2484	2122	3563	1014		1200	1779
	1467	1709	734	1921	863	1876	2365	1642	1325		2783	3636	1223	4202	1494	4373	6765	3099	2789		1291	1271	1395	1901	1034		1192	940		1832	1925	1964	2898	1383		1773	1333
	1004	1323	617	1535	2075	1595	1787	1547	1362		2081	3220	967	3655	6557	4368	4701	3814	3195		2567	1699	2115	2302	756		759	774		3592	4619	3944	4385	1016		1029	1161
	1036	2741	662	1642	1590	1469	1990	1351	1599		2115	6452	1060	3870	4268	4049	5622	3049	4212		2295	736	1072	783	1315		1005	860		1047	3934	1446	1023	1866		1368	1478
	1858	2976	1658	1870	1570	1426	2369	953	1582		3814	8237	3022	3598	3707	3139	7579	1491	4065		813	1205	1011	2554	1180		921	1357		1837	1059	1443	5180	1993		1348	2185
	2217	1476	3077	1903	1621	1320	2474	1350	1415		5276	2900	7946	4553	3868	3533	6763	3377	3348		2680	1286	1821	1071	1106		782	668		1930	5187	3220	1945	1523		1059	1252
	48	2978	1620	1782	2340	1550	1162	1078	1405		52	8041	3574	4744	7083	4250	1879	1768	3432		2782	894	1441	1513	1380		920	831		1312	5172	2326	3213	2092		1276	1096
	1491	1628	334	2384	2062	1918	886	1040	2188		3414	4418	428	5644	5583	5461	1436	1793	5545		1933	868	1870	1397	881		1100	1322		1278	3163	3308	2266	1526		1536	2775
	981	2103	697	2224	1121	1525	3677	1237	2076		1910	4911	1104	4657	2064	2908	14712	2762	5531		2652	1290	2008	953	773		904	742		2062	5415	3776	1366	1055		1186	1373
	1059	2044	2409	1472	2171	1350	1850	829	959		2122	4843	5562	3580	6032	3460	4152	1310	1619		1860	1424	984	750	1204		1739	1299		2279	3114	1398	1113	1700		2747	2862
	2209	2242	3349	1938	1578	1977	3499	2102	1780		4742	5496	9287	4781	3850	5893	11507	6052	4752		1439	806	783	1010	774		846	786		1139	2352	1086	1469	1043		1085	1469
	1642	2215	668	959	2389	1554	1770	1883	1893		3540	5728	985	1718	7670	4164	4821	5134	5818		1274	2101	887	987	1026		842	1615		3710	2376	1205	1393	1494		1151	3949
	113	1388	2411	969	1009	1276	960	1607	969		125	3144	5361	2031	1718	3310	1435	4239	2069		1256	3335	1947	1599	954		2875	827		9385	1892	2906	3750	1583		5866	1186
	1153	1705	863	2290	2251	1200	1941	1797	1320		2372	3543	1342	5506	7133	2409	5860	4979	2438		2369	1251	867	1971	1151		1500	1572		2047	4496	1138	4444	1719		2467	2627
	1298	1952	820	1611	1439	1875	1532	1219	1677		2709	5011	1293	3245	3533	4744	2531	2676	4529		1603	1294	3014	1041	1391		832	1330		1947	2585	6359	1493	2577		1149	1985
	1276	1749	1121	1457	1832	1643	1786	1403	1477		2726	3954	2090	3615	5607	4373	4254	2795	3997		1975	1063	823	1061	759		1080	1347		1908	3963	1120	1492	1028		1570	2193
	1266	1557	1352	2450	1425	1247	1165	1534	1261		2483	4048	2453	5435	3729	3216	2086	3710	2054		981	1227	1913	3190	851		1058	1273		1775	1335	3333	7157	1218		1483	2602
	1644	2411	2059	1383	1729	1401	885	787	1225		3714	6862	4450	3120	4540	3227	1383	1217	2830		1255	882	2375	1283	1030		1104	1242		1198	1906	4442	1951	1371		1554	2907
	975	1981	1444	1964	1026	1323	2208	1044	1486		1946	4593	2700	5200	2051	3193	6326	2066	3602		1245	2248	1513	1274	2074		2927	884		4558	1845	2580	2398	4695		6252	1286
	1274	2712	514	2505	1735	1357	1311	1326	1394		2643	7280	735	6030	4535	3430	3006	2958	3058		1335	1206	1306	1066	782		887	772		1890	2350	2066	1478	1072		1239	1056
	1080	2604	892	1293	1343	1348	1803	1536	1270		2202	6721	1428	2280	3322	3186	4488	3845	2902		1722	853	1627	1007	1206		1426	897		1133	3890	3208	1857	1797		2214	1823
	1091	1512	2742	2103	1941	659	2025	1232	952		1984	3463	7021	5014	4169	1091	4790	2273	2042		1401	839	1269	1480	729		1074	776		1148	2107	1866	2403	1084		1638	1400
	1468	1517	593	1727	1262	1197	2083	1388	1163		3069	3616	928	3771	2226	2780	5840	3143	2734		1083	991	1128	3370	906		1849	1563		1284	1551	1488	7615	1248		3919	2704
	2019	2774	575	2650	1399	1905	2719	1334	1471		4638	8009	844	7582	3269	5770	7015	3345	3782		1190	1166	1733	1056	1007		2435	995		1758	1802	2797	1531	1634		5023	1833
	1126	2651	903	2038	1944	1557	2285	1096	1272		2227	6363	1546	4238	5652	4340	7170	2450	3102		1391	1209	1350	796	972		1458	731		1787	2363	1951	1072	1436		2450	1003
	3920	1421	778	1796	904	1429	1405	1420	987		12302	3827	1226	3935	1966	3264	3440	3323	2077		1135	1194	1174	1323	817		1453	1167		1761	1762	1630	2053	1126		2351	2524
	1179	3001	581	2428	972	1498	2260	942	1480		2174	9368	916	5653	1646	4025	5860	1522	3029		917	1371	940	1462	1012		814	780		2810	1188	1314	2454	1454		1122	1066
	1089	1630	779	1800	2099	1312	1422	1175	1250		2053	3847	1165	4064	6201	3123	3139	2103	2932		1145	2279	1797	1058	785		2764	906		4320	1610	3051	1602	1230		8766	1678
	2244	1551	982	1993	2826	1218	1110	1620	1424		5115	4023	1684	4229	9665	2645	2098	3933	3623		2500	1344	1528	2552	1644		1293	1701		1861	4502	2254	4836	3408		2402	3008
	826	1270	2030	1601	1198	998	1693	1400	1674		1599	2758	4199	3871	2374	2332	4032	3124	4258		1658	837	823	2242	1935		1378	1069		1165	3124	1061	4906	3729		2247	1569
	1308	1878	470	1752	2480	1532	1840	1452	1376		2735	4350	648	4353	6911	4099	4947	2590	3324		2034	1975	1568	1022	1128		819	910		4540	3469	2607	1481	2085		1088	1248
	1408	1852	984	1057	1838	813	1876	1406	1277		2982	5802	1670	2080	5468	1344	5237	3544	3124		1082	1272	1465	1059	784		2840	672		1772	1528	2059	1555	1136		9630	1147
	1558	1665	3005	2455	2081	1233	1804	1312	1570		3504	3365	7796	6881	5981	2776	4648	3343	3057		2036	1128	2166	1073	808		979	794		1621	3615	4791	1930	1184		1373	1136
	1090	1485	1017	2430	1407	2079	1214	2042	2019		2243	3082	1833	6599	2918	6386	2706	5349	4931		795	765	2135	822	1453		1050	803		1071	1014	3883	1014	2206		1621	1106
	1450	2174	1011	2304	1319	1493	2730	1207	1926		2911	5295	1721	5143	3201	4062	7593	2904	4283		1246	1297	1088	1909	1547		1296	910		1898	1710	1534	2932	2681		1960	1721
	854	3859	403	1466	1920	1513	2181	1180	1350		1490	11658	593	3135	4993	4106	4823	2399	3438		2299	3220	1650	1703	1798		731	822		6420	4969	2721	2843	3107		1027	1507
	357	2799	488	1752	1851	1612	1821	1488	1332		574	8006	714	4076	5395	4478	4109	3337	3176		974	1573	1036	1163	811		1059	1021		2598	1281	1441	1896	1158		1493	1983
	989	1537	435	1824	2714	1943	1824	1225	2022		1875	2832	645	3619	8959	4234	5100	2583	5021		1385	1604	905	2857	906		1495	860		3254	2128	1184	6213	1518		2541	1480
	1132	1489	1508	2344	1127	1175	2113	983	1356		2065	3861	2770	6247	1852	2901	6085	1648	3278		1531	1262	1064	1233	884		1467	804		1936	2173	1610	1952	1274		2172	1157
	2355	1081	1635	1855	1822	1880	1230	1787	2015		5235	2300	3556	3742	5062	3546	1958	4768	4121		1160	1001	1320	1246	1147		1112	766		1359	1673	2078	2461	1951		1627	1079
	996	1816	1972	1195	1605	1493	1458	1327	1239		1767	5266	4207	2137	3280	4369	2995	3218	2716		2431	916	1790	1231	1117		765	859		1344	4592	3218	2073	1556		1027	1568
	1245	2595	2685	1785	1277	1342	1701	1213	1288		2631	7039	6471	4412	2680	3542	4791	2670	2491		1120	1873	2971	1244	1124		1171	1239		3103	1598	6293	2432	1612		1668	2152
	2012	1579	1371	2152	1220	1375	1745	1575	1727		4440	3763	2743	5878	2736	3398	4484	3567	3694		1650	1006	1062	991	911		1399	1345		1590	2764	1481	1563	1290		2166	2961
	1829	3634	950	1135	2384	1578	2083	1269	1645		3960	13452	1668	1923	7463	4261	4825	2830	4459		872	3306	1517	1076	1185		912	1117		6711	1136	2930	1769	1712		1200	1959
	1103	1667	802	1792	1783	1547	2769	1540	1622		2118	3894	1421	4121	3487	4109	6605	3936	3993		919	1475	1541	1344	1441		1473	908		2800	1241	2611	2196	2226		2098	1346
	1431	2682	426	1160	2779	1766	2684	1261	1305		3066	7451	583	2463	10193	4917	9013	2767	3187		1471	1354	1425	1334	1155		862	1081		2191	2174	2170	2297	1569		1220	1460
	2401	1973	838	1297	1987	734	3091	1042	1626		5805	4685	1311	2599	6162	1165	8915	2277	4397		2096	1023	851	1011	1066		1402	1165		1408	3913	1777	1456	1918		2214	1743
	1046	3483	670	2096	2424	1223	3561	1482	1628		2039	11496	1009	5029	8476	3075	11497	3230	4508		1144	964	2018	1757	904		1212	1110		1306	1581	4112	3585	1300		1770	1571
	769	2192	1265	1977	1693	1734	3570	1197	1489		1465	5856	2363	4778	3391	4502	13577	2160	3666		1000	1111	993	1397	978		1121	857		2123	1406	1381	1969	1642		1648	1603
	1345	2360	820	2253	1105	1638	2989	847	1871		2720	5465	1345	5778	2557	4743	8829	1430	3850		2874	937	891	2621	787		1334	780		1324	8176	1111	5027	1046		2001	1139
	1325	2252	720	2483	2485	1319	3641	1851	2021		2777	5598	1160	7111	8258	3553	12377	5018	5344		2002	848	1765	1529	1189		897	870		1705	4491	2766	2429	1731		1174	1291
	1365	1664	660	1368	2226	2258	2312	1134	1335		2283	3698	1086	2604	6705	7066	6405	1930	2925		911	834	2038	1184	2747		1037	719		1146	1267	3403	1789	6035		1532	1031
	712	957	2165	2275	1955	1291	2337	1354	1348		1296	1875	4553	5173	5368	3089	7529	2997	3070		2126	1636	864	1443	1178		992	1095		2611	3922	1160	2304	1695		1386	1639
	2493	1104	2324	1659	2244	915	3226	808	1422		6575	2533	5013	3971	6746	1461	9171	1217	3741		1837	896	805	974	1036		851	1236		1220	3274	1055	1560	1843		1076	1940
	1136	3220	989	1658	1945	1006	4750	1589	1229		2233	9235	1897	3590	5850	2316	21373	4180	3012		927	1613	890	986	993		1342	802		2415	1285	1203	1418	1380		2072	1152
	1463	2592	1187	1364	2493	1500	1247	1172	1287		3249	6793	1994	2712	8348	4009	2738	2963	2969		840	1739	852	2021	1468		1057	855		4050	1101	1130	3917	2215		1526	1206
	1024	1467	672	2400	500	1262	2019	1335	1661		2119	3240	1021	5590	769	2928	5021	3140	4240		1060	1092	2214	1868	735		1105	685		1557	1460	4171	4646	1014		1720	1102
	1289	1910	297	2958	2525	1365	1638	1660	2330		2907	4196	417	7235	7554	3380	3774	3767	5974		876	1163	1784	1713	1357		1132	743		1594	1303	3454	2817	2567		1703	1289
	3354	3372	706	1715	1495	1329	2137	1095	1178		9720	10053	1206	3416	3854	3284	5401	2304	2917		1140	839	1404	1681	1381		960	954		1083	1586	2373	2761	2111		1333	1426
	823	2848	980	2013	82	1628	2259	1010	1752		1440	7564	1860	4595	92	4545	6920	1709	4301		1312	871	1520	3077	1131		798	1538		1255	2011	2410	7184	1678		1127	2482
	1045	1665	846	1430	1415	1736	2037	1363	2981		1930	3777	1592	3575	3418	4811	5958	2930	9308		1904	976	1010	935	950		973	745		1422	3128	1407	1305	1293		1399	1301
	1195	2563	838	1525	1628	1918	2225	1172	1752		2112	7332	1397	3046	4361	4969	6401	2685	3753		1098	1625	1102	1349	2220		1128	1239		2703	1518	1646	1931	4342		1567	1888
	1698	1053	807	2362	962	1244	2922	1158	1475		3476	1908	1361	6060	1662	2998	9207	2271	3684		2810	1648	782	824	1514		804	1514		2828	5853	1005	1089	2608		1079	2790
	1179	3690	3037	1859	1816	1455	2596	1475	1290		2611	12021	8336	4452	5307	3943	6248	3385	3173		1935	1236	900	867	1285		1623	1176		2031	2916	1192	1151	1925		2944	2512
	1995	2065	480	2190	2241	820	1636	1126	2204		4510	5250	703	4869	6797	1408	4062	2296	6023		1278	1035	906	2089	1127		1708	736		1510	1935	1309	4162	1591		2871	1113
	1482	3456	801	1682	1436	1241	2180	993	1353		3061	9647	1339	3845	3819	3407	5593	1975	3389		1084	1312	1001	1882	772		2683	721		2184	1556	1500	4383	1079		7243	1011
	1825	1881	977	1591	1310	1326	2538	1744	1339		3986	4599	1733	3324	2875	3445	6577	4608	3047		1515	1085	1052	978	1086		790	761		1584	2376	1540	1475	1490		1050	1056
	2396	2871	698	1549	1400	1318	2248	1047	1441		6221	7845	1147	3776	2582	3216	6820	1668	2781		1005	2782	1373	1112	1516		853	796		6702	1398	2169	1649	2507		1187	1091
	1403	2310	1111	890	1632	1731	1910	1255	1338		3073	6135	1749	1615	4459	4793	4138	3069	2999		1295	1022	1553	1583	1476		962	1002		1374	1944	2301	2655	2252		1344	1466
	1145	2357	688	1792	1858	885	1051	1675	1286		2311	5718	1101	4544	5152	1433	1704	4562	3244		1788	1380	2060	1439	1456		1830	746		2073	2962	4405	3540	2130		3850	1280
	1287	1719	584	1601	1896	1756	2465	1281	1063		3009	3768	889	3143	5597	5107	6445	2386	2425		1061	1018	2350	1592	835		1042	1163		1700	1417	4126	3272	1108		1508	1675
	927	3453	677	1549	2124	1443	2256	1685	2482		1767	11319	1045	2808	6462	3665	6836	2972	6474		823	1084	1858	1376	1400		2417	1572		1630	1082	3258	2058	2563		4279	2579
	1365	2189	540	2235	1433	1229	1446	1559	1455		2752	6892	811	5225	3564	2894	2810	4124	3830		1510	1633	2287	2247	1038		964	928		2794	2384	4053	4381	1361		1381	1425
	1200	2152	861	1689	1309	1590	3824	1400	1360		2272	5211	1542	3356	2679	4410	11129	3441	3326		2171	1975	1880	873	811		1059	825		4617	3967	3516	1275	1111		1591	1116
	1560	1426	784	1325	1423	1289	1285	1155	1249		3119	3251	1297	2379	3884	2450	3103	2069	2521		877	2377	1322	1789	1821		1924	1131		4549	1153	2528	3390	3828		3628	2109
	1348	1543	2116	1961	2058	1680	1648	1517	1674		2660	3843	4840	3974	6186	4555	3124	3656	3438		1307	2203	982	856	1882		1602	774		3958	2054	1365	1105	3150		2583	1032
	2440	478	955	1599	755	1322	1034	1694	1514		5676	755	1787	3816	1181	3330	2326	4236	3692		1051	1629	1152	1417	896		1135	923		3216	1590	1682	2143	1435		1532	1442
	1066	2504	657	3017	2354	1261	2199	1367	1139		2081	6058	1021	8437	8115	3289	6773	3216	2948		1024	2092	961	1994	1316		1346	765		4645	1432	1291	3784	2580		2146	1059
	2338	1319	628	1724	2067	1222	2431	1066	1247		5487	3213	996	4387	6432	2268	6280	1692	3087		1258	885	1831	2373	946		818	838		1228	1772	3125	4690	1411		1032	1234
	1489	2831	1076	2226	1427	1441	5719	1292	814		3074	7188	1777	5563	3447	3488	32573	3126	1759		750	1891	772	1511	812		864	960		3167	1100	1092	2539	1102		1178	2171
	4035	1895	1235	2173	2187	1499	2914	1543	1455		13385	4614	2247	5666	6543	3777	8968	3920	3350		2443	907	2827	1249	1282		803	767		1407	4409	6835	1840	1789		1083	1470
	1311	1655	1290	1490	2773	1972	3563	1379	2061		2673	3943	2641	2742	8013	5639	10460	2524	4300		1196	3439	868	1072	804		852	746		7100	1773	1210	1596	1090		1114	1006
	2755	1589	715	1304	1158	1840	1826	1686	1401		7450	3759	1212	2834	2484	5881	4648	3308	3269		2321	916	776	1278	727		1040	657		1242	4803	1069	2086	1118		1467	1125
	1179	1566	2294	1590	1433	1681	2967	1119	1338		2495	3752	5037	3008	3374	4608	9068	1921	3284		1352	2196	786	1062	753		1148	1032		3916	2083	1005	1595	1013		1709	2072
	2070	1850	790	1114	1885	1520	5104	1561	1113		4727	5156	1298	1921	4913	4328	19894	3965	2569		2441	1468	852	968	1080		1346	885		2061	4912	1184	1461	1695		2069	1954
	4140	1073	908	1143	2295	2234	2373	802	1783		14849	2044	1606	2143	6775	5267	6937	1190	4173		1278	1659	836	787	742		1184	1098		2411	1936	1137	1053	1001		1791	1552
	1661	1770	841	1128	1771	1747	2402	1614	1654		3415	3821	1401	2286	4564	4910	6362	3963	4301		1154	2858	782	2183	870		2691	1180		5771	1506	1037	3466	1188		5177	1769
	1369	1823	1539	1490	1945	1576	1640	1266	1453		3187	4867	3289	3355	5834	4601	3070	2063	3494		856	798	856	1716	761		2055	742		1151	1072	1183	2850	1005		3812	1072
	2385	1494	412	3103	1811	1690	1386	1527	1164		5666	4094	589	8035	5631	4288	2931	3723	2794		2453	1431	1219	849	923		1400	1199		2464	5550	1881	1168	1333		2175	2566
	2543	2131	449	1493	1220	1710	1193	1452	1222		6883	4955	642	3547	1986	4673	1981	3368	2889		1474	1427	940	916	1740		1109	1720		2644	2261	1248	1415	2794		1597	3000
	1646	1432	1724	1346	2057	1834	1355	543	2160		3755	2871	3620	2970	6497	5423	3396	757	6850		1622	2701	1624	824	989		977	1219		6358	2649	2982	1136	1452		1388	2745
	1078	1385	668	1959	1870	1757	1670	1713	1657		2011	3133	999	3807	5003	4807	4312	3073	4138		1009	1459	973	1531	815		1110	760		2469	1396	1383	3497	1136		1664	1036
	3140	2414	482	4169	1964	1473	4097	1357	1338		8430	5748	663	13106	5965	4104	15305	3194	3085		1885	2004	1970	1335	1025		3439	696		3142	2963	3796	2062	1434		9725	1015
	2155	1700	585	1674	2094	1241	1717	1446	1998		5069	3786	871	3581	5800	2701	3756	3703	5285		1762	2396	968	1602	941		1422	1047		6053	2776	1422	2635	1282		2054	2073
	1210	1902	1948	2309	2211	751	3315	1452	1978		2433	4223	4231	5357	6091	1187	9165	3744	3890		1652	769	780	1540	830		1711	818		1018	2623	1019	2293	1161		3240	1181
	1602	1693	517	2145	1059	1078	1451	1078	1165		3235	4786	784	5344	2183	2121	3556	2295	1913		1394	850	1159	1007	779		1247	1159		1138	2116	1671	1460	1071		1941	1657
	1373	3030	946	3271	1448	1264	2714	1306	1693		2667	8855	1606	9767	2823	2976	8381	2885	4719		1771	2460	1015	740	1168		905	1189		4475	3024	1469	1048	1770		1172	2242
	2477	2159	1265	2002	2274	1386	2059	1628	2281		5598	5314	2603	5106	6688	3493	6196	3975	5393		1627	781	2471	1211	1258		815	1008		1117	2575	5538	1921	1751		1287	1665
	1512	1590	767	838	1318	1409	2029	1758	1356		3045	3816	1256	1493	2851	3897	5322	4353	3763		1990	1051	1046	1169	780		1114	601		1492	3496	1549	1736	1091		1763	1032
	1015	3075	695	233	1308	1315	5195	1169	1468		1898	8360	1070	286	2987	3582	18667	2016	3704		998	1146	1031	898	732		1347	883		1732	1448	1429	1233	1013		2082	1175
	745	3270	1869	859	1835	3517	1853	1214	1703		1355	10337	3644	1419	5357	12490	3740	2131	4506		1003	929	2203	1180	987		1410	1176		1406	1422	5441	1739	1395		1990	2074
	1973	1460	1504	1370	2094	646	1854	1276	1372		4367	3612	2836	2303	6558	1039	4710	2816	3247		2316	1552	2647	2160	1884		926	930		2712	4106	5060	3928	4120		1286	1973
	951	3291	511	1893	1123	1521	2293	1355	1369		1855	10006	811	3813	2666	4398	7011	3418	3407		1006	994	1278	1023	1181		1107	672		1480	1386	1848	2138	1589		1651	1364
	781	2114	593	2440	2012	878	1709	2085	1391		1373	5026	937	5716	5790	1662	4276	5200	3358		906	1423	2235	2077	1670		1406	691		2287	1182	4255	4260	2654		2143	1313
	56	1969	1019	2305	1612	1989	1264	1428	1468		61	4452	1883	4968	4315	5244	2254	3450	3695		1111	800	2068	933	810		1034	752		1019	1504	4381	1258	1144		1435	1337
	1162	1492	1021	1937	1582	589	3971	1804	1110		2331	3147	1661	4974	3943	905	12728	4572	2575		870	806	1129	3265	963		859	1076		1043	1146	1743	7128	1308		1145	1627
	1083	1595	961	1829	2200	1587	3721	1234	1713		2036	3926	1699	4538	6184	4295	10352	2540	4851		965	908	1107	1434	1188		959	764		1221	1280	1589	2213	1684		1301	1084
	1534	3105	700	1790	2264	1304	1617	1345	1380		3355	8269	1041	3709	6708	2877	3184	2645	2625		1719	1738	1625	1797	1184		1412	1301		3511	2921	2565	2970	1748		2804	1876
	938	286	541	2059	1217	1150	1555	1539	1493		1682	367	840	4692	2823	2230	4131	3732	3488		1662	1247	1047	1869	1648		827	1553		2159	2834	1441	3590	2482		1080	2363
	867	4009	1950	2325	2336	2066	2728	1276	1297		1510	14245	4399	5522	5803	5598	6484	2547	3426		1478	1362	2570	932	846		834	817		2083	2186	6193	1238	1167		1109	1234
	993	2554	428	1769	2838	1679	2089	1364	1411		1752	6309	639	3850	7183	4747	6168	2277	3231		2025	2682	954	1763	753		969	1291		5029	3698	1354	3238	1003		1349	1919
	1098	2180	980	2367	2067	1296	1211	1365	769		2104	4807	1843	5955	6357	3414	2559	3273	1205		1403	1156	1078	1206	2122		858	870		1604	2175	1413	1797	4009		1154	1239
	1059	2508	285	2012	1097	1270	1337	1449	1472		2040	5880	343	4282	2003	3054	2341	3339	4063		1434	1563	1869	883	859		1364	657		3177	2368	3073	1190	1298		2050	1249
	1465	1616	881	1889	1767	2040	1939	1454	1117		3226	4014	1520	4608	5205	6267	4980	3586	1880		1325	817	1127	1279	981		1535	1173		1183	2053	1973	2006	1385		2347	2809
	1692	1324	1278	1229	1799	1314	2649	1656	1698		3761	3202	2461	2348	4444	3372	7850	3413	4005		1542	1281	986	1368	790		1072	971		1937	2526	1337	2112	1099		1444	1859
	1071	1507	738	1928	1258	1477	2186	1332	1829		2108	4120	1197	4238	2557	3566	5988	2930	4288		2105	828	1011	1289	850		1679	1244		1132	3451	1592	2100	1185		2847	1829
	3336	2174	937	1952	1973	1613	2088	888	1775		9038	7309	1700	4316	6013	4635	5342	1590	5044		3335	1064	1174	797	916		816	782		1500	6847	1700	1026	1243		1055	1113
	2781	2889	590	1625	1398	1879	2619	1425	1120		6933	8059	856	4120	3554	5487	5697	3457	2596		1797	1530	898	1042	780		1165	761		2552	3320	1237	1531	1061		1720	1101
	924	1559	1163	2522	2165	1656	1782	1654	1890		1766	4129	2092	6586	6352	4361	4350	3419	4607		1391	1236	1121	815	1312		1155	1926		1890	2199	1697	1058	1957		1845	3367
	1273	3254	452	1350	1434	1375	1749	1279	1373		2833	9769	655	2496	3274	3287	4334	2522	3395		1632	1807	1099	1748	680		1252	702		3420	2341	1602	3630	1090		2226	1189
	2106	1718	578	2470	2172	1262	2035	1236	1846		4257	3720	917	5265	6704	3110	5890	2195	5198		1048	2293	2498	1018	1042		901	1133		5043	1541	5110	1398	1393		1247	2040
	1091	1517	534	2042	865	1559	2084	701	1529		2236	3225	805	4874	1420	3831	4680	1126	4173		1582	2715	1891	1641	942		972	751		8398	2721	3766	2847	1363		1314	1301
	3269	1941	1803	1784	2150	1085	1090	1762	1452		9125	4962	3830	3374	6651	2298	2226	4322	3630		1143	1579	953	1325	957		1305	786		2239	1569	1292	1983	1359		2090	1281
	909	2377	961	1691	1555	1753	2166	926	1606		1699	6188	1867	4290	4243	5299	5871	1984	4324		1025	837	1237	1143	948		885	938		1244	1408	1864	1623	1488		1193	1724
	2182	1564	765	2781	1279	1374	1005	1517	990		4540	3254	1199	5894	3147	3600	1560	2806	2148		1087	1344	929	812	1568		1750	679		1984	1711	1310	1087	2571		3115	1015
	2858	2867	643	1648	2764	1703	2347	1517	1568		7057	7633	902	3663	10874	4829	6336	3500	3711		1746	1003	3356	1039	764		950	1853		1457	2812	8285	1471	1019		1315	3196
	1073	1775	332	2083	336	1061	2178	1501	1505		2060	3946	469	4710	518	2266	3973	4162	4273		3044	817	1187	1679	1144		1886	750		1091	7138	1799	2994	1583		3372	1043
	1652	1434	736	1513	1888	1390	1754	1625	1598		3634	3295	1158	3127	5151	3093	4325	3763	4237		1618	1277	1380	1392	905		1791	751		2126	2713	2176	2279	1223		3723	1002
	1388	1474	537	1571	1354	987	1727	1182	1385		2866	3588	795	3316	2555	1940	4470	2335	3234		1029	1242	1288	999	1026		1272	794		1953	1447	1954	1442	1526		2139	1454
	1063	2136	852	1492	1484	1344	1703	1807	1516		2195	5405	1420	3236	4225	3131	4717	3482	3709		2229	999	1947	1347	843		1081	1917		1440	3689	3342	2513	1159		1423	4835
	1702	1390	403	1685	1046	851	1757	1159	1642		3880	3164	548	3738	2266	1342	3322	2461	4430		1759	1057	925	1177	2419		1159	1355		1478	2853	1338	1848	4308		1702	3167
	1249	2573	713	2198	822	1920	1733	1758	1308		2777	6100	1067	5385	1558	4898	4528	4717	2969		801	1303	1077	953	1714		1930	957		1866	1074	1655	1371	2828		4523	1323
	1142	1514	474	3276	2116	863	1165	1320	1612		2154	3279	689	8589	6532	1519	1909	3009	4242		1234	1478	977	2352	1592		809	1056		2438	1815	1291	4123	3309		1036	1584
	1714	3622	1058	1553	1431	1496	1816	1569	1477		3745	10798	1981	3607	2539	3464	4848	3969	3858		2592	1457	1340	917	926		1090	826		2233	4915	2131	1281	1281		1604	1154
	3003	1245	619	2880	1100	1640	3971	1429	1609		8106	2751	925	6991	1913	3362	13273	3772	4159		1244	1422	2710	1761	739		1957	770		2295	1864	5728	2923	1116		3729	1033
	1893	1929	1180	2395	1835	1721	3687	1004	1720		4198	4302	1990	6300	4994	5041	12140	1834	4372		954	1105	1019	1148	1020		948	739		1904	1256	1443	1748	1467		1323	1021
	1821	1484	682	3135	2045	1592	3134	748	1379		3776	3770	1002	7621	5380	4227	9614	1131	3155		830	1240	1100	1274	1227		1427	869		1810	1168	1631	1989	1698		2269	1376
	1255	1529	630	2116	2110	1128	2235	1247	1080		2510	4024	1016	4553	5751	2882	6254	2778	2152		1278	1099	3329	1753	1016		2297	1204		1597	1947	6764	3087	1439		4363	2539
	1885	3076	1608	2313	1511	999	1780	1619	1440		3998	9769	3399	4660	3586	2030	3850	4206	3154		2157	1666	1021	994	696		832	969		2802	3780	1563	1361	1082		1172	1319
	1304	2688	765	1926	2090	811	2310	1501	2930		2655	6681	1314	5071	7096	1304	7113	3669	8055		883	1769	1250	1482	1362		1099	840		2719	1195	1827	2254	1988		1630	1518
	1052	2441	545	2417	1654	1610	5140	1704	960		2072	5318	820	6118	4825	4543	19648	4321	1693		1271	1132	758	1957	917		1313	960		1680	2261	1004	3238	1381		2007	1817
	813	1214	384	2782	2266	1174	2730	1069	841		1507	2557	548	7275	6713	2329	8222	2086	1365		1942	1006	1609	1461	1004		968	702		1368	3574	2597	2566	1359		1320	1198
	1929	1150	654	1246	1508	1550	1697	1097	1880		4248	2557	944	2182	3885	4256	4106	2107	4767		1253	1093	1717	1040	795		1158	872		1520	1948	3105	1511	1078		1809	1274
	2077	1358	1077	2044	1695	1385	3815	1317	1812		4882	3203	1905	5066	4828	3732	11914	2622	4663		1962	908	3066	910	1080		902	1136		1308	3283	8930	1226	1482		1205	1681
	1176	1695	3046	2552	1207	1367	2009	812	1461		2447	3903	8643	6847	2588	3879	5392	1299	3723		1737	1508	1022	1612	914		1041	999		2403	2752	1446	2745	1255		1439	1541
	1194	2265	497	1194	1075	1288	3112	904	1324		2291	5267	746	2172	1898	3419	11205	1779	3189		956	2390	1851	1504	1561		1092	1117		4759	1375	3684	2515	2698		1537	1563
	1540	2616	495	2450	1300	1303	1847	1157	1851		3175	6920	754	6728	2441	2979	3907	2680	5267		1441	1562	1532	1028	1100		992	687		2478	2153	2455	1574	1622		1375	1024
	1233	2994	769	2318	1830	655	859	1642	1701		2571	8867	1188	5529	4916	1103	1310	3920	4356		1379	994	1174	783	1205		955	1076		1395	2130	1662	1082	1697		1368	2253
	1635	2022	489	1451	1248	1413	2813	1703	2942		3435	4516	738	2760	2587	3886	6499	4382	8559		1749	947	1210	1933	1246		1432	649		1621	3004	1794	3221	2281		2302	1074
	519	2319	1775	1530	1056	1637	2764	983	1866		759	5729	3336	3755	2218	4662	8714	1636	4530		1515	2567	1596	1247	1010		1237	988		5047	2808	2615	1891	1495		1847	1447
	1205	1655	990	1863	1842	1661	1949	1591	1618		2562	3763	1582	4219	4440	4144	3881	3628	3957		907	921	1548	883	1594		1167	713		1326	1180	2413	1272	2487		1718	1003
	996	1335	649	1618	64	1534	2264	788	1646		1870	3314	999	3581	75	4203	6586	1247	3160		1581	1169	1129	2535	1203		1212	957		1716	2476	1574	4317	2120		1971	1554
	1295	2203	372	2530	1647	1646	3006	1361	1255		2716	5271	482	5753	4300	4418	8873	3189	2804		1919	1335	1382	1418	766		959	889		2127	3726	2136	2165	1022		1271	1706
	812	1443	755	1584	1671	1837	2976	1056	1579		1355	3370	1143	3951	3289	4132	9806	1782	4019		1449	1950	1952	2309	771		1521	840		3148	2396	3664	4843	1036		2292	1532
	1384	1537	834	2026	1043	1286	3302	1833	1293		2969	3636	1491	4666	1817	3218	10026	4680	3010		1060	852	834	971	1420		1026	710		1155	1442	1064	1360	2683		1512	1055
	1537	2789	1019	2323	1747	1631	1778	1196	1697		3300	6752	1729	5351	4618	4479	4549	2680	4478		1411	1062	870	1474	1171		886	1279		1541	2005	1182	2252	1721		1209	2997
	984	1932	792	2636	92	1863	1767	1570	1333		1888	4806	1248	6966	102	5388	4936	3724	3130		1025	749	1094	1426	975		977	874		1172	1481	1619	2723	1327		1461	1237
	1204	2614	541	1945	1348	1393	551	1802	1929		2393	6086	845	5025	2816	3728	750	4801	5106		1741	1903	921	1457	1029		2358	1123		3567	3030	1289	2318	1499		4319	1539
	1908	1650	644	963	2179	1733	2060	1422	1587		4165	4574	990	1905	5882	4625	5821	3407	4514		1720	1220	2986	1372	1681		873	867		2073	2960	6288	2092	3432		1206	1665
	1029	2293	2931	2061	1793	1128	1263	1212	1451		1942	5856	7734	5049	5012	2773	2031	2258	3476		1130	1111	2316	1148	829		968	888		1710	1599	5183	1811	1069		1311	1273
	1036	1762	681	1703	1306	1309	3331	1395	2410		1936	4158	1054	3956	2331	3375	8690	3415	5921		1130	1064	1476	1692	963		1039	735		1734	1513	3030	2570	1314		1429	1043
	1370	668	604	2389	1648	1403	1598	1465	1981		2811	1124	1014	6359	4538	3746	4225	2818	6225		2684	1570	1302	1385	1203		765	732		2367	5052	1977	3266	1684		1017	1090
	1112	2131	714	1572	1435	1291	2066	1525	1799		2114	5405	1124	2757	3219	2861	6064	3136	3730		1907	1092	2717	857	795		1692	871		1622	3241	7087	1126	1200		2723	1297
	1507	2097	669	2068	1664	1487	6052	1748	2031		3284	5043	1024	4945	4471	4033	30594	4579	5440		1106	1675	2061	762	842		1317	743		4054	1625	3828	1065	1126		2119	1344
	808	2271	785	3396	2086	1580	2567	1659	1767		1459	5374	1291	8718	5558	3733	6419	3834	4827		1072	1213	1583	1470	1607		778	914		1797	1546	2480	2422	2591		1039	1306
	2085	2061	693	2281	1405	1694	3772	1321	1731		4841	4442	1041	5167	3641	4947	13129	3041	4708		2015	849	2134	1030	1270		1043	786		1088	3284	4738	1413	1753		1481	1141
	1327	1298	668	1545	1134	1484	3643	1793	1698		2637	2783	1097	2915	2416	4023	11021	4936	4466		850	1493	1459	1131	819		869	860		3036	1170	2553	2062	1148		1144	1671
	1187	1383	1116	3149	1568	1375	1390	1025	1462		2325	3088	2298	8884	3566	3551	2484	1692	3234		804	2005	1030	1964	862		1659	986		3185	1097	1510	4212	1210		2648	1415
	1418	2019	1060	1841	1243	1600	1696	1454	1376		2978	4660	1906	4507	2486	3492	3355	2994	3497		1006	912	1711	1451	1408		1237	1142		1294	1354	3086	2369	2134		1887	2367
	1301	1329	1736	1362	1027	1840	2210	993	1859		2595	2966	3440	3041	2493	5613	6369	1576	4848		1507	1509	2057	814	1168		1171	823		2506	2462	3886	1074	1991		1873	1512
	1880	2543	931	1897	1157	1529	5029	1442	1501		4091	7150	1763	4776	1961	4175	19680	3173	3730		994	880	2170	1403	864		825	755		1142	1334	3576	2489	1188		1082	1181
	1549	2229	2723	2693	1144	1594	1794	1479	1400		3228	4960	5986	5926	2345	4018	4912	3499	3099		1153	2912	1128	2829	1322		1778	1024		5932	1708	1566	5702	2024		2848	2315
	1615	1843	1622	1363	1124	1901	1902	1403	2375		3509	4665	3160	2920	2417	5752	4129	3604	6411		2363	930	1441	876	2326		813	735		1414	4511	2132	1171	4877		1121	1354
	1319	1461	902	2126	1826	1532	3140	1306	1752		2736	3009	1431	4869	4298	4329	8824	2223	4002		3481	1675	1168	1404	776		771	714		3023	8585	1695	2128	1067		1003	1029
	1032	2210	728	2044	1906	1491	3951	818	1643		1824	5237	1118	4712	5564	4066	13700	1225	3342		2821	1386	990	757	895		856	914		2371	5421	1359	1018	1245		1196	1324
	1077	1481	1003	3101	1257	1243	1211	1912	1769		2035	3705	1683	8181	2575	3198	2566	4646	5118		1084	893	1356	2659	1058		967	966		1316	1558	1998	4716	1497		1434	1333
	1282	1609	810	1572	2075	1065	2144	1494	1232		2695	3495	1444	3371	6120	2562	6008	3577	3176		1575	2101	1125	1024	742		1266	574		3840	2456	1593	1669	1013		1900	1008
	889	3691	843	1591	1487	1660	2910	1082	1047		1687	11854	1493	3308	3114	4097	7198	1847	2554		1238	755	1479	2290	1285		1612	732		1026	1839	2781	4110	2232		2356	1340
	2020	2931	745	1344	2171	1601	1996	1572	1417		4687	8025	1259	3114	7657	4263	5776	3667	3422		3047	1413	948	1393	868		1533	1109		2328	6064	1575	2267	1179		2532	1664
	1054	1643	682	2824	1843	832	1740	1159	1960		1885	4292	1121	6803	5336	1802	4530	1994	5275		774	1327	886	964	1315		1383	861		1924	1036	1254	1361	2019		2067	1130
	1787	2248	577	2593	1896	1115	2213	1215	942		3884	5062	857	6147	4726	2169	6134	2336	1507		2101	939	1326	1807	672		1048	1399		1283	4168	2029	3015	1229		1419	2651
	1388	2456	681	1292	1915	1386	2048	1682	1462		2896	5532	1096	2787	4012	3407	5789	4262	3707		838	1001	966	1242	1739		1004	931		1343	1082	1385	2394	3282		1463	1730
	1198	1602	1820	1736	1627	1439	1883	1368	1438		2202	3354	3744	3920	3291	3641	5345	3397	3731		1399	1218	811	3231	888		727	929		1762	2073	1062	8347	1258		1001	1369
	1284	3208	798	2358	1838	1583	2406	1035	1401		2567	9166	1298	5088	5748	4407	7837	2370	3573		1535	1023	914	868	800		1073	750		1444	2413	1234	1158	1024		1708	1322
	1156	1665	759	1973	2209	1286	2798	1151	1189		2462	4542	1259	5094	7167	3097	7105	1885	2788		1590	1162	1213	1150	781		1202	923		1807	2650	1769	1568	1007		1741	1619
	1088	2852	956	1636	756	773	2031	1045	1867		2191	7386	1717	3194	1498	1265	5964	2339	4719		998	2874	975	2220	1432		809	828		5505	1344	1296	4156	2233		1128	1157
	1402	1432	622	1667	2009	1332	1983	1060	1582		2863	3233	937	3411	4640	3215	5638	1681	3877		3023	1676	821	1547	801		838	1202		3209	6451	1034	2563	1040		1177	1812
	1869	1877	776	2440	2848	1318	5849	1434	1336		4483	5546	1293	6138	10717	2641	28804	3679	2804		2245	1355	1661	1219	1281		1380	731		2274	4391	3178	1667	1994		2197	1089
	18	2401	953	1949	1504	1468	2426	1385	1978		18	6012	1625	4170	3338	3788	8123	2893	5850		1498	1473	1073	2148	1045		1281	1281		2351	2289	1543	4621	1504		1791	1919
	1058	2198	620	2241	2153	834	2128	1278	2016		1935	5059	963	5576	7050	1594	6477	2341	5138		1132	1637	845	2767	2286		1139	820		2696	1639	1132	5602	4360		1759	1467
	1971	2931	522	2095	1482	1454	3483	1302	2004		4388	7790	814	4851	3648	3900	13032	2531	4628		2658	1023	1221	2800	956		1578	1240		1641	5678	1772	5374	1329		2477	1950
	2012	1619	2282	1956	1626	1474	2069	1194	1559		4470	3535	5139	4461	3925	4106	5930	2598	4027		2709	834	849	821	1736		953	852		1188	5427	1179	1080	3145		1290	1209
	1532	2190	1107	2277	2156	1115	2105	1524	1665		3299	5813	2114	5334	6015	2361	6110	3479	4419		1618	3140	1462	1574	827		1098	747		6256	2419	2277	2649	1158		1634	1029
	2828	1910	710	1398	1327	1209	1415	1079	1530		7109	5413	1154	2585	2254	2824	3157	1881	3845		1187	1518	1606	1253	1579		756	1322		2941	1737	2900	1796	2461		1087	1999
	1446	1338	807	1750	1854	1557	3872	1196	1746		2794	2769	1346	3409	5085	4096	13125	2834	4717		880	1126	896	1255	742		787	647		1586	1148	1159	1909	1020		1019	1097
	1075	2212	915	1836	1381	1919	2261	1781	1450		2054	5201	1562	3836	3331	5223	5776	3875	3195		1425	768	1008	947	827		1470	1138		1039	2426	1449	1260	1148		2850	1787
	1435	1766	441	2333	1510	1436	1137	1051	1352		3363	4139	624	6070	3608	4150	1924	1842	3224		1795	1439	1324	914	1282		1330	973		2243	3313	2117	1322	1948		2113	1405
	1363	1899	689	1751	1990	1281	3196	1351	1440		2688	4937	1081	3839	5790	3171	12481	2969	3852		1150	965	1590	1671	1112		2696	748		1655	1696	2686	3048	1575		7667	1395
	1987	1768	1256	2046	119	1294	4236	1432	1898		4960	4932	2393	4964	154	3358	14604	3205	4715		874	896	882	1250	2901		1485	742		1210	1109	1257	2049	6787		3083	1099
	1566	2568	483	2248	1227	1327	2094	1021	1273		3473	6274	727	5476	2910	3650	6200	1670	3096		1778	1255	1099	1812	844		2506	1012		1854	3031	1647	2790	1105		4483	1378
	3139	1912	675	1645	1556	1481	1816	1037	1638		7904	4682	1032	4218	3354	4040	5330	1923	3571		1585	891	1751	1488	1303		779	732		1209	2541	2938	2592	2149		1076	1004
	1349	2256	699	1994	1743	1924	2240	1562	1463		2744	5226	1108	5251	3453	5712	5542	3795	3652		927	1475	1116	1193	864		1102	1200		2166	1258	1587	1947	1235		1600	1865
	1282	1921	666	2810	1405	1594	1764	802	1351		2866	5643	1037	8262	3317	3666	4286	1222	3118		924	1104	1347	1767	831		865	750		1583	1251	2011	3641	1186		1123	1241
	1760	1447	880	1970	1992	1347	2813	1266	1581		4278	3446	1560	4460	5474	3303	9747	2703	4180		1913	1581	1321	1503	1605		775	784		3422	3573	2369	2420	3137		1055	1137
	1687	3011	644	1705	1513	1214	2537	968	1300		3694	7586	997	4429	3892	2911	7173	1928	3190		1002	759	1672	1253	1172		1387	909		1006	1412	3066	2325	1745		2042	1306
	1343	1917	687	2498	2283	1337	1800	1043	2021		2763	4468	1101	6254	6716	3602	4571	1785	5527		3435	918	2305	1348	1126		870	813		1317	9601	4719	2193	1646		1249	1172
	844	1433	1251	1971	763	1541	1573	1133	1031		1578	3733	2312	5205	1250	4537	4345	2252	2215		1029	935	871	1266	806		771	902		1946	1538	1193	1940	1043		1078	1249
	1332	2626	1237	1165	1749	1212	1752	777	1809		2845	6016	2265	2037	3574	3097	4855	1125	4253		1131	1113	785	810	1624		862	1467		1645	1676	1053	1120	2602		1176	2211
	1326	2674	692	3391	1964	1333	1359	1518	1564		2804	6919	1069	9960	5588	3489	2850	3793	3897		3059	1079	964	1193	1070		2034	735		1906	7591	1281	1728	1502		5350	1050
	1740	2300	612	1213	1412	1654	1844	1861	1222		3383	5636	980	2589	3069	4178	4849	4899	2425		1166	1159	1043	2006	817		1279	938		1739	1576	1453	4742	1186		1921	1464
	1049	1396	731	2458	1820	906	1110	1669	1348		2064	3008	1208	5272	4641	1698	1792	3453	3374		1292	1275	991	1217	1531		863	1123		2757	2007	1388	1779	2532		1144	1732
	1301	1384	1214	1344	1023	1389	2164	1606	1721		2603	3515	2275	2833	1731	3361	5854	3805	4676		2266	1949	2077	1163	2105		1043	977		4860	3884	4826	1686	3382		1501	2139
	909	1195	2546	2219	2054	1817	1617	1353	1310		1858	2113	6579	4611	6573	5473	4118	3751	2902		2609	1619	1383	858	880		761	765		2803	5463	2441	1172	1143		1114	1004
	716	1482	1695	1125	1203	1107	2425	1195	1459		1253	3514	3822	1962	2177	2445	7494	2308	3344		1102	1252	966	933	704		1147	1012		1777	1807	1313	1353	1009		1713	1472
	471	2037	2358	2780	2172	1875	1929	1289	2620		761	4823	5343	7585	7489	3880	5714	3162	7405		1224	1133	1369	2738	1388		1562	887		1739	1822	2223	5214	2130		2638	1395
	2280	3136	2187	1683	1680	1342	1940	1210	1234		4970	8716	4880	3911	4767	3194	5541	2032	2807		2254	1139	1100	1025	1168		1366	2064		1611	4313	1660	1508	2092		2059	3542
	2134	1447	608	1700	1715	1464	2442	1588	1089		4714	3821	938	3732	4012	3733	7407	3735	2127		833	796	908	1771	798		2166	807		1077	1152	1282	3051	1028		3891	1483
	465	1957	1581	1030	2071	1605	2175	999	1874		649	5723	3542	1977	6328	3705	5413	1700	4451		1482	1542	1273	1535	908		967	1228		2675	2338	2098	2394	1489		1364	2433
	2257	1655	849	2166	1652	1355	1872	1349	2201		5284	4170	1455	5472	4343	3300	4796	3278	5613		1028	765	2858	2293	1052		1186	1278		1056	1472	5409	4143	1527		1847	1931
	856	1717	1035	1969	1112	1491	4211	1562	1708		1302	4021	1788	4537	1874	3933	16908	3444	4438		1347	816	1286	2180	961		1253	1773		1048	2055	1946	5072	1449		1824	4431
	1585	2191	1168	1860	1745	670	6087	1376	1448		3267	5239	2129	4120	4025	1123	29641	2495	2822		1381	743	1529	905	758		868	998		1027	2177	2580	1305	1035		1166	1959
	1444	1334	2629	2173	1410	1511	2250	1225	1215		3368	2801	6213	5266	2506	3957	5785	2978	2756		822	1178	1633	991	998		1605	820		1663	1089	2626	1423	1479		3354	1204
	1411	1337	2695	1151	2042	1224	4095	1094	2574		2657	3245	6413	2320	4608	3112	14557	2552	6384		1741	1506	1444	1069	1107		1289	819		2403	3698	1970	1535	1900		1782	1469
	1184	1600	788	1579	1774	1522	742	1628	2241		2272	3334	1292	3634	4473	3881	1109	3326	5763		907	1841	1848	779	779		1373	763		3199	1188	3313	1008	1026		2211	1087
	1117	1707	363	1159	1531	647	2374	1746	1209		2262	4574	484	2163	4255	994	5908	3644	2446		1883	852	1276	955	847		1159	748		1196	3256	2040	1362	1152		1751	1002
	243	1614	796	2765	2284	12	2312	954	1093		282	4004	1368	7014	6940	12	5206	1527	2333		2605	930	2474	1178	744		811	1346		1299	5002	5896	1623	1024		1081	2558
	1264	1149	2631	4624	1037	1894	4270	1836	1359		2801	2731	6088	15440	2407	4165	13746	4752	3122		776	1786	1479	780	841		986	795		2721	1022	2261	1113	1116		1325	1069
	1576	1343	597	2162	1792	1457	2074	1471	1202		3128	3407	925	4447	4408	4007	6357	3308	2932		1743	2937	1046	2490	1346		1893	713		5769	3003	1509	4386	1964		3102	1003
	1701	1843	932	1972	1868	1636	2060	1939	1583		3201	4465	1753	4591	4920	3316	4978	5158	3903		1491	1620	2365	998	744		1569	725		2413	2309	4852	1328	1008		2595	1232
	93	3533	674	2236	1585	1202	1371	1474	2106		100	11821	1147	5268	4443	2955	2432	3559	6135		1648	2123	2099	986	1533		1000	1052		3513	2818	3746	1404	2906		1430	2164
	1003	1613	909	2370	1360	1584	1725	1371	1812		1953	3734	1607	5364	3259	3606	3384	3171	3906		1164	742	1387	2675	767		1062	664		1008	1705	2185	4913	1044		1545	1175
	1156	1224	1007	1502	1491	1364	2063	991	2118		2341	2713	1783	3208	3522	3272	5644	1855	5824		2090	2393	947	1296	924		919	644		4623	4211	1362	1857	1274		1239	1088
	979	2643	782	196	2471	1558	2292	1581	1263		1945	7178	1367	253	5754	4449	5499	3693	2680		1590	945	2277	1667	1460		778	847		1363	2605	6005	2926	2175		1025	1211
	151	1943	776	1984	1142	2446	2573	1743	1256		161	4205	1176	3950	2389	6320	6487	4365	3316		1188	2413	2404	2000	1198		1394	865		4295	1818	4303	3265	1697		2150	1483
	1980	2201	469	2785	1974	1204	1313	1020	1063		4804	5760	741	6604	5408	2120	3229	2293	2297		921	1169	833	1636	1108		2444	1709		1578	1273	1028	2796	1731		6323	3827
	1445	538	799	1104	1581	1545	2921	1302	1605		3027	896	1441	1892	3839	3361	7841	3168	3943		1176	994	3009	1826	1059		2874	903		1287	1751	6029	3328	1487		7208	1262
	3117	3322	1893	2850	2055	1733	1526	1303	1111		8991	10204	3768	7516	6234	5249	3013	2809	2424		2408	896	1071	2154	1226		849	901		1339	4953	1465	4178	2214		1148	1261
	1194	1507	1326	689	1057	1786	3244	1663	1168		2529	3142	2350	1098	2297	5273	10368	3716	2717		1172	1523	1710	1346	961		1215	857		2300	1916	2928	2032	1376		2031	1457
	1309	1561	790	1615	985	1431	2806	1470	1662		2563	3587	1276	3892	1622	3757	9029	3647	4471		1211	2456	1284	3078	1017		952	1686		4165	1854	1952	5904	1409		1361	2671
	2463	1656	1122	1280	1804	1556	5508	1548	1686		5801	3872	1660	2564	5216	4170	28243	3888	4761		1076	1011	915	1045	810		802	953		1313	1535	1273	1540	1176		1057	1998
	1015	2226	2525	1906	1084	1522	1903	1692	1494		2035	6084	5545	4574	2119	3591	4855	4661	2800		2536	1321	976	1401	781		1021	713		1887	4320	1346	2133	1064		1564	1105
	1187	1918	867	2157	2041	1288	1935	791	1437		2265	4986	1592	5782	6366	2798	5643	1219	2813		1903	1130	2792	1690	1667		1218	744		1670	3379	5666	2923	2922		1861	1021
	1168	1475	1165	2016	1094	1510	923	1581	1701		2672	3700	2116	4464	1743	3765	1926	4087	3955		1509	1472	1324	1309	1571		1316	769		2728	2317	1952	2568	3054		2425	1152
	1001	2035	801	2178	1977	356	1822	1224	1898		1992	4568	1357	5269	5688	544	4970	2515	5399		880	1155	1632	842	867		1197	1610		1757	1226	2800	1156	1205		1813	3545
	2604	1843	737	1661	2080	1312	1756	1115	1195		6255	3994	1160	3744	6156	3080	4581	2173	2434		901	818	769	1223	826		944	953		1183	1205	1002	1907	1074		1451	2084
	2911	1088	565	1609	1400	1709	674	1438	1455		7290	1865	860	3639	3715	3738	900	2876	3683		1159	785	1401	1251	763		1551	882		1139	1963	2115	2022	1054		2461	1307
	1233	2718	1078	1447	798	1150	1793	1159	2272		2556	6525	1927	2561	1218	2897	5373	3022	5812		1402	979	996	839	957		742	661		1394	2070	1327	1085	1310		1049	1148
	1027	3468	582	2197	1723	1576	1910	1207	1554		2020	10681	848	4811	4207	4166	4455	2669	3342		1285	1105	1078	930	1138		841	905		1630	2096	1625	1332	1873		1322	1255
	1024	1802	636	1207	1661	1931	2066	1516	1255		2039	5374	977	2385	4109	5754	4630	3491	3102		1267	1506	2504	985	1016		1121	829		2142	1931	4978	1374	1404		1720	1382
	1273	2108	454	2267	1836	807	3100	1669	1330		2587	4906	650	4787	5342	1813	8659	4181	3352		969	1712	824	1626	745		1201	976		3303	1260	1047	2723	1180		1745	1909
	1087	1713	975	165	1806	1282	1809	1265	1584		2158	3571	1750	192	4674	3315	4050	3072	3717		2689	1158	2100	1685	960		1366	1308		1895	4830	3857	3172	1463		2131	1984
	1076	2535	1081	2108	1623	1293	2905	1916	1725		2053	6191	1812	4825	4694	3043	8759	5441	3376		902	875	1100	2822	917		1270	689		1121	1228	1702	5496	1299		2091	1227
	1534	2358	1205	1228	1505	1215	1518	1622	1853		3005	6165	1993	2484	2755	3297	3305	4434	4689		2064	920	2161	1661	834		873	942		1139	3598	3853	2531	1168		1263	1976
	2349	1652	915	3390	1022	1256	3339	2448	1882		5277	4352	1633	9326	2124	3010	11504	6058	4014		1565	904	1797	1034	888		922	1087		1364	2516	3709	1521	1302		1299	1613
	1267	3191	1926	1724	908	1268	2814	1275	1500		2553	9416	4095	4263	1851	2743	10239	2392	3719		1869	1400	1343	1607	1041		1085	726		2187	3174	2118	2621	1405		1514	1033
	1223	1638	1316	1138	1650	1570	1637	1664	2107		2260	3755	2575	2497	3412	3892	4176	4329	5563		1820	980	1560	2097	877		874	946		1491	3069	2569	4892	1413		1261	1377
	1729	2400	2235	1693	1771	851	1922	1370	2862		4184	6056	4629	4046	5235	1776	5596	3412	8017		1370	1466	2308	2068	777		889	1273		2337	2074	4951	3700	1017		1202	2030
	3856	1267	997	1541	1989	1844	1288	1563	1519		11146	3124	1691	3530	5796	4820	2147	3752	3960		1666	1646	763	860	1116		2473	744		2699	2538	1114	1102	1613		5199	1308
	1298	1370	916	1570	1835	1406	1348	1329	1191		2490	3269	1577	3232	5231	3399	2359	3013	2908		1592	1287	1170	2002	1089		969	1252		2176	2445	1678	3228	1568		1465	1948
	1101	1775	1268	1403	1729	1541	3618	1275	1345		2202	4972	2673	2966	4826	4006	11964	2623	3375		1605	894	1164	971	1406		1233	1135		1312	2546	1671	1379	2704		1918	2461
	1811	1995	755	1812	1584	1279	3292	1541	1071		4128	5164	1300	3842	4245	3227	10466	3752	2619		1523	1372	1323	1216	1633		897	788		2068	2907	2482	2234	2651		1228	1150
	1153	1719	943	2014	2298	1625	2075	1172	1393		2302	4421	1653	5789	7242	4274	4540	2363	3575		1047	1855	2254	1921	947		1684	1807		3012	1496	4322	3299	1352		2953	4125
	1445	1739	429	2070	1340	1651	3387	1386	1738		3454	3907	656	4946	3241	4271	9902	2938	4665		826	1170	757	1654	1645		912	898		1723	1342	1063	2427	3393		1245	1256
	2780	2424	2749	1660	1743	1833	933	1723	1550		7375	5837	7123	3213	4368	5436	1676	3732	3954		902	797	1190	1020	792		1472	644		1108	1284	1806	1522	1049		2425	1282
	1117	1609	756	1807	1337	1327	3473	1342	1565		2157	4140	1248	3933	2931	3208	11341	2558	3746		1017	965	1169	1339	1155		808	1092		1361	1715	1615	1824	1806		1081	1637
	1093	2088	347	1930	1727	1355	3168	1364	1238		2149	6145	497	5187	4890	3408	9579	2854	2797		1208	827	1129	1347	755		841	888		1070	1688	1627	2094	1047		1166	1531
	1243	1428	788	1723	1096	2074	1921	781	1399		2587	3321	1300	4097	2357	6572	5400	1132	3250		2114	1185	1803	1296	708		1139	636		1789	4062	3227	1999	1052		1653	1122
	1899	1472	773	628	2075	2087	2378	1248	1374		4152	3437	1258	1069	5938	5649	7793	2643	3144		871	1478	1152	1371	1833		772	1614		2166	1273	1606	2165	3068		1021	3780
	2323	1361	1892	1657	2121	1098	2558	1704	1170		5132	2853	3717	4188	6193	2470	7450	4333	2662		966	799	797	2417	774		893	1102		1137	1247	1016	5410	1202		1188	1679
	1062	1898	590	815	1421	1108	1974	948	1594		2178	4874	853	1397	2687	2469	5263	1693	3688		2856	887	1158	816	1207		892	970		1186	5428	1721	1060	2311		1287	2024
	1550	1674	2367	1416	1703	1905	1423	1409	1490		3381	3711	5341	3084	3808	5366	2952	3558	3763		1028	1008	2677	964	766		927	852		1387	1513	5659	1283	1015		1275	1477
	1416	2492	2226	1497	862	1339	2815	1548	1359		2629	6005	4651	3354	1496	3307	6330	3995	3114		2435	776	2986	1061	1042		1313	1007		1073	4624	6284	1574	1533		1936	1521
	1169	1183	539	1808	2486	1411	2237	1064	1164		2443	2720	771	3761	7512	3679	6927	1658	2569		1591	1863	1181	1178	875		1691	1175		3503	2411	2087	1820	1179		2986	1854
	891	1680	1323	642	1521	1446	3299	1318	1295		1606	3642	2298	1077	3984	3602	9934	3101	3106		910	1352	1267	877	869		1164	829		2389	1227	1874	1192	1200		1943	1585
	1014	2138	1949	1926	1939	1162	2045	1413	1631		1924	4929	3848	4736	5156	2670	4383	3614	4377		896	1085	1118	830	866		1270	919		1497	1214	1592	1167	1231		1912	1315
	1414	1074	775	735	2569	1315	1413	931	1439		3039	2351	1316	1177	8318	3290	2559	1487	2919		2716	1593	972	3274	867		953	841		2629	5449	1356	7812	1145		1442	1360
	746	1916	605	1759	1509	2165	2914	820	1799		1405	4480	961	3171	3316	6550	8958	1205	4033		1075	2462	1255	974	787		1940	766		4521	1593	1910	1459	1114		3215	1091
	2619	1224	827	1566	1931	1822	2638	921	1201		6704	2567	1319	3504	5510	4524	6489	1920	2765		2654	1337	1367	1421	1595		953	991		2025	5401	2103	2134	3004		1434	2015
	1088	1887	1170	1632	1212	608	2444	1109	1920		2139	4421	2212	2934	2099	1041	6055	2331	4586		3081	802	1517	2978	942		831	776		1167	8854	2392	7011	1285		1123	1237
	938	1823	608	2030	967	1947	2407	1297	1318		1863	3781	932	6293	1617	5464	5570	3147	3229		1003	832	1142	809	947		870	763		1126	1315	1894	1012	1260		1276	1053
	1071	1302	546	2627	1982	1345	2692	2184	1008		2195	3142	789	6630	5993	3249	7016	7716	2273		2200	762	1178	1686	915		1794	1386		1020	4002	1616	3028	1443		3528	2539
	1289	1184	1075	1553	1574	2230	2709	1234	1854		2758	2457	1921	3456	4716	5376	7670	2567	4602		1130	1709	834	2243	1033		893	835		3649	1636	1124	3572	1511		1186	1357
	728	1869	984	974	1520	1428	1427	1776	1492		1271	4099	1666	1947	3489	3768	3629	4131	3863		851	849	1005	2932	971		1261	1499		1250	1090	1329	5700	1349		1787	2389
	1161	1708	686	1142	1378	1678	3405	1632	1741		2368	3867	1003	2232	2859	4205	9348	4267	4201		820	1619	960	818	1335		829	1253		2835	1121	1330	1082	2064		1104	1986
	979	1867	1074	1767	2195	1528	2284	1334	846		1710	5336	1888	4241	7251	3811	6611	2910	1325		1393	1315	971	2311	1336		763	931		2053	2018	1307	4129	2116		1002	1294
	1795	1697	1703	1432	1088	1959	1827	1591	1287		3383	4024	3584	3231	1846	5699	5302	3723	3228		2570	1590	2106	1732	988		988	936		3268	6672	3829	2571	1421		1441	1801
	3602	1972	509	1896	1419	1110	2160	848	1629		10264	3892	746	4202	3771	2258	4489	1420	3402		1205	1189	1436	928	880		938	797		1751	1814	2362	1339	1505		1281	1091
	950	1663	598	881	1899	1383	3230	1429	1363		1842	3758	971	1430	5657	3406	11813	3060	3515		951	1092	938	1352	1382		2144	1218		1818	1334	1314	2623	2581		5903	2323
	853	1478	454	2330	742	1528	2755	1048	1245		1586	3416	636	5564	1159	3957	8197	1828	2131		978	997	1375	804	944		999	1767		1382	1405	2198	1105	1346		1431	2998
	890	2183	560	1846	1994	1996	1810	1434	1942		1717	4881	891	4215	6742	6169	5214	3319	5171		2287	1360	845	1300	2819		1386	962		2264	4143	1123	2146	5721		2129	1367
	968	1748	686	2742	2570	1199	5186	1229	1637		1886	4033	1170	5916	8322	2821	20133	2743	4390		863	914	801	1117	1604		1677	1079		1191	1137	1090	1579	2722		2631	2175
	1671	957	610	2830	1359	1555	1646	1354	2599		3737	1736	898	7087	3158	4530	3404	2853	6080		1119	937	1248	977	1072		1171	1403		1296	1571	1985	1448	1531		1717	2518
	1184	1898	590	2942	1824	1263	3045	991	2432		2211	4766	965	8516	5657	3087	9066	1472	7969		1380	992	1026	941	739		961	801		1389	2211	1460	1725	1007		1454	1123
	323	1542	2423	2513	1721	1450	2590	1375	2007		403	3483	5436	6547	4295	3893	6295	2885	5211		905	1607	772	1825	1407		806	910		3356	1177	1096	3238	2080		1181	1394
	1065	1654	1757	1565	1824	1742	1387	1444	1576		2112	4081	3373	3560	4121	4337	3435	3386	3592		1280	767	846	1378	1617		963	976		1038	1994	1185	2213	2786		1389	1915
	2352	2283	492	1679	1534	1556	1911	1362	1206		5856	5589	723	3862	3499	4283	5346	3537	2734		1083	837	2475	1036	1819		935	1026		1144	1644	4894	1333	2919		1213	1528
	3066	2059	4299	1696	1388	1451	1065	1557	2532		8419	5110	14601	3693	3628	3672	2001	3502	7454		1456	833	1095	1016	1036		786	810		1174	2293	1609	1777	1402		1044	1407
	2336	1219	1083	2054	1891	1283	1435	1495	1677		5303	2704	1865	5674	5928	2858	3057	3167	4157		2092	1271	1357	1150	1366		855	866		1996	3881	2172	1634	1995		1151	1240
	1897	1400	729	2044	1585	1971	1828	740	1655		4422	3403	1172	4724	3923	5911	5301	1195	3945		1705	1424	1246	1582	1053		1902	709		2173	2833	2009	2728	1541		3216	1396
	915	1422	695	1075	1823	1487	2228	1287	1153		1867	3366	1153	2035	5372	3792	4952	2860	2496		942	2109	896	1120	1183		1180	845		4007	1277	1214	1634	1758		1779	1594
	1637	3197	596	2552	2193	1257	3792	1606	1734		3428	9715	902	5927	7099	2977	12996	4197	4226		2014	972	1476	1990	1444		1207	651		1735	3790	2286	3231	3069		1787	1241
	966	1474	640	2293	1669	1749	1681	1396	1596		1754	3669	978	5480	4253	4806	3871	3366	4006		2370	887	1016	836	891		929	789		1319	4111	1384	1134	1215		1287	1072
	3577	1622	589	1741	1758	1319	1933	1652	1171		11662	4295	893	3774	3568	2856	5498	3031	2135		1093	1089	1274	949	841		842	824		1523	1545	2037	1351	1255		1111	1480
	774	3065	934	1652	2125	1300	1978	1300	1417		1296	7777	1641	3353	5928	3103	5906	2855	3217		2052	910	2078	1087	802		1146	1099		1375	3605	3902	1753	1103		1601	2407
	3059	1793	637	2183	1668	1422	1934	1350	1729		8554	4277	910	6045	3159	3591	4068	3393	4456		1690	780	1270	3279	1212		744	1105		1031	3112	1867	7080	2237		1025	2400
	1382	1876	624	3396	1895	1814	2558	2762	1224		3074	4508	958	8970	5863	5371	5829	7540	3016		1006	2559	1361	1015	681		1402	788		5907	1457	2054	1464	1055		2204	1408
	2280	1487	861	1749	2017	1339	2117	1824	1547		5332	3318	1328	4309	6095	3503	5901	4147	3860		1390	1330	1585	1716	1094		943	1101		2160	2202	2933	3489	1575		1338	1524
	1198	1487	529	4865	2352	1551	2132	1303	1283		2528	3468	760	18869	7399	4343	6564	2843	2475		2767	1985	1689	1041	784		837	1378		3726	4916	2706	1530	1010		1193	3276
	408	1673	620	1767	1708	1239	2151	1600	1785		635	4331	971	4318	4205	2972	6312	4014	4807		1351	1931	1128	911	947		1411	872		3711	2094	1770	1185	1761		2236	1281
	1044	2351	801	1978	2041	1565	3097	1475	1454		2050	6345	1415	5181	6672	3989	8674	3578	3650		2364	1834	1118	1527	916		1094	948		3961	4388	1592	2387	1207		1651	1363
	810	1617	1687	2036	1196	1768	2091	915	1258		1452	3926	3625	4756	2110	5364	4079	1425	3134		1161	1560	906	991	1891		1119	736		2610	1532	1210	1414	3246		1740	1017
	360	2571	1688	1798	2708	1579	1946	1638	1528		474	6162	3158	4139	10328	4460	5118	4260	4009		1239	897	831	948	1125		1092	760		1215	1703	1158	1324	1560		1625	1313
	1693	3293	870	1393	813	1468	2465	1688	1571		3610	9961	1581	3098	1383	3881	7201	4301	3718		827	2508	1469	1034	830		758	626		4218	1142	2548	1756	1098		1114	1080
	1209	1288	924	1964	2359	1511	3127	1129	1333		2412	2966	1562	5502	7294	3911	9292	2634	2609		3345	826	1040	2400	990		765	847		1105	8046	1458	4760	1346		1042	1544
	1217	746	419	2201	1865	1529	2327	1031	1417		2533	1157	632	5005	5533	3720	7224	1751	3689		2390	790	1886	1580	1377		1392	1181		1068	4596	3177	2691	2111		2087	1766
	1951	1597	2724	1686	1067	1465	2217	1323	1078		4639	3428	6324	3897	1783	3738	6406	3250	2480		944	1296	799	1760	1223		1874	1248		2009	1281	1101	2876	1872		3111	2747
	1243	1964	705	1291	1233	1382	2884	1755	1155		2387	4891	1123	2001	3050	3553	8296	4521	2626		2321	891	1499	1566	958		1194	1594		1328	4277	2323	2726	1312		1765	3166
	936	1466	799	2051	1223	753	2079	1219	1246		1833	3485	1244	5001	2196	1214	4517	2372	2439		1899	1284	1085	2412	746		1097	684		2105	3427	1493	5113	1031		1574	1142
	897	1366	1105	1005	1528	1170	2542	1477	1409		1692	3635	2035	2061	3054	2886	5838	3791	3380		1201	894	1093	764	1148		810	816		1336	1728	1574	1048	1639		1141	1172
	1302	1807	1232	1776	1684	1344	2205	958	1943		2596	3939	2299	3902	4368	3712	4591	2223	5443		902	1085	1103	2003	829		1377	1268		1689	1264	1545	4534	1093		2081	1964
	1350	2449	860	2042	1301	1079	1790	814	1668		2671	6173	1439	4455	2366	1908	4076	1179	4352		1547	2252	1972	1042	747		869	1105		5938	2680	3449	1506	1030		1219	1666
	1761	1115	489	2331	1614	1295	1396	1227	1392		4003	2347	759	5461	4208	3319	2980	2770	3675		2030	1967	788	1432	1314		828	607		3517	3586	1012	2316	1913		1160	1043
	2470	2637	749	3437	789	1858	2455	1667	1529		6108	8319	1158	9259	1259	3763	6208	4296	3565		1077	752	1448	999	821		924	1055		1005	1646	2169	1479	1137		1369	1501
	2749	2316	1946	3104	1921	1651	2032	1881	1534		6644	6508	4142	8224	5295	5000	4865	4397	4026		2671	777	836	1644	850		1185	825		1012	4900	1026	3534	1059		1791	1147
	904	3036	464	1223	1908	1418	1235	718	1104		1890	8386	665	2396	5444	3498	2557	1202	2356		1958	2260	766	1149	1398		989	872		4273	3514	1019	2085	2525		1446	1621
	1106	812	333	2999	1802	1371	1783	1362	1994		2287	1389	450	7708	4677	3322	4700	3360	4830		1074	1036	1008	1890	769		862	1207		1507	1931	1405	4024	1048		1121	2578
	3152	1643	602	1914	1675	1407	3131	1546	2517		8333	4062	912	4415	4238	3799	8660	3837	7606		1985	1617	1200	852	776		2118	891		2584	3428	1893	1122	1030		3771	1259
	833	1797	484	2240	2054	1933	5538	1272	1666		1501	4597	751	5328	6060	5655	27189	2911	4055		1417	1304	1341	1133	774		1954	881		2025	2104	1957	1649	1034		3714	1611
	1293	1458	1068	2322	1814	1712	2097	1148	1795		2690	3417	1670	6411	5347	4595	6175	2590	4586		1105	1568	1815	3084	1227		1666	1129		2535	1518	2950	6300	1992		2651	1712
	1231	1997	654	1834	1032	1371	2865	1335	1486		2090	5199	1056	3372	1907	3606	7628	2272	3770		2785	945	989	1070	919		972	1196		1437	7799	1337	1621	1382		1368	1698
	2364	2814	644	1432	1894	1134	2430	1515	1476		5436	7300	1015	2665	5538	2480	7172	3326	3605		1850	780	1793	1260	923		1082	730		1037	3215	3004	1783	1340		1591	1011
	1667	1916	426	1926	2352	1228	2990	1357	1453		3881	5449	619	4487	7580	3096	7875	2338	3091		2265	1826	1292	888	978		1357	2002		2996	4384	2337	1136	1741		2026	3239
	1795	4375	872	2370	1960	2359	3252	1320	1435		4098	15100	1456	5405	5993	5265	10073	2609	3306		3190	976	2069	2911	1223		2209	657		1336	6916	4451	5445	1912		3839	1189
	3203	2028	888	1131	2262	1227	2314	759	1234		8158	5933	1517	2196	7380	2591	5854	1113	3344		1880	3349	1573	1454	1169		1047	1625		7085	3130	2422	2597	1680		1592	2657
	1157	1827	821	1753	1925	1279	1850	1165	1299		2318	4430	1308	4418	5910	3123	3483	2439	3177		1005	1007	1892	906	1516		1014	725		1524	1412	3945	1212	3175		1344	1365
	1517	2469	1703	2054	2309	1285	1693	1341	1773		3220	5904	3331	4452	7205	3131	4709	3230	3674		1323	1883	929	2278	1456		2942	674		3583	2199	1359	4201	2219		8383	1278
	1114	1508	2808	1939	1598	1132	1607	868	1755		2440	3878	7192	3745	4108	2699	3633	1642	4564		1265	1841	1059	1578	1132		1091	714		3175	2089	1521	2508	1782		1632	1193
	779	2670	710	1600	2051	1339	1491	1196	1181		1376	8056	1191	3769	6062	3511	3248	2322	1976		1752	897	831	2095	804		956	1104		1314	2949	1093	3859	1118		1354	2082
	1914	1617	433	3477	1658	1336	2407	1788	1837		4123	4036	580	8694	4567	2797	5064	5135	5019		1828	971	934	866	1316		3111	865		1388	2866	1670	1192	2008		6642	1293
	1442	2775	1108	2727	1523	1378	1828	791	1506		2718	10538	2036	6398	4255	3622	4687	1229	3848		1267	1071	1099	1175	1006		810	1342		1504	2152	1581	1649	1409		1040	3221
	1277	1886	1124	2588	2143	1459	3775	986	1181		2341	4344	2115	5747	6869	3681	12123	1552	2894		758	1147	1802	1006	1037		913	987		1645	1020	2801	1355	1426		1277	1418
	1367	1332	888	2118	2454	1818	1957	1325	922		2835	3003	1288	5051	7269	4611	5355	3330	2021		1549	2612	1886	1574	1890		824	847		5242	3353	3986	2897	4013		1096	1488
	1068	1110	314	1730	2026	1626	3802	1422	1959		2080	2362	470	4949	5452	4638	11262	3131	4739		1015	971	750	2348	1127		1833	740		1450	1370	1029	4138	1588		3547	1147
	1054	1630	1206	2229	2115	1804	2234	568	1853		1863	2933	2194	5696	6571	5301	5647	804	4821		1579	1363	977	1463	908		1571	857		2913	2366	1400	2304	1296		2573	1269
	2225	1676	1019	1830	129	1382	2330	1256	1233		5092	4404	1981	4102	153	3230	6026	2685	2959		2643	838	832	1129	841		837	1671		1190	7367	1129	1788	1173		1263	3724
	1260	1675	694	2091	1261	1288	1424	1750	1220		2327	4424	1136	5695	2620	3438	3261	4997	2919		974	817	874	3011	1277		1917	1258		1074	1606	1182	7796	2011		3175	1811
	1181	1306	994	1270	1959	1404	2386	2300	1371		2416	3207	1772	2341	5797	3691	5939	6020	2512		1635	2042	1739	1589	824		1046	1034		3680	2738	3248	2588	1071		1521	1770
	1087	1984	766	1164	1790	1526	2117	1780	1440		2109	4974	1263	2470	5031	4024	4269	4336	3475		1722	1273	1842	2308	908		2021	918		1930	3029	2829	4835	1367		3327	1326
	1237	1564	845	929	1816	1909	1567	1486	1468		2497	4020	1553	1850	4292	4183	3958	3751	3835		1634	975	964	1138	795		1449	814		1386	2726	1301	1739	1035		2305	1436
	1751	2275	1087	2299	1040	1266	2152	1128	1005		3407	5723	1776	5855	2155	3115	6881	2140	2311		1474	1265	1299	1011	832		1183	710		1981	2949	2060	1502	1109		1729	1219
	1228	2495	707	3274	1338	1741	1415	972	1214		2661	6513	1078	9151	3184	4772	2758	1633	2576		2771	1624	1566	987	917		893	854		3370	4991	2431	1321	1173		1414	1246
	907	1680	799	3183	1960	2244	1692	984	1265		1645	4288	1288	8481	5565	4590	4046	2038	2557		2395	1041	1906	875	1001		2272	951		1448	4475	4113	1192	1397		4514	1408
	1247	3341	453	1511	1828	1386	2681	1409	1315		2684	9491	642	3167	4807	3817	6879	3181	2405		3337	994	1274	1296	802		1069	1014		1534	7311	2135	1951	1046		1498	1497
	846	2025	2029	1721	2554	3231	2696	1376	572		1559	4870	4139	4180	9290	11198	6948	3165	810		871	822	1752	1576	1128		1019	1241		1147	1130	2943	3134	1664		1712	1795
	1371	2413	889	938	1426	893	3462	1517	1174		2502	5708	1504	1439	3408	1710	10135	3278	2795		1374	1095	826	3340	1120		2114	929		1451	2121	1041	6835	2165		4345	1658
	2038	1798	2619	1975	1653	1271	1735	1177	1409		5535	5031	6173	4546	4543	2180	3511	2181	3452		1207	838	1535	1133	1192		1253	670		1123	1816	2450	1599	1785		1792	1082
	1781	1798	2306	2192	1292	1540	4053	807	1379		4164	4072	5155	5289	2467	4093	12744	1270	3094		969	1237	1037	962	955		1361	1377		2242	1335	1614	1367	1659		2412	3318
	953	3170	1125	2818	3121	1663	2078	780	1638		1733	8055	2254	6692	10759	5023	4761	1167	4286		1426	1012	1423	1764	1008		1215	823		1507	2284	2268	2751	1357		2094	1132
	1461	1355	860	3053	797	1638	2473	1224	1930		2857	3387	1379	7766	1242	4600	6457	1950	5464		958	1407	1701	1399	1276		843	897		2047	1317	2939	2637	2437		1087	1595
	1873	3065	838	2645	1556	1389	3746	1363	2361		4310	9953	1421	6452	3895	3234	12536	3130	6865		1966	841	1283	749	989		855	1042		1107	3502	2389	1037	1420		1199	1532
	1572	1683	362	1433	1249	1380	1813	1241	2000		3335	4040	504	3195	3172	3647	5070	3118	4317		1336	764	976	2398	953		1475	746		1157	2126	1538	4664	1377		2672	1001
	2631	3046	1511	1663	2242	1424	1287	1386	1104		6191	8203	3180	4107	6638	3700	3002	3009	2451		985	787	1090	2540	1448		2927	1148		1009	1422	1536	7031	2345		6405	1759
	2020	3922	640	2724	1357	1545	2307	1049	1508		4757	13286	996	6474	3198	4406	7067	1978	3099		862	1297	996	1117	1028		814	1623		2121	1105	1306	1643	1452		1106	3760
	788	1972	1000	1864	1708	828	3062	886	1456		1468	4310	1702	3844	3552	1444	9000	1683	3556		1277	1299	2416	1001	742		1648	2798		2027	1898	4703	1795	1014		2516	5506
	401	2114	1113	1535	2432	936	1896	806	2571		582	6192	2045	3684	8316	1609	3601	1232	7866		832	907	1222	1331	786		966	907		1306	1068	1923	2067	1038		1263	1464
	1288	1531	828	2447	1160	1247	2763	1482	1039		2912	3734	1522	6317	2018	2875	7665	3380	2458		1326	1155	1582	1208	1981		1229	810		1709	2018	2506	2119	3497		1880	1163
	3406	1560	2202	2025	1452	1827	2025	1356	1314		10878	3980	4607	5087	3260	4853	4909	2862	2992		906	2168	1735	1034	1178		1071	895		3948	1134	2981	1323	1750		1599	1619
	2795	714	616	1069	1141	1260	2383	1793	1298		7116	1043	1009	2217	2530	2912	7267	4708	3236		796	1617	827	2496	732		1339	1228		2715	1067	1050	4632	1016		1969	1850
	1938	3235	994	2258	2505	1163	2042	990	1414		4671	9204	1681	5766	8025	2574	5220	1686	4005		1467	1247	1842	1403	1047		2614	783		1761	2361	3131	2065	1433		4808	1056
	1549	3501	2359	3694	1146	1257	2391	1500	830		3571	10056	5168	10861	2443	2852	5412	3344	1755		2437	1165	1004	3002	920		926	711		1759	4638	1444	6354	1336		1262	1040
	307	1773	1293	833	1544	1093	2566	1264	940		397	4548	2714	1218	3686	2694	6162	2397	2062		1581	1586	2075	1136	780		1119	767		2560	2526	4306	1608	1029		1626	1157
	922	1487	629	2164	585	1467	2445	1025	1338		1706	2931	996	5009	892	3662	7088	2261	2540		933	2824	781	1059	784		1634	806		4848	1320	1017	1473	1091		2585	1085
	235	1498	1337	1525	2697	1667	2817	1205	1522		305	3641	2360	3520	8021	4174	9181	2303	4052		1439	973	846	2986	1105		1067	627		1453	2183	1148	5897	1584		1568	1123
	1358	2245	2510	1791	1534	1160	4030	1694	1378		3187	5832	5725	4593	3604	2338	18839	4188	3346		1216	1581	1271	802	811		1810	1007		2684	1768	1966	1099	1106		3691	1340
	2830	1342	487	2626	643	1524	2358	1157	2676		7383	2701	763	6658	1105	3907	5969	2469	7196		2135	1100	1380	939	994		918	704		1556	4277	2082	1220	1412		1244	1045
	1270	1607	1045	1621	902	1467	2310	1346	1294		2738	3639	1869	3219	1465	3579	6633	3517	3387		1647	1511	1281	1044	857		1813	1196		2397	2844	2216	2062	1184		3193	1930
	2126	2382	848	2016	1347	1405	2134	1599	1292		5322	6230	1375	5753	3085	3568	5961	3874	2957		1759	1883	1104	1128	1334		1244	979		3248	2603	1628	1566	2087		1757	1791
	1489	1664	616	1245	2682	1591	2185	1121	1709		3192	3777	972	2754	8905	4131	5999	2048	4514		1187	1440	1375	945	776		1214	1003		2396	1688	2074	1292	1039		1843	1620
	1362	1978	552	2047	2095	1557	2928	958	2018		2684	5397	846	5363	6896	4194	7971	2141	5318		1621	2727	2550	2104	1520		1206	763		6206	2508	5183	3913	3005		1869	1067
	1209	2237	459	2452	1862	1332	3063	851	1506		2342	5739	688	6288	5315	2762	9992	1328	3394		1625	938	956	2263	1481		946	1586		1345	2662	1425	4070	2420		1249	2693
	1568	362	393	2101	1085	1109	1196	1146	1406		3524	506	584	4714	2147	2641	2013	2163	3828		3224	2136	1495	1190	746		1004	1224		4127	6823	2287	1727	1055		1399	2453
	2307	4199	783	1667	1202	1474	2691	1192	1277		5631	14735	1265	3551	2340	3827	7544	2131	2883		1797	1115	1311	1270	958		1310	1183		1628	4502	1874	2028	1338		1894	1717
	1604	1704	2111	2351	1483	1548	2280	790	1341		3353	4169	4832	5221	3631	4377	5540	1298	3504		1336	2656	1741	1640	1302		769	821		6940	2152	3060	2788	1978		1046	1155
	1504	1433	942	2616	1722	751	1763	963	2547		2971	3291	1632	5671	4825	1310	3134	2007	7542		1621	1009	1311	1084	882		1284	1386		1502	2743	2051	1497	1562		1975	2868
	2893	1866	1001	1009	2220	1210	1295	1644	1231		7247	4185	1641	1938	4930	2876	2049	4075	2883		2078	2920	1167	1302	997		866	809		5508	3789	1734	2277	1320		1229	1104
	1754	2959	2446	1997	2406	2496	3025	921	1051		4257	7906	5820	4517	7674	8281	8271	1421	1800		1393	1339	1505	999	1145		1104	1010		2066	2112	2984	1633	1776		1481	1485
	2801	2014	523	1725	1319	1789	2229	1490	1591		7529	6023	753	4284	2989	5198	5257	3402	4104		1484	1097	848	1843	1113		1277	1070		1639	2383	1128	3051	1656		2335	1540
	1317	2314	829	1549	1880	1558	4712	1473	1019		2659	5837	1361	3016	5214	4115	19269	3525	2313		2996	1037	1057	1526	1059		1955	977		1476	8855	1442	2945	1436		4399	1343
	1404	1822	484	1177	1757	1521	3376	1273	1479		2998	4132	734	2427	4320	3530	10137	2284	4028		929	1468	851	2096	1008		2121	1020		2318	1363	1225	4737	1407		3555	1586
	1229	2753	914	1390	1747	1862	1639	1345	1400		2261	7590	1536	3249	4977	5378	3463	3107	3265		1762	887	965	924	939		1027	828		1629	2960	1399	1332	1377		1478	1417
	890	1776	582	2464	2521	1572	3946	1411	1032		1641	4377	939	7078	7405	3986	12862	2960	2204		2258	1268	1193	1113	994		846	872		1856	4506	1856	1607	1382		1134	1381
	2430	1553	2557	962	1610	1611	2500	1483	1281		5893	3897	5971	1677	4381	4380	7730	3274	2856		1238	764	2194	1499	934		816	1121		1027	1704	4599	2288	1472		1130	1607
	1240	1389	2040	2961	2584	1504	1441	1291	1265		2682	2960	4641	8506	8154	3738	3542	2922	3086		903	1041	2779	2320	812		1708	788		1470	1356	6743	5981	1145		3096	1190
	1504	2317	617	1802	1235	1709	2267	1112	2509		3535	5918	1052	4604	2679	5189	5301	2299	6629		1330	1086	1230	1090	939		1797	956		1664	2046	1649	1566	1365		2977	1892
	3381	3057	839	1228	980	1093	2959	1157	1379		9100	8243	1421	2367	2062	2640	8252	2117	2681		1042	3433	1723	1068	828		1025	719		7680	1562	3425	1605	1100		1393	1227
	1496	1949	748	2219	2294	1163	2362	1176	1203		3337	4267	1321	6124	7545	2021	6667	2454	2882		1934	857	2409	1109	782		1111	949		1186	3512	6159	1669	1096		1581	1655
	1802	1555	715	1933	1806	2209	5300	1249	1040		4187	3837	1107	4234	4863	7622	22284	3106	2153		923	1399	733	3387	1156		2116	671		2935	1305	1037	9840	1951		4719	1224
	717	2011	626	1649	1764	1637	4182	1570	1090		1296	4772	962	3814	5164	4518	13680	2651	1765		1173	1387	2515	1144	817		2599	1186		2705	1752	5731	1731	1080		6343	1652
	1301	1742	590	2225	1909	1522	2730	1598	995		2848	4731	908	5898	4141	4011	6354	3565	1689		1593	1317	1690	821	1048		958	836		2286	3208	2849	1138	1551		1324	1575
	1451	1639	601	1324	1837	1473	2358	1448	1887		3346	4037	910	2926	5111	4236	6390	3533	5261		1919	866	1739	789	893		794	1707		1242	3418	2877	1095	1261		1029	2814
	552	2327	598	2140	970	1503	2240	1446	1359		779	6246	940	4870	1744	3934	7144	3217	2307		1454	1221	822	888	907		798	803		1890	2429	1160	1187	1224		1358	1162
	1426	2336	2712	1532	2231	1962	3449	1622	1333		2930	5341	6585	2862	6918	5809	10963	4036	2439		1027	1658	1181	1418	2080		800	788		3455	1497	1643	2930	3875		1005	1339
	1581	1881	931	1632	1500	1782	4118	1489	1692		3462	5202	1595	3923	2867	5510	15431	3541	4133		1636	901	2379	917	1005		1287	1005		1200	2828	4855	1298	1331		2038	1528
	3241	1666	2464	1520	2012	1532	3391	1178	1673		8833	4003	5202	3393	5433	3813	10276	2625	4157		808	1895	1193	1283	1343		1142	819		3128	1172	1685	2153	2719		1593	1202
	834	1500	766	2868	1926	1500	1800	986	1764		1661	3863	1203	7097	4838	3858	4341	1481	5329		989	888	2677	1650	787		1851	1442		1343	1380	5282	3337	1037		3866	2411
	4040	1873	3093	2439	2286	1838	1352	1663	1448		12365	4589	8852	5964	6173	5080	2624	3586	3301		771	1862	1231	1909	1184		797	825		3329	1018	1827	3711	1794		1130	1393
	1162	1938	705	2904	1592	1365	3009	1436	1679		2285	4926	1038	7930	3843	3723	8576	3434	4042		1088	1050	1524	866	1708		811	745		2025	1502	2334	1178	2509		1045	1048
	3102	1909	571	1687	1071	1567	2878	1388	2359		7848	4723	879	3813	2132	4054	8027	3166	6827		1047	902	1170	2292	862		1166	1045		1320	1479	1739	5546	1155		1715	2192
	1080	1702	591	2310	1051	1165	2177	1086	1729		2115	4188	845	5092	2365	2389	5691	1688	3316		1192	728	2404	684	842		867	665		1068	1779	4710	1014	1052		1248	1111
	3087	1907	1056	2179	1908	1439	1848	1489	1909		8257	4300	1804	5100	5738	3804	5276	3592	5341		995	772	822	1454	839		834	705		1106	1370	1079	2284	1116		1136	1018
	2427	782	575	1600	1825	1536	925	1295	1713		5390	1433	936	3528	4994	4239	1790	2594	4372		1253	1324	980	1523	946		905	867		2158	1879	1364	2456	1294		1236	1511
	1144	1346	682	2148	1376	1608	1569	1159	1477		2380	2997	1083	5132	3728	4420	3854	2550	3315		1366	868	1235	985	754		881	703		1150	2153	1830	1558	1072		1270	1002
	274	1447	1643	2457	1998	1523	4114	1899	1644		343	3423	3335	6074	5539	4254	13368	5844	4610		2240	3303	1868	1848	749		1328	1844		7306	4186	3047	3142	1014		2241	3207
	1946	1633	2478	1742	2199	1614	3191	1425	1325		4697	3976	6364	3397	6437	4494	9266	3406	2363		980	921	1432	851	1015		836	1537		1289	1383	2148	1236	1542		1096	2682
	1883	2095	774	2099	1661	1157	2796	1725	1410		4217	5173	1304	4886	4036	2907	6332	4323	3629		880	904	912	1352	1342		1498	1264		1213	1159	1292	2147	2226		2296	2688
	1353	3100	508	2247	1701	1891	1462	1846	2127		2963	9242	749	4485	4498	5898	2870	4881	6070		1977	1079	1970	774	878		1074	707		1442	3141	3181	1361	1263		1502	1517
	1610	4257	721	1753	2233	1309	1193	1544	1751		3663	15412	1197	3586	6256	3257	1925	3866	5054		842	864	1151	794	906		1067	928		1130	1058	1644	1104	1263		1481	1359
	3163	1546	2259	1184	1459	1440	1765	1063	1567		8793	3886	5112	2003	3719	3592	3805	1848	3246		1145	1472	975	1247	919		1941	1269		2598	1775	1427	2042	1310		3389	2120
	1006	1940	569	2045	2110	1636	1997	1126	1316		1970	5596	880	4549	6243	4513	5174	1942	3267		2538	1043	1059	1791	1592		1460	862		1524	7307	1502	3245	2663		2183	1972
	1333	1661	787	1821	1625	1625	2850	1437	1690		2615	4045	1264	4555	4571	3961	8130	3543	3478		1694	1793	1309	952	1204		739	732		3200	2816	2064	1323	1901		1005	1041
	1112	2679	505	1828	2111	1574	1422	1344	1232		2170	7415	716	3509	6975	4279	2399	2886	3079		1228	1435	2481	868	1890		1927	953		3089	1792	4535	1235	3281		4753	1288
	1367	2374	1037	1907	1725	1251	1505	1417	1956		2867	6123	1635	4303	4428	3171	2477	3392	5520		1151	1601	1692	1577	992		1219	1008		2526	1932	3176	2442	1423		1861	1959
	1484	1621	1102	1397	1191	1648	1767	1599	2302		3143	3475	1869	3077	2493	4866	3598	2870	6843		892	1338	1588	984	847		1430	963		2029	1228	2653	1416	1122		2617	1628
	1394	2145	693	1671	2161	1658	3354	1187	1168		2736	5169	1135	3442	6038	5075	10118	2179	2974		1118	1195	1236	2660	757		1308	1292		1835	1561	1729	5135	1057		1779	2721
	1343	1688	895	1864	2013	1213	3414	2395	1175		2723	4396	1323	4469	6653	2763	10444	6487	2764		1855	971	1295	798	842		1201	965		1884	4195	1957	1037	1134		1971	1371
	1462	2571	557	1757	2048	1741	2144	1708	1326		2966	6920	906	4420	5970	4137	6191	3295	3243		1294	1051	858	831	2971		1170	1289		1597	2208	1194	1214	8510		1787	2254
	1417	1755	1040	3731	1934	1484	2514	1406	2258		2854	3954	1660	11522	5363	4108	7817	2492	5971		936	1737	1870	963	979		1677	835		3156	1268	3382	1257	1399		2896	1162
	1406	1439	1042	2134	1252	1553	1845	1292	1231		3005	2965	1914	5026	2323	4380	5189	2897	2920		1356	1287	2080	1549	1993		861	779		2382	2311	4268	2757	4448		1125	1502
	991	2067	650	1785	2048	1131	1966	1131	1313		1855	4637	953	4136	6354	2560	5215	1996	3277		1646	3197	1293	3093	836		1559	743		6594	2952	2111	7460	1453		2370	1325
	1132	1316	469	1817	1575	1241	2143	1755	1508		2335	3045	657	4077	3773	2788	6263	4378	3277		1167	1892	843	856	1808		817	746		3389	1705	1206	1194	2900		1178	1046
	964	1368	2138	1894	2196	1169	2739	1762	1352		1779	3034	4623	4195	6735	2803	7386	4382	3362		1310	1677	1440	1125	1241		1158	727		3984	1943	2081	1657	1919		1616	1091
	133	1815	644	2004	1404	1713	2102	1362	1060		144	3998	966	5199	3553	4470	6628	2607	1686		1600	793	1397	835	760		910	1145		1065	2582	2146	1149	1044		1223	1902
	1224	1706	1285	1731	3125	769	2199	2267	1802		2398	3966	2438	4250	10326	1536	4839	5027	5054		1034	2882	1089	1220	1424		1914	829		6073	1425	1524	1754	2803		3644	1152
	2137	2795	999	2246	1871	1583	2559	1554	1881		4745	8242	1792	5727	5434	4604	6095	3346	5066		1721	832	1986	1912	1566		970	853		1181	2943	3630	3508	2501		1336	1100
	1150	2035	1149	2485	895	1454	2808	1858	1184		2160	4930	1998	5521	1418	2939	8196	4820	2145		1248	758	1472	1153	964		847	910		1010	1823	2870	1740	1442		1188	1533
	1234	2256	846	4098	1877	711	2678	1577	1083		2405	5642	1520	12725	5632	1369	6930	3823	2392		1463	1202	1339	1580	722		986	819		1776	2291	2033	3302	1019		1470	1192
	1495	1444	873	2442	2019	1436	2026	1369	1192		3570	3260	1500	6265	6495	4124	4909	3288	2270		1019	2150	1065	1371	1179		1031	1057		3770	1748	1593	2315	2153		1443	2090
	2046	2151	2986	1491	1297	1221	1328	1325	1091		4990	4816	7343	2665	2844	2838	2324	3351	2581		1563	1072	3296	2341	2126		1821	820		1781	2661	9235	4293	3823		2975	1106
	1842	1339	3282	1451	1642	1323	322	1267	1383		4234	3141	9306	2719	4165	3285	468	2958	2944		1193	977	779	1170	969		1358	815		1364	1921	1096	1718	1339		2190	1144
	1763	602	459	1569	808	1625	2166	1397	1504		3741	1006	661	3537	1311	4894	6331	2997	3723		2849	779	1220	3446	900		1222	720		1031	6419	1762	7687	1332		2008	1021
	1674	1514	1418	1389	1694	1522	2991	1479	2814		3591	4060	2551	2493	4471	4187	9557	3650	8133		853	1311	1065	1150	1424		1392	785		2039	1076	1626	1770	2128		2016	1112
	1244	3189	378	2431	2497	1310	1548	1499	2740		2479	10040	542	5616	8109	3159	2810	3564	8338		1557	1000	954	1479	971		1160	853		1454	2483	1355	2403	1386		1724	1747
	2562	2650	506	2892	2414	1289	1992	1833	1887		5872	6573	764	7980	7286	3677	4978	4822	4439		997	1172	1050	2281	1159		963	1068		1704	1333	1629	3703	1676		1381	2331
	1238	1535	832	2172	885	989	2528	1720	1474		2693	3296	1316	4938	1923	2166	6251	4536	3403		1503	945	1379	3104	1121		1012	1103		1338	2673	1906	6512	2289		1424	1591
	3334	2530	1279	1608	2471	1717	1955	1655	1969		9233	5894	2509	2791	6855	5189	4042	4131	4149		1655	959	1385	923	947		910	2516		1453	2803	2096	1184	1461		1205	4365
	1742	2569	3219	2744	2445	1442	2156	2074	906		3923	6127	8888	6702	6942	3600	6212	6084	2052		947	918	1670	1083	1040		788	892		1255	1215	2678	1549	1562		1079	1587
	2035	1309	716	1772	1657	1478	2843	1234	1449		5088	2725	1173	4532	4421	3795	7433	2649	2768		1014	790	886	1786	2066		787	871		1015	1371	1162	3176	3728		1087	1343
	1432	1358	850	1863	1608	1784	3081	1800	1799		2869	3207	1418	4464	4415	5133	8339	5063	4984		1345	1397	1949	1279	865		1313	1202		2208	2083	3361	2133	1226		1925	1582
	3222	1616	858	1800	1487	1845	1507	2138	2136		8582	3212	1393	3875	3911	3944	3668	4803	6188		758	1290	1285	1047	922		1685	818		2050	1003	1909	1403	1298		2817	1232
	3751	1688	639	1946	2147	1224	1867	1342	1417		11188	4348	994	5003	6343	2849	4165	2790	3769		1010	1492	1215	1485	783		845	967		2457	1558	1768	2460	1080		1137	1372
	1041	2184	1816	1602	2726	1398	2300	753	1727		1974	5205	3435	2999	7280	3705	6170	1122	4596		1381	1553	1097	1810	1088		1637	1024		2965	2133	1829	2877	1571		3310	1551
	1050	1277	547	1659	1793	1553	3876	1105	1369		2162	2315	826	3847	5628	4238	18566	1905	3367		957	1090	1401	839	1108		1861	922		1619	1343	2096	1112	2012		3247	1277
	3357	1542	462	977	2306	1607	1647	1423	1550		9693	3494	657	1551	6918	4161	3580	3963	3736		997	939	2280	987	838		3164	987		1389	1361	5247	1381	1151		7395	1471
	2584	1808	974	1093	1817	1324	1758	1010	1757		5714	4476	1570	2245	5179	3195	4941	2343	4627		2374	1903	3043	771	1985		958	909		2967	4510	7155	1006	3203		1282	1201
	587	2633	950	1567	1020	1826	1952	1448	1113		917	6338	1622	3399	2083	5486	5378	3132	2463		1042	1985	2062	1721	1522		836	842		3539	1517	3338	3640	2276		1158	1162
	1453	1315	896	2626	1221	1346	1495	1890	1684		2981	3184	1558	6574	3218	3776	3511	4360	4607		1731	1574	847	1885	1535		1234	762		2455	3055	1072	3018	2492		1794	1079
	1830	2064	654	2348	1626	1907	2384	1561	1489		3844	5215	1034	5422	4527	5152	6949	3020	3709		2449	825	1309	992	911		3023	929		1122	4355	1888	1393	1415		7011	1708
	1983	1466	452	2287	1739	2032	1983	1745	1777		4615	3238	651	4826	4231	5516	5359	4617	5114		2004	1080	1665	1439	977		797	1905		1484	3716	2902	3104	1388		1106	4912
	1735	1779	894	2734	1901	1157	1667	1629	1443		3913	4477	1579	6576	5343	3129	4169	4567	2872		2119	1958	1256	743	778		1156	786		3840	4470	1934	1017	1044		1683	1563
	1136	2065	539	2402	1617	1855	1158	1169	1530		2042	4659	815	5750	4392	5069	1889	2409	4090		2799	1600	1451	820	1073		1035	2261		2405	5935	2159	1178	1531		1528	7039
	1216	3282	460	2252	1624	1332	1272	907	1853		2384	8945	694	5418	3953	3638	2075	1433	4816		1137	2095	1521	1617	1166		1236	739		4771	1618	2524	2776	1585		1858	1331
	2554	1386	993	1988	1844	985	3231	1477	1675		5961	3224	1680	4646	3821	2301	9614	3142	3762		3351	902	1263	1804	2721		1077	1646		1349	7794	2051	3203	4999		1507	2850
	1964	2442	782	1837	2024	780	1938	1731	2066		4460	5551	1496	3540	4594	1571	5320	4830	6200		1831	953	2151	1129	818		1955	834		1313	2974	3988	1552	1046		3587	1184
	3867	1330	1382	2637	1964	1659	1166	1007	1695		11404	3120	2487	6019	5658	4695	2160	1625	4309		3376	965	1029	2230	1768		1231	849		1404	7240	1416	5419	3208		2016	1256
	3563	2761	665	2190	1765	1314	1590	1608	1351		10068	7204	1057	5972	5391	3067	3768	3353	3093		1307	1614	1271	961	960		853	924		2686	1812	1834	1377	1318		1169	1346
	929	1460	2671	2757	2046	1746	1836	1328	1466		1719	2822	6080	7017	6463	4471	5105	3443	3748		1412	1584	1690	2846	1088		783	748		3381	2054	2872	5370	1596		1030	1013
	1255	1547	480	1696	1997	1536	1858	1303	1582		2556	3562	712	3639	5850	4405	4132	3097	4290		2262	883	955	2057	981		759	848		1252	4204	1490	4044	1428		1080	1686
	397	1992	1441	2704	1237	1677	3660	796	1918		633	4834	3148	6697	2699	4648	12269	1249	4716		1206	1993	1378	754	905		893	1004		3533	1724	2119	1008	1236		1255	1537
	2995	1733	825	1915	1954	1391	2596	1075	1633		7791	4264	1310	3298	5662	3341	7669	1801	4155		889	1334	1152	1172	980		1122	1006		2044	1158	1678	1851	1406		1573	1547
	1207	2056	1366	2224	1659	1004	2457	1237	1473		2530	5141	2521	4638	4455	2110	8068	2190	3889		2189	1037	1233	1828	1257		1047	667		1367	5205	1798	3066	1910		1539	1117
	3148	1843	562	2590	1693	1439	2475	1752	1774		8063	4061	869	6658	4902	3280	6356	4580	4848		2824	864	846	1972	1140		2015	1253		1272	5469	1147	3298	1712		3464	2717
	1531	2511	406	2907	1945	1418	2368	1923	1725		3362	6063	587	7285	6133	3764	6316	4399	4077		820	924	806	1221	770		923	1151		1374	1111	1031	1652	1033		1270	1661
	1489	3038	1064	2126	1540	2065	2938	1678	2901		2810	8927	1976	4420	4148	4381	8511	3869	8176		2664	2162	3259	773	1306		1053	795		3926	5698	6541	1102	2064		1556	1103
	961	2323	1089	2037	1745	1431	2156	1267	2404		1867	7521	1601	4575	5192	3588	5663	2174	6974		1184	1413	764	1460	933		1173	2019		2419	1585	1013	2442	1290		1716	4146
	1688	1627	848	2186	1262	1416	2036	1851	1333		4146	3438	1336	5139	2721	3848	5707	5202	3166		2847	1080	1410	1294	1094		926	875		1651	5632	2247	1965	1497		1280	1197
	1053	588	1646	2314	2256	1506	987	1579	1158		1924	981	3419	5704	7581	3666	1745	3682	2797		1185	961	1078	1900	1073		1221	710		1337	1770	1496	2850	1575		2110	1087
	1409	2164	986	2417	1787	1404	2541	961	1178		2722	5640	1652	6814	5104	3609	6005	1837	2699		1209	1300	1713	950	1208		933	828		1982	1859	2751	1317	2110		1193	1501
	1168	2789	653	1409	1723	1784	1786	1577	1309		2231	7249	1040	2729	5023	4277	4827	3893	2981		1753	1064	2092	784	1023		853	861		1500	3138	3921	1034	1636		1194	1203
	1032	1866	626	2014	2459	752	1298	1420	1645		2123	4124	986	4749	7037	1153	2294	3405	4297		971	999	1477	725	850		812	1364		1451	1402	2788	1014	1137		1079	2963
	1319	1645	656	1448	2204	1218	2162	1628	1485		2861	4174	1052	3031	6832	2113	6452	3616	3320		1030	1833	995	1190	887		1103	721		3532	1542	1323	1924	1283		1502	1023
	997	2629	955	2276	874	1809	2114	1844	1536		1931	6581	1646	5875	1398	5533	5746	3617	4190		2596	1695	2186	3402	1142		1325	871		3336	7454	4087	8382	1674		2003	1240
	1464	1637	630	1851	1665	1475	2099	1309	1300		3186	4541	920	4793	4556	3427	6366	3220	2760		1187	921	1030	783	1709		1674	747		1261	1627	1401	1102	2813		2551	1012
	1336	2015	621	1721	1791	1370	1767	1079	1680		2686	4549	989	4016	5229	3676	4752	2064	4615		1274	1179	876	2004	807		804	825		1792	1877	1211	3741	1049		1090	1201
	1151	1630	606	2222	1866	2097	2280	1103	1651		2259	3666	920	4585	3701	4641	6747	2375	3959		880	1334	1259	1734	986		816	1020		2105	1223	1758	3791	1504		1090	1563
	1344	1518	425	1271	1495	1624	1777	1305	1474		2712	3678	560	2617	3483	4612	4732	2902	3185		1598	1550	1679	1490	778		1045	1186		2394	2780	2664	2294	1062		1496	1739
	2470	493	536	2120	2318	1526	2749	1564	1572		6511	690	742	5676	8161	3977	7525	2910	4203		2059	1148	1219	1077	1155		878	799		1806	3183	1737	1690	1805		1270	1146
	1214	2430	1253	2382	1318	1708	2460	1395	1444		2474	6110	2243	5827	2857	5015	7156	3077	3663		1657	1405	886	1319	1146		1593	1370		2213	2512	1130	2163	1784		2761	2749
	1035	1431	619	1981	1307	1754	4409	1274	1601		1956	3100	1050	4083	2887	5326	17965	2988	3766		2609	965	1431	863	873		981	654		1358	4818	2308	1281	1228		1330	1078
	1775	2114	678	1925	862	1273	2212	2446	1912		3788	5092	1079	4199	1578	2634	5371	5788	4792		2793	730	1207	3419	1042		1138	726		1039	7788	1783	7664	1507		1794	1019
	663	3022	582	2641	2302	1462	2109	1645	1556		1027	9032	888	6574	7254	3791	5048	4085	4043		1275	1525	1505	1037	782		1313	1090		2545	1941	2403	1500	1062		2086	1641
	1173	1934	727	1424	1493	1393	1424	1330	1049		2270	4149	1181	3389	3776	3601	3459	2982	1840		902	1234	833	1546	2369		2191	1266		1903	1191	1153	2717	4711		4281	1886
	1127	3679	1127	2231	2330	1755	1584	1444	1352		2337	11492	2169	5239	7256	5031	2851	2776	2507		1558	1146	1109	1607	802		2245	716		1700	2396	1754	2306	1065		4406	1290
	1575	1485	1830	1919	1983	1317	1907	1666	1718		3345	4039	3925	4431	6026	2841	3893	3386	4609		1797	984	2615	1881	1225		1599	756		1451	2819	5646	3314	1842		2464	1098
	767	1028	1289	2188	1596	1796	2932	1813	1655		1320	2099	2147	4964	4284	4959	8223	4284	4269		1856	1239	1042	840	811		1075	694		1779	3036	1420	1136	1106		1559	1160
	997	1747	954	2828	1657	1086	4823	1605	2853		1937	3826	1522	7871	4831	2265	20069	4399	7790		1870	1391	1195	995	1088		1424	1071		2075	3482	1673	1741	1629		2190	1620
	770	2704	771	1568	2172	1465	2076	1144	1576		1176	7373	1227	2816	6796	3423	5447	2601	4229		1081	1692	906	1450	2491		1458	639		4036	1544	1310	2163	5226		2192	1151
	1094	2381	2590	1642	1673	1455	1971	1407	1029		2298	5362	6082	3605	3198	3807	5881	2997	2299		826	3068	2122	1854	808		2203	1094		5973	1068	3363	3003	1050		3783	1586
	903	1762	1421	1391	1781	1443	2065	1890	1461		1759	4201	2356	3049	4926	3690	4413	5286	3545		2191	2066	785	1106	1707		980	972		3353	4027	1060	1715	3710		1381	1452
	2478	1756	994	2556	2315	1499	3567	1235	1198		5753	4987	1813	7924	7049	3897	10109	2047	2611		1510	1420	1137	929	962		1495	1259		2339	2455	1667	1434	1294		2505	1873
	985	1774	445	1673	1722	1420	2642	1489	1421		2004	4379	646	4090	5045	3754	7325	2896	3129		1904	1370	905	1210	1193		692	904		2042	3155	1228	2240	1778		1269	1308
	1651	2527	1810	2706	1822	1448	1331	1087	1361		3257	5913	3820	6808	5047	4063	2986	1977	3404		860	1142	1566	3083	859		895	1293		2333	1094	2532	9015	1244		1163	2769
	1839	1983	473	1930	1952	1308	1255	1477	1308		4000	5174	655	4739	5712	3210	2563	2665	2587		1712	1358	1167	1018	832		1389	843		2326	3225	1614	1373	1151		1873	1137
	1835	820	634	2316	1620	1439	1684	1614	1401		4066	1452	1020	5963	4572	4136	4484	4128	3375		2041	2196	3293	1659	1383		2232	804		4266	3384	7262	2639	2329		4216	1170
	2313	1817	595	2477	1037	1582	2612	1533	1850		5878	4000	922	6926	2086	3921	5989	3666	4930		1758	1635	2311	801	785		1422	1063		2598	3122	3817	1169	1068		2522	1579
	1413	1416	605	1997	2399	1887	1509	804	1922		3090	3505	884	5309	7792	5935	2743	1305	4990		844	1079	874	1285	927		2801	831		1492	1076	1214	2386	1338		5702	1156
	1419	1426	612	2930	1306	1236	2070	1062	1721		3030	3388	963	7454	2971	2182	5855	1807	4451		998	955	1509	920	1086		968	721		1371	1362	2094	1275	1539		1355	1260
	2483	1849	407	1595	1768	1564	2148	1403	1567		5733	4685	619	3662	3432	4064	5320	2838	3889		2200	1650	799	2829	816		996	1017		3346	3535	1005	6608	1155		1374	1574
	1706	2425	965	1575	1720	1460	2126	1301	1373		3851	5863	1892	2993	5061	3454	6249	2593	2583		1516	1295	2136	1151	989		967	760		2010	2433	3823	1991	1348		1376	1093
	2273	2099	486	1519	1858	2148	1592	624	1458		5838	4817	718	3734	5335	5427	3665	966	3286		1124	1459	1323	1271	836		1312	738		2334	1566	1916	1827	1010		1979	1001
	1551	1284	403	1730	2232	1776	2091	1359	1673		3236	2724	559	4238	6296	5119	5381	3180	4381		1304	2037	1820	2109	1004		1154	1104		3998	1880	3604	3889	1424		1751	1648
	1367	2276	446	1614	1861	1220	2399	1399	1836		2755	5362	660	4011	4917	2835	6783	3180	4786		2360	1153	829	1135	823		1411	868		1616	4013	1127	1694	1108		2562	1336
	854	1329	1234	1749	2239	2166	2038	1600	1490		1607	2849	2223	4431	6634	6447	5606	3864	3734		2951	1824	1065	879	959		1271	900		3032	6280	1409	1178	1359		1899	1271
	924	2199	632	2938	1232	1034	1877	1549	1608		1752	6651	1030	7313	3329	2301	5092	3791	4117		1964	890	1584	900	1378		1486	738		1226	3137	2801	1299	2676		2353	1196
	1068	1381	1070	1485	2607	1268	3656	1397	2115		2079	3180	1733	3362	9177	3121	14476	3490	5829		1661	1550	3281	1350	963		1466	890		2811	2813	7682	2462	1636		2324	1224
	986	1575	576	1763	1883	1513	2117	1273	1688		2057	3705	912	4563	5624	4338	6411	2985	3333		961	1160	830	1453	1078		981	597		1823	1302	1101	2892	1481		1369	1189
	640	1753	661	3633	2021	1453	3036	1260	1565		1011	4496	1043	10222	6211	3844	8546	2418	4147		984	1843	1630	965	951		960	1668		3324	1262	2965	1350	1314		1391	3593
	1514	2680	1943	1771	1376	1574	2225	1256	1397		3580	7568	3861	3772	2250	3983	6390	2121	3431		1409	1552	1175	933	797		2119	957		2633	1991	1675	1212	1183		5131	1328
	2517	1522	380	1598	1488	985	3433	1494	1181		6308	3674	505	3663	3793	2307	9733	2826	2635		814	1904	1317	3405	829		690	897		3091	1142	2049	7112	1129		1083	1352
	875	1506	1094	2197	1915	1587	1904	1481	1346		1671	3883	1771	4832	5629	4179	4072	3450	3198		1163	1083	1273	3123	1209		817	1452		1560	1755	1921	6457	1758		1029	2226
	1200	2145	532	1846	1062	1562	2520	1671	1676		2506	5554	841	4519	2338	4336	7820	4737	4607		1263	860	3134	772	860		1008	581		1206	1801	7654	1075	1182		1638	1064
	2538	1761	930	2104	1230	1495	2406	1542	1656		6433	4498	1658	4777	3146	3873	5457	3332	3930		1045	1512	1448	955	985		782	1412		2299	1572	2558	1439	1360		1004	2250
	635	1803	790	704	1587	1491	1317	1864	896		1130	4333	1309	1189	3592	4027	2305	4734	1824		800	3002	949	1655	1062		799	955		5630	1104	1318	2627	1694		1084	2042
	1468	1820	1101	2435	1643	1707	3190	1173	1527		2900	4872	2037	5656	4279	5103	10396	2946	3653		1032	1079	786	1396	976		1576	986		1482	1433	1023	2925	1346		2450	2336
	1251	2335	1855	1345	1124	1526	2923	1144	1328		2541	5884	3986	2983	2456	3545	10029	1995	2899		1183	783	883	1077	1113		1342	1078		1082	1627	1194	1517	1655		2064	1565
	1683	2088	474	2271	2183	1195	1067	1146	2661		3998	6667	736	5186	6295	2827	2299	2349	7916		1414	1227	1422	765	1256		1232	795		1704	1982	2382	1111	1882		1902	1471
	1897	1526	812	1540	1458	916	3890	1263	1112		4479	3779	1249	3380	3258	1822	12303	2836	2593		1797	2024	969	1032	1319		2511	1039		3275	2922	1352	1522	2022		5150	2137
	1212	1831	1379	1639	889	1585	1617	978	1557		2303	4435	2940	2963	1751	4703	2896	1640	3795		783	954	995	910	1144		931	1012		1265	1067	1433	1279	1587		1320	1395
	1572	3839	1429	2053	2200	1308	373	1459	1456		2929	12384	2818	4604	7018	3418	514	3798	2645		1303	1801	1524	1333	1013		1059	607		3001	1946	2510	2207	1590		1497	1098
	1325	2358	933	2820	1575	1813	1084	1792	1319		2667	6681	1792	6850	4207	5290	2048	4035	2112		1132	901	2199	1049	1237		1036	907		1293	1681	4804	1528	1831		1544	1664
	1369	1499	838	1814	1567	1587	1965	1289	1461		2666	3673	1349	4152	3136	4647	4187	3152	3750		867	1236	1301	854	906		2812	1174		2215	1305	1810	1071	1240		7894	1685
	1934	1838	464	2057	1426	1796	1806	1566	1757		4421	4555	716	5182	2791	5074	5173	3736	4572		1112	980	1021	2648	1169		1370	705		1389	1727	1491	4602	1681		2200	1049
	1912	1857	819	2014	2068	1313	3255	1467	1290		4048	4141	1394	5334	5250	3209	10548	3823	2819		2915	1368	1618	2358	832		1891	678		2790	6120	2709	4551	1150		3779	1200
	862	3699	496	2187	1140	1744	3963	1281	1327		1614	10758	769	4796	2260	4407	11846	2976	2826		1266	1571	1302	1001	987		764	831		2449	1988	1942	1546	1575		1178	1107
	1098	2925	688	2101	1793	1452	3335	1289	1185		2038	7574	1124	4667	5225	3355	8829	2738	2686		916	1136	1566	1457	1166		917	842		1691	1494	3067	2385	1774		1290	1110
	1284	1579	1024	2286	1870	1756	2011	1577	1462		3030	3934	1814	6026	4681	4157	5726	3614	3600		1730	1265	907	931	865		876	775		1771	3052	1180	1409	1088		1233	1052
	1099	1948	1625	1652	2068	1270	1707	1361	2652		2217	4496	3534	4201	5562	2998	3262	3208	7565		915	939	975	1583	1924		1184	915		1259	1478	1357	2418	2984		1709	1733
	1056	1648	861	1755	1837	881	1983	1141	1400		2077	3964	1406	3594	4660	1484	5784	2547	2630		1436	1076	818	806	888		1111	738		1659	2170	1205	1124	1200		1614	1057
	1541	3635	1610	1945	1928	1617	845	1387	1628		3298	12101	3737	4326	5790	3225	1345	3325	4077		1468	1080	998	2123	846		1493	763		1615	2300	1365	4272	1144		2264	1097
	2584	1565	1123	2556	1887	1216	2139	1203	1483		6305	3409	1881	5897	4779	2850	5567	2099	3618		1018	1129	1061	758	1420		770	805		1611	1384	1485	1026	2529		1197	1481
	2508	1593	553	3306	597	1775	2340	1295	1472		6192	3685	838	8417	920	5182	7008	2341	3709		1966	1448	1069	1709	1121		1311	1689		3280	3129	1852	2843	1499		2021	2679
	1235	1684	943	1766	1977	1722	1022	1297	1376		2725	4364	1725	3866	6155	5167	1881	3050	3405		1438	1239	874	1601	846		951	649		2013	2473	1189	2494	1162		1348	1117
	840	1759	1046	1641	1453	1808	1935	1504	1592		1583	3931	1855	3449	3855	5191	5016	3147	4048		1187	1513	1938	790	782		1149	906		2369	1839	3618	1047	1220		1576	1214
	1544	1593	865	1391	1968	1566	1209	1661	1427		3652	3594	1411	2343	5241	4082	2316	3694	3519		1682	828	1855	849	828		814	895		1153	2671	3348	1209	1128		1138	1246
	698	2080	758	2585	1440	1313	2250	1325	1645		1274	5251	1169	6750	3723	2846	4896	3266	4320		2673	766	1793	1044	1496		905	1080		1001	5154	3156	1635	2333		1534	1586
	3152	1163	1035	1478	1528	1734	1912	1216	1457		8009	2326	1866	3417	3973	4471	5102	2916	3435		1796	1045	844	1024	1204		1489	687		1729	3564	1102	1439	1709		2087	1046
	1213	2342	869	1627	636	2232	2875	1421	1789		2361	5829	1483	3247	939	6811	8113	3446	5144		1514	1903	2621	1272	1340		1380	939		4369	2478	5999	1809	1890		2115	1305
	1055	1794	458	2339	998	1378	4360	564	1028		2132	3716	675	5095	1676	3647	16237	827	2079		1020	1913	763	963	865		1168	984		3160	1463	1021	1334	1192		1776	1388
	1054	1422	1048	2300	1972	1309	1923	1179	2251		2019	3024	1937	4977	5728	3110	4101	2293	6115		876	2365	2700	1798	947		1855	947		4322	1222	4803	3172	1370		3182	1946
	1606	1969	700	1692	1091	1483	3690	1238	1336		3609	4845	1149	3466	2013	3180	12334	3063	2851		1664	2286	1151	1868	762		1128	776		4582	2781	1677	4252	1007		1655	1476
	1049	3055	1598	1760	1510	1515	3225	1191	1324		2035	8339	3032	4049	3302	4057	10395	2764	3362		2366	1107	1717	1261	907		1437	1172		1600	4323	2585	1783	1199		2932	2554
	1293	1429	801	1860	1154	711	2147	1099	1676		2628	3222	1400	4019	2021	1247	5684	2135	4668		2114	969	1738	1841	900		1397	985		1611	4075	2762	4142	1200		2075	1779
	2005	1395	636	1634	2208	1441	3028	766	1533		4521	3573	941	3433	7356	3666	6879	1114	3817		824	891	1136	2444	741		1433	1111		1251	1074	1757	6662	1008		2133	1599
	978	1556	664	2344	2049	924	2893	1589	1786		1841	3151	1092	6143	5022	2004	9630	4262	4995		830	951	1556	1065	750		1546	658		1398	1102	2535	1556	1154		2589	1137
	2998	1019	1510	1196	1870	1495	2284	1440	1538		8313	1932	2865	2492	4988	4175	6125	3686	3906		1094	2646	1504	3063	779		1151	1016		4962	1571	2890	7070	1235		1705	2105
	1465	1329	677	2573	1247	1317	2167	1239	1853		3029	3146	1043	6165	2835	3124	5975	2212	4963		1996	1015	2667	1030	814		925	710		1535	3693	5659	1506	1044		1333	1063
	1430	1795	853	1459	1627	847	2321	1522	1665		3051	3559	1467	3243	4573	1788	6586	3694	4273		1034	899	1699	1235	782		2748	1502		1266	1397	2902	1861	1062		7750	3369
	1084	3098	1534	2252	1912	1249	1324	714	1582		1919	8379	2811	5653	5929	3221	2342	1009	4239		1672	1333	2215	1310	1157		985	1246		2117	3283	5622	2510	1738		1455	2308
	1948	1794	1227	2566	2173	1476	1766	1065	1487		4038	4979	2249	7038	6134	3223	4749	2070	3926		1835	1068	862	1018	1339		1246	755		1768	3320	1174	1371	2067		1829	1057
	901	773	517	2927	2326	1640	1769	1696	1244		1705	1146	772	6748	6235	3301	4027	4441	2745		1145	1550	3074	1769	1849		1190	1071		2613	1638	6200	2765	2904		1629	2095
	1233	1779	670	2339	1849	1827	1291	1373	1782		2617	4546	1111	6122	5309	4318	2248	3255	4788		829	1013	1136	1006	857		3051	744		1489	1150	1672	1477	1212		7034	1037
	1569	2792	628	2316	1498	1393	1819	1562	3245		3288	7641	978	5620	3630	3164	4775	2897	8229		1465	872	1738	809	737		1070	997		1233	2264	3553	1049	1100		1467	1555
	2990	2771	1250	2959	1534	2031	2002	1301	1759		8234	6421	2230	8674	4313	4582	4230	2862	4816		1732	1124	1692	1302	1090		1068	834		1558	3120	2737	2323	1512		1545	1169
	739	1798	690	2380	2921	2017	1306	1258	2044		1246	4798	1066	6692	7616	5254	2233	3212	4894		2320	2296	1256	1047	1874		1269	722		3821	4100	1785	1579	3566		1825	1273
	3077	1702	1068	2002	2000	1315	3430	1532	1176		8540	3854	1918	5308	5573	3359	9821	3677	2791		1309	1954	1881	970	938		740	2231		3440	1884	3381	1384	1308		1014	6928
	960	1345	676	1956	2043	1613	1205	1554	1339		1802	3326	1092	4025	5873	4606	1962	3846	2382		1145	1367	1178	1403	915		758	1191		2319	1662	1702	2243	1397		1007	2416
	1412	1162	651	2440	1954	828	1898	1972	1605		3126	2765	1014	6092	5562	1260	4631	4431	3245		2569	1001	864	2746	2002		1166	814		1402	4879	1313	5598	3379		1584	1669
	1633	799	519	1205	1635	1441	2473	1135	1457		3501	1206	780	2278	4715	3923	7169	1977	3397		895	1308	2226	944	972		1339	765		1993	1177	5153	1324	1561		2011	1390
	2081	1431	2120	2964	1813	1969	2206	1391	1040		4594	3548	4681	8153	5931	5548	6025	2525	2561		1008	2934	2762	2151	1734		971	795		5880	1407	5596	4850	2523		1435	1424
	1284	1806	523	2109	2127	1500	1434	1027	2107		2559	5119	829	4607	6026	3753	2604	1868	5476		1482	1151	1131	1060	911		898	1131		1806	2299	1645	1482	1338		1236	1732
	1486	1861	1779	1772	2346	1908	2234	1632	1244		3224	5265	3523	4110	7380	4643	5379	3131	2675		1282	1186	1297	829	947		1534	889		1644	1781	1773	1106	1596		2513	1171
	2077	2614	844	1163	1339	2534	2240	1869	2133		4805	7188	1506	2377	3208	8768	6055	5013	5844		996	877	2172	1784	833		2118	1174		1185	1398	3835	2869	1024		3919	1917
	2981	2222	732	1467	2246	1377	2683	1351	2683		7406	4953	1145	3214	6590	3559	6410	2562	6571		2381	2883	848	1566	837		949	742		7393	4254	1118	2591	1087		1338	1036
	3077	1134	687	3099	2089	1250	1781	1176	2317		8782	2076	1187	9236	6382	3085	3758	2864	6011		1231	1072	905	1318	1100		1389	813		1812	1726	1313	1889	1540		1996	1156
	1138	2060	934	2238	1772	1217	1928	1982	1103		2379	5752	1728	5076	4657	2820	3679	4607	2570		1021	1038	996	1019	983		1084	684		1732	1321	1357	1396	1426		1678	1098
	1148	2325	780	1732	1575	1340	2584	1258	1058		2216	6099	1138	4210	4238	3520	6774	2908	2303		1316	786	1502	1106	1141		930	966		1154	1973	2424	1560	1547		1288	1319
	1337	1796	658	2779	1504	1690	1698	1023	2627		2957	4570	1062	6468	2695	4553	3732	1576	6319		1242	892	1707	686	885		835	793		1218	1882	2813	1050	1302		1107	1031
	1253	1665	1204	2665	1979	1548	3738	1343	1460		2489	3808	2135	6535	6526	4316	11353	3252	3707		1101	806	859	1806	795		1107	1437		1093	1651	1150	2989	1054		1577	2661
	1881	1552	542	2099	1628	1518	2041	2231	1308		4009	4232	858	4319	4081	2589	6103	5308	3443		990	1665	1050	2140	954		2264	1870		2909	1374	1456	3399	1276		4388	3293
	1185	1561	566	2214	2290	1551	2119	987	952		2173	4169	854	5385	7230	4032	4269	1583	1718		1190	825	1070	2487	950		631	1000		1161	1603	1492	4243	1358		1095	1771
	1402	2018	1106	3158	1441	1682	1797	1205	1261		2945	5317	2015	7798	3907	5111	4651	2341	3037		891	1493	749	1033	1295		751	781		2432	1210	1062	1478	1826		1017	1495
	2624	1355	705	1267	1796	850	2786	1253	1599		6399	3057	1047	2372	5641	1429	6661	2987	4437		2968	1280	1325	834	766		1940	804		2024	5598	1961	1318	1023		3523	1255
	1858	1517	822	2689	1001	1564	2685	1366	1289		4192	3387	1295	6531	1645	3870	6654	3251	3251		1114	837	1547	1350	739		1198	1236		1147	1618	2653	1857	1031		1751	2532
	1074	1526	1277	2378	1735	1507	2212	1462	1611		2073	3556	2681	5362	3948	3672	6023	3386	3894		1179	1010	1281	1023	806		917	1170		1488	1722	1878	1509	1075		1216	2378
	2578	2550	780	2154	2249	689	1998	1281	1546		6830	5874	1237	5546	6834	1027	4978	2958	3839		885	1466	1124	1005	1163		1473	789		2381	1237	1626	1473	2015		2352	1164
	1587	1977	675	2918	1895	1495	2189	973	1444		3470	4264	1108	7270	4968	3964	6022	2176	3848		1451	1115	1083	802	815		1014	843		1694	2149	1520	1080	1247		1453	1151
	1431	1927	2011	1701	1330	1714	2548	1762	1314		2662	5614	4318	3653	3209	4845	8158	4373	3147		1087	1803	1199	1128	835		2009	1233		2800	1571	1768	1645	1087		3459	1935
	1128	2258	3137	2426	2015	1921	1785	1130	1406		2309	5638	7682	6299	6215	5479	4427	2369	2647		1194	776	1384	1173	959		1319	912		1096	1729	2123	1677	1334		2006	1750
	1216	2250	780	2137	1741	1544	2694	1139	1317		2256	4830	1303	4407	4303	4191	6239	1950	3021		1014	811	1149	1110	1261		1060	726		1153	1328	1839	1692	1784		1520	1043
	1169	2624	974	2164	2301	1196	1631	1223	1291		2006	6760	1711	4724	8186	3016	2993	2696	2925		944	1434	1732	959	1756		1097	928		2713	1318	2971	1471	4178		1610	1392
	792	1973	601	1943	1957	1659	3022	1062	2997		1554	4670	902	5295	5388	3963	8963	1868	8300		1855	1899	1550	984	1560		1085	698		4325	2944	3072	1489	2493		1585	1011
	1112	1647	631	2683	1599	1197	1690	1401	1934		2249	3906	1002	6654	3726	2591	5120	3595	5135		876	1012	864	1410	1212		1065	1033		1471	1205	1161	2192	1867		1601	1551
	2500	2317	584	1214	1452	1600	1599	1380	1310		5833	5973	912	2545	4041	4119	3674	3223	3210		754	808	2593	866	927		923	744		1080	1030	7184	1219	1277		1249	1004
	1098	2141	1027	2399	1800	1844	2018	1888	1509		2027	5114	1787	5923	5003	5368	5691	4068	3951		2682	997	911	2928	1205		1562	928		1468	5201	1356	5449	1822		2948	1302
	1196	1813	1085	1746	2693	1376	1944	1263	1532		2427	5341	1932	4172	8966	3237	4094	2316	3135		2580	716	2247	1310	1582		1055	1367		1209	4910	4276	1919	2553		1434	2491
	1016	2395	755	1934	1417	2021	2042	1327	1093		2002	6062	1170	4458	3202	5779	5311	2649	1888		989	3460	2832	1091	756		1352	1450		9170	1404	5252	1666	1014		1945	3766
	3428	2378	2061	1665	1111	1322	2141	911	1843		8850	6671	4309	3561	2025	2683	5674	1548	5005		800	1074	1669	2376	1078		905	822		1612	1020	2649	4398	1417		1197	1170
	1081	2809	911	1914	1426	1587	1920	1618	2487		2080	7239	1515	3831	3201	4456	5202	4302	6940		1101	1336	1035	2706	787		1549	709		2093	1578	1388	5383	1062		2502	1005
	1366	1725	699	2360	973	1455	3798	1851	1316		2660	3923	1121	6357	1578	3704	12305	4001	2318		940	900	944	1655	868		1039	744		1210	1294	1321	2696	1130		1473	1087
	1255	2457	972	2207	2360	1919	2706	1928	1547		2670	6084	1789	5143	6174	5657	8166	5189	4025		1283	2015	1046	920	1211		2071	859		5098	1764	1611	1342	1770		3872	1199
	2446	1015	1284	1739	1751	1151	2193	1421	1935		5862	1888	2202	3806	5348	2888	6371	3224	4651		1622	1399	1516	1652	1081		1754	688		2281	2411	2533	2640	1897		3210	1267
	1354	1415	2694	2322	2097	1461	1671	1618	1397		3023	3118	6538	5906	6572	3961	4434	4109	3536		1920	1087	1882	1462	756		820	1034		1714	3475	3198	2678	1070		1030	1535
	2309	2113	1814	2571	1863	1387	1875	1366	1189		4964	5290	3761	6722	5204	3780	5108	2439	2810		2026	802	871	2181	1015		1797	744		1168	3635	1165	4243	1449		3326	1044
	1268	1550	853	2770	1307	1329	1830	1212	1214		2303	3939	1438	7410	2383	3310	3575	2713	2706		2136	1821	1188	1414	871		2440	988		3838	4022	1822	2391	1171		5691	1455
	1509	2813	814	2380	1271	1633	3510	1704	2252		3285	7681	1498	6032	2633	4547	13689	3975	6569		1064	1373	949	840	990		1482	1160		2221	1560	1237	1045	1405		2320	2336
	2515	2387	585	1052	1165	1704	3640	1705	1714		5575	5925	933	2010	2445	3696	12500	4337	4101		1085	2098	1052	1603	921		934	797		3807	1599	1422	3204	1238		1332	1396
	1742	1461	730	1667	2945	1435	1622	1374	1798		4028	3097	1212	3630	11032	3634	3981	3469	4458		1580	787	843	1987	1168		1070	633		1151	3101	1121	3843	1661		1557	1100
	1146	1264	1254	1955	1946	1457	3570	1527	1152		2289	2600	2100	4286	5588	4153	9794	3320	2014		2770	1668	1274	1853	844		930	920		3531	5337	1811	3432	1261		1268	1618
	3243	2148	1597	2767	1149	1406	1402	1543	1271		8209	4634	3067	7636	1943	3819	2715	3775	2981		1519	999	893	1193	972		915	1120		1399	2309	1239	1853	1443		1210	2173
	1269	2824	1415	1672	1895	823	4379	1813	1562		2391	7264	2632	4005	5655	1322	15762	4926	3708		2445	1898	1321	826	1497		1343	993		3248	4723	2479	1147	2273		2141	1406
	1159	1829	948	1558	2047	1637	1981	1339	1333		2404	4984	1780	3609	6062	4395	5273	2902	3179		1795	1533	996	1112	1402		1189	899		2591	3401	1354	1490	1988		1723	1922
	2328	1591	505	1482	1557	1598	2994	1816	1115		5080	3451	798	3637	4136	4440	7477	4356	2514		1113	888	1106	1011	757		1035	1119		1187	1497	1572	1463	1005		1458	1810
	1817	2045	720	2445	1537	1620	4009	2128	1198		3655	4896	1159	5694	3674	4642	11833	5632	2390		3208	1282	1419	1378	989		1404	770		2297	6642	2235	2132	1616		2096	1114
	534	1945	1023	1775	2633	989	2270	1329	1450		775	5471	1897	3713	7978	2263	5539	3108	3404		1777	3023	1330	1117	2528		1652	907		6414	2677	2212	1663	6453		2765	1340
	1571	1630	594	2517	2086	1313	2602	1470	1813		3285	4211	928	5670	7161	2877	6969	3525	4855		1290	976	1674	2077	1058		977	828		1415	2010	2593	3589	1499		1465	1113
	2927	1735	855	1594	2563	1697	2924	1303	1866		8156	4238	1499	3548	8755	4211	8349	3224	5825		795	1548	1122	933	754		874	800		2342	1063	1628	1346	1007		1214	1335
	1810	2334	1949	2477	2173	1286	1600	1118	1398		3364	5224	4277	6728	6669	3383	2987	1974	2728		1182	957	990	1319	859		916	1386		1283	1930	1508	2765	1205		1239	2041
	1006	2320	2505	2371	1758	1429	2665	1230	1311		1944	6761	5929	6135	4422	3555	6467	2796	3423		1771	1080	1354	856	1401		977	2249		1583	2929	2080	1199	2570		1637	4291
	1785	1393	1547	1804	1199	1384	1673	1338	1200		3818	3387	2880	4512	2105	3590	3176	2346	2426		1105	1362	2125	1800	1292		1083	866		2186	1608	4347	2801	1934		1476	1659
	2151	1658	858	1710	1730	702	2138	1171	1645		4805	4265	1522	3883	4703	1504	6268	2581	4244		885	1485	1319	1686	884		1546	1171		2459	1195	1981	3668	1121		2452	1681
	1340	1964	739	1641	1994	1455	2124	1508	1739		2508	5414	1237	3931	5906	3978	6230	3323	4448		1380	897	1156	1124	1303		958	981		1213	2198	1668	1611	2814		1407	1506
	1340	1811	623	3391	1602	1461	3325	2073	1504		2630	5131	937	9444	3760	3610	8535	4843	3727		1436	1112	1059	1024	888		805	670		1728	2143	1583	1548	1164		1154	1187
	2522	739	637	2149	2396	1525	803	744	2687		6373	1295	913	4677	7174	4607	1176	1542	7796		1296	940	1756	859	804		1151	848		1289	2143	3260	1234	1086		1677	1234
	1048	2571	1015	2074	2375	1923	2162	1166	1848		1920	6883	1777	4565	7629	5410	6475	2380	4529		1802	1589	1414	2033	1000		1342	940		2391	2987	2138	4618	1444		1968	1432
	1089	2446	763	2220	2029	1361	2128	1567	1449		2060	5799	1221	5422	6217	3783	5068	3716	3542		1531	1118	952	1516	805		1461	1182		1605	2371	1346	3284	1109		2296	1729
	1660	1561	563	2233	1120	963	2200	1571	1291		3942	3959	908	5726	2169	2163	6156	3874	3281		1566	1822	1475	1363	915		1761	718		3095	2639	2374	2119	1192		2758	1003
	1823	1883	555	1429	2361	1311	1269	1073	1179		3959	3943	838	2638	8139	3284	2121	1817	2476		1543	1062	997	1275	1115		2762	654		1674	2733	1436	1748	1866		5938	1142
	1284	1291	1746	2444	1595	1029	1991	1318	1624		2577	2531	3350	5884	4008	2284	5793	2770	3999		1564	834	1314	1391	888		789	923		1158	2513	1969	2241	1176		1048	1598
	1314	1464	3075	3091	2562	1432	1874	1483	1530		2611	3791	7588	8628	6960	3686	4287	3493	3793		2252	2642	1067	1251	759		1299	1119		4751	4110	1510	2109	1010		2436	1622
	1285	1859	1142	2454	1948	1346	1861	629	2607		2786	4585	2211	7356	4869	3640	4878	917	6983		895	1365	954	817	761		1028	708		2059	1175	1304	1141	1023		1439	1056
	2166	1286	1221	1591	830	1612	2257	1790	1787		4726	2461	2154	2994	1435	4708	5710	4263	4738		2424	1294	980	2616	881		860	1041		2113	4809	1303	6417	1248		1175	1649
	1295	1587	642	2824	1074	1070	2317	1144	1662		2590	3124	1056	6914	2056	1923	7192	2052	4349		1126	1056	1725	1535	932		1049	949		1443	1552	2950	2877	1332		1377	1421
	1474	4545	746	2096	1331	1334	1253	885	1130		2898	17978	1289	4782	2920	3407	2532	1385	2487		2069	1495	1039	2113	1232		1445	1986		2508	3381	1608	4094	1824		2185	3235
	1091	2370	898	1060	2209	850	2593	1386	1359		2151	5903	1509	1923	7106	1689	8402	3053	3182		1104	932	1706	1312	2010		796	994		1304	1610	3039	1814	3856		1072	2174
	1186	1484	691	1808	1161	1272	2907	1269	1605		2356	3819	1100	4489	1987	2797	7528	2965	4582		1083	883	885	1281	782		836	1125		1247	1537	1135	1898	1079		1201	1818
	3349	2241	549	2497	1210	1566	2405	1308	1332		9412	5826	833	6932	2752	4201	7250	2769	3246		1460	780	1683	3190	861		1124	1203		1047	2280	2697	6746	1267		1924	1748
	938	1382	781	1612	2252	766	2896	1594	1405		1951	3605	1284	3748	6513	1207	8494	3942	3308		1191	921	2115	3284	1281		1543	1204		1318	1633	3664	6752	1906		2615	2978
	2293	2134	1046	2928	2439	1188	1245	892	1257		4998	5509	1903	8222	7541	2829	2133	1393	3187		1242	1292	1458	1801	786		1837	838		1984	1778	2616	4238	1010		3779	1147
	2350	1745	807	2990	2136	1116	2943	2540	1742		5475	4094	1254	7944	6960	2458	7600	6383	4692		3355	1819	847	3021	951		742	772		3103	7169	1074	6252	1302		1021	1204
	944	2508	707	2312	2122	1323	1799	970	1771		1807	6364	1132	5280	5912	3493	4778	1582	3665		1185	1485	1440	939	1322		791	746		2247	1808	2190	1243	2478		1155	1051
	3371	1712	704	2973	1750	2191	2850	1005	1540		9020	3616	1086	7621	4995	6655	7563	1620	3892		1054	822	1236	929	816		1072	888		1148	1498	1770	1234	1046		1552	1537
	1523	2391	729	2174	1836	2023	3702	1407	1981		3462	6009	1218	4509	4902	5532	11135	3380	4778		1039	946	1538	877	2066		1097	914		1501	1485	2700	1182	4262		1563	1313
	1179	1839	421	2119	1974	1584	3255	852	1176		2344	4143	660	4438	6141	3694	9312	1396	2641		1131	1566	844	1126	1067		1210	746		2451	1766	1142	1591	1544		1895	1060
	1601	2503	844	901	2138	1394	1241	1502	1525		3444	6216	1437	1522	5900	3611	2269	3723	3655		847	1309	1699	1064	1162		2420	2336		1997	1069	3000	1492	2082		4531	6500
	1398	2915	1434	3455	1670	1591	2148	1558	1733		2935	7658	2876	9484	4306	4392	6053	4117	4423		1388	1164	2406	1296	1123		1772	753		2205	2116	5530	2378	1697		3105	1064
	1129	1531	971	1645	2083	1425	2975	1663	1414		1989	3451	1633	3313	5996	3605	10716	4437	3480		2994	1124	1327	1107	1912		2194	832		1689	6925	2131	1939	3021		4631	1137
	2149	1644	1242	1350	1849	1863	3206	765	1403		5495	3704	2246	3063	4620	6222	9384	1185	3106		1751	1795	1195	1957	1051		1026	748		2852	3088	1890	3531	1553		1624	1396
	1997	2799	1647	794	1188	1576	4200	1047	1632		4669	7614	3546	1217	3014	4241	19174	1817	4178		1909	1330	983	2659	1727		1482	732		2308	3271	1384	4987	2753		2819	1299
	1990	3194	662	2103	1424	1542	3177	751	1656		4220	9005	1083	4557	3631	3947	9997	1157	4204		1777	1620	1352	876	1386		2312	903		2850	4315	1981	1209	2082		5474	1538
	1020	1717	634	2668	1428	1563	1492	1015	1516		2101	4490	1000	6605	2956	3104	2683	2391	3452		1391	838	875	1166	1117		1490	1234		1123	2148	1169	1751	1584		2591	1846
	1134	1262	689	2482	2162	1120	1819	2127	2590		2132	2911	1054	5328	6844	2252	4273	4746	6541		1429	1511	1639	887	3218		1513	745		2609	2295	2666	1271	7064		2624	1004
	1243	729	2000	1594	1986	1546	1860	1653	2014		2620	1232	3908	3013	6331	3608	5194	4158	5566		957	1195	2003	1008	1080		1271	747		1839	1256	3185	1301	1450		2010	1015
	1309	1681	596	2305	2107	1471	2293	1149	1034		2605	4324	947	5306	6310	3827	6369	2291	2283		1504	1676	1284	826	896		964	730		2797	2280	1765	1125	1222		1321	1068
	1189	1623	645	2093	1036	1233	2797	942	1406		2437	4577	1001	4527	2230	2852	6642	2046	3225		1339	835	839	1349	825		986	1082		1134	2057	1036	2221	1187		1495	2131
	1356	1941	763	2428	2062	730	1760	1476	606		2644	5689	1317	6528	5955	1203	4478	4001	1057		1572	2138	1490	1973	966		888	760		3756	2595	2436	3748	1383		1210	1046
	1510	2367	1314	1915	1640	1436	2250	1077	1201		3226	6340	2440	3960	4645	3669	5397	1836	2861		2991	1833	793	2124	846		2082	778		4298	8660	1079	3934	1236		3769	1072
	1281	1824	871	1710	2134	1685	1952	1768	1034		2727	4220	1374	4282	6556	4208	5356	4526	2331		1540	1746	1433	1134	1084		1500	1031		3101	2446	2827	1632	2113		2275	1508
	1253	1425	1926	1476	2250	1543	2198	1338	1335		2372	2592	4181	3212	6087	3813	6619	2689	3510		2942	995	2252	948	804		798	740		1406	6113	3831	1287	1141		1026	1081
	1002	3059	2443	2151	1454	1538	2054	1476	1365		1835	8316	5794	5543	3611	4055	5367	3241	3155		1969	975	2776	868	792		785	961		2130	3490	5741	1280	1081		1073	1447
	1102	1824	1001	1750	2093	1324	2135	1348	2303		2337	4221	1865	4522	6180	3329	5880	3458	6296		1426	1079	1300	825	725		1640	961		1723	2295	2032	1131	1037		2670	1664
	1609	1244	1247	2453	1613	1282	2177	950	2136		3317	2844	2099	6218	4104	3130	5682	1535	6626		1148	901	1089	888	1082		901	658		1393	1691	1574	1136	1733		1286	1293
	1005	2120	1088	1620	1113	720	2755	1932	1139		1913	5219	1773	3658	2372	1168	6654	4844	2634		1982	1551	1271	1293	1433		1317	1146		2577	3619	1868	1839	2025		2090	2567
	1937	2386	988	2318	1758	1362	2201	1484	1963		4523	5124	1748	5461	4777	3723	6420	3303	4735		1435	749	2464	918	772		1165	725		1075	2206	5280	1359	1008		1760	1241
	2040	2036	856	109	2010	1360	1663	1656	1639		5160	6327	1516	124	5852	3432	4574	4327	3638		1316	1281	1440	793	1606		1272	677		1899	2007	2349	1013	2452		1977	1205
	977	1559	1076	2581	2055	1775	3243	1332	1598		1968	3823	2087	6430	5796	4910	11114	3153	4368		1304	2899	1787	978	955		1294	836		5543	2445	3054	1394	1314		1928	1142
	2129	1876	748	1753	1406	1420	3582	1007	1776		4313	4649	1196	3492	3151	3891	10889	1597	4906		2059	787	1130	1003	1218		966	2658		1063	4839	1572	1277	1792		1289	7217
	1637	2272	1187	1707	1998	1360	1720	1326	1152		3495	6101	2144	4395	5896	3101	4445	2700	2702		1928	2368	1277	1172	972		886	747		4757	4100	1912	1725	1328		1266	1036
	549	1683	547	2040	1979	1717	1824	1480	1271		859	3245	892	5756	5253	3181	4055	3539	2957		937	2752	1310	963	922		1104	757		7476	1230	1872	1450	1334		1613	1025
	1488	1924	1422	1672	1722	1408	2375	653	1675		3206	5634	2545	4103	4861	3518	5931	978	4568		1244	1668	2220	1348	865		1084	1475		2788	1778	5297	1987	1119		1581	3190
	2007	2038	579	2350	2484	1475	2064	1215	1404		4561	4530	860	5350	7437	3504	5704	2423	3083		1178	2564	1313	2178	1295		908	734		4973	1830	2098	4662	1946		1212	1415
	1236	1696	1205	2222	1905	2142	3481	541	1255		2541	4262	2151	5115	5953	4630	9735	980	3317		1921	1075	2148	1431	838		930	886		1546	3798	3845	2248	1249		1299	1824
	1471	1389	642	2299	1860	1294	2028	1221	1566		3025	3571	995	5589	4646	3168	5542	2759	3992		1060	1372	905	858	912		1266	753		2911	1516	1223	1102	1263		1709	1016
	3888	1841	1035	2400	2483	1138	2050	1445	1532		12370	4266	1820	6602	8341	2872	5368	3138	3746		842	2020	1737	1168	765		1660	1085		3379	1096	2941	1905	1004		3342	2113
	1282	1920	929	1067	1817	1402	3387	1696	1702		2463	4723	1671	1790	4586	3444	10232	4340	4519		1130	1776	885	2113	849		821	1257		2954	1471	1162	3557	1117		1142	2534
	2461	1616	414	4130	2165	1339	1535	1252	1255		6444	4365	586	13311	7009	3374	3046	2236	2810		1251	848	2826	1933	1282		1734	683		1168	1869	6689	3364	1997		2733	1174
	1133	1315	718	1390	2489	1557	1704	1259	1761		2127	2364	1095	2775	5565	4251	3387	3036	4751		2074	1213	1344	1686	1761		2235	1236		1827	3902	2140	2942	2981		3773	1801
	1200	3173	1267	2030	2182	1270	1538	1345	2436		2419	8761	2226	4632	6644	3180	4134	3137	7558		1084	2481	2319	861	905		813	912		4421	1617	4311	1254	1196		1032	1310
	3919	1856	643	2482	1911	1322	3590	1307	2097		12469	4826	1031	6700	5563	2445	11434	2334	6002		1157	1591	1781	1560	982		1578	808		2534	1670	2811	2335	1346		2597	1108
	868	3916	2077	1646	2319	1244	1693	1042	1718		1542	11911	4101	3486	8157	2063	3215	1662	4275		1030	1514	1117	863	1012		766	793		2446	1430	1680	1206	1385		1015	1346
	1582	1870	1886	1312	1969	1620	2463	1637	1268		3193	4509	3727	2822	5779	4744	7293	3908	2781		2044	1477	2869	1800	772		1568	848		2206	3366	6221	3373	1036		2563	1191
	1682	2474	692	2117	1441	1326	2313	2030	2987		3723	6372	1092	4416	2719	2800	5850	5675	9609		2241	1448	813	1370	1135		1846	1092		2148	4327	1119	2092	1595		3130	1672
	1601	1457	3097	957	1435	846	1596	1440	1381		3393	3539	8196	1362	3586	1698	3165	3316	3188		982	1091	1310	1833	782		774	778		1604	1320	2283	2900	1030		1094	1043
	1366	2040	2005	1815	2418	1508	2913	1910	1285		2465	5526	4168	4868	8459	4209	8229	5571	3148		1612	1322	980	916	919		1217	1353		2125	3186	1364	1208	1223		1733	2042
	1194	1616	667	2596	2219	1584	1513	1658	2749		2524	4564	1121	6706	7075	4507	2878	4286	6873		2069	2059	1298	2907	805		2298	777		4197	3485	1864	5763	1137		4024	1022
	1113	1869	648	2493	1911	1935	3973	1448	1376		2337	4115	982	6793	5439	4985	12507	3415	3312		1138	1012	1352	975	780		2121	966		1507	1646	2567	1445	1073		3477	1428
	928	829	712	2104	1266	1089	1872	1662	1486		1773	1557	1221	5192	2276	2488	5604	3842	3343		1177	747	798	1081	1143		2811	1112		1033	1713	1038	1641	1647		5501	2323
	2893	3730	826	2277	1001	1758	2060	1550	1365		7861	12101	1305	5360	1656	5001	5798	3167	3231		1458	847	907	2161	950		849	1017		1197	2224	1277	3721	1267		1155	1597
	1712	3085	696	2853	3057	1053	1408	1279	1135		3715	9269	1067	6678	9354	2078	3482	2253	2463		1344	1025	961	1437	1178		1201	756		1415	2041	1327	2503	1710		1636	1090
	2404	690	2852	1947	1170	1439	1145	1613	1657		5818	1172	6871	4511	2856	3925	1832	3840	4289		1539	1706	1270	1020	819		1071	1318		3157	2337	1901	1525	1133		1539	2844
	1295	2002	1774	2691	1308	1002	3545	708	2360		2648	5497	3446	6104	2979	2123	10614	1011	6645		1488	986	1786	1213	924		2748	826		1368	2656	3273	1871	1220		5745	1159
	1206	1985	700	2292	1721	1548	1185	1017	1340		2429	5252	1054	5217	5186	4097	2066	1673	3057		1624	1051	933	1573	878		818	1017		1522	2993	1202	2440	1210		1099	1543
	932	1895	633	1503	1352	1647	2584	1492	2239		1755	3717	958	3279	2392	4239	6076	3932	6543		2290	1909	805	832	1162		1867	764		4057	3973	1122	1192	1607		3273	1446
	1099	2415	1085	1726	1998	1601	1279	1418	1366		2237	5486	2033	3792	6102	4399	2880	3519	3152		1182	859	1426	1119	1657		863	845		1223	1595	2273	1738	2812		1186	1107
	2682	1930	975	2122	1416	1334	1409	1355	1581		6812	5119	1622	4595	2745	3613	3567	3182	3032		1673	1401	826	2218	1205		997	1506		2229	2717	1090	3945	1796		1363	3285
	1644	1399	989	1797	1983	1165	1774	1638	1673		3679	3369	1751	4598	5385	2660	5110	4271	4719		1304	844	1039	1750	1199		817	1548		1184	1961	1477	3259	1985		1114	2508
	1144	2244	802	1785	1716	1265	2990	2026	2349		2469	6357	1274	3631	4728	3030	8524	5348	5946		2357	1102	1971	1487	1148		1265	1070		1530	4181	3423	2268	1707		2001	1652
	1163	2598	533	1648	1953	1400	3593	1356	2010		2380	6694	820	3993	5677	3443	13080	3615	4693		1469	881	1156	1120	1076		1575	642		1257	2281	1651	1824	1594		2728	1153
	1389	1625	816	1846	1226	1805	1859	1437	1430		2874	3874	1348	4118	2675	3495	4548	3836	3498		1613	735	955	2057	789		682	749		1039	2351	1388	3495	1003		1030	1386
	1657	2172	673	1850	3550	1033	2369	1185	1223		3760	4990	1130	4280	13268	2489	6782	2421	3080		1210	848	864	2603	1111		1094	1488		1138	1893	1265	4450	1574		1580	2805
	1512	2792	781	1914	2101	1220	973	1080	1404		3059	7575	1244	4010	6333	2657	1534	1832	3121		2511	2046	1065	2293	931		804	1134		3707	5073	1584	5311	1283		1089	1660
	1458	2489	839	1914	1551	1491	3821	1265	733		3058	7679	1443	4832	3860	3561	12960	2587	1134		1507	1400	993	891	1118		837	728		2332	2357	1438	1163	1634		1095	1016
	1404	3051	2221	4104	1387	1183	2594	1525	2335		2832	8767	5079	13126	3183	2880	8400	4051	6461		2612	1076	1056	1612	798		1074	783		1568	6009	1607	2883	1126		1491	1116
	1379	3140	1196	2916	1946	1086	4407	1383	1133		2858	8630	2040	7396	5415	2593	15904	2878	2788		1457	1227	828	1323	1061		920	1145		1838	2087	1060	2054	1796		1217	2308
	17	1886	573	2120	1229	1557	2859	1165	1534		19	5062	801	4995	2999	4060	7477	2115	4134		1354	768	1476	1610	863		1077	1210		1061	2060	2839	2789	1186		1835	1779
	925	1581	1368	1571	1736	1611	2334	1113	2084		1695	4022	2796	2920	5333	3468	7281	2218	5639		2881	1043	1294	931	1057		1094	717		1426	6582	1905	1350	1482		1563	1116
	1274	1729	553	1675	1269	1629	2078	1367	2530		2619	4336	845	4084	2225	4694	4610	2903	7289		1321	961	1363	1469	1197		1070	706		1359	1978	2189	2901	1817		1523	1130
	1536	2734	560	2631	910	1978	2112	1214	1588		3497	7253	783	6460	1551	6010	6349	2163	3854		2501	1418	1427	1384	1081		1097	869		2238	4996	2309	2632	1561		1564	1186
	981	3223	1158	1103	1032	1335	2236	1193	1390		1932	9257	2001	2264	1712	3489	6362	2838	3494		2793	856	1453	878	853		767	1268		1192	5677	2225	1198	1102		1022	2737
	993	1919	951	2685	2035	1627	1812	1969	1460		1920	4359	1605	6177	6024	4828	3895	5610	3790		2773	1233	950	1303	3008		1025	846		1911	6325	1317	2100	5863		1463	1448
	1350	1834	820	1462	1387	1986	3768	1321	1538		2865	4383	1341	3141	3447	4477	15632	2798	3816		1847	1784	985	1519	1579		776	1276		3905	3485	1298	2174	2452		1052	2651
	932	2553	1657	1632	1107	2210	1570	1415	1223		1642	6613	3242	4189	2041	5750	4203	3522	2591		754	1058	1319	1526	1072		1257	1380		1533	1059	1878	2537	1479		2149	2138
	3864	1596	1996	1144	2504	1937	1660	1451	1250		12993	3632	4473	1870	7746	5458	3845	3243	2225		965	963	1745	892	790		1841	1000		1411	1393	3892	1243	1119		2926	1470
	946	1328	1012	1152	2730	1287	2007	1719	1223		1858	3145	1728	1949	9600	3400	5985	4606	2973		1456	984	1858	1240	688		1905	706		1372	2452	3052	1799	1143		3043	1250
	1277	2018	783	4169	2127	1631	2425	1250	1122		2659	4672	1321	13302	5527	4504	6276	2305	2797		2933	1170	1277	1431	1558		1091	945		1753	6380	2164	2858	3195		1736	1276
	1328	1659	600	2288	1888	1503	1790	1502	1938		2812	4899	965	5232	5493	2811	4337	3698	5737		1149	780	1080	839	877		897	837		1057	1654	1596	1085	1201		1222	1527
	1235	2252	733	1912	1268	1334	2976	1618	1580		2645	5275	1189	3934	2276	3514	11359	4438	3072		1887	1721	1525	2290	2095		1575	1108		2637	3652	2673	4274	4627		2618	2638
	840	632	1760	2187	1020	1980	2014	1328	1721		1326	1091	3450	5004	1667	4784	4614	3169	4488		1013	2316	2353	1818	1428		1630	745		3652	1462	4510	3184	2606		3626	1007
	1520	2331	595	1849	824	670	2788	2318	1311		3309	5451	972	3560	1256	1032	7867	4883	3046		949	794	1381	883	2009		809	1554		1148	1310	2129	1145	3788		1094	2463
	1062	1841	1041	2217	2237	1118	2443	1412	1344		1993	4475	1670	5758	6623	2691	7393	3442	3511		979	800	1569	1115	957		901	743		1058	1414	2691	1676	1379		1294	1204
	1168	1554	692	1869	1837	1651	1923	1507	1220		2274	3865	1122	3611	5484	4449	4773	2771	2359		1117	1698	1535	2931	735		1685	849		2850	1607	2429	5893	1004		2703	1445
	1134	1800	1064	2431	1070	1510	2229	1609	1506		2189	3694	1932	6416	2035	2913	6038	4253	2761		1149	1674	3187	1993	800		1223	804		2819	1656	6667	3250	1377		1846	1108
	1669	1583	923	2453	1035	1588	3923	1364	1657		3458	3780	1691	5774	1821	4977	14490	3210	3729		1130	1548	2469	1572	967		769	1408		3334	1740	5008	3182	1468		1020	2710
	4615	2174	805	3111	1754	1510	2120	1345	1449		17192	4836	1292	8904	5065	4416	5570	3140	3580		817	1308	1607	1956	753		1093	2453		2091	1072	2639	3225	1044		1585	4160
	1211	3361	837	1986	85	1633	4716	1453	2526		2552	10527	1391	3833	98	4590	17997	3547	8009		1227	1399	965	1068	954		951	1398		2327	1858	1301	1548	1317		1237	3042
	1396	2236	928	1856	1356	1613	1961	1616	1595		2735	5367	1685	4751	2770	4626	5533	4333	4315		1176	2921	786	2365	1964		826	847		6919	1656	1051	4250	3224		1133	1548
	953	1973	916	1987	2339	1939	2169	1539	1698		1828	5217	1613	3990	6402	4025	6288	3857	4508		1606	1131	1764	820	1354		1478	1073		1750	2631	3032	1109	2176		2823	1591
	1768	1762	710	1585	1570	1554	2483	1215	1501		3831	4391	1181	4072	4020	3357	7096	2312	3799		1602	1797	1147	1174	1045		1561	868		3800	2505	1667	1700	1572		2474	1291
	1362	1779	2196	2043	2821	2339	1261	1157	1512		2738	4902	4551	4257	7744	5947	2561	2468	3930		2112	1019	1011	1824	840		792	1011		1413	4259	1440	3283	1173		1077	2056
	1256	2742	2627	1539	2081	2072	2233	1336	1204		2733	7567	7405	3503	6430	5776	6958	2743	2606		838	1464	841	1372	1215		1127	988		2183	1065	1082	2189	1809		2099	1389
	2378	1895	1121	2084	1322	1518	1448	1298	1035		5765	4177	2208	4862	2995	3776	2790	3011	2168		789	1540	1017	909	881		1420	607		2779	1041	1327	1251	1218		2729	1071
	814	1543	1036	960	2227	1724	2094	1737	1242		1360	3794	1964	1480	6692	4403	4462	4505	2201		2279	2101	1379	1098	796		1269	963		3551	4022	2137	1484	1013		1826	1414
	1270	1884	859	1162	1519	1376	2478	1374	1698		2684	4490	1397	2582	4251	3540	6664	3508	4313		1542	1050	1094	1088	724		2502	827		1603	2264	1583	1554	1038		5511	1097
	972	1430	1397	1340	689	1638	1749	1616	1301		1876	2838	2518	2339	1073	4583	4500	4192	3501		1811	1397	1366	1960	935		1007	663		2139	3591	2151	3412	1296		1457	1045
	1030	2157	851	1760	1510	2045	3202	682	1763		1954	4649	1412	3990	4235	5889	7913	1359	4699		860	751	942	1074	1256		862	878		1002	1133	1240	1581	1832		1216	1216
	2055	2155	888	2042	1631	762	1621	1828	2353		4550	5296	1517	4453	2896	1451	3674	4881	5536		1861	995	2188	2693	818		1738	755		1636	3341	4174	5586	1113		3008	1020
	1100	1424	749	3366	2303	1813	2180	1176	1979		2034	3442	1194	9803	7006	5045	5375	2774	4994		1736	1152	1557	693	1515		1322	814		1751	3099	2390	1010	2995		1902	1096
	1027	2162	918	1721	1175	1713	2418	1294	1638		2123	5334	1646	3760	2345	5211	7508	2284	4131		1107	1419	971	1620	874		857	1057		2119	1487	1271	2729	1230		1106	1611
	4274	1608	521	572	1504	1259	1874	1704	1662		13658	3495	786	805	3880	2911	3466	4503	4588		1503	833	884	761	1090		777	1513		1157	2181	1279	1049	1515		1076	2413
	1164	1561	1335	944	1102	1118	2017	1556	1936		2151	3921	2379	1512	2139	2405	5618	4011	5009		934	1344	2586	2039	798		1617	880		2814	1355	4652	3918	1094		2651	1766
	1654	3116	734	1561	2014	727	1368	1570	1459		3518	8766	1212	3128	6033	1363	2306	3003	3715		1457	1488	1123	941	942		1212	767		2615	2364	1564	1473	1360		2009	1006
	2025	2262	1143	2310	1111	1873	2967	1203	1945		5163	7171	2105	5063	2224	5902	10520	2226	4412		2765	893	1578	1152	2086		910	727		1289	5046	2997	1729	3457		1275	1299
	2868	1801	1728	1384	1563	1530	2443	1219	1180		7909	4111	3217	3247	3513	3515	7744	2487	2842		1789	884	2494	1245	853		1135	859		1206	2678	5040	1909	1256		1561	1537
	1407	2534	703	1712	1589	1097	2705	1262	2357		2647	6204	1040	3511	4449	2279	7500	3011	6258		1325	1102	1364	3151	721		932	1478		1615	1984	2120	6076	1011		1563	2398
	2445	2418	641	2595	872	963	1826	616	1284		5168	6054	1055	6261	1793	2026	4638	1043	2129		1203	957	1258	3231	822		1123	880		1347	1900	1954	7070	1077		1637	1705
	1654	3356	933	2590	1397	870	2023	1727	1470		3897	10557	1529	6468	3142	1399	5511	4092	3652		1434	1232	2243	1100	777		982	866		1881	2174	3531	1444	1035		1436	1652
	2582	1618	583	2309	2387	1411	2456	1575	1616		5989	3743	941	5445	6602	2307	7958	4087	3319		1424	1270	1741	1065	1232		1774	959		1902	2039	3063	1545	1871		2756	2104
	1732	2017	532	1381	1379	1749	1585	1277	1197		3824	6384	806	2982	3486	3956	3268	2808	2727		2915	1383	1747	834	860		1132	787		2843	5763	2958	1133	1122		1711	1077
	1770	2175	801	1374	1133	1646	2926	1584	2195		4187	5657	1382	2458	2440	4567	9304	4209	5496		1319	903	1487	1131	939		1629	786		1280	2123	2335	1572	1283		2582	1397
	1553	1372	837	2332	1872	1516	1695	1382	1138		3447	3121	1346	6106	5354	3967	4573	3371	2489		823	1798	2154	903	770		911	1096		3140	1084	3886	1365	1068		1270	1603
	1465	2150	662	2266	1204	1405	1639	1654	1886		3254	5448	1083	5652	2088	3541	3037	3920	5253		796	941	1108	891	1906		2062	739		1424	1040	1578	1194	3222		3317	1061
	825	364	418	2196	1492	1218	4265	1256	2026		1622	461	647	4812	2693	2917	15650	2590	5396		1990	1940	1685	1810	1029		840	714		3390	3267	2564	3146	1451		1135	1413
	1540	1733	2744	1821	1783	1473	2132	1749	1810		3365	4314	6400	3443	5206	3679	4799	4658	4405		1015	830	1133	914	1001		782	650		1154	1415	1528	1199	1356		1051	1069
	804	3528	574	2663	1155	1442	1895	856	1984		1319	11065	857	6158	2825	3759	3888	1329	5522		901	1731	1790	2083	1939		1007	1096		2786	1208	2825	3669	4281		1532	1880
	1083	1554	808	2907	2109	1022	1926	2111	1554		2054	3452	1343	7687	7340	1637	5089	6464	3468		1115	1388	1123	1105	770		2018	699		1995	1649	1589	1842	1085		4696	1139
	1177	2042	1424	3211	1690	1298	2378	1651	1099		2286	4621	2647	8666	5084	3312	6278	3825	2273		2227	2124	837	1034	851		1154	701		4523	4560	1178	1628	1170		1677	1238
	2822	1879	669	820	1065	1347	2018	1518	2761		7657	4451	1061	1467	2103	3757	5384	3710	7383		874	875	954	1421	996		1770	814		1175	1138	1300	2683	1650		3059	1136
	1282	1292	1312	1335	1996	1569	1997	1531	1639		2636	2446	2786	2691	5571	2897	5301	3769	4242		1386	1963	928	1208	867		823	1001		3788	2506	1246	1856	1192		1137	1469
	1429	1335	723	2635	1711	1402	2546	1250	1246		2677	2925	1154	6581	3964	2877	5922	2789	3146		2444	1120	1254	854	1159		1823	1526		1625	6243	1846	1218	2026		3242	3232
	1821	1820	857	2395	1193	827	1956	1250	1231		4015	4207	1629	5367	2424	1302	5427	2948	2747		2165	875	872	1264	900		1889	698		1279	3709	1201	1837	1271		3833	1339
	1890	1723	1263	2556	2054	1405	1568	1875	1003		4287	3417	2469	7272	6738	3660	3060	4129	2159		853	1420	1156	998	812		720	849		2484	1128	1667	1501	1069		1019	1205
	1044	2790	823	1485	1053	1134	2604	1223	1244		2137	7103	1330	3204	2012	2307	7301	3103	3096		801	894	1339	2361	1433		983	1012		1199	1066	1933	4431	2027		1360	1454
	729	1689	1924	3414	2149	1404	2077	1127	1712		1349	3742	3981	9697	6658	3679	5176	2174	4335		2787	935	910	2025	1065		1161	830		1273	5297	1173	3333	1719		1783	1132
	1161	837	781	1901	2000	2021	1363	1237	1839		2243	1585	1234	4574	4987	5588	2793	2738	5467		2130	852	2174	1052	826		1143	854		1156	3645	4017	1380	1327		1600	1162
	1112	2427	354	1354	1537	1609	1715	1414	1428		2226	5619	506	2954	4137	4197	3255	3129	3812		837	1007	1171	3316	815		1116	561		1458	1164	1779	6856	1087		1669	1006
	470	2374	721	2286	1121	1455	1760	1312	1353		664	5648	1089	5503	1927	3823	4325	3023	3181		895	2047	1127	2473	1760		1056	1006		3516	1153	1671	6128	2726		1526	1402
	880	1591	1122	2086	1247	1707	3355	1287	1428		1567	4071	2042	5684	2912	4825	9668	3077	3775		1202	944	1659	1300	985		848	1355		1362	1782	2735	2156	1463		1151	2986
	942	1493	532	1801	1816	1225	3154	911	1925		1856	3591	819	3493	5098	2895	11042	1565	4738		2240	821	993	1745	1005		1245	1008		1232	3707	1391	2863	1381		1851	1782
	1986	2731	809	1436	2395	1448	3403	1558	1599		4520	6846	1460	2697	7238	3552	10395	2956	3593		1064	1027	1625	931	1299		1382	968		1474	1816	2723	1321	1974		1971	1374
	1187	1443	719	2169	2726	867	351	1608	1448		2501	2939	1224	5179	9892	1417	497	3880	3304		1432	1302	1086	1444	1245		950	793		1931	2618	1416	2427	1847		1280	1131
	3836	1344	510	1808	2077	1848	1772	1024	1336		11100	3147	792	4899	5802	5277	4622	1714	3454		1074	1351	1107	1350	965		1318	739		2190	1595	1570	2525	1359		2205	1342
	1058	1411	2434	3073	2050	1796	2024	1578	1879		2084	3253	5574	8735	6505	4915	5519	3981	5262		1122	858	1801	2406	818		1879	1176		1191	1723	2966	6081	1154		3015	1826
	1596	1715	585	2610	1895	2723	4013	1744	2078		3313	4224	845	6767	5345	7511	14055	3941	4704		808	2518	999	1097	791		1331	1236		5578	1099	1362	1718	1117		1857	2582
	699	1831	617	2115	2715	1379	1916	852	1757		1188	3866	971	4707	8159	3495	4086	1476	4337		1216	1026	871	1186	1087		1956	3269		1411	2076	1133	1776	1601		3092	6941
	923	2476	632	1340	1192	1609	3667	1594	2061		1787	5805	988	2052	2727	4535	11894	3515	5906		1169	798	1073	1789	762		1690	707		1019	1674	1577	3497	1036		3060	1076
	1437	2538	636	1977	1747	1048	1709	1250	892		3119	6738	1029	4748	5005	1701	3988	2766	1852		1960	1058	2326	834	1581		2147	682		1553	3119	5839	1108	2370		3900	1244
	2668	1553	845	196	2219	1750	2199	1490	1189		6358	3670	1387	238	7207	5078	4216	2650	2911		1417	1016	895	3114	1409		1731	1176		1411	2378	1185	6280	2665		3367	2618
	986	2034	673	2050	1198	1319	1915	815	2171		1802	5135	1048	5242	2132	2932	5062	1828	5779		1970	1748	1127	1998	969		765	1784		3058	3560	1669	4378	1612		1071	4142
	1186	1531	601	1918	1372	1131	1857	1324	2042		2375	3576	910	4689	3141	2299	4718	3019	6014		1548	1627	1936	1161	1246		855	2007		3011	2489	3044	1791	1898		1063	3376
	698	1352	886	1084	2297	1050	2366	1403	1405		1116	2723	1516	2264	7537	2285	4535	3222	2969		1259	1852	1033	1278	938		1009	758		3224	1869	1432	1920	1344		1579	1524
	1053	2880	1878	1920	1367	1302	1294	1516	1345		1832	7727	4098	4844	2863	3321	2695	3963	2987		863	907	960	1956	1140		802	608		1295	1156	1326	3196	1657		1049	1007
	1024	1283	595	1520	1307	1877	2295	1530	1034		1961	2920	945	3367	2296	3667	5567	3898	2120		1242	923	1046	1762	881		1190	929		1330	1819	1458	2752	1161		1810	1452
	2105	3260	1194	2248	2297	884	2617	1626	1978		4244	9444	2268	5692	7805	1367	6365	4069	5531		1759	817	882	1159	841		1878	1738		1028	2932	1258	1652	1151		3918	4312
	1212	3407	493	1946	1233	1256	2283	1242	1312		2313	11063	762	4747	3176	3078	6452	2833	3401		1297	856	888	1115	1186		1073	1836		1187	2329	1238	1581	2074		1499	3188
	315	1326	825	2508	1177	1665	3077	1137	1066		441	2890	1458	6371	2622	4741	10473	2490	2296		1126	1047	994	1416	985		889	924		1554	1737	1394	2151	1285		1271	1232
	1100	2260	859	1755	1965	1578	2269	1112	1433		2152	6810	1406	4026	5238	4244	6438	2624	3395		1220	756	838	1005	1111		893	845		1089	1686	1079	1448	2041		1288	1115
	1170	1964	1588	1608	2510	1437	3364	1322	1100		2260	4487	2964	4206	8543	3865	10442	2479	2626		1004	2481	2165	1130	973		1406	873		4305	1290	4820	1740	1208		2107	1267
	3384	1731	944	2238	2590	728	1967	1386	1813		8842	4453	1677	4940	7729	1080	4851	2981	4939		947	1325	964	2835	842		892	1267		1794	1274	1333	5623	1405		1215	2888
	1468	2174	1988	1431	1303	1493	2781	1436	1592		3023	5448	4456	3117	2123	4129	7789	3450	4296		2505	1324	1107	775	849		989	1524		2047	4655	1581	1012	1158		1391	2361
	1277	2272	2296	1999	1705	1479	5143	1704	1591		2640	5734	4950	4480	4654	3855	23068	4627	3276		1106	1202	1689	1048	813		761	1059		1812	1597	2703	1495	1134		1018	1710
	1876	2214	464	2550	1280	1338	1697	1141	1729		4452	6335	704	6215	2726	3334	3888	1860	4508		1584	962	1744	1294	1496		1706	723		1386	2476	2777	1867	2895		3044	1150
	1069	1676	1659	1561	1847	2108	1661	1572	1010		2170	3981	3192	3546	5661	5300	4545	3650	2079		2006	3019	1247	867	952		816	1100		6950	3417	1761	1118	1327		1067	1779
	3302	1229	688	1719	1613	1420	2386	799	1807		10339	2290	1117	3789	3575	3803	6822	1215	4482		954	790	1518	1779	816		1044	1021		1032	1389	2508	3152	1051		1583	1506
	1518	2192	914	444	1504	1693	2178	1158	1121		2930	5851	1481	634	3051	4734	7048	1943	2409		1196	973	1982	1996	1275		1916	742		1349	1837	3422	3331	1935		3396	1014
	3142	2229	630	1960	1533	1116	4369	1397	1344		7641	4958	950	4640	3346	2904	14695	3647	3122		1191	1460	917	2072	904		769	935		2502	1809	1273	4063	1213		1092	1814
	1722	1763	742	1664	2012	1644	1196	1292	1254		3980	3738	1105	3380	5715	4581	1969	2499	2914		1143	1203	1322	1345	1801		1803	937		2008	1617	2036	2061	4349		2911	1839
	1257	3409	198	3523	1205	1110	2894	643	1676		2870	11077	247	9884	2147	2483	7216	1228	3947		1172	1116	1603	1043	852		987	1259		1589	1672	2516	1973	1119		1370	2436
	1310	1390	701	2488	1416	1757	2052	1697	3340		2601	2618	1097	6596	3634	4950	6443	4868	10582		2645	1398	932	1122	763		839	745		2118	4621	1252	1573	1217		1186	1046
	1380	1843	368	3794	1996	1340	1988	818	1679		2625	4373	508	10312	5112	3350	5071	1268	4261		1381	765	2556	1607	773		2243	775		1122	2120	5381	2695	1020		4996	1039
	2229	1568	575	1620	1795	1221	3098	1348	1640		5254	3634	867	3844	5109	3025	11484	2927	4020		1145	999	1563	890	1204		972	832		1456	1587	2501	1105	1847		1356	1697
	1501	2647	608	2413	2379	2418	2092	1389	1412		3227	8108	963	5714	7594	5762	5831	3310	2804		2910	1329	783	1162	727		796	1157		1839	5532	1010	1593	1131		1075	1945
	1287	1930	714	2229	1289	1544	3412	846	1694		2712	5897	1171	5179	2927	4054	10515	1858	3628		1203	2282	2060	721	702		1036	759		4436	1684	4424	1025	1132		1498	1435
	806	2209	711	2615	1976	1736	1963	1874	1261		1392	6146	1142	7350	5829	4894	4977	5101	3104		1525	1286	1038	1490	857		929	910		1934	2487	1466	2343	1085		1246	1258
	739	3282	765	2157	2071	1584	3551	1518	1218		1340	8710	1233	4771	5530	4471	9909	3699	2775		1695	772	1007	989	1051		1506	852		1071	2855	1407	1625	1430		2491	1681
	973	1825	863	2284	2092	1309	2501	1391	1771		2102	4370	1473	5673	7128	3327	5190	3261	4747		1044	1653	796	1251	1521		857	1275		3233	1438	1047	2234	2964		1184	2664
	1799	1759	819	2519	2854	1865	1430	1413	592		4117	3517	1452	6185	9936	4792	3706	3487	910		1774	1803	982	846	1285		882	1395		3199	3001	1356	1166	1873		1128	2284
	2907	2327	581	1767	1259	1612	1978	1209	1056		7531	5686	972	3712	2354	4421	4938	2780	2533		972	1804	788	1187	1047		1291	1049		3746	1388	1078	2169	1422		2041	1543
	1275	3744	1574	74	1891	1187	4260	1382	1820		2636	12495	3347	81	5795	2699	14515	3092	4272		1198	808	1858	946	2110		897	712		1137	1582	3583	1285	4627		1329	1265
	3350	1280	495	1964	2003	795	2814	1253	1891		10015	2812	745	5033	4823	1410	8091	2538	4036		1033	981	1204	2218	1336		1660	790		1835	1566	1712	5145	2510		2645	1307
	939	1587	495	2659	2467	1443	2025	1109	2518		1695	3569	808	8287	7026	3660	5893	2671	5773		2848	1395	714	1872	1406		2341	1956		2157	5079	1077	2977	1988		6191	3827
	1996	2313	3302	1879	1744	1239	1560	1850	1291		4174	5500	9104	4001	5083	3108	3076	3840	2943		2832	1241	2862	1451	744		759	713		1663	5526	6617	2648	1065		1022	1172
	1444	1534	493	2139	2005	1191	3669	1782	1928		2807	3381	761	4843	6192	2837	10602	5040	4273		1169	1762	704	2255	842		1189	795		3093	1906	1025	4118	1118		1746	1148
	2051	2382	1272	1659	1962	1406	2159	1670	1704		4530	5630	2780	4010	6015	3639	5918	4163	4429		1988	785	1787	1324	1049		764	1268		1077	3398	3131	1949	1502		1052	2635
	1220	1645	648	2276	990	643	1992	1595	1549		2439	4280	979	5399	1771	1199	4961	3641	3069		1060	1070	1007	995	937		1232	913		1600	1457	1413	1439	1395		1848	1540
	869	2754	528	1729	1596	1704	1974	1509	1561		1550	7338	823	3399	3794	3287	3794	4053	3952		1076	3237	1643	1212	1945		1055	721		7957	1473	2898	1875	3836		1491	1215
	1086	1900	952	2436	2423	2121	2655	1385	1053		2176	4594	1700	5754	8176	7359	6737	3221	1710		2793	904	1142	1224	834		873	908		1220	5948	1681	1839	1236		1242	1398
	2640	2345	667	1803	1988	1539	2636	1729	1522		6237	4712	1046	4808	5731	4004	8031	4440	3742		1202	1017	954	1402	823		1690	2865		2109	1757	1353	2219	1063		2833	5866
	1453	1551	945	1055	1557	976	2328	1340	1674		3215	4045	1647	1846	3552	2085	6632	3315	4102		1446	794	1561	848	1096		857	978		1057	2483	2599	1228	1436		1122	1675
	1062	3070	1248	2759	1209	1456	2847	829	1708		2101	8359	2646	6164	2736	3860	8790	1263	4563		1789	967	1364	1031	1338		1519	830		1374	2720	2524	1570	2550		2533	1383
	1029	2445	1264	1877	1952	1847	2081	1416	1174		1978	6976	2426	3928	6474	5555	5586	2751	2763		1286	837	1028	1055	877		919	649		1120	1979	1479	1543	1180		1273	1107
	1164	2005	1231	2382	2022	1540	2485	1456	1477		2363	5953	2355	5974	6092	4162	6776	2553	2891		3066	1145	1611	1063	943		940	866		1498	6815	2976	1859	1418		1334	1540
	1232	2009	1060	2874	1528	908	4321	1123	1441		2644	4939	1779	8749	4210	1717	15670	2007	3764		1618	2266	1235	1760	850		998	785		5220	2559	1914	3069	1221		1676	1081
	1995	1935	965	1907	2009	1518	3288	1452	1619		4574	4166	1501	4203	6093	4082	9392	2857	4061		1416	1507	849	1073	1793		879	953		2255	2310	1116	1586	2687		1210	1297
	3099	2922	734	1716	2204	1921	1559	1630	1025		8279	7717	1268	3639	7101	5440	3369	4215	2292		914	1134	1002	3280	780		1575	721		1623	1180	1429	6858	1116		2655	1256
	1841	2358	430	1825	1622	1660	1487	1426	1557		4063	6715	657	4398	4427	4476	2858	3202	3125		1202	826	857	899	1332		1423	871		1132	1653	1170	1279	2198		2326	1270
	1314	3270	908	1877	1233	1382	1908	1326	1566		2800	11103	1661	4579	2088	3447	4193	3119	4097		1399	1595	970	1755	1186		938	812		3309	2577	1337	4046	1797		1343	1469
	3116	1820	996	1849	1976	1779	1149	1157	1945		8166	3742	1650	4652	6244	4761	1697	2531	5151		3346	994	2627	1354	800		895	839		1425	6763	4870	2144	1110		1210	1215
	1953	1824	1392	1252	2442	1246	5572	1730	1297		4135	3300	3011	2638	8173	2026	30815	4133	3296		804	1376	1403	1152	846		3298	1175		2027	1066	2072	1736	1204		10223	2720
	1298	1178	475	1308	1173	1393	2043	932	2202		2760	2740	656	2670	3135	3908	5693	1748	5058		1270	931	865	875	791		791	745		1267	2053	1152	1239	1193		1028	1229
	1000	1588	1717	2691	1923	1394	2201	1507	1310		1873	3539	3338	6123	5906	3476	6301	3458	3332		1863	1020	784	1022	893		956	875		1513	4000	1057	1429	1323		1857	1210
	1150	1750	2852	3174	2086	1439	1903	1264	2005		2239	3852	7209	8205	6051	3547	4953	3017	5850		2347	1937	1503	1004	1877		2172	1667		3288	5712	2363	1410	3322		5135	2785
	1807	2977	783	2537	1503	624	1216	1242	1461		3843	7614	1315	5943	4098	1024	2463	2119	3431		1460	1461	1565	2628	950		1648	845		2340	2459	2636	4899	1318		2628	1147
	1164	1979	544	2421	1028	1627	2884	1324	1663		2258	4502	805	5783	2182	4089	7040	2666	3874		1879	1200	1322	1774	893		1155	791		1920	2950	1902	2807	1460		1769	1059
	1223	1624	1013	3501	1208	1359	4428	1449	1326		2477	3920	1762	9779	2808	3328	16263	3461	3432		2395	1341	1319	1503	1621		1998	796		2146	4312	1820	2309	2594		3493	1067
	1204	1675	1062	947	1771	2165	2243	1411	1232		2466	3401	1818	1528	4992	5137	6337	3259	2802		906	1317	789	2156	842		1979	887		2189	1175	1108	4195	1233		4541	1252
	1038	1664	893	1964	1672	1175	1982	991	1644		1906	3845	1531	4161	4344	2748	5684	1677	4418		1893	1155	2031	1721	983		1677	835		1769	4093	3706	3014	1355		2927	1421
	1052	2027	1114	2659	1073	1663	4272	826	1596		2092	5360	1798	6672	1851	4641	14978	1502	4279		898	1807	909	1162	751		2123	952		3095	1296	1286	1877	1035		4177	1327
	1530	1699	502	1719	1980	1933	836	1702	1484		3260	4399	792	4024	5829	5503	1282	4593	2672		2268	1253	1095	1240	783		1548	860		1981	3787	1551	1853	1094		2599	1266
	1203	2552	913	1938	1566	2708	2343	1669	1260		2650	7023	1458	4353	3877	8063	4868	4560	2288		1443	1270	2609	840	918		1582	2230		1867	2041	4968	1090	1251		2751	4333
	1375	175	1820	1327	1544	1258	1978	1537	2034		2820	217	3930	2754	2983	3271	5898	3705	4444		1110	1547	1207	1026	833		896	643		2615	1575	1903	1678	1137		1280	1110
	1276	2409	606	2053	1382	1192	3048	1705	1074		2497	8323	889	4618	3832	2780	9359	4819	1915		1908	1007	1035	792	819		2080	708		1448	3383	1536	1018	1177		5548	1030
	1203	1585	512	2326	1880	1263	1789	2010	1145		2313	3998	811	5054	4647	2058	3610	5655	2511		2051	1498	833	3136	854		1111	717		2510	3559	1180	6767	1123		1708	1018
	1316	1317	804	1266	1898	1594	1751	1392	1535		2612	2857	1328	2736	4998	4775	4432	2976	4108		2425	2110	2477	758	1879		809	761		4158	4259	6267	1023	3524		1087	1092
	1176	2087	792	1588	1432	1804	2305	1407	1806		2367	4469	1313	3785	3734	3994	6028	2935	4709		859	1480	791	1379	833		1207	993		2346	1154	1098	2258	1103		1738	1438
	1423	3613	602	2571	1485	1186	3573	998	1899		3169	9859	913	6757	3163	2805	12660	1650	4865		1048	1153	830	940	1010		936	1358		1557	1444	1106	1345	1409		1323	3396
	957	1674	540	2366	1223	1555	4259	1525	1474		1794	4155	822	5609	2290	3913	14623	3977	3976		1341	1663	1247	1298	1062		991	1519		3465	1979	2009	1935	1501		1520	2527
	1214	1601	644	1837	1077	1541	2547	1198	939		2457	3416	1084	4333	2158	4170	6092	2136	2088		1180	1108	883	1778	1024		1642	2049		1708	2184	1124	2670	1455		2557	4178
	624	2656	1026	1773	1773	1594	2166	1358	1193		993	6744	2060	3986	5391	4695	6313	3162	2913		892	853	1801	1543	996		882	850		1176	1277	2981	2389	1361		1163	1171
	824	2773	496	1772	861	1579	3000	1277	1679		1504	7111	718	4049	1501	4112	7459	2237	3849		1601	1707	1672	2038	1155		3071	770		4251	2368	2795	5265	1605		7870	1255
	2175	2709	1046	1797	1564	1388	2217	1550	1109		4598	6733	1589	3976	3738	3729	6508	4033	2587		1245	923	2025	1100	1120		797	879		1393	1825	4423	1749	1696		1096	1218
	1265	2179	1703	1890	1511	1206	2219	1451	1331		2491	5168	3427	5365	3734	2349	6665	3841	3300		1794	1858	1343	1431	742		1138	734		3351	3171	2257	2418	1003		1465	1001
	2827	1620	2148	2376	2101	1295	1423	1462	2660		6992	3937	4292	5645	6203	3030	2469	3863	7188		873	799	1403	1185	1201		1095	646		1095	1208	2292	2172	1680		1617	1335
	615	1771	684	2691	1427	1665	1912	1746	1862		1032	4140	1085	6423	2864	4385	4958	4580	4753		1560	829	1145	995	803		723	1190		1142	2295	1701	1444	1131		1006	2072
	1419	2985	1296	2933	1088	814	2864	565	1888		3133	9436	2487	7782	2221	1319	8194	784	4849		897	935	881	1265	1165		1559	678		1644	1133	1227	1962	1629		2503	1086
	740	2801	1101	2961	1769	1796	2141	1142	1418		1366	8359	2084	7784	4870	4589	6301	2588	2852		957	1939	896	1321	856		903	825		3113	1306	1388	2166	1272		1302	1354
	1638	2163	560	2390	2002	1437	1930	1422	1810		3658	4634	880	5631	6321	3870	4952	3393	4802		1103	1360	2559	1938	1011		813	774		2021	1541	5627	3182	1310		1142	1081
	1159	2095	334	1852	2032	1295	2488	1019	1385		2363	5120	484	4683	6256	3595	6510	1521	3200		1901	1712	770	1171	807		1306	1560		3798	3039	1005	2092	1074		2078	2598
	1373	2232	1643	2801	1281	1307	2359	1312	1756		2690	5652	3111	7548	2945	3441	5801	2907	4699		1771	857	806	866	843		1203			1138	2917	1043	1320	1219		1916
	1056	2239	548	1915	1075	1834	1955	1605	1424		2054	4626	872	4720	2259	5259	4678	2859	2773		1954	1169	1163	1365	1125		1200			1945	3630	1686	2641	1722		1731
	1159	2488	814	1896	975	1265	2093	1626	1471		2471	6895	1430	4831	1740	3062	5873	4079	3784		875	893	1103	1595	1004		880			1283	1207	1549	2695	1443		1256
	951	3206	2127	871	1059	1792	1540	1261	1093		1815	9585	4762	1504	2669	4996	2855	2752	2299		1218	2349	973	2162	804		959			4542	1749	1369	3576	1062		1347
	1307	2524	1218	1230	2896	1154	2223	1278	1529		2785	6315	2187	2029	10104	2146	7351	2804	4044		1667	1417	1028	2020	1165		1054			2269	2794	1438	4032	2238		1448
	1569	2183	1134	1574	1170	1005	2920	1605	1536		3428	5141	1933	2860	2100	2105	7428	4122	3436		1235	2247	1504	1390	774		1204			4425	2396	2226	2285	1012		1842
	1002	3477	622	1780	1737	1537	2905	1441	1403		1881	10509	976	4253	4722	2949	8277	2548	3553		1829	1878	2233	1367	985		1122			4050	3017	4660	2179	1362		1627
	872	1720	579	2057	1171	1624	1718	1606	1282		1671	4225	835	4605	2599	4652	4206	4378	3084		1492	1854	919	1659	1759		1425			3121	2322	1244	2761	3029		2300
	1879	1853	2847	1834	1504	1327	2736	1841	869		4393	5326	8185	4612	3924	3003	7639	4291	1366		1025	1273	1341	1129	1799		812			1928	1508	1950	1676	2922		1129
	1091	766	728	2236	1576	1425	2118	1648	983		2079	1314	1220	5396	3931	3791	4585	4390	2059		1310	1067	962	1344	1513		1850			1550	1953	1386	1985	2438		4263
	1413	1582	763	47	2054	1504	2327	1502	1810		3037	3482	1216	54	6343	3586	6629	3818	4525		794	3113	1265	2657	2262		736			6030	1046	1915	4834	6162		1002
	1380	1534	1271	2277	1643	2078	2948	1404	1190		2727	3444	2273	5253	4211	4328	8687	3008	3009		1193	823	801	1870	750		800			1084	1871	1052	3354	1024		1107
	1671	2629	723	2276	2226	1411	4012	1272	1624		3959	7226	1207	4808	6785	3580	13231	2898	4088		866	1315	1093	1060	788		793			1753	1161	1552	1523	1009		1086
	1820	1534	444	2272	2144	1304	2105	1745	1392		3638	3086	638	5565	6088	3295	5939	4072	3600		1058	1043	1343	1034	820		811			1560	1410	2041	1616	1109		1345
	2704	2837	730	2677	1874	1513	4115	1409	1648		8805	8141	1192	6859	4119	4016	13922	3514	4179		1419	1451	844	833	808		1140			2711	2066	1059	1124	1218		1602
	1364	1543	2960	1746	1536	2619	2556	2031	1144		2885	4036	7968	4010	4054	8795	7490	4964	1999		1960	2257	1801	2009	774		1483			5565	3380	2999	3665	1069		2167
	1898	1987	609	1711	1771	1578	3162	663	957		4527	4409	936	3926	5355	4171	9873	987	2083		1174	1670	781	1362	1480		1926			3386	1585	1064	2091	2737		3934
	1064	2195	2964	2082	1048	1447	5402	1626	2505		2184	5821	7778	4782	1719	4002	27509	4167	8399		1716	2024	1074	2779	836		1043			4852	3364	1574	6291	1130		1532
	1210	1642	716	1464	1234	1809	2038	1980	1746		2631	3850	1079	3015	2220	5080	5617	4790	4238		3428	1016	986	2086	959		2000			1390	7292	1323	3726	1307		3731
	2650	2616	796	2189	88	1563	1014	1422	1216		6279	6262	1366	5062	109	4209	1601	3463	2785		1220	3372	1300	1880	1396		834			6747	1820	2244	3323	2138		1140
	1194	2020	1100	2472	2179	2445	1727	1272	1740		2484	5052	2056	6684	6788	6847	4074	2726	4831		966	2551	932	807	791		1034			6597	1282	1293	1175	1115		1557
	1401	1774	3777	1453	1182	1839	5247	1322	1428		3127	4075	11171	3175	2821	4873	22378	3055	3379		1715	924	1719	1387	855		808			1300	2695	2811	2754	1168		1093
	1159	1802	1311	1462	1715	731	3346	1123	1389		2589	3967	2914	3123	4618	1107	10332	2281	3253		856	1027	1453	1519	2630		1709			1538	1083	2460	2555	6560		3465
	1239	3690	710	1048	1208	680	2266	1360	921		2558	11448	1121	1671	2582	1164	5969	3435	2087		1336	1025	789	3395	740		1050			1539	2104	1005	7335	1149		1467
	878	1798	1216	1906	1915	1389	1721	1310	640		1642	5316	2127	4374	5001	3532	4416	2767	1052		1301	1468	1252	1759	894		1262			2459	1839	1740	2763	1275		2004
	2015	2049	1066	1739	1544	1158	2894	1582	1354		4735	6273	1802	4559	3286	2571	8342	3873	3276		2685	1858	991	2303	1317		1257			3380	5090	1444	4039	1960		1757
	1256	1300	735	2794	1794	2033	2341	1006	1365		2601	2782	1166	7162	5158	5372	6700	1664	3136		868	1248	1389	3292	1061		984			1960	1113	2105	7290	1546		1523
	1845	1885	997	2163	1919	1375	2847	1491	1671		4341	4679	1815	5519	5771	3755	8178	3204	4622		795	1551	1064	1231	957		1196			2529	1003	1671	1768	1245		1755
	882	2070	1433	2709	2022	1934	3119	1539	1505		1817	4912	2450	6910	5954	6014	7988	3500	3680		1385	1261	1636	901	794		1739			1873	2267	2651	1283	1048		2922
	1672	1412	463	1798	1498	1397	2062	1397	2677		3515	3265	663	3895	3037	3669	5272	3108	7890		1373	872	885	1158	1575		1358			1130	2212	1238	1743	3257		2133
	1047	2222	971	1246	1868	1827	1952	960	1945		2022	5556	1712	2615	4634	5657	5414	2225	4951		971	1236	1050	1304	1312		2139			2006	1406	1452	1853	2097		3687
	1429	1359	634	3186	793	928	3514	1872	1964		2931	2818	959	8606	1202	1645	13216	3719	5475		1745	896	1019	974	822		1153			1267	2778	1411	1395	1057		1791
	1188	2449	701	2408	2030	1855	1591	1681	1082		2552	6393	1119	5389	6287	5551	3211	4355	2007		1115	1473	866	1234	814		1187			2432	1590	1217	1989	1082		1734
	1170	3181	426	2388	1931	1790	1719	1259	2512		2198	8893	598	6026	5108	5618	4214	2873	6423		1638	914	1187	1259	989		735			1168	2638	1576	2313	1373		1005
	1231	2294	2320	1779	1352	900	2428	1601	1275		2438	5445	4672	4486	3416	1672	7203	3954	2897		1468	1265	1317	852	1041		1333			2014	2296	2120	1134	1536		2527
	1164	1483	853	1801	1849	1325	1311	1697	1190		2590	3184	1426	4523	4920	3381	2740	4541	2880		1124	935	2031	987	1183		835			1320	1662	4322	1388	2005		1119
	2367	2591	1165	1482	1577	1681	2478	1007	1248		5601	7021	2214	3345	3661	4202	6323	1588	2801		1781	2134	877	862	826		1108			3770	3117	1231	1134	1156		1625
	784	3455	782	2338	2521	1628	2427	1623	1568		1435	9851	1309	5511	8615	4401	5749	3974	3817		1201	1397	849	2463	1161		2128			2338	1655	1101	5581	1684		5265
	1794	3289	918	5398	1263	1579	3052	1229	1301		3830	9790	1803	23906	2235	4583	9326	2681	3107		1811	1924	782	1899	989		890			3475	3356	1099	3024	1328		1281
	1166	1535	571	1982	1538	2239	2772	1672	1826		2277	3451	797	5401	3797	7162	8058	4336	3913		1395	813	895	1651	1444		917			1158	2197	1249	3055	2611		1311
	1713	2113	2493	1875	1869	1614	1514	1284	1635		3636	5622	5515	4726	4189	4756	3313	3074	3957		1717	1478	1064	1011	876		1006			2515	2853	1458	1405	1154		1332
	1031	2345	1231	2063	1574	394	3241	1212	2248		2030	5638	2268	5563	4327	626	8587	2903	5512		2373	1715	1811	1268	822		797			3550	5356	3274	1989	1126		1096
	2440	2211	3885	1778	1712	1997	1557	1107	1539		5831	5425	12506	4526	3094	6017	3190	2352	3719		1037	1647	1352	2684	798		922			2453	1439	1957	5522	1083		1307
	1009	3224	745	1138	1052	1819	2072	1888	1222		1877	9845	1176	2150	1668	5308	4557	3837	2880		1251	816	1255	762	1041		1263			1104	1861	2332	1010	1624		2002
	67	2577	595	2005	982	1567	2055	1803	1215		72	6413	923	4982	1653	3990	6125	4594	2948		2398	1186	1219	1202	883		1432			1782	4230	1862	1667	1201		2214
	1941	1936	638	3646	2201	1357	1911	1298	1758		4312	5908	1002	10360	6238	3486	4121	2279	3860		1778	829	2898	1509	922		776			1212	3657	5563	2408	1382		1023
	3833	1233	932	2307	1670	1294	2789	1211	1422		11564	2243	1586	6228	4663	2771	8050	2018	2998		1255	1915	785	1868	1385		827			3136	1808	1055	4151	2104		1107
	3334	1438	2905	2187	841	1587	2505	1280	2292		8266	3303	6703	5269	1636	4032	8148	3011	5855		1543	2216	880	1170	1182		2655			5462	2417	1212	1764	1733		6072
	3382	2186	708	4570	1731	1584	2792	1266	1269		10049	6733	1113	16985	4442	3790	7914	2849	2844		1070	1045	812	2267	882					1472	1611	1091	4501	1250
	669	3010	466	3478	1184	1731	3815	1194	1417		1180	10944	726	9184	2248	4895	11851	2159	3518		1020	1152	896	994	1677					1851	1395	1295	1390	2714
	934	1404	887	2125	1377	882	2739	1192	1299		1749	3129	1486	4631	3053	1430	7651	2694	3174		867	1373	856	1041	1017					2011	1120	1157	1451	1386
	3260	1953	2610	2231	825	1801	4022	1177	1304		9300	5237	6680	4302	1305	4648	14488	2621	3134		869	1986	1161	998	1809					3590	1191	1691	1357	3529
	1205	2736	594	38	2171	1171	2179	1392	1879		2358	7418	946	42	6501	2759	5584	3293	5206		1659	1783	1948	1016	1009					2922	2733	4090	1497	1332
	1584	2324	2405	1293	1741	1806	2096	1499	1952		3312	5406	5407	2917	4861	5783	4489	3683	5059		1157	1469	1038	999	767					2224	1545	1483	1488	1059
	572	1358	533	1393	2028	1644	3557	1412	1479		967	3517	849	2447	5851	4407	11574	3756	3751		1462	1295	1047	1303	1383					1998	2238	1408	1928	2106
	2517	2047	352	2932	1741	855	1850	1788	1605		6143	6565	451	7595	4310	1502	4835	4925	4425		1553	1154	1424	1080	677					1759	2400	2116	1656	1121
	1125	1662	1146	968	1026	1365	2071	1464	1414		2283	4629	2116	1715	2016	3480	5985	3425	3534		1763	1432	1490	1860	862					3271	3140	2389	4018	1264
	1113	2431	675	1483	1980	1123	3324	1569	1274		2378	6114	1101	3087	5780	2693	9884	3543	2947		1541	1093	1191	1001	1682					1612	2324	1843	1399	2488
	2514	687	839	1360	1940	1404	3741	1989	1002		6682	1267	1394	3193	5631	3774	10614	5764	2136		864	868	783	872	1287					1144	1164	1087	1208	2033
	1530	565	1248	1226	1956	2179	4120	1096	1782		3269	947	2358	2273	5746	5252	12787	1952	4337		2012	2272	1358	2797	885					4277	3262	2102	5820	1195
	1040	1489	585	650	1940	1753	1814	1379	1086		2063	3441	950	1023	5671	5394	4984	3184	2376		2086	1218	900	1626	1072					1806	5065	1249	2618	1542
	1162	1474	756	1532	1405	1441	3317	1412	909		2223	3577	1263	3498	3604	3635	9235	3610	1403		1359	876	1110	2911	1013					1219	2171	1754	5895	1435
	1072	1866	611	2196	2133	1601	3875	1392	2089		2247	5780	893	5203	5832	4053	12980	3286	5771		1646	1347	2005	1091	990					2106	2657	3520	1729	1556
	1883	1595	1579	2360	1764	1309	2067	1154	1914		4240	3332	3327	5759	5057	3287	4992	2705	4237		2104	1042	1849	1464	751					1517	3702	3235	2455	1005
	1211	1530	883	2273	1360	1452	3891	1469	1580		2431	3622	1458	5665	3332	3765	12080	3121	4301		1662	1778	918	1700	613					4070	2665	1202	2846	1031
	1143	1456	1158	2521	1393	1397	2730	777	2093		2338	2982	2240	6736	3574	2755	8078	1221	5365		1836	916	2014	950	1018					1269	3151	3292	1359	1509
	1118	2505	2688	1776	2499	1569	1972	1690	2062		2094	6115	6072	4221	7103	3984	5096	4291	5889		793	1498	1461	1937	1092					2346	1036	2141	3987	1717
	959	2715	1041	2136	2108	1470	3062	1420	1725		1788	7496	1792	4901	6487	3976	11714	3031	4744		1855	914	1981	1663	1284					1271	3637	3587	2830	1921
	1627	1433	2418	3359	1583	1364	1474	1442	1638		3740	3656	5773	9277	4222	3529	2729	3424	4172		1186	1019	1138	1454	754					1429	1793	1634	2488	1016
	802	1409	583	1928	1945	760	2161	1319	937		1366	3518	851	4136	5361	1316	4972	3158	2147		1347	1820	1176	1995	1303					3060	2054	1752	3067	2044
	1120	2139	301	1499	1798	1496	1921	1301	1679		2115	5835	383	3385	4942	3623	4970	3038	3830		943	1016	818	716	1807					1403	1225	1125	1008	3782
	992	4216	2159	1681	1851	1544	2000	1117	1670		1924	14693	4790	3734	3733	3633	4519	1895	4253		840	2452	1235	1192	1168					5022	1217	1895	1607	1649
	1008	2067	1098	1232	2253	1259	1782	1587	1171		1997	5879	2132	2827	7312	2855	4675	3411	2182		905	1175	1669	1124	1225					1920	1237	3177	1653	1758
	1645	1545	2641	2542	1921	1513	1984	1380	1225		3446	4048	6051	5759	5714	4127	6011	3134	2885		1196	1316	1200	924	775					2004	1810	1819	1356	1065
	1988	2473	563	1906	2210	2014	1705	1287	2456		4481	6613	839	4538	7533	5919	3755	3025	6868		1637	1379	849	1563	1216					2273	2798	1122	2594	2341
	2002	2846	849	559	2116	1393	3502	1459	1604		3861	7272	1406	851	6778	3647	12968	3603	4349		1184	1256	988	823	1095					1830	1703	1284	1084	1584
	2198	4071	129	2162	1443	1600	1363	1751	2459		4839	14998	145	5073	3291	4058	2538	4008	6983		1671	850	2005	899	1356					1094	2685	3389	1247	2086
	2030	1745	2991	1378	2635	1314	2163	1911	1924		4378	4311	7582	3036	9308	3817	6344	4680	5220		1205	939	935	840	908					1346	1645	1282	1154	1301
	2762	1962	692	3632	954	867	1950	1649	1597		6060	5483	1212	10409	1623	1772	5779	4302	2920		1760	887	834	1998	855					1210	2799	1092	3683	1191
	1070	1555	2125	1197	2035	1528	1885	1650	1597		2228	3896	4335	2125	4993	4138	3486	3945	4135		1022	1375	854	2944	771					2043	1468	1169	5815	1191
	1197	3291	2719	853	1688	1232	1892	1526	1427		2458	9606	6242	1353	4654	2791	3774	2979	3758		1654	1041	1124	1244	802					1515	2777	1665	2040	1099
	66	2850	920	2174	693	1643	2702	1620	2183		80	7785	1520	4665	1047	4032	6904	4120	6930		1047	1154	1137	1786	784					1792	1553	1685	3765	1068
	1144	2152	914	1793	1700	2037	5001	1413	1501		2476	5864	1695	4197	3236	5839	20393	3835	3971		950	1011	1317	2320	1168					1480	1250	1990	4464	2063
	591	1809	3429	2492	1698	697	2341	1409	1332		1036	4440	9035	5605	4530	1049	5623	3350	3134		2127	2490	1018	799	782					5155	3460	1374	1207	1039
	1046	1702	611	2493	1530	1242	1955	1732	1314		2048	4624	981	7912	4248	2513	5618	4764	3154		999	1622	1164	905	726					2822	1370	1644	1263	1008
	947	3307	737	2193	1905	1548	2881	1192	1066		1842	9015	1249	4951	5176	4390	10177	2769	2461		1277	1730	858	1331	830					2814	1890	1178	2481	1113
	1207	1916	3704	3312	1855	1496	3469	1181	1595		2224	4546	12807	9005	5426	4267	10555	2796	3814		900	1289	967	1439	772					1880	1246	1369	2288	1042
	1171	2129	1378	1787	1523	1849	1377	1741	1285		2457	4928	2863	3695	3076	4214	2130	4140	2981		1373	888	975	2093	1340					1204	2137	1360	3721	2045
	1608	2428	3985	1951	817	1921	2060	1639	1559		3442	6602	12770	4373	1588	5322	6044	4198	3442		1617	3385	916	1831	825					6657	2524	1200	3567	1043
	1216	3165	882	1863	1141	2208	3209	1625	1791		2413	8456	1497	3853	2352	5594	8675	3483	4506		2111	1128	1520	1014	1105					1675	3274	2415	1567	1560
	1471	2116	3812	1568	1699	2967	4393	1424	997		3045	5124	11769	3531	3972	7781	14872	3525	2348		1754	1090	1901	1627	1002					1559	2866	3198	2896	1594
	1164	1812	527	2750	1785	1364	4163	1531	1440		2367	4479	802	6977	5378	3407	14210	3715	3280		2274	1385	2919	2336	976					2224	4053	6416	4037	1348
	1388	1768	571	1666	2175	1625	2003	996	1501		3087	4431	878	3504	5160	4408	4556	1848	3837		1822	1295	1849	1278	1342					2534	2904	3898	1824	2057
	1111	1566	1438	2411	1156	1438	2309	1141	2199		2347	3649	3325	5471	2787	3705	5749	1867	5029		1865	2129	1146	1205	837					3960	3179	1644	1849	1126
	1801	1674	1020	3561	1232	1855	2177	1925	1622		3875	4242	1939	8382	2331	5950	6285	6117	4270		1557	1145	1255	1811	1461					1690	2313	1915	3150	2187
	1076	2643	856	344	2331	1263	2469	1207	2557		2086	7436	1397	480	7613	3242	5798	1895	7577		1281	2545	712	1071	724					5035	1897	1054	1555	1177
	2769	2266	1022	1934	2143	1463	1301	1678	1576		7014	5803	1786	3748	7087	3776	2235	4662	3919		799	1768	1132	1430	760					3009	1050	1886	2650	1029
	1061	3279	1093	1444	2258	1519	1879	1257	1557		2017	10327	2128	3273	5347	3921	5558	2918	3816		1301	1551	820	2333	766					2543	2373	1184	5915	1034
	1170	1584	3451	1818	1773	1567	2194	1328	1935		2224	4149	11093	3816	4965	4228	5688	2830	5364		2360	923	1405	803	738					1288	4532	1942	1039	1025
	1135	1876	1104	2369	2087	1749	2194	1710	1125		2207	4727	1856	5258	6399	4613	5889	4269	2458		2041	1090	2916	2396	919					1611	3370	5675	4332	1288
	1575	1565	1081	1692	3080	1329	1209	1862	1704		3300	3528	1921	3852	11089	3251	2619	4654	4394		1949	1001	970	2172	955					1685	3568	1375	4129	1383
	2946	2621	484	2064	1697	786	2682	1195	2059		10495	6951	734	5551	3369	1265	6190	2668	5615		2957	987	1098	1493	751					1498	7346	1635	2367	1138
	1608	4570	1034	1506	1213	1502	1483	839	2222		3480	17813	1825	3361	2571	4118	3166	1669	6805		1822	1800	1261	2442	968					3194	3184	1926	4270	1513
	792	3768	1445	349	2351	862	1300	1243	1105		1376	12215	3053	475	7582	1384	2458	3112	2158		1336	1060	1035	1282	892					1439	2015	1488	1998	1531
	838	1470	1113	808	1832	1101	1825	1858	1144		1375	3935	2100	1200	3803	2526	4242	3657	2470		1374	1027	1248	830	815					1697	2066	1908	1135	1124
	2099	2008	1283	1645	2184	1705	2456	1314	1432		5040	6017	2341	3633	6540	4592	7102	3231	3462		2616	2355	1512	2729	928					4092	5327	2177	5635	1351
	952	3025	1743	2083	2814	1502	2072	1779	1217		1733	7830	3690	5612	9450	3900	5700	3457	2580		1120	855	1272	1343	938					1178	1455	1899	2109	1560
	965	1456	1078	1341	1728	1767	2341	1231	2847		1910	3144	1873	2898	4452	4938	5622	2588	8728		1366	1871	2750	1387	1473					3059	2068	7311	2498	2996
	2730	1776	564	1611	1194	1755	2549	1112	1785		6299	4247	871	3556	2491	3262	7966	2085	4424		1762	891	1019	1076	1320					1317	3876	1512	1520	1908
	1150	1868	780	1801	1945	1815	2212	1678	1597		2298	4333	1307	4291	5832	4461	6693	3221	4019		1730	1325	1001	935	1175					2165	2839	1371	1303	2235
	2790	1534	339	2197	1939	1359	1364	1099	1077		6380	3510	528	4871	5605	3466	3028	2683	2342		973	1344	978	1976	1254					1908	1284	1350	3456	2340
	631	1699	803	1814	2277	1594	2302	1735	1567		1069	3359	1453	3697	7162	4498	5305	4396	3827		1173	1825	1377	1955	1369					3894	1784	1961	3653	2139
	1344	1435	461	1715	1597	1276	1377	1843	1500		2848	3513	710	4664	4010	3311	2357	5414	3963		778	919	1086	1867	958					1376	1010	1656	3660	1485
	1207	2672	664	4111	1437	1303	2227	1751	2015		2299	6935	1042	11461	3957	3340	5803	4928	5788		2147	2019	1518	1729	824					4629	5126	2416	2651	1106
	1544	2110	816	2090	1756	1544	2157	1255	1680		3030	5146	1437	5108	4881	4297	6284	2249	4811		1490	1019	959	2243	794					1431	2355	1401	3750	1124
	1896	1936	2420	1401	1352	2278	3185	1291	1495		4282	4028	5632	3172	3102	5550	8327	3170	3846		881	1017	2835	1965	1009					1436	1148	7477	3430	1615
	2046	1823	883	1928	79	1465	2397	680	2153		4596	4155	1510	4344	86	3487	5303	936	5956		802	1905	868	1064	902					3560	1060	1220	1478	1179
	342	193	359	1592	1437	1713	1758	1643	1152		490	234	528	3739	3611	4937	4906	3502	2503		1228	1244	2535	1074	811					1836	1817	5212	1501	1116
	1586	2745	922	1956	575	1610	2092	1476	1838		3196	7189	1670	4525	1003	3400	5940	3655	4692		1993	2154	903	860	1012					5347	3493	1219	1188	1423
	1430	2346	642	1581	2206	1654	3179	1418	1059		2927	5663	968	3687	6511	4728	9126	3530	2285		1830	1136	1037	1197	1882					1619	3428	1558	2052	3647
	1517	1351	1510	1812	1861	1638	2011	1396	1708		3116	3407	2706	4311	5043	4491	5252	3640	4144		1641	1383	1022	1462	2021					2073	3369	1641	2150	4580
	965	3222	894	2384	2571	1096	4092	1056	1718		1850	9185	1708	5548	8678	1967	13338	2481	4271		1094	916	1666	1507	1012					1782	1555	2592	2491	1437
	1010	1676	1404	1038	2018	1642	2782	1502	1568		1924	3346	2344	1875	6501	4231	6823	3973	3904		1828	1304	1224	1028	752					2048	3282	1646	1551	1004
	1914	2312	1248	1942	2348	977	2004	2123	1317		4486	5697	2616	4736	7039	1944	5792	5011	3321		1136	1359	972	2660	872					2203	1657	1323	4293	1401
	701	2037	493	1914	1650	1278	1896	1699	1253		1220	5288	729	4291	4346	3093	4304	4061	3286		1466	1291	1444	1164	1719					2117	2304	2132	1676	2692
	1082	2090	651	1914	1900	908	1323	1452	1405		2133	5242	1061	4491	5072	1953	2330	3659	3180		2115	910	777	758	2037					1299	4126	1003	1050	3910
	1224	2156	2609	2994	2032	1489	3805	1399	1969		2281	5772	6407	8545	6390	3809	11890	3485	5856		1197	1102	1617	2009	895					1659	1792	3002	3521	1260
	1155	2026	1585	1821	1606	1466	2219	1329	1949		2620	4273	3159	3544	4073	3829	6611	2620	4575		1164	1521	1153	2016	1044					3144	1653	1795	3634	1396
	986	2850	1024	1595	1361	905	2300	1723	1575		1848	7022	1888	3101	3359	1792	6581	4434	4153		1208	1288	994	1150	768					1988	1781	1360	1604	1083
	1455	2044	788	2376	2429	1473	1921	1024	1611		3262	6618	1288	6121	7345	3749	5114	2191	4142		1916	1121	2006	1183	988					1695	3490	3361	1777	1464
	1323	2019	833	3270	1705	1735	2705	2043	1969		2674	5546	1416	8824	4035	4895	5607	5935	3786		916	1379	1040	1224	1166					2207	1242	1531	1754	1699
	1382	1310	879	2531	2503	1735	4173	1746	1885		2758	3196	1422	6728	6922	4719	13896	4701	4136		1021	989	1406	1760	1298					1716	1446	2064	4160	1895
	1197	1926	577	1970	2206	1514	2053	1730	2115		2584	4826	858	5209	6756	3804	5811	3840	5538		1239	1703	1478	1870	1747					3342	1768	2805	3553	3710
	973	1382	1368	2177	1398	1635	2065	1330	1146		1842	3090	2224	5246	2435	5185	4959	3415	2652		1557	1543	830	1242	1130					2808	2431	1066	1803	1721
	1154	1578	830	1583	1753	1952	2594	771	1654		2347	3848	1301	3255	4969	5817	7928	1635	4625		1862	1006	2270	1399	1168					1349	3045	4253	1983	1734
	1352	1598	490	1698	922	1657	1371	809	1938		3009	4046	729	3807	1743	4652	2646	1229	5577		1069	1016	1407	1500	1143					1595	1626	2279	2530	1670
	1865	1685	765	3608	1998	1478	2063	2070	1877		4414	4566	1277	10516	6075	3792	5760	5195	4911		2443	1995	2061	754	855					3413	4756	3521	1047	1091
	1515	1953	583	1745	973	1433	2007	1868	1619		3138	4466	932	4403	1628	3753	5079	3908	4166		1129	894	1877	798	761					1253	1653	4058	1105	1307
	1324	1652	467	2925	2478	1623	3004	1638	2204		2610	4120	702	7323	6949	4039	9241	4358	6403		945	2022	651	1282	1817					4738	1347	1127	1902	2940
	1318	1427	843	1629	1767	1786	3995	1271	774		2410	3426	1431	3990	3456	4506	11342	2705	1183		1908	864	959	1036	975					1229	3536	1318	1614	1401
	1137	1520	1200	1872	2265	1595	3506	1854	1282		2187	4071	2095	4286	6644	3812	10155	4216	2375		972	1283	1137	2594	916					1977	1423	1564	4655	1365
	1039	487	519	3025	1309	1737	2036	1465	1679		1985	788	755	7839	2835	4140	5402	2673	4296		1453	2823	1381	1858	1037					6072	2149	2196	3454	1724
	1253	2188	635	1750	1966	1482	1461	1592	1763		2637	6593	1016	3746	6511	3645	3059	3723	4819		862	1041	784	1268	760					1845	1110	1014	2067	1005
	1914	3295	590	1759	1979	1278	2223	846	1555		4395	9756	883	3741	5461	3233	5612	1449	4133		1550	992	937	1572	882					1467	2422	1316	2595	1148
	2392	2039	966	1699	1311	1802	1021	1278	2559		5727	5890	1841	3840	2359	5018	1637	2508	6901		2618	1198	1261	1331	1326					1851	4884	1940	1837	1808
	2849	1619	2577	1840	1786	1755	1885	1944	1608		6861	3244	6730	3488	3535	4797	5232	4975	3636		1099	1688	1165	952	779					2731	1715	1581	1370	1057
	1325	2562	1087	2156	2169	2349	2001	1585	1162		2727	5840	2021	5519	6705	6415	4193	3678	2441		1401	1094	1225	1354	999					1634	2170	1860	1993	1409
	1098	2075	714	4694	1676	1375	1145	1422	1491		2272	4381	1127	17728	3981	3267	2308	3485	3331		924	1064	907	1680	926					1507	1290	1281	2843	1185
	4306	2983	1029	1825	3026	1464	2786	1591	1369		15104	9073	1800	4491	10555	3757	6961	3919	3147		925	1318	1428	1801	814					2161	1265	2214	2776	1114
	1689	1259	504	1974	2504	1693	2120	1431	1336		3451	3077	765	4174	8596	4750	5396	2934	3136		1041	1286	1003	940	1155					2488	1478	1468	1294	1586
	1424	1783	1005	1866	1424	1598	2314	1543	2178		2941	4325	1627	3920	3848	4686	6607	2876	6062		1026	904	1954	1677	1674					1282	1403	4615	2969	2537
	2968	1312	731	1414	2166	1009	2297	2538	1741		7204	2750	1114	2949	6659	2040	7001	5590	4881		1218	2332	2001	2271	835					4235	1785	3533	4243	1163
	2022	1808	275	2057	2725	1157	3636	1589	916		4800	3899	343	4881	6023	2700	11012	3994	1996		948	1351	1229	1206	1033					2195	1293	1749	2326	1443
	584	1775	1281	2398	2331	1784	2311	1350	2700		981	4609	2714	5441	7743	5303	6225	3159	6902		773	966	2504	805	788					1398	1042	4906	1144	1096
	3227	1498	1609	1366	1778	2243	2744	1519	1377		9138	3086	2903	2968	5279	7432	7594	4022	3255		1540	1837	941	1441	780					3460	2544	1262	2216	1085
	1864	2357	659	1167	1938	1877	1660	1348	2688		4222	5862	1055	2578	6106	5149	3511	2622	6911		1593	807	897	890	1206					1059	2465	1181	1292	1992
	1338	1672	1083	2297	1863	2001	2204	1748	1236		2935	4930	1985	4788	5405	5732	5386	3739	2771		1188	841	1313	1297	820					1118	1742	1933	2096	1096
	1229	2332	1908	1335	2029	1739	2398	1571	1451		2692	6246	3996	2455	5688	4836	7318	4241	2665		1037	1089	1144	1165	1618					1663	1385	1655	1853	2573
	3529	1831	1176	775	2090	1111	971	1434	2000		9904	5319	1960	1104	5884	2555	1679	3411	5978		1044	1595	1030	975	1135					2533	1470	1566	1402	1697
	1368	2292	1084	2623	1617	1560	2557	1051	1673		2645	5086	1919	6786	4637	4149	7712	2210	4092		1216	1353	1947	1809	1435					1946	1808	3446	2911	2236
	1105	2026	413	1902	920	1198	2277	1647	2629		2234	5185	589	5092	1900	2884	5121	4188	7326		903	826	1010	2149	1773					1217	1177	1369	3829	2998
	2951	1042	1519	1776	1691	1662	4475	1224	1841		7667	1726	2752	4400	4683	4635	16456	2636	3762		1084	910	1222	1312	964					1246	1522	1793	2580	1393
	1417	1843	562	1491	3351	1767	1281	1355	1838		2881	4167	857	3435	14188	4193	2740	2689	4394		2922	979	1228	930	815					1482	6410	1778	1242	1123
	519	1938	1048	1829	1435	940	1376	1330	1415		779	4625	1951	4126	3978	1504	2945	3392	3442		1239	2291	758	1437	790					5749	1679	1068	2363	1086
	905	3065	563	806	947	1762	2160	1454	1664		1663	8596	863	1204	1488	5009	6074	3687	4305		1666	801	2124	900	816					1054	2724	3698	1244	1128
	1233	1837	718	1640	2166	1444	1899	1567	1948		2551	5024	1211	3315	6722	4092	4097	3879	4259		1436	1140	985	776	849					1813	2238	1321	1071	1190
	802	2332	1671	1678	1895	1738	1079	1625	1436		1330	5820	3213	3903	5740	4753	1703	3873	3575		824	1640	1397	1002	875					2810	1004	2098	1435	1250
	1649	2985	515	2333	1395	1574	1340	1260	1915		3481	8380	765	5283	3639	2903	2433	2974	5606		2048	735	1404	1203	747					1043	3584	2180	1912	1025
	536	2735	589	2373	1762	1375	1855	1648	1274		753	6807	924	5443	4884	3346	4194	4154	3193		861	1669	1444	1678	1151					2629	1436	2250	2892	2023
	1200	1887	836	2714	428	1606	1867	1402	1331		2657	4303	1444	7165	759	3994	3788	3122	2976		1540	2569	1960	2688	862					5179	2322	3780	5514	1151
	1459	2645	842	1898	1797	1567	2044	1257	1578		3295	7254	1377	4765	5143	4511	5830	3254	4059		1908	797	1094	1450	1297					1081	3182	1547	2186	2204
	1103	1491	538	2166	2118	1371	1397	2092	1272		2169	3396	849	5163	6555	3491	3113	5765	2729		1187	1015	1667	1208	1404					1690	1750	2523	1963	2295
	3299	1894	974	1494	2460	1853	2774	841	2858		8971	5076	1563	3193	6974	5431	8453	1848	8955		1608	1677	1462	1334	899					2982	2884	2663	2203	1252
	1025	2435	761	2541	1975	1752	2866	1433	1870		2118	6420	1214	6540	6666	5188	9463	3086	4507		1371	1703	902	1327	1571					2672	1974	1163	1981	3292
	1417	1801	821	1372	1211	1425	1128	1597	1611		2920	4608	1449	2803	1994	3480	2090	4364	4059		1947	1658	1328	1144	1206					2514	4501	2004	1622	2162
	2439	2045	1306	2382	1453	1767	1703	1265	1647		5889	4971	2220	5584	3602	5054	4665	2887	4051		2169	919	1070	830	2084					1325	3701	1654	1142	3798
	1283	2750	241	2524	1372	1797	1709	2008	1123		2588	7037	291	6932	2544	4950	4113	5125	2504		889	1721	1036	1508	739					2543	1248	1571	2298	1098
	1466	1473	803	2865	1287	1401	1364	1717	1697		3072	3395	1320	6459	3098	3956	2945	4233	4222		2834	2375	1086	1103	1417					4606	6433	1599	1600	2196
	1739	1845	576	1719	2334	1415	2167	1439	1601		3612	3776	898	4043	6424	3713	6447	3367	3503		2864	1516	971	889	1063					2353	5760	1442	1288	1530
	2367	1351	801	3095	1969	1444	1767	1365	1772		5432	3171	1426	7960	5950	3268	4691	3344	3774		927	1327	1690	956	1372					2194	1612	2642	1300	2037
	1965	1490	857	2459	1662	1422	2162	1561	1740		4379	3261	1439	5839	3501	3867	6524	3650	4756		1105	1080	828	1241	909					1688	1608	1045	1919	1309
	1567	1556	352	649	1485	1312	3594	1694	1740		3186	3917	548	957	3646	3404	11881	2976	4802		1026	3152	982	897	779					7836	1902	1358	1315	1016
	2949	2650	3118	1386	1389	1014	1735	1053	1274		7216	6652	8119	3172	3475	1895	3713	1855	2965		1575	1364	861	1719	1593					2885	2512	1201	2642	2712
	1249	2604	542	2094	1209	1584	3147	1765	1236		2575	6462	850	4789	2157	3972	8464	4658	2830		1715	2493	1199	788	1725					4203	3014	1760	1084	2786
	949	2190	2472	1850	1779	1127	3635	755	1171		1941	5336	5690	4123	5279	2304	10733	1164	2699		1569	1183	1088	2490	979					1627	2565	1441	4538	1365
	1357	1806	2442	1931	1031	1225	2349	1842	1888		2663	5223	6029	5009	1896	3103	5133	5082	5123		1035	987	2570	818	929					1362	1535	4633	1118	1217
	851	2422	975	2157	1411	1931	1003	1558	1361		1699	5814	1636	6055	2913	5500	1569	3544	3334		1167	1040	1329	1945	871					1502	1709	2072	3860	1236
	689	1772	1642	2347	1152	1809	1985	1753	1533		1227	4279	3246	5874	2401	5470	5615	4308	3755		2201	2717	1726	1391	971					7479	3662	2978	2262	1598
	3056	2552	755	1235	2482	1330	2793	842	2295		7773	6754	1299	2690	8392	3160	7731	1231	6143		1989	1077	1122	1321	1089					1642	3142	1554	2200	1974
	1264	3722	438	2069	1097	1606	1804	1719	1045		2686	10364	588	4495	1821	4488	4877	4676	2339		844	1008	1696	803	1821					1461	1179	2526	1053	3202
	1457	1870	1002	2115	2466	1653	2025	1185	774		3284	4500	1775	5019	7788	4363	5114	1940	1223		1618	1836	1524	1273	1015					3222	2433	2441	1915	1440
	520	2747	471	967	1737	1316	3846	908	1177		842	6842	689	1883	3835	3547	12465	1407	1927		1023	944	968	2361	909					1327	1427	1260	4618	1222
	1059	2519	896	1949	1920	1579	2445	1499	1578		1982	6883	1441	4736	5263	4152	7575	3152	4105		1534	1250	1176	2762	971					1887	2415	1740	6120	1412
	1005	2272	793	1659	1342	1493	2555	957	2079		1750	6097	1331	4176	2509	3490	5696	1534	5276		2727	866	1349	1199	745					1103	5255	2150	1730	1004
	502	2372	782	2229	2274	1359	2247	1485	2002		752	7417	1253	4899	6496	3562	5430	3590	5247		1622	2852	1558	1192	2344					5261	2634	3020	1849	4366
	1107	2184	1611	1591	2518	1537	2750	1487	1724		2248	5157	3106	3362	8284	4174	8394	3909	4622		1712	1747	769	1677	1842					2813	2606	1041	2740	3603
	2855	803	842	2438	2305	2321	1346	1500	1661		7199	1403	1398	5718	6680	6263	2789	3205	4606		968	1245	1467	2002	708					1832	1263	2300	3589	1116
	1249	2124	734	1516	2377	920	2819	1720	1038		2606	5236	1124	2887	7641	1408	7756	4458	2107		1474	1157	1899	2776	845					1605	2834	3108	5729	1189
	3302	1521	517	2946	2244	1575	2085	1527	1535		8795	3951	773	7632	6855	4079	6110	4226	4027		1374	735	2090	1441	921					1017	2301	3708	2248	1320
	3353	1540	592	24	1214	803	1851	1238	1559		10466	3509	988	26	2118	1672	3762	3006	4392		1153	871	1010	1300	852					1202	1661	1473	1828	1154
	1188	3194	930	2794	1459	2042	1941	1083	1332		2302	9126	1714	7644	3626	5636	4649	2309	3010		2742	1501	855	936	729					2412	6247	1156	1369	1028
	589	1687	887	3220	1881	1334	1957	1303	1531		896	4254	1694	8694	5157	3175	5553	2890	4092		1530	2695	2243	1408	988					8227	2345	4102	1975	1495
	1054	2858	1612	2148	1961	662	2638	1098	2749		2029	7193	3098	4726	5508	1299	8705	2007	8760		1622	2893	830	1129	882					8279	2505	1137	2241	1230
	1284	1437	1572	1902	1425	1866	2565	1161	1038		2538	3221	3087	4630	3426	4096	6685	2685	2310		826	1060	3228	1090	975					1582	1074	8081	1724	1417
	1384	1399	587	1944	1890	1712	2753	1247	1950		2844	3246	931	5017	5665	4707	9045	2843	4791		1164	993	1289	1759	922					1499	1701	1926	2705	1252
	728	1964	713	1517	1773	872	1006	1786	1659		1239	5494	1111	3582	4790	1852	2172	4165	4718		841	1238	2016	1743	731					1870	1096	3260	3107	1026
	1159	2064	754	2851	1110	1435	2149	1375	2049		2278	4624	1361	7370	2173	3722	4304	2606	5151		1904	752	3063	1479	1300					1028	3240	5915	2491	2008
	1200	3291	854	1553	2089	1399	4396	1203	1484		2488	8746	1405	2996	6700	3595	14656	2881	2731		1171	891	1689	849	806					1138	1625	2697	1170	1082
	744	1622	693	2489	1931	1053	2961	1529	1551		1232	3508	1053	5573	5663	1929	8199	4122	3171		1546	1179	1294	761	1391					1902	2171	1925	1011	2019
	1140	1878	1187	1215	1530	477	1400	1560	2101		2404	4643	2037	2409	3657	813	2288	3990	6103		2035	3137	2021	875	1063					6398	3411	3260	1135	1523
	1132	1432	1830	1537	1523	1604	2616	1792	1512		2162	3194	3952	3701	4087	4401	5764	5170	3264		1043	910	836	1751	763					1279	1377	1160	3110	1206
	1546	3398	552	1853	1844	2068	1286	1415	2453		3211	10450	829	4225	5566	6206	2627	3223	6735		1552	1662	764	850	1332					2719	2578	1022	1171	2337
	513	1745	705	776	1607	1013	2471	1610	2097		847	4292	1172	1234	4021	2298	6773	3714	5904		1894	1435	1070	2179	1238					2262	3779	1612	3526	1801
	2252	1844	644	2124	1053	1774	2147	1540	2233		5371	5219	1039	4697	2160	4975	5975	2984	5100		1046	837	868	3466	910					1070	1495	1218	7826	1256
	1110	2850	1142	771	1765	1448	2999	1594	1074		1996	7202	1863	1171	5068	3815	9451	4031	2604		2844	1287	2028	942	934					2556	5611	3755	1270	1289
	948	2548	596	1699	1110	1377	2126	1174	1446		1851	6863	920	4191	2514	3346	5622	2282	3743		1914	1100	1771	2105	1254					1770	3631	2853	4081	2096
	781	1948	909	1507	1621	1918	2528	1284	1766		1483	5458	1501	3578	4742	4535	6441	2946	3993		906	1481	969	2318	1362					2483	1410	1271	4873	2262
	1080	1463	565	2524	2389	1202	1719	674	1294		2121	3113	869	6080	7115	3039	4406	1128	2846		1502	1424	802	858	1116					2327	2467	1083	1188	1606
	669	2086	2172	2755	2158	1406	2305	1453	1630		1051	4951	4845	6457	5982	3566	4793	3198	4250		1601	1246	1504	2661	971					2010	2569	2370	5195	1409
	1439	3252	957	2018	1383	1617	1734	1574	2103		3039	9794	1559	4162	3354	3160	4680	3915	5898		846	2020	3274	1009	1159					3714	1269	7438	1523	1814
	1647	1828	857	2899	2026	1481	3496	1133	1818		3176	5213	1473	7154	5125	3623	13649	1901	5272		1137	1365	1146	832	781					2111	1693	1837	1126	1057
	1614	2279	842	1788	1810	1317	2042	1616	3400		3189	5730	1411	4040	5511	3099	4854	3382	10253		1869	952	853	839	1435					1436	2854	1132	1192	2227
	1091	2192	602	1569	1774	1266	2274	1541	968		2285	5478	935	2998	5183	3033	6103	3654	2006		791	942	1532	3092	1645					1707	1054	2233	6656	2633
	344	2188	2394	2300	1423	1388	2589	1277	1341		461	5124	5599	5598	3338	3699	8049	2443	3193		931	2785	985	2215	908					6095	1341	1359	4091	1223
	974	2866	867	5081	1291	1453	1313	1251	1733		1783	8233	1610	18816	3265	4000	2201	2812	4542		1300	1087	2850	1364	1212					1631	1851	6028	2073	2184
	1530	1649	1388	1515	1899	1330	1996	1710	1796		2696	3872	2746	2923	6272	2326	4819	4492	4832		1041	1347	1114	1289	1152					2005	1497	1773	2193	1687
	2859	1627	371	1670	2033	705	1777	1563	2258		7334	3419	472	3945	6675	1225	3502	3879	5588		1790	846	2896	1806	1189					1155	3514	6085	3285	1690
	1276	2514	773	1521	1953	2298	2386	1303	1617		2623	6473	1222	3085	5715	5036	7662	3051	3805		1769	1472	1730	938	1708					2425	2551	2904	1322	2772
	1406	1285	1669	534	1801	983	1938	1123	1458		2881	2754	3098	806	5388	2103	5526	2239	3638		2159	1087	991	2241	858					1576	3334	1302	3711	1142
	981	2362	1233	3068	2049	1797	2311	1078	1299		1965	6481	2283	7949	6505	4585	5763	2212	3014		848	2150	1922	849	1694					5283	1204	3506	1157	2797
	1165	1957	565	1638	2007	1104	1552	1188	1797		2373	4559	870	3852	5964	2490	4263	2589	5115		1378	1955	1824	1659	1373					3113	2025	3624	3811	2722
	1113	1947	770	2166	1866	1000	2428	1134	1471		2259	3957	1357	5492	5598	1785	6268	1847	3782		1324	3142	2556	927	997					9072	2020	5227	1362	1399
	1478	2214	880	1797	2058	1436	2369	1326	1906		2607	5993	1492	4472	6461	3986	5658	2581	4935		1962	2108	1030	2332	1673					3744	3251	1410	4073	2643
	1246	2310	452	2078	1237	1738	2190	1443	1743		2427	5833	623	4607	2122	4688	6697	3724	4678		1719	1119	2244	976	983					1666	3370	3843	1499	1324
	1615	1843	1634	2151	1932	1295	1742	659	3268		3376	4042	2947	4869	5768	3022	3735	1086	10364		1240	1084	2013	941	1621					1768	2179	3236	1476	3363
	1190	2838	956	2444	2348	1738	3998	1650	1642		2293	7251	1784	6435	6259	4648	12150	3919	4553		939	2641	964	1082	973					6200	1308	1387	1619	1278
	1168	1815	674	1165	184	937	1774	1219	1712		2281	4574	986	2220	239	1924	4180	2830	4966		820	1657	737	1373	996					2729	1026	1004	2181	1714
	3845	1520	677	3194	1959	1917	1987	910	1287		11413	3692	1043	8005	5886	4162	4541	1741	3080		1370	1541	1401	1717	852					2312	1958	2146	4202	1109
	868	3323	896	1488	2048	1631	2167	1517	1637		1544	10028	1629	3343	6815	4956	5835	3707	4030		897	787	2117	1903	883					1063	1190	3686	2983	1423
	2292	2333	708	1000	2228	1567	3475	1389	1689		5627	5346	1106	2015	6816	4222	9436	3258	4626		1374	1311	1737	1069	810					2021	2197	3555	1696	1033
	1187	1707	3065	3887	2115	927	2468	1403	2045		2433	4145	7764	11687	6189	2041	6965	2819	5537		942	736	1058	1676	1370					1080	1339	1416	3087	1998
	932	1499	814	2376	2391	1851	2875	1367	1747		1665	2902	1393	5422	6599	5388	8357	2362	3764		1671	1318	920	1870	1234					2161	2534	1256	3333	2188
	1295	3021	599	2601	1084	1413	1402	1639	2119		2833	7684	948	5770	1796	3387	3363	4284	5283		2073	1178	3161	1627	814					1795	4153	6500	2732	1161
	2002	2461	2924	3196	1173	1918	2092	1751	1531		4608	6359	8869	9702	2346	5458	5963	4421	3783		2318	975	1316	1405	909					1423	4166	2043	2904	1882
	1041	1988	766	1358	1092	709	1897	844	1283		2018	5135	1264	2697	1842	1436	4947	1801	3169		1306	819	1034	1686	1333					1146	2066	1643	2878	2421
	1301	2150	1587	1988	2072	901	1935	1443	1627		2914	5741	2834	4591	6808	1767	4047	3538	4083		3026	2172	987	1418	1170					3507	6555	1368	2195	1677
	1357	2567	514	1610	2777	1181	3785	1578	2851		2804	6984	773	3521	8163	2781	12348	4031	8722		1135	961	892	1239	1304					1457	1660	1249	1837	2010
	1128	2245	1544	2140	2340	1327	2478	752	3164		2252	6427	2948	4975	5935	3175	7080	1254	8477		3076	992	1156	940	930					1421	7364	1770	1397	1251
	1251	3460	902	1706	1329	1036	1136	2326	1752		2625	12161	1509	3833	2531	2520	1836	7806	4656		2223	735	835	1818	845					1038	4642	1066	2979	1101
	1546	3275	502	1374	1920	1861	3464	1702	1211		3279	9649	697	3036	5781	4992	11149	4221	2835		1724	1063	1054	3020	1142					1548	2875	1504	6417	1934
	1290	2546	887	1690	1397	1275	2939	692	1633		2664	5539	1448	4364	2792	3014	8533	1080	4622		1371	1460	3204	963	1133					2378	2144	6261	1326	1675
	1440	3089	1500	2771	2485	1685	1852	1318	1419		3073	8506	2802	7436	7336	4415	3738	3281	3430		3258	1018	1083	1282	850					1455	7293	1508	2483	1175
	213	730	779	1991	2423	1827	2747	739	1273		263	1363	1283	3773	7529	5079	7850	1728	2936		3328	3211	1409	1080	820					6589	6357	2317	1731	1110
	1814	2598	785	1879	1817	970	1745	1742	1927		4332	6314	1302	4768	4878	1565	3103	4285	5021		1058	1238	1255	1408	862					1782	1437	1856	2045	1126
	1565	1594	684	4330	1444	1173	2628	1138	2452		3247	3720	1108	13976	4133	3111	6372	1934	8617		2598	1787	1249	888	834					3422	4730	1882	1302	1129
	3449	2329	3552	1456	2252	1397	2455	1730	1489		11144	5519	10157	2554	7665	3683	7648	4729	3777		818	1642	1698	951	908					3003	1089	2863	1437	1300
	1170	1813	2607	688	1782	1445	3872	1307	1202		2227	4714	6433	987	4233	3658	12783	2830	2509		1150	1282	1881	861	894					2097	1615	2939	1177	1241
	1287	3919	835	2460	1777	1255	1897	1747	1223		2755	13763	1444	5728	4908	3396	4607	4388	2632		2100	1071	1670	2205	2268					1614	3254	2791	5217	3965
	1203	1225	524	1818	1183	2081	2360	1385	1601		2407	2671	751	4152	2833	6337	6384	3396	4220		935	973	1050	1635	1413					1370	1317	1496	2882	2608
	1203	2414	1532	1420	2131	1481	1420	1142	1208		2337	5430	2760	3150	7243	2934	3702	1875	2695		848	888	773	1046	1345					1161	1162	1091	1470	2230
	1709	2826	790	2070	616	942	2002	1289	1320		3703	7175	1259	4821	974	2151	5529	2386	3182		3456	2494	2664	1692	1134					4570	7235	5110	2989	1578
	1318	249	1939	2879	1873	1421	3223	1621	1485		2668	315	4110	7503	4895	3596	11014	3993	3664		832	1215	1090	2819	1837					1822	1106	1667	6230	2983
	2174	1349	1078	1688	1219	1405	3651	1516	2365		4685	3241	1902	3823	2795	3260	11304	3558	6281		895	1967	1628	893	794					3515	1141	2836	1145	1029
	986	1452	1487	1711	1860	1509	2707	1283	2192		1775	3534	3049	3621	5795	3591	8026	2348	6207		1179	1155	1853	1079	788					1826	1818	2986	1530	1054
	1534	1378	870	799	1488	1374	2322	895	1451		3296	3572	1377	1194	3639	3775	6285	1427	3463		869	1493	1135	799	910					2367	1215	1654	1039	1239
	1264	1445	697	944	1308	1332	1470	1033	1079		2421	2804	1054	1782	2754	2932	3594	1843	2347		1405	1216	1193	1243	1399					1678	2090	1819	2057	2556
	1228	1906	531	2249	1284	1395	2712	1418	1576		2311	4366	791	5659	2868	3370	7842	2900	3880		1238	3290	1148	825	1533					6866	1830	1672	1086	2968
	956	2267	615	1566	1478	1432	1877	892	1613		1828	6590	1088	3269	3804	3850	5015	1638	4268		1073	900	953	831	867					1203	1561	1352	1177	1156
	1149	2077	863	1257	2358	1446	4064	1758	1393		2232	6231	1382	2614	6969	4135	15547	4563	3344		2073	1906	2183	1159	1671					3380	3337	3722	1782	2904
	1583	2352	795	746	1914	1320	2165	1451	1669		3669	5540	1290	1226	5098	3083	3892	3875	3644		1053	1072	1244	1238	829					1531	1550	1879	2093	1170
	2461	1221	585	1479	1798	1946	1924	1585	1461		5958	2767	847	3303	5078	5712	5415	3691	2922		2564	1409	824	855	1254					2152	5394	1066	1206	2195
	1313	2560	783	1591	1719	1578	1517	1297	1306		2604	6419	1422	3559	3978	4020	3272	3300	2889		1793	1963	1622	1297	1005					3524	3154	2636	2621	1326
	1807	2131	3070	1339	2330	1909	2234	1531	1276		3859	5582	7982	2502	6775	6094	6145	3870	2829		1125	768	1651	908	888					1089	1641	2859	1262	1217
	1093	1379	673	2161	1743	2083	1427	1848	1346		1995	3315	1037	5080	4847	6312	2516	4804	2969		2260	1509	824	1436	847					3326	5244	1177	2124	1343
	1096	2254	3733	2553	2414	1433	2116	1502	1352		2208	5467	12188	6239	8867	3624	6202	3883	3157		1478	846	1003	2218	941					1078	2622	1405	4355	1305
	993	2742	2452	2094	2134	1530	3037	1302	2013		2023	6899	5643	4827	5276	4021	7731	2212	4982		1441	1103	1491	961	786					1630	2277	2818	1412	1181
	1178	1423	549	1061	1477	773	2033	1653	1531		2260	3401	840	1790	3453	1844	5565	4035	3827		1708	1691	1977	1032	1836					2992	3390	4190	1373	3744
	1187	1908	437	1506	2409	1799	1768	1720	1307		2658	4112	643	2989	7410	4899	3524	4189	3383		1441	836	1477	1050	854					1259	2254	2277	1488	1099
	1390	1902	537	1602	1896	1477	2532	1824	1232		2714	4593	814	3356	4781	3814	5723	5185	2719		1765	1236	1284	898	700					2128	4113	2169	1236	1017
	1687	2805	841	2199	2493	1417	3061	1610	1274		3531	7093	1355	4779	7788	3723	10185	3795	2490		2080	805	3391	965	1015					1072	4783	7904	1380	1408
	1104	2011	636	2095	2547	1621	1827	1903	1242		1947	4747	1004	4424	8096	3382	4823	5054	2969		1120	1025	1258	1303	1184					1844	1574	1971	1985	1726
	1308	1796	644	1384	1978	1153	1815	1644	1855		2791	3779	1048	3094	5095	2809	4152	3971	4587		2182	1795	1164	1066	856					3178	3518	1830	1416	1288
	2320	1598	4154	3718	1865	1938	1777	1805	1221		6046	3726	13160	10391	5060	4603	5118	3527	2678		1255	1819	848	1203	1834					3656	1799	1192	1791	3103
	1843	1958	675	2180	913	1793	1848	1592	877		3844	4860	1058	4743	1744	5284	5126	4148	1453		1186	816	1137	1072	1089					1193	1745	1640	1471	1422
	834	3235	2917	2295	1775	1193	1838	1167	1109		1542	9750	7327	5503	5028	2698	4037	2070	2073		1045	813	773	1632	979					1140	1535	1059	2546	1396
	1204	2606	824	3243	1097	1339	2530	1403	1729		2311	6226	1397	7936	2416	2965	6447	2950	5364		1215	2203	1374	865	892					4406	1775	2524	1190	1210
	1087	2318	465	2109	1403	1261	1424	1096	2316		2131	6340	706	5031	2530	3030	3088	2338	5509		2110	1543	1174	1226	1108					2452	3912	1608	2018	2015
	2056	2491	915	1529	2111	1646	3880	1497	1254		4919	6172	1552	3461	6821	4671	12642	3526	3009		1591	2100	1458	808	1497					3546	2542	2325	1009	2298
	814	1588	1248	1970	2094	1661	1987	1225	1395		1536	3176	2707	4200	6635	3327	4659	2176	3408		861	1366	912	912	1575					2189	1094	1227	1262	2493
	976	1137	1199	1143	2499	1219	1945	1586	1355		1895	2683	2300	2228	7836	2818	5574	3957	2843		1204	1243	924	1113	843					2381	1707	1277	1833	1097
	1396	2040	693	2165	2023	778	1736	2161	1614		2933	5115	1149	5118	6089	1563	4213	5527	3729		938	1674	1325	1690	752					2698	1337	2262	2932	1053
	1009	2036	561	2329	2032	604	1836	1817	1340		1982	4333	825	5465	6694	1028	5581	3775	3079		1603	1833	1205	1712	871					3228	2708	1825	2858	1289
	1270	1626	539	1860	1623	1206	2097	1497	2050		2728	4162	830	4600	4366	2685	5648	3359	5068		846	2925	2188	1093	1170					6241	1152	3704	1671	1668
	3471	1095	1012	2098	1282	2145	1667	1682	1646		9841	2129	1958	4864	2210	6035	3721	3912	4552		972	766	1842	984	902					1026	1390	2889	1740	1395
	1224	1746	696	2302	2688	1720	1220	1137	1441		2463	4108	1131	5237	9430	3495	2294	2483	3283		1718	947	880	1335	946					1337	2722	1119	2222	1277
	1111	1292	537	1679	2188	1342	972	1378	1155		2205	3074	771	3462	7020	3335	1500	3260	2887		1043	1297	1650	883	1838					2370	1408	2699	1354	3912
	1091	1375	726	1354	1923	835	1796	1724	1463		2162	3031	1188	2771	5886	1593	4893	4175	3419		812	1565	1266	2358	678					3144	1074	1911	4041	1041
	1616	1875	2198	896	2303	1385	2216	1312	1085		3625	4196	4845	1577	7522	3506	6569	3096	2450		1403	888	1537	1060	929					1291	2153	2833	1399	1277
	2561	3197	880	2319	1455	1474	4253	1758	1451		6683	9205	1642	5248	3242	4108	20737	4775	3556		1767	815	2384	1939	893					1206	3144	5441	3482	1223
	1013	1491	659	1746	2297	1632	4554	1364	551		1935	3762	1039	3805	6862	4498	15478	2873	752		1263	816	852	911	1082					1092	1878	1109	1390	2033
	3099	1647	608	4057	2034	1236	1354	1107	1765		8666	3574	938	12696	6189	2995	2297	2594	4166		1142	1203	934	736	1271					1760	1678	1235	1004	1813
	1126	1705	665	1667	1635	1316	3963	1319	1134		2445	4000	1046	3906	3962	3754	19026	3059	2620		1125	1399	1805	1777	874					2627	1683	3268	3310	1184
	1111	2793	717	2611	2487	1507	3015	1316	980		2151	8133	1179	6525	8706	3689	9076	2954	1737		1211	805	943	1425	940					1101	2261	1329	2178	1323
	1502	1597	673	2346	1323	1828	2178	1270	1220		3177	4326	1027	5980	2577	5637	5665	2236	2863		2106	1449	2118	1545	1038					2137	4049	4758	2526	1536
	923	1557	707	3608	1997	1341	1942	1475	896		1768	3700	1157	10914	5789	3449	5330	3183	1785		830	1169	1629	2282	1407					1645	1112	2895	4140	2877
	3186	1492	704	1045	2091	902	2097	1371	1150		8837	3660	1088	1949	6580	1727	5583	3005	2546		2754	1841	693	915	1166					3089	5678	1014	1300	2108
	1809	2969	641	1209	1793	1483	1966	1602	2111		4264	8086	964	2358	5341	3625	5363	3556	4719		2860	856	1464	988	749					1165	5505	2398	1465	1023
	1542	2879	1067	1597	1421	1433	1432	1319	1439		3306	7756	1707	3534	3351	3884	2741	2940	3293		2258	1060	2800	1227	954					1464	4840	5741	1832	1300
	1376	1566	681	2180	829	1768	2617	1126	2007		3084	4241	1073	4430	1312	4847	7359	2551	5689		1521	1816	1296	909	1320					4432	2384	2427	1202	2416
	1650	2567	1179	1884	2251	1125	2738	1396	1704		3951	6894	2027	4061	6636	2669	8813	3436	4456		971	1659	953	786	848					2467	1327	1285	1076	1105
	1092	1907	827	1883	2458	1608	2053	1622	1415		2199	4651	1328	4080	7670	4024	5811	3813	3482		1919	1196	775	1308	857					1838	3194	1058	2056	1242
	982	1903	2852	1670	1714	1307	1951	1918	1089		1869	5599	7029	3511	4559	3283	5172	4205	2875		878	1250	1482	925	1177					1947	1190	2136	1302	1637
	1183	1275	1479	2332	1275	1907	1605	1371	1609		2514	2768	2679	4988	2463	5154	3077	3081	4293		1712	1195	865	1319	1047					1741	3936	1092	1973	1509
	1624	1652	1964	1413	1720	946	2489	1144	1590		3793	3811	4089	2953	4922	1827	7216	2312	4127		800	1591	2347	894	875					2743	1005	5050	1252	1215
	3029	2042	759	1417	2433	1403	1025	1867	616		7572	5361	1235	3102	7375	3550	1696	4719	1088		2481	1059	2410	1482	811					1565	4220	5422	2434	1111
	1497	1739	800	2660	1091	1531	2480	1379	1597		3091	4406	1356	6558	1924	4550	6813	2335	3012		3499	1316	942	1546	1036					2082	7444	1369	2816	1486
	1359	1911	2788	1097	2096	1160	1457	1763	605		2475	4214	7092	2159	6014	2839	3211	4138	859		918	1701	1523	1087	1321					2550	1249	2526	1615	2110
	3818	1375	806	1218	2051	1874	2913	1073	1210		11667	2897	1355	1869	6364	5216	9379	1923	3110		2607	1227	1281	785	927					1782	5446	1919	1100	1310
	3115	2701	1084	1292	2250	1370	2856	1292	1628		8725	7572	1991	2167	6560	3744	7735	2861	3860		1486	989	1066	762	971					1418	2292	1536	1053	1381
	1113	1412	634	681	1004	1182	1296	1214	1472		2258	2574	902	1033	2200	2696	2190	2581	3871		2060	1570	1645	3014	1288					2796	3809	3529	8736	1861
	1061	2084	736	2332	484	1463	1423	1165	1631		2231	5082	1154	5062	802	3861	2699	2069	3861		1809	1173	875	947	1322					1787	3190	1190	1757	2030
	2000	1575	593	1981	120	843	1949	1353	1673		4491	3940	903	3933	146	1364	5266	3154	4191		2677	831	1057	1383	781					1141	5175	1542	2178	1325
	570	3015	1081	2325	1662	1446	1358	2025	1597		785	8554	2265	6151	4085	3753	3140	5772	4232		2614	1896	1367	1446	895					3865	4555	2085	2398	1139
	2008	2698	634	1573	1741	1044	2030	1197	738		4092	6897	991	3303	4793	2429	5502	2737	1078		2531	1286	1148	868	1486					1857	4926	1889	1192	2407
	2502	2440	3879	1041	1394	1725	2475	1693	1013		5731	6275	12580	1740	2918	4393	5775	4005	2237		1620	859	948	2148	964					1088	2580	1398	3947	1291
	1088	2122	807	1964	3398	1246	1799	1335	1902		2013	4932	1361	3747	12106	3239	4885	3008	6226		1234	1198	918	3424	946					1849	1761	1224	8040	1395
	1051	1935	498	2827	1781	2310	2225	1590	1184		2134	4168	791	6713	5200	7212	6803	3477	2724		1903	989	1653	1663	800					1422	3234	2734	3554	1101
	1286	1472	587	2683	2061	2482	1644	931	1695		2632	3111	882	5918	6371	9149	3691	1666	4524		1510	1990	965	1778	1227					3337	2816	1390	3302	1871
	1011	2353	1421	1656	1354	1743	2430	525	1364		1595	6155	2361	3830	2939	5086	6323	858	3543		1179	939	1009	1020	909					1364	1806	1367	1380	1258
	2576	1462	2453	2221	1271	1543	3230	852	2132		7110	3403	5416	5240	2798	3939	9379	1710	5916		1238	961	803	2418	2431					1205	1827	1076	5779	6285
	1227	3088	1367	1587	1908	1504	1646	911	1681		2417	9582	2757	3413	5290	4127	4421	1440	4691		1864	1104	1512	1386	743					1451	3219	2399	2232	1012
	751	43	1764	1147	1133	1872	1590	1173	1249		1289	45	3603	2467	2049	5364	3365	2014	2934		1362	953	1336	1455	759					1314	2063	1973	2843	1009
	1463	1699	835	2083	2013	1759	1800	1401	1447		3218	4459	1451	4538	5891	5227	5006	3133	3225		945	3274	1144	2061	1280					8210	1327	1585	3968	1879
	1424	2884	737	2151	1789	1539	2242	1348	1228		2831	8792	1179	5129	4893	4285	6276	3049	3191		1221	1658	1242	1771	826					2624	1834	1933	2887	1111
	1220	1794	1490	1212	1431	2175	2188	1344	1233		2397	5135	2769	2121	2475	5290	6694	3221	2729		1009	859	981	878	1460					1247	1329	1315	1139	2029
	1133	3117	521	2633	1336	901	2116	1629	2125		2256	8961	757	6706	2724	1822	5942	3670	6269		3483	1333	943	1566	902					2035	9364	1410	2632	1229
	1045	1481	585	1571	1775	1366	2633	963	2131		2100	3903	877	2866	3735	3269	6739	2180	6266		2145	1143	1068	947	868					1567	3792	1528	1571	1218
	2639	2875	1227	2045	1251	1622	1857	418	1185		6678	8925	2293	5598	2512	4754	5049	682	2841		1334	1673	1743	1752	827					3377	1985	3501	4298	1085
	1389	2972	858	2430	2255	1016	3152	1225	1144		2944	7868	1478	5730	7389	2011	12140	2555	2364		1138	1534	1205	2061	773					2368	1723	1790	3591	1019
	1120	1572	1206	2283	1344	1304	1283	801	1899		2210	4273	2210	5433	3318	3259	2082	1327	4892		930	1310	792	1089	1230					2102	1238	1162	1491	2286
	1061	3037	1853	1627	1632	1479	2289	1428	2508		2056	9260	3599	3167	4550	4112	5671	3148	5709		1093	1296	1579	1184	824					1919	1511	2503	1867	1065
	1235	1964	379	1496	1667	842	2668	1154	2288		2827	4084	571	3417	4342	1332	6052	1898	5974		3314	1180	1769	1501	1299					1870	7052	2753	2449	2075
	1145	3177	765	1050	1767	1313	683	2158	1820		2315	9561	1296	1638	3865	3496	998	4908	5138		1364	2804	939	964	838					6216	2609	1276	1387	1128
	1334	2379	1926	2641	2158	1563	1874	1719	1486		2790	5633	3714	6567	6628	4111	5196	4888	3718		2001	1247	996	1955	1132					1813	3118	1333	3733	1574
	1465	1803	867	1767	2301	1659	1977	1484	1727		3090	4140	1251	3218	7093	4747	5363	3938	4516		1897	1621	2122	2178	958					3619	3519	4095	5990	1270
	1034	1509	1065	1882	2243	2091	3548	997	1349		2010	3695	1919	4877	7394	5620	14687	1730	3189		1277	1441	837	1368	819					2702	2085	1048	2710	1114
	1910	1658	585	2703	1928	842	2572	1669	1122		4325	4386	904	6360	5611	1400	6278	4164	2644		972	1360	1471	1168	788					2071	1412	2302	1624	1131
	1082	2348	686	2487	98	1700	1908	1084	2351		2334	5896	1032	5556	115	4260	5482	2111	5448		1773	899	1899	1602	823					1337	2994	3420	2848	1087
	1236	1570	2153	2187	1755	1370	2258	2235	1233		2024	3139	4807	6297	4877	2619	6122	6372	2905		1024	2029	2852	1625	1311					3926	1424	7597	2758	1919
	1081	2284	2186	3399	1202	1257	2535	2022	1715		2292	5758	4582	8969	2791	2400	5531	5427	4596		1332	810	884	1238	825					1088	1930	1198	1812	1150
	1083	2004	385	1082	2374	1910	1711	1534	1761		2345	4785	580	1890	7915	5479	4300	2684	4467		1609	1784	1023	907	848					2898	2539	1352	1107	1173
	1127	842	2424	1799	1777	1252	3021	1303	1281		2140	1613	5729	3451	5581	3122	8556	2702	3161		1070	1077	1648	2310	2283					1653	1526	2468	4280	4874
	1804	1623	2250	2043	2314	1254	1931	1013	1417		3813	3943	4954	4508	7915	3423	5109	1603	3415		1391	2479	831	2383	724					6546	2089	1146	4580	1149
	1032	1887	1342	1867	2024	1613	4827	1202	1468		1974	4835	2716	4620	6535	4600	19116	2174	3866		1364	2093	2048	926	846					3507	2046	3276	1328	1169
	1638	1956	773	1632	1455	1136	1751	1182	1915		3719	6206	1260	2949	3485	2690	5040	2756	5396		1298	1000	1583	884	802					1342	2075	2480	1405	1103
	1008	2134	972	1866	2915	1183	1639	1483	1256		1901	5039	1728	4853	9344	2828	3517	3310	2325		1291	1078	1365	1872	835					1539	1976	2070	3208	1075
	1055	1844	1337	2894	2020	1270	1582	1244	1306		2118	4285	2837	7187	6327	2828	3826	2854	2972		1422	1451	890	1462	770					2589	2526	1182	3178	1016
	975	1833	834	2638	1908	1429	1874	1527	3000		1764	4380	1371	6640	5901	3653	5332	3080	8388		1171	2231	997	2495	1034					4176	1691	1355	5085	1593
	1522	218	744	2053	1419	1548	2327	1046	1486		2983	276	1228	5350	3561	4010	6393	2303	3782		1748	2804	1786	1132	1894					7846	3085	2933	1691	3235
	1214	1716	1090	1525	1140	1518	1787	1242	1591		2705	4339	1674	3757	2494	4432	4983	2487	4024		913	1261	830	1773	1028					1946	1175	1116	4163	1452
	1040	2215	636	2318	1331	1523	2322	1695	1436		2098	6050	1062	5260	2827	4043	6278	4466	2821		1451	791	1403	1923	896					1085	2317	2137	4357	1263
	551	1544	484	1141	1320	1325	1640	1049	2482		893	3874	759	2347	2585	3540	4088	2245	7854		977	1505	1107	1683	774					2563	1378	1616	2805	1177
	1154	1887	626	1144	1753	1292	2146	2390	1364		2254	4105	942	2301	3371	3056	5745	6497	3376		1729	1338	3098	2002	1432					2105	3233	5791	3392	2815
	1603	1297	363	1833	1113	1566	1940	1362	1059		3298	3146	476	4966	1806	3855	5375	2527	2299		1893	1281	2387	1061	1005					2041	3489	5474	1442	1370
	1670	1620	662	1998	1223	1448	1493	777	1812		3443	4097	1067	5121	2589	3799	3057	1479	4892		847	2190	797	966	1553					3893	1168	1099	1366	2526
	1898	2190	844	2300	1580	1253	2412	1935	1507		4357	5367	1433	5830	4234	2784	5981	4905	3824		1339	1698	1333	1244	777					3743	1847	2056	1783	1063
	1928	1923	1634	1094	1929	1099	1753	1608	1964		4462	4989	3130	1966	5310	2543	4234	3848	6035		1894	1849	824	1134	1580					3322	2844	1031	1721	2508
	1466	1357	817	1429	988	1248	2443	1877	1409		3130	2866	1389	3053	1619	3090	6865	4772	3539		2120	1070	2561	910	1241					1525	3638	6183	1346	1794
	2973	2573	726	1355	1943	936	1055	1595	1274		7478	7095	1211	2101	5285	1470	1548	3342	3090		760	807	1889	1392	895					1145	1005	3214	2520	1595
	1948	1648	852	3469	1823	1468	1030	1558	1374		4536	4120	1491	9065	5546	3844	2017	3788	3412		949	1248	1472	1157	988					1787	1287	2396	1886	1373
	915	2126	795	1886	2042	1723	2945	1559	1284		1618	4717	1300	3763	6775	5054	9115	3945	3206		1062	967	1276	1464	777					1263	1488	1935	2036	1112
	1040	3498	713	2167	1858	1319	2379	1473	1423		1974	10114	1138	5369	5665	3132	6741	3494	3565		2346	1217	950	1816	1123					2473	3770	1392	3344	1637
	1302	1513	846	2093	1667	1199	2730	1362	1534		2778	3729	1385	4844	4013	2908	7527	3178	4175		1460	863	2078	1014	1293					1215	2473	3919	1372	1901
	1340	2788	885	3238	1262	1480	2163	1313	1430		2789	7867	1669	8881	2911	4131	4843	2346	3742		1568	827	1426	1241	2017					1160	2664	2116	1851	4561
	1370	2650	960	3356	1485	1989	1863	772	1421		2777	6435	1499	9552	3677	5566	5006	1180	2953		1868	803	1591	1936	1077					1079	2945	2855	4308	1560
	3434	2007	693	1414	2453	1125	3583	1152	2482		8304	5236	1071	2567	7984	2635	11679	2505	7645		1240	2805	882	1894	779					6215	1820	1215	3575	1012
	1621	520	2451	2002	444	1480	1985	1226	1787		3362	821	5380	5008	741	4021	5348	2337	4773		935	1997	2003	1282	1638					3711	1290	3548	1995	3655
	1304	1437	1324	1871	2077	1428	2277	1420	1428		2724	2941	2322	4769	6028	3615	6343	3141	3570		1040	1196	872	1113	787					2357	1393	1179	1646	1083
	1227	1394	731	2206	1441	1391	1478	1320	2001		2715	2916	1137	5175	3085	3495	3266	3111	4413		1449	1495	1261	1135	743					2345	2222	2115	1571	1007
	280	1583	1001	1872	1548	1478	747	1153	1308		367	3513	1852	4689	3631	3735	1156	2101	3286		2878	1534	911	1069	830					2943	5726	1186	1483	1108
	1188	2846	574	1712	2070	1197	2939	1080	1131		2303	8028	921	4261	6497	2813	9050	1830	2527		890	996	1307	1064	1878					1467	1192	1966	1563	2961
	1843	2075	549	1912	1276	1519	2453	1542	1023		3978	5575	787	4980	2863	4101	7008	3722	2167		1961	1839	1596	879	1098					3453	3549	2945	1265	1423
	2515	1763	1043	1930	1237	1554	2765	1140	1643		6221	4340	1975	4853	2208	4092	8204	2541	4411		886	994	1178	1656	1806					1445	1231	1924	3561	3004
	1235	1819	608	1838	1454	2081	2234	1263	1447		2531	3685	870	4363	3420	6606	5646	2865	3772		1492	1648	1494	1286	930					2587	2423	3180	1916	1272
	816	1766	768	1956	1917	1483	1627	1421	1149		1477	5473	1268	4656	5668	3603	4463	2781	2422		1921	879	1274	1166	1481					1277	3585	1826	1619	2262
	1129	2196	1845	2178	2702	1167	1464	1545	1355		2042	4548	3835	5369	8242	2664	3035	3739	3451		2701	1014	1071	1180	1665					1557	5337	1615	1824	2633
	1078	1176	3718	1649	1560	1449	1560	1158	1312		2257	2088	11866	3867	3706	3686	3002	2583	2674		1415	1055	1141	1908	1209					1538	2153	1685	3557	1803
	1057	2217	673	3697	363	1919	1719	1328	1130		1981	5047	1063	10482	611	5426	3667	2698	2005		959	2620	813	1164	877					5415	1351	1060	1907	1212
	3025	1262	471	1771	2478	1239	2135	1280	1474		8009	2980	677	4431	6066	2105	5045	2658	3104		2201	972	1620	1257	1608					1473	3702	2656	2003	3105
	2062	1813	653	3323	1856	1086	1789	1343	984		4426	4871	1036	9727	5022	2641	4094	2994	2000		1200	1287	2031	1848	865					2055	1939	3657	3042	1211
	1283	1450	2163	2227	2936	1208	1242	1115	1224		2517	3435	4541	5181	9985	2275	2080	2049	2824		815	1358	1488	1785	714					2360	1067	2336	4027	1006
	1990	2682	925	1469	1558	1807	2558	1831	1341		4400	7855	1514	3335	3508	5698	5286	4577	2898		1400	2669	1062	1186	972					5012	2095	1551	1708	1348
	1180	2243	865	1041	1327	1369	2098	1154	1711		2236	5753	1409	1769	2434	3435	4919	1941	4653		1513	1936	1434	1503	938					4697	2393	2214	2468	1300
	1211	3920	934	1511	1095	1618	2392	916	1244		2499	13180	1664	2954	1728	4237	7211	1480	2751		1023	2486	1292	1148	979					5246	1348	2004	1659	1340
	1281	1463	596	2784	2032	1535	2154	1684	1279		2695	3204	844	6764	6381	4281	6235	4147	3210		1454	1123	1805	1047	1028					1583	2228	3222	1434	1350
	1605	2202	1813	28	2288	1645	2954	954	1894		3193	5421	3815	28	7714	4736	8729	2261	5738		983	832	2202	1958	1106					1204	1327	4411	3415	1570
	1068	1077	1229	1574	947	1360	1779	1144	1210		2007	2304	2260	3124	1540	3464	4214	2004	2406		1040	887	1133	1224	796					1282	1370	1551	1923	1070
	1273	2503	2401	1781	1853	1372	1604	2184	1114		2285	6430	5351	4480	5716	3532	3427	6913	2431		1277	1011	883	1153	1579					1521	1887	1164	1818	3226
	1019	1599	886	1254	2126	1780	1967	765	1348		1900	4443	1451	2364	6197	5034	5814	1311	3207		1489	1433	2034	1843	762					2100	2522	3607	3138	1050
	1277	1867	121	4119	2131	1346	4087	775	1350		2519	5557	131	12677	6240	3205	13177	1291	2904		1202	943	2189	1460	1740					1683	1738	3900	2367	2844
	1419	1394	1729	1461	1811	1912	2232	1420	1362		2995	3401	3223	3258	4600	5494	6072	3157	3480		836	1643	1312	1163	919					2387	1105	2058	1905	1251
	1445	1841	2332	2399	1883	1594	2308	1571	1078		2805	4439	4972	5449	5997	4231	6849	4321	2523		1006	1676	1122	3408	1416					2793	1321	1624	7235	2914
	1640	2289	613	1599	1734	1375	2275	1810	1152		3320	5560	988	3767	4520	3676	6974	3341	2559		1446	2041	1572	2483	1356					3615	2152	2742	4394	2027
	1593	576	1270	1991	1071	1919	1116	1589	1679		3575	977	2678	4686	1836	5018	1707	4047	3462		2510	1209	1259	872	987					1830	4758	1956	1123	1580
	1082	1408	695	2253	2030	1992	2866	1597	1181		2100	3169	1065	5885	6010	5556	8588	3010	2375		2656	808	1767	1259	865					1085	7858	3107	2148	1249
	1212	2826	866	1960	1148	1687	1883	1268	1047		2279	7587	1454	4942	2057	5011	4856	2747	2395		2964	1262	935	1282	955					1865	5975	1242	1960	1795
	3075	1907	1105	2352	2028	1552	1573	1566	1789		8158	4377	1950	5529	5644	3904	3926	4258	4587		894	749	1124	874	770					1073	1215	1554	1274	1049
	1126	2379	587	2291	2035	1458	1776	1586	1528		2102	6083	907	5218	6570	2643	3359	3968	2867		1258	961	1602	1072	1042					1400	2144	2261	1567	1493
	2187	1626	919	831	2273	730	1649	1362	1459		5283	3385	1567	1478	6721	1245	4219	3170	3612		1460	1383	1393	1122	674					2088	2236	2807	1776	1032
	1477	2399	834	1641	790	1472	2041	1201	576		3087	6021	1410	3455	1247	4143	5320	2908	831		1792	1128	855	1802	1914					1572	2944	1077	4300	3213
	1040	2309	931	1466	1184	1520	2313	1351	1979		2090	5232	1553	2631	2503	4281	7061	3327	5817		1828	1587	788	893	780					2751	3073	1079	1266	1013
	1336	3479	799	2033	2208	1354	3969	1689	1745		2705	11783	1410	5472	6092	3406	13751	3896	4324		873	1259	1242	1044	890					1982	1137	1891	1468	1221
	1084	2683	868	2385	1325	1105	2710	1592	1727		2266	7349	1521	5987	2664	1910	8159	3876	4386		2445	946	933	1212	864					1325	6055	1347	2128	1135
	802	1421	938	3009	1523	1277	2828	1264	1594		1518	2990	1864	7883	2736	3046	7823	3270	3890		1219	753	1120	891	901					1009	1900	1680	1296	1260
	914	1569	1061	3059	1659	497	3178	1462	1758		1689	3650	1795	8328	4444	722	8516	2502	4116		1228	2014	1313	2044	818					3736	1950	2046	3523	1097
	1063	1619	874	2576	2164	1619	2197	1684	1690		2084	3505	1481	5980	6224	4370	6351	3842	4093		1817	1659	1302	785	2399					2792	3270	2051	1161	6430
	1672	3534	2060	1763	1456	787	4032	1677	1258		3733	13755	4496	4190	3679	1193	13012	4329	3021		1145	1315	1100	881	799					2128	1692	1542	1192	1121
	1162	1798	865	2156	1676	651	3139	1744	1371		2273	4216	1464	4348	4636	1077	8033	4761	3179		1047	1916	1338	785	1816					3661	1483	1965	1099	3374
	1879	1090	693	3076	1948	1462	2664	1591	1418		3958	1901	1058	7744	5984	3723	6679	3539	3513		1256	1962	1907	2004	889					3156	1893	4128	3892	1209
	1127	2470	1181	1909	1921	1569	1340	1201	1442		2184	6363	2316	3441	5809	3759	2397	2727	3095		1079	847	1312	1953	1050					1130	1679	1986	4638	1492
	3435	2038	1080	2973	1503	1336	2171	1333	1322		9849	4924	1914	7958	3942	3446	6011	2676	2932		1024	2339	1139	871	1564					4106	1487	1665	1274	2315
	1863	2238	999	2182	1613	1448	3493	903	2792		3937	5687	1928	4932	4578	3835	13958	1315	7896		1521	823	1024	1845	793					1217	2518	1374	3966	1122
	1213	1141	707	1256	1366	1698	3961	1308	1297		2321	2291	1144	2093	3111	5191	12417	2761	2892		2502	1351	1314	1137	769					2035	4920	2188	1630	1241
	1216	1544	749	1155	1716	1747	1352	1914	1837		2299	3714	1248	1783	4793	5414	2374	5112	4877		869	1183	1671	871	1050					1948	1093	3297	1298	1556
	1167	2690	544	1921	1382	1911	3930	1290	2311		2267	7060	810	3762	3256	5404	12598	3066	5951		883	823	1909	1052	761					1214	1195	3375	1404	1083
	1373	1835	947	2538	1769	1201	2007	1142	1176		2799	4326	1637	6900	5075	2189	5011	2148	2734		1641	1013	1923	854	819					1380	2936	3327	1193	1089
	3380	2094	697	1160	1973	1750	3063	1601	1363		9150	4915	1191	2007	6192	5150	9356	4438	3551		994	832	2137	1192	1099					1206	1278	4665	1866	1593
	105	855	518	1105	1034	1157	1714	1289	1865		112	1477	774	2171	1692	2813	2999	2425	5042		1127	754	823	2157	681					1032	1674	1080	4349	1028
	2279	1572	1066	2651	2008	1638	2522	1080	1074		5061	4150	2089	5794	6195	4654	5888	1933	2407		1538	1112	910	1339	1041					1718	3530	1269	2227	1440
	1131	979	1487	312	1435	1065	3495	1248	1377		2209	1874	2863	389	3430	1788	11514	2401	3467		1126	2736	901	872	841					6404	1679	1257	1215	1192
	954	1886	956	1948	1104	1617	2004	1270	1622		1692	4605	1636	5056	1877	4389	5771	3047	3101		1077	2513	733	2249	941					4358	1430	1004	5319	1177
	784	2650	692	1588	1870	1857	2379	1476	720		1394	6904	1127	3308	5602	5359	6598	3708	1100		1033	2229	2058	1812	776					5228	1487	4875	2995	1040
	980	1653	582	1645	1897	1060	1918	2185	1539		1835	4241	865	4020	5725	2384	5261	5659	3723		2380	1275	1325	978	1051					1917	4339	1892	1393	1588
	1301	2062	408	1944	2577	1560	3250	959	1043		2541	6345	567	3930	8625	2906	9613	2033	2331		1444	1615	772	841	847					2617	2547	1096	1223	1156
	1256	2104	732	1996	2312	1488	1663	1156	1192		2580	6058	1136	4737	5453	4020	4460	2062	2823		1176	2912	1674	1697	807					5768	1752	2794	3885	1031
	1269	1883	501	2671	2183	1606	1296	999	1180		2646	4640	753	6493	7574	4375	3176	2169	2742		1662	768	868	1309	1278					1038	2884	1171	2073	1913
	902	1547	327	1694	1785	1681	2035	1872	1169		1776	3957	471	4392	5434	4081	5110	4798	2565		1265	1111	2146	2800	785					1536	2025	3865	5145	1045
	1226	1659	1619	1778	1818	1273	2877	1438	1010		2286	3865	2888	4322	5245	3342	8524	3580	2271		1483	1026	1302	1498	712					1493	2878	1879	3369	1085
	1850	2851	740	1797	1717	1460	1070	1173	1177		4246	8400	1244	4399	4605	3338	1841	2657	2801		1855	2464	1658	1557	1048					5068	2980	2677	2590	1538
	966	1817	1188	1299	1771	1569	2222	1349	1460		2063	4330	2009	2967	5421	4287	7104	3285	2914		1176	2491	1814	1020	1469					6071	1755	3172	1793	1937
	293	2588	888	1445	1723	1553	4419	1122	1201		358	6417	1459	3140	4786	4220	21615	2042	2860		2299	1981	1328	2677	949					4755	4395	2114	5961	1369
	1333	1467	672	2926	1628	2153	1786	1328	1360		2823	3677	1051	7460	3973	5605	4631	3413	3169		929	1235	1269	734	1248					2185	1219	1926	1091	1763
	1196	2886	858	2173	2312	525	2511	1382	1463		2469	8163	1478	5129	6750	857	7684	3477	3714		1515	1104	1001	1157	957					1662	2283	1575	1766	1366
	936	2805	701	1784	2915	1206	3110	1172	1355		1896	7402	1126	3933	9353	2879	11397	2480	3190		1515	1101	920	1833	926					1707	2289	1293	3153	1249
	3159	3905	607	1908	1416	1370	1640	1504	1677		9171	13633	954	4216	3326	3295	3715	3752	4197		887	1089	1352	1383	861					1682	1231	2159	2221	1192
	1680	1883	758	1761	2194	1349	1226	1433	791		3515	4939	1272	4346	6786	3709	1964	3370	1183		2007	1149	1278	2636	927					1653	4507	2344	5812	1334
	993	2228	1147	1763	1716	1552	2178	815	1261		1737	5687	2056	4097	4885	3393	6481	1765	2721		1970	2076	2371	1467	770					3939	3443	4503	3066	1015
	1169	3212	881	1338	1997	1415	1417	1261	1079		2228	9555	1469	2797	5605	3440	2855	2894	1993		929	931	2564	1203	1015					1231	1309	6282	2045	1691
	1006	2015	470	2875	1588	1289	2747	1178	2629		1867	5215	660	8565	3742	3117	6382	1997	6897		1371	1761	2050	1175	1038					4165	2212	4020	1864	1419
	852	2801	1009	1534	2047	1678	1718	1328	977		1577	7364	1804	3841	6313	3846	3917	2873	2203		1385	1335	1016	843	1391					2455	2131	1384	1121	1981
	2747	2939	966	3500	1595	1651	1465	1247	1323		6497	8741	1656	9727	4215	4727	3493	3038	2795		976	1125	1635	2819	966					1862	1329	2524	5789	1305
	1040	2438	843	1369	1415	1703	1872	1737	1607		1963	6467	1346	2431	3237	4163	5477	4063	3984		1513	1151	1448	759	1418					1738	2507	2159	1021	2016
	1850	869	809	1931	1232	1074	2056	1212	1180		3283	1735	1357	4180	2533	1900	4328	3216	2746		904	1122	1039	816	1037					1625	1184	1507	1084	1786
	2029	1598	922	1550	1784	1575	2686	1405	1266		5303	3935	1624	3255	5396	4213	7105	2730	2888		1186	977	1891	1586	1126					1292	1730	4080	2806	1667
	975	1953	685	2428	1721	193	1748	1347	2062		1975	6168	1070	6292	4456	253	3659	3324	5174		1124	898	1103	2347	2103					1274	1643	1573	5906	4928
	1619	3347	1033	2216	1296	2032	1950	1219	1814		3553	9677	1734	5083	2871	6030	4963	2259	4853		1755	1291	891	973	812					2118	3164	1210	1368	1077
	1130	1948	1855	2315	1838	1349	2939	1308	1273		2510	5311	4452	6008	5250	3398	7139	2949	3111		1611	2015	939	1516	1008					3557	2592	1246	2775	1404
	1086	2941	1207	2397	1674	1159	1502	1117	1434		2080	8027	2715	5185	3571	2831	3568	2032	3902		1117	1415	1341	953	771					2135	1584	1975	1246	1025
	1199	1602	666	1768	1352	1348	3046	1378	1730		2504	3536	1017	4291	2622	3599	9669	3028	4388		984	947	1295	1364	894					1287	1363	1973	2371	1209
	1147	2280	663	3128	1898	1438	2443	1421	1471		2340	5095	1014	7747	4244	3665	6452	3279	3847		1212	1308	1496	985	847					2074	1680	2567	1419	1097
	1801	3264	589	3097	1697	1783	1786	1364	1800		3783	9312	917	8122	4603	4802	4933	3115	4818		1993	1110	876	727	848					2179	4450	1223	1019	1177
	1266	2852	1003	2275	682	1229	2426	1266	1549		2620	7500	1975	5903	1162	2724	6476	2368	3397		2374	1993	887	1015	860					3283	4019	1174	1504	1268
	1214	2290	768	2441	1741	532	1952	1265	1078		2534	6643	1256	6347	4005	831	4412	2802	2470		930	1638	907	1348	1048					2506	1271	1252	2940	1513
	2127	2332	303	2080	1190	1727	1723	1206	1544		5105	6840	418	4999	2694	3152	3258	2902	3108		1151	2530	769	1164	967					4496	1651	1036	1601	1449
	2729	2346	425	3515	1454	1601	1799	1027	1182		6483	5131	673	9797	3574	4636	5030	1691	2529		957	1821	830	1137	770					3137	1290	1020	2062	1053
	1737	3418	1372	1640	873	1006	2355	930	2159		3347	12067	2633	4046	1392	1752	5350	1481	6473		1227	1103	3487	1830	884					1580	1662	7399	3644	1228
	998	2454	1233	2260	906	1621	1614	1499	1162		1961	5734	2568	6285	1542	3922	2829	3786	2697		1290	1237	968	1359	1111					2125	2350	1290	2099	1943
	955	1463	895	2700	1658	1306	3271	1254	1269		1878	3579	1481	6189	3533	3076	10467	2977	3062		989	1247	950	2053	827					2240	1348	1264	3932	1130
	976	3869	1442	2295	1229	1376	3518	1413	1610		1821	14810	2925	5689	2609	3326	10393	3213	4504		946	781	1162	819	907					1083	1317	1561	1114	1178
	1074	2058	1539	1253	1801	1416	1994	969	1855		2036	4498	3158	2203	4771	3515	5364	1675	4275		1093	1288	1120	1291	1073					1802	1694	1568	2057	1770
	172	2339	702	3006	1292	1141	1917	1057	1203		215	6205	1125	7237	2395	2917	5424	1742	3062		2251	1530	1276	927	930					2314	4217	1842	1273	1451
	2805	1952	988	1645	2523	1108	2662	1214	1275		7402	4498	1685	4172	8080	2674	6003	2753	3251		1661	817	2026	1473	929					1119	2777	3580	2471	1154
	1750	1700	1553	1192	1284	1202	2299	1158	1771		3973	4285	3515	2133	2977	2710	5381	2541	4620		1585	1002	821	3073	839					1488	2630	1064	6070	1310
	887	1509	570	3663	938	1890	2098	1247	1732		1769	3154	882	10683	2073	6083	4809	2772	4574		1869	924	955	1440	987					1328	3165	1188	2316	1389
	1394	1732	1186	2228	1282	623	1860	1631	1541		2785	4542	2091	6102	2182	1005	4035	3743	4158		1858	1037	928	1426	796					1635	3458	1365	2254	1041
	1135	1486	1290	1995	2164	1268	1918	1254	1547		2212	3539	2910	5278	6822	3202	5324	2860	3998		1192	724	1247	939	831					1031	1711	2130	1461	1095
	1450	2083	856	2138	2282	1520	2608	1104	1323		2790	5059	1300	4335	6542	3923	8177	2214	3053		1510	940	1220	1600	809					1357	2470	1683	2759	1107
	935	1745	556	1754	1840	1261	2146	1048	1404		1778	4783	847	4691	5611	2859	5210	1881	3679		2157	2564	1169	1163	850					5177	4137	1738	1782	1161
	1007	2347	1793	2387	2041	1874	2428	1526	1497		1912	5275	3574	6199	5641	5796	6213	3119	3655		1531	960	1546	720	863					1389	2407	2513	1057	1236
	945	2697	2273	1558	1012	711	2245	1798	1419		1832	6311	4959	2740	2131	1122	6478	4372	3514		1484	1594	2197	2067	1420					2539	2197	4045	3945	2242
	2212	1634	976	1744	1942	1546	2539	2222	1716		5795	3835	1783	3527	5962	4320	8178	5251	3598		907	2142	2043	1381	689					3438	1295	3631	1969	1098
	957	2612	413	2346	1372	1157	1008	1067	1536		1915	6925	575	6346	3408	2121	1725	1754	3691		1241	814	906	1935	811					1006	1871	1256	3182	1137
	921	1497	439	1409	1038	1650	1657	1569	1782		1560	3550	606	3311	1970	4506	3074	4258	4711		1448	1819	1467	1195	754					3719	2157	2168	1859	1035
	1049	1635	602	2515	963	1634	2690	1681	1363		1916	3742	989	6781	1908	4384	6379	4209	3260		1577	1422	2215	1015	1044					2301	2552	4526	1474	1795
	1400	227	878	2163	996	1203	1995	1591	1166		3032	291	1403	5151	2052	2858	5719	3999	2897		905	906	826	1021	830					1328	1192	1140	1467	1278
	1952	1763	462	1686	2052	1251	1983	1394	1682		4795	3953	660	3249	6158	3002	4582	3049	4376		3262	990	2222	757	828					1344	7036	4239	1023	1180
	1025	1812	345	1785	2017	1812	1915	985	1411		1893	3746	450	3610	6287	5072	4912	2065	3831		1415	1108	1267	996	807					1622	2664	1702	1268	1120
	1060	2967	869	746	1971	1025	2218	980	1137		2079	8747	1390	1200	5261	1539	6349	1657	2878		1114	942	1134	2178	1156					1255	1703	1701	3647	1708
	1486	1679	572	1650	2032	1250	1451	1260	2570		3028	4069	934	3717	6236	3090	3586	2859	6892		1390	1007	3016	2138	768					1376	2152	6239	3606	1139
	890	1379	1048	1427	1538	1343	4215	2109	1287		1489	3159	1818	2689	3802	3026	13537	4833	3224		887	1171	1717	1567	903					1736	1127	2665	2729	1226
	1635	1584	896	2211	2062	1356	1508	1269	1319		3913	3786	1534	5664	5858	3856	4080	2753	3037		943	1366	2405	995	766					2235	1509	4402	1824	1081
	4847	498	1468	1978	1872	1430	2550	1752	1706		20565	797	2765	4771	5763	3818	6781	4155	3832		3243	1195	1087	757	741					1880	7783	1432	1010	1018
	1281	1888	475	727	1746	1318	3504	1641	1586		2820	4740	741	1203	5265	3145	13163	4329	3848		2869	1006	1315	2554	2993					1386	7897	1919	4769	6512
	959	1983	1062	2396	2076	1210	4141	1954	1156		1750	5372	1837	6141	6007	3022	13988	4646	2668		1375	1430	880	806	966					2882	2098	1176	1034	1265
	1891	2321	1037	1671	1773	1277	1564	1607	1565		4268	5962	1614	2963	5218	3130	3822	4260	3980		1145	1164	1565	2481	969					1673	1518	2307	5218	1360
	2178	3603	463	2646	1156	1811	1913	769	1434		5752	11871	584	6870	2795	5505	5112	1117	3371		1450	1108	1839	2498	997					1613	2110	3543	4944	1562
	1360	2962	332	2305	1993	1293	2549	1298	1541		2992	8602	442	5624	5510	3093	7348	2621	3690		838	1053	1016	803	890					1565	1089	1414	1034	1191
	1106	2560	1375	1796	1691	1464	3233	1537	1397		2101	6283	2448	3714	4414	3931	11290	4090	3551		1268	1142	1467	1131	1434					1705	1952	2369	2076	2152
	2184	2184	491	1852	1795	1594	2192	975	1740		4988	5231	739	4251	5025	4288	4941	1572	4655		954	1500	2140	1117	1095					2274	1279	4307	1512	1563
	1860	2341	971	2337	1589	1324	2586	1445	1289		4268	5849	1671	5736	4025	2414	6431	3461	3243		1609	1048	822	1907	802					1485	2589	1085	3595	1116
	2222	1692	696	1549	2513	1174	2252	1331	1934		5604	3438	1130	3292	7646	2323	6026	2788	5560		1240	826	1907	1099	769					1116	1864	4437	1559	1036
	648	2533	607	1900	2267	2431	2114	1351	1404		1095	6386	941	4214	6270	7084	6148	3131	3206		1277	2243	984	917	864					3795	1855	1307	1284	1181
	2926	2077	845	2176	1014	1421	2479	1536	1605		7480	5083	1459	5023	2037	3915	6320	3863	3256		1877	935	1879	1632	1721					1310	3510	3502	2711	3359
	1716	1296	1974	2169	1042	1657	2114	1250	2341		3830	3259	4327	4616	2324	5238	4117	2840	6973		2831	1277	2477	1218	927					1803	5172	4229	2487	1270
	1356	2569	709	2228	1649	2338	1693	1479	1055		2536	6739	1128	5144	3986	7653	3975	3172	2389		1049	1706	1104	1269	764					2829	1417	1538	1991	1071
	1293	1740	864	1848	1692	1569	4524	821	1212		2668	4569	1498	4165	4815	4544	16349	1291	2885		748	837	1379	1603	1281					1245	1001	2060	2572	2015
	1142	2160	1731	1658	1943	1530	2616	1578	2204		2268	6763	3506	3022	5904	4143	8672	3600	6675		901	1155	1006	1618	1014					1757	1259	1447	2475	1498
	1670	2143	493	2522	1855	2056	1722	1148	1498		3806	5696	691	5610	4169	6412	4122	2573	3788		1576	1150	1165	822	736					1709	2549	1826	1101	1114
	1902	1964	1414	1891	2172	2173	1503	1583	1090		3769	4758	2596	4996	6100	4946	3710	3890	2661		1554	1936	802	2853	850					3515	2408	1107	5450	1378
	1329	2317	1489	2056	1849	1749	3154	1514	1332		2904	6063	2632	4346	5498	5053	9963	3587	3382		1412	1066	1429	955	848					1611	2263	2386	1294	1160
	1075	1381	680	1547	1592	1481	2372	1234	2260		2140	3374	1015	3395	3779	3855	7587	2480	7397		1138	1797	1204	1506	1050					2707	1498	1966	2271	1382
	972	1676	1758	2799	1690	1550	2402	1155	1378		1962	3788	3266	7553	3214	3916	6978	2462	3457		1322	2437	803	901	1034					4805	1963	1089	1320	1456
	3269	3055	1719	3326	2230	768	1011	1347	2370		9525	8423	3672	9520	6512	1147	1623	3313	6127		869	1635	1823	1109	1089					2593	1197	2873	1641	1588
	3225	1940	421	2533	2132	2174	2202	1263	1366		8391	5775	570	5572	6088	5243	5711	2566	2881		1591	1320	984	1309	822					2128	2402	1417	2171	1258
	1531	2913	1293	1919	2055	1836	2569	1329	1013		3460	7992	2502	3782	5580	5256	7142	3398	1937		1594	1640	2642	2249	939					3045	3568	5418	4201	1317
	1349	2216	997	1367	2195	1731	2124	1581	1566		2710	6824	1824	2955	7243	3484	4798	4138	3703		964	1102	898	851	2859					1617	1329	1256	1135	5736
	1214	2060	345	1882	2029	972	1904	1161	1048		2511	5101	486	4233	6084	1546	3650	2266	2375		1900	1026	1136	1280	682					1536	3364	1560	1886	1022
	1121	1702	567	1640	1821	1565	2407	1645	1395		2426	3930	815	3076	4842	4459	5795	3683	3234		1890	963	3005	1293	1488					1239	3248	5731	2015	2198
	1775	1570	695	1503	2235	1830	2320	1443	1698		3968	4034	1208	3142	7310	5140	6900	3501	3876		1009	842	1591	853	3135					1188	1363	2650	1209	9010
	1718	2326	583	1998	1028	1141	2128	1642	1244		4138	5707	887	4809	1679	2565	6060	4022	2887		1674	1111	1554	1099	822					1663	2585	2485	1626	1083
	1773	1586	2082	2299	122	1508	1186	1243	1893		4555	4085	3956	6210	161	4187	2133	2460	4437		2076	904	1006	2001	791					1228	5015	1499	3731	1021
	2160	1774	859	2610	2281	1460	3548	1152	1674		4920	5270	1576	6710	7038	3536	10800	2117	4471		2380	1180	1142	2409	862					1741	4302	1711	5286	1312
	1818	1957	254	2325	2227	1868	1846	1830	1291		4019	4494	342	5667	7391	5853	3729	4736	2917		1229	1409	1129	2348	915					2100	1823	1639	5113	1307
	1615	2942	1063	2077	1937	1569	949	1295	1163		3431	7720	1787	4517	6056	4418	1745	2835	2632		1283	2013	2359	883	871					3383	1970	5017	1243	1203
	1822	1658	1001	2532	1250	1478	3804	1337	2039		4421	4486	1869	6038	2525	3965	11333	2415	4848		1536	2025	1611	976	1045					3785	2305	2591	1319	1484
	1128	3406	3213	1376	2215	1521	2725	1635	2141		2242	8921	9151	2121	6749	4220	8138	4337	5806		1555	983	1522	944	850					1426	2526	2524	1333	1095
	1181	2316	678	455	1897	1408	2405	1717	1642		2476	5948	1082	710	4462	3719	7596	4527	4440		1826	1601	2914	2829	1270					3291	3170	6600	5874	2367
	555	1244	1262	1711	1588	1365	2697	1018	950		878	2778	2319	3594	4324	2667	6930	1653	1918		933	978	2028	1419	865					1432	1200	4041	2311	1108
	690	1774	748	1990	1070	1877	3182	1460	1991		1220	4099	1202	3999	2052	5382	8090	3601	5605		1213	1017	1510	1543	1075					1426	1723	2357	2570	1545
	1120	3171	1994	2301	1703	1510	2133	1790	1503		2437	9107	3996	5512	4906	4153	6176	3939	3708		1955	1910	1464	1559	978					3557	3767	2360	2386	1317
	2621	1776	1009	1993	1533	1550	3041	1868	1786		6115	4165	1714	5148	3686	3832	8492	4751	3851		1486	950	1675	817	996					1282	2517	2551	1131	1311
	157	3630	1975	1952	2369	1516	2547	2123	2005		182	13385	4015	4666	7634	4382	7107	6209	5301		1591	982	1145	2228	1291					1344	2616	1839	4359	2241
	1235	1760	596	1666	1918	1269	2381	1361	970		2769	4091	860	3905	5954	3107	6570	3013	2135		2509	755	2988	1125	923					1012	4711	6110	1811	1302
	1255	2410	1549	1207	1766	1659	3348	1185	1894		2641	5790	3479	2309	5074	3329	9939	2137	4231		1179	834	942	920	1261					1177	1730	1365	1354	1848
	1516	2978	567	1823	1721	2152	947	845	1623		3204	7985	910	4156	5258	5684	1468	1382	3721		1123	904	856	3147	1558					1218	1655	1202	5831	3138
	1252	3363	753	2275	2124	1804	1654	1401	1327		2571	10952	1185	5584	6155	5154	3501	3537	3255		1010	2465	1076	2538	1262					6054	1442	1455	4432	2101
	2910	2009	548	2876	1598	1262	1497	1512	1083		8529	3887	830	7595	2842	3684	2833	3711	2430		1336	2640	1317	2695	897					7595	2113	2137	4796	1271
	2219	2191	1042	2053	1994	2445	2461	1166	1752		5432	5622	1891	4813	6037	7519	6759	2669	3786		1336	1084	1462	1334	922					1747	1895	2584	1998	1244
	1396	3148	2430	1855	2115	2004	1458	1225	1493		2861	9703	5684	3794	5874	6093	3146	2827	3654		2152	866	832	967	797					1292	4787	1189	1356	1115
	1747	2262	739	1538	1975	1523	2472	1246	1093		3822	5784	1243	3150	5921	4640	5541	2939	2247		1464	2975	810	1003	1776					5858	2573	1042	1821	2874
	2748	1825	1432	1815	1156	1997	1588	1302	1485		7226	4558	2602	4025	1983	5970	3763	3229	3705		1337	1488	1228	1265	859					2428	2138	1878	1778	1225
	1601	2508	927	970	2181	2293	3103	1626	1335		3272	6640	1632	1828	6504	7613	7858	3583	3595		1654	1707	1169	1136	1135					2714	2955	1830	1794	1635
	1599	2111	620	1346	1658	1979	2046	1134	1274		3372	5592	917	2851	4264	5679	5654	2402	3185		1236	800	1961	769	798					1209	1820	3491	1026	1019
	1327	2285	681	2866	1808	1777	2493	1192	1146		2597	6149	1172	7198	4890	4946	6340	2149	2599		1603	820	1236	840	760					1112	2442	1997	1210	1016
[truncated: 8,282 more rows]

## Sheet: Supp. Info. Fig. 4
Supplementary Info Fig. 4.
Further subacute Visium phenotypic differences between ECM hydrogel and saline treatment.
	4a									4b									4c
	Sample	Direction	Gene	p_val	avg_log2FC	pct.1	pct.2	p_val_adj		Spatial Area	Direction	Gene	p_val	avg_log2FC	pct.1	pct.2	p_val_adj		Spatial Area	Direction	Gene	p_val	avg_log2FC	pct.1	pct.2	p_val_adj
	ECM Hydrogel	Up	RT1-T24-3	9.02e-81	1.01749	0.858	0.459	2.28e-76		Saline Infarct	Up	Hbb	4.86203e-80	-1.96673	0.126	0.39	1.22878e-75		ECM Remote Zone	Up	AABR07012711.1	0	1.80313	0.022	0.366	0
	ECM Hydrogel	Up	Cfd	9.4e-47	0.79905	0.838	0.537	2.38e-42		Saline Infarct	Up	RT1-Bb	3.52397e-92	-1.01868	0.365	0.694	8.90614e-88		ECM Remote Zone	Up	Reg3g	0	0.818016	0.513	0.932	0
	ECM Hydrogel	Up	Isg15	1.14e-56	0.767293	0.488	0.133	2.89e-52		Saline Infarct	Up	Gnas.1	1.5401e-85	-0.998631	0.221	0.492	3.8923e-81		ECM Remote Zone	Up	Ino80d	2.79571e-285	0.792162	0.425	0.721	5.59142e-282
	ECM Hydrogel	Up	Oas1a	3.87e-63	0.682863	0.463	0.1	9.79e-59		Saline Infarct	Up	RT1-A2	1.27571e-73	-0.996632	0.211	0.453	3.22409e-69		ECM Remote Zone	Up	Gprin3	3.00854e-84	0.744426	0.387	0.608	6.01708e-81
	ECM Hydrogel	Up	Bst2	4.22e-43	0.658746	0.71	0.367	1.07e-38		ECM Hydrogel Treatment with No Visible ECM	Up	Itga7	7.10939e-20	0.262939	0.658	0.453	1.79676e-15		ECM Remote Zone	Up	Tdp1	0	0.711314	0.293	0.54	0
	ECM Hydrogel	Up	Psmb6	1.08e-40	0.640211	0.576	0.25	2.72e-36		ECM Hydrogel Treatment with No Visible ECM	Up	Pfkm	8.38504e-23	0.282848	0.747	0.539	2.11915e-18		ECM Remote Zone	Up	Slc9b1	1.46213e-107	0.703751	0.142	0.405	2.92427e-104
	ECM Hydrogel	Up	LOC108351137.1	1.21e-49	0.634985	0.918	0.636	3.06e-45		ECM Hydrogel Treatment with No Visible ECM	Up	Tmem256	2.8186e-24	0.286206	0.736	0.507	7.12344e-20		ECM Remote Zone	Up	Fam13a	1.51815e-232	0.658481	0.521	0.744	3.03631e-229
	ECM Hydrogel	Up	AC094217.1	3.64e-41	0.630354	0.54	0.223	9.19e-37		ECM Hydrogel Treatment with No Visible ECM	Up	Polr2f	4.62903e-24	0.287376	0.541	0.338	1.16989e-19		ECM Remote Zone	Up	Col9a2	0	0.655846	0.127	0.532	0
	ECM Hydrogel	Up	LOC102555453	2.27e-43	0.595559	0.423	0.129	5.75e-39		ECM Hydrogel Treatment with No Visible ECM	Up	Mrps36	2.48326e-21	0.288466	0.656	0.45	6.27595e-17		ECM Remote Zone	Up	Agr2	0	0.613574	0.545	0.858	0
	ECM Hydrogel	Up	Siglec1	1.47e-31	0.546153	0.452	0.184	3.71e-27		ECM Hydrogel Treatment with No Visible ECM	Up	Sh3bgr	2.7221e-23	0.30009	0.575	0.369	6.87957e-19		ECM Remote Zone	Up	Bcl11b	0	0.610099	0.254	0.516	0
	ECM Hydrogel	Up	Trem2	4.86e-28	0.519438	0.837	0.548	1.23e-23		ECM Hydrogel Treatment with No Visible ECM	Up	Depp1	8.35198e-27	0.300666	0.499	0.295	2.1108e-22		ECM Remote Zone	Up	Fscn1	0	0.564385	0.03	0.26	0
	ECM Hydrogel	Up	LOC108349682	1.33e-23	0.458092	0.708	0.445	3.37e-19		ECM Hydrogel Treatment with No Visible ECM	Up	Itgb1bp2	1.11415e-23	0.30097	0.545	0.345	2.81578e-19		ECM Remote Zone	Up	S100a8	0	0.527343	0.34	0.677	0
	ECM Hydrogel	Up	RT1-Bb	2.37e-34	-0.896339	0.475	0.755	6e-30		ECM Hydrogel Treatment with No Visible ECM	Up	Tomm5	3.3594e-22	0.304628	0.625	0.424	8.49022e-18		ECM Remote Zone	Up	Slpi	4.86043e-286	0.503587	0.502	0.838	9.72087e-283
	Saline	Up	Col5a2	1.94e-40	-0.907119	0.277	0.545	4.91e-36		ECM Hydrogel Treatment with No Visible ECM	Up	Ndufs3	4.56275e-24	0.307482	0.788	0.585	1.15314e-19		ECM Remote Zone	Up	Slc8a2	1.30364e-98	0.448999	0.077	0.371	2.60727e-95
	Saline	Up	Gnas.1	1.69e-56	-1.16108	0.199	0.545	4.28e-52		ECM Hydrogel Treatment with No Visible ECM	Up	LOC108349682	7.23959e-25	0.312253	0.63	0.415	1.82966e-20		ECM Remote Zone	Up	Ctrb1	6.96563e-30	0.442376	0.418	0.618	1.39313e-26
	Saline	Up	Hbb	8.14e-46	-2.07713	0.106	0.42	2.06e-41		ECM Hydrogel Treatment with No Visible ECM	Up	Cpt2	9.61651e-26	0.315796	0.648	0.429	2.43038e-21		ECM Remote Zone	Up	Ccl4	3.56886e-220	0.438588	0.504	0.796	7.13773e-217
										ECM Hydrogel Treatment with No Visible ECM	Up	Mrps16	5.21555e-26	0.319722	0.654	0.434	1.31812e-21		ECM Remote Zone	Up	LOC685067	1.03748e-243	0.431757	0.534	0.863	2.07496e-240
										ECM Hydrogel Treatment with No Visible ECM	Up	Tmem38a	1.56466e-24	0.334579	0.575	0.372	3.95437e-20		ECM Remote Zone	Up	Xcl1	5.38222e-201	0.429375	0.463	0.733	1.07644e-197
										ECM Hydrogel Treatment with No Visible ECM	Up	Ndufb6	5.51246e-28	0.360242	0.621	0.406	1.39316e-23		ECM Remote Zone	Up	Il1r2	1.26182e-117	0.42178	0.452	0.665	2.52364e-114
										ECM Hydrogel Treatment with No Visible ECM	Up	Pet100	3.00022e-34	0.362185	0.559	0.326	7.58245e-30		ECM Remote Zone	Up	Rassf5	1.13303e-235	0.41063	0.39	0.598	2.26606e-232
										ECM Hydrogel Treatment with No Visible ECM	Up	Timm8b	9.4946e-34	0.382851	0.817	0.604	2.39957e-29		ECM Remote Zone	Up	Cass4	6.65572e-263	0.386634	0.322	0.53	1.33114e-259
										ECM Hydrogel Treatment with No Visible ECM	Up	RT1-S3	2.32865e-35	0.39001	0.667	0.431	5.88519e-31		ECM Remote Zone	Up	Zbp1	1.14195e-298	0.380614	0.529	0.793	2.28391e-295
										ECM Hydrogel Treatment with No Visible ECM	Up	Cpt1b	2.0992e-30	0.396193	0.665	0.451	5.30531e-26		ECM Remote Zone	Up	Tbc1d7	0	0.376685	0.43	0.812	0
										ECM Hydrogel Treatment with No Visible ECM	Up	Usp18	1.51915e-50	0.397771	0.283	0.079	3.83935e-46		ECM Remote Zone	Up	Angptl4	0	0.372361	0.282	0.531	0
										ECM Hydrogel Treatment with No Visible ECM	Up	Naa38	3.36915e-41	0.399963	0.798	0.552	8.51485e-37		ECM Remote Zone	Up	Rec114	6.17477e-268	0.334343	0.551	0.924	1.23495e-264
										ECM Hydrogel Treatment with No Visible ECM	Up	Nrap	2.14909e-28	0.400865	0.694	0.486	5.43138e-24		ECM Remote Zone	Up	AC111831.1	1.71103e-185	0.333533	0.536	0.769	3.42206e-182
										ECM Hydrogel Treatment with No Visible ECM	Up	Oasl2	1.0531e-44	0.404417	0.342	0.127	2.6615e-40		ECM Remote Zone	Up	Oas1a	2.15895e-80	0.331065	0.625	0.978	4.31791e-77
										ECM Hydrogel Treatment with No Visible ECM	Up	Cltb	1.56833e-37	0.405921	0.782	0.538	3.96364e-33		ECM Remote Zone	Up	AABR07052502.1	2.03528e-178	0.32484	0.143	0.53	4.07057e-175
										ECM Hydrogel Treatment with No Visible ECM	Up	Rtp4	4.32675e-46	0.409346	0.376	0.147	1.0935e-41		ECM Remote Zone	Up	Mmp24	2.41364e-105	0.29565	0.251	0.5	4.82728e-102
										ECM Hydrogel Treatment with No Visible ECM	Up	Mx1	1.54921e-50	0.419421	0.293	0.084	3.91532e-46		ECM Remote Zone	Up	Gata3	6.84924e-246	0.283365	0.498	0.753	1.36985e-242
										ECM Hydrogel Treatment with No Visible ECM	Up	RT1-CE10	2.18493e-50	0.470896	0.825	0.596	5.52197e-46		ECM Remote Zone	Up	Gzma	4.64632e-302	0.275476	0.528	0.75	9.29263e-299
										ECM Hydrogel Treatment with No Visible ECM	Up	Mx2	2.1063e-57	0.494056	0.362	0.114	5.32324e-53		ECM Remote Zone	Up	Itih3	1.38946e-182	0.271082	0.379	0.619	2.77891e-179
										ECM Hydrogel Treatment with No Visible ECM	Up	Rrad	2.36685e-49	0.495038	0.691	0.415	5.98175e-45		ECM Remote Zone	Up	Mx1	9.25601e-129	0.270199	0.659	0.997	1.8512e-125
										ECM Hydrogel Treatment with No Visible ECM	Up	LOC102555453	9.08018e-67	0.504826	0.367	0.105	2.29483e-62		ECM Remote Zone	Up	Zfhx2	4.64791e-134	0.26636	0.491	0.708	9.29583e-131
										ECM Hydrogel Treatment with No Visible ECM	Up	LOC691427	9.61576e-60	0.521699	0.498	0.213	2.43019e-55		ECM Remote Zone	Up	MGC108823	1.95925e-281	0.265111	0.61	0.976	3.91851e-278
										ECM Hydrogel Treatment with No Visible ECM	Up	Fam162a	4.52026e-44	0.525424	0.748	0.524	1.1424e-39		ECM Remote Zone	Up	Nrde2	0	0.254938	0.465	0.855	0
										ECM Hydrogel Treatment with No Visible ECM	Up	RT1-T24-4	3.31003e-57	0.528483	0.801	0.534	8.36543e-53		Saline Remote Zone	Up	Slc37a2	1.64393e-283	-0.250027	0.468	0.701	3.28787e-280
										ECM Hydrogel Treatment with No Visible ECM	Up	Oas1a	1.13816e-78	0.560247	0.381	0.094	2.87647e-74		Saline Remote Zone	Up	Cmtm5	9.18265e-193	-0.250867	0.353	0.553	1.83653e-189
										ECM Hydrogel Treatment with No Visible ECM	Up	Bst2	9.50054e-63	0.561663	0.65	0.344	2.40107e-58		Saline Remote Zone	Up	Vps33a	0	-0.251083	0.438	0.787	0
										ECM Hydrogel Treatment with No Visible ECM	Up	AC094217.1	4.31882e-73	0.600929	0.503	0.195	1.09149e-68		Saline Remote Zone	Up	Rab13	1.46939e-228	-0.252257	0.485	0.755	2.93878e-225
										ECM Hydrogel Treatment with No Visible ECM	Up	Psmb6	6.24056e-76	0.60593	0.548	0.225	1.57718e-71		Saline Remote Zone	Up	RT1-Ba	4.67482e-81	-0.252865	0.602	0.815	9.34964e-78
										ECM Hydrogel Treatment with No Visible ECM	Up	Ly6e	2.26951e-77	0.612302	0.91	0.705	5.73573e-73		Saline Remote Zone	Up	Cic	2.15547e-150	-0.253049	0.565	0.798	4.31093e-147
										ECM Hydrogel Treatment with No Visible ECM	Up	LOC108351137	9.46774e-64	0.663269	0.824	0.604	2.39278e-59		Saline Remote Zone	Up	Ttc26	1.31642e-249	-0.253185	0.499	0.719	2.63285e-246
										ECM Hydrogel Treatment with No Visible ECM	Up	Hspa8	3.32784e-79	0.67624	0.841	0.604	8.41045e-75		Saline Remote Zone	Up	Aldh3a1	0	-0.253845	0.361	0.631	0
										ECM Hydrogel Treatment with No Visible ECM	Up	Ndufa3	4.20312e-83	0.708378	0.798	0.495	1.06225e-78		Saline Remote Zone	Up	Ddost	6.53777e-106	-0.25398	0.68	0.918	1.30755e-102
										ECM Hydrogel Treatment with No Visible ECM	Up	Acadl	2.29379e-75	0.784464	0.855	0.643	5.7971e-71		Saline Remote Zone	Up	Ptprj	7.55399e-263	-0.254181	0.47	0.706	1.5108e-259
										ECM Hydrogel Treatment with No Visible ECM	Up	Isg15	1.24753e-104	0.794739	0.489	0.134	3.15288e-100		Saline Remote Zone	Up	Csrp1	2.64867e-71	-0.254881	0.605	0.808	5.29735e-68
										ECM Hydrogel Treatment with No Visible ECM	Up	LOC108351137.1	5.75003e-163	0.943019	0.935	0.657	1.4532e-158		Saline Remote Zone	Up	Plpp1	4.41434e-226	-0.254951	0.562	0.796	8.82867e-223
										ECM Hydrogel Treatment with No Visible ECM	Up	RT1-T24-3	8.16004e-143	0.953502	0.819	0.424	2.06229e-138		Saline Remote Zone	Up	Prps2	0	-0.255032	0.369	0.676	0
										ECM Hydrogel Treatment with No Visible ECM	Up	LOC103693430	3.63514e-147	1.12364	0.697	0.281	9.18709e-143		Saline Remote Zone	Up	RGD1304694	9.79744e-278	-0.255139	0.491	0.758	1.95949e-274
										ECM Hydrogel Treatment with No Visible ECM	Up	Ifi27l2b	2.18563e-206	1.26976	0.961	0.739	5.52373e-202		Saline Remote Zone	Up	Cope	3.31789e-34	-0.257412	0.67	0.883	6.63579e-31
																			Saline Remote Zone	Up	Arhgef25	7.49677e-154	-0.258765	0.489	0.705	1.49935e-150
																			Saline Remote Zone	Up	Tnfsf13	0	-0.259328	0.371	0.659	0
																			Saline Remote Zone	Up	Arf6	3.02065e-245	-0.261719	0.531	0.808	6.04131e-242
																			Saline Remote Zone	Up	Eif3b	1.07983e-64	-0.262809	0.684	0.91	2.15967e-61
																			Saline Remote Zone	Up	Cenpf	6.04579e-265	-0.264929	0.442	0.7	1.20916e-261
																			Saline Remote Zone	Up	Triobp	3.58263e-228	-0.265849	0.449	0.704	7.16525e-225
																			Saline Remote Zone	Up	Gba	2.48937e-218	-0.26713	0.524	0.822	4.97874e-215
																			Saline Remote Zone	Up	Ccl21	9.33047e-275	-0.26732	0.341	0.567	1.86609e-271
																			Saline Remote Zone	Up	Ggcx	2.63887e-191	-0.267455	0.511	0.792	5.27773e-188
																			Saline Remote Zone	Up	Slc48a1	6.03142e-122	-0.267616	0.59	0.814	1.20628e-118
																			Saline Remote Zone	Up	Cxcr4	2.03307e-204	-0.267628	0.533	0.818	4.06615e-201
																			Saline Remote Zone	Up	Vwf	3.5255e-98	-0.268716	0.539	0.751	7.051e-95
																			Saline Remote Zone	Up	Rab34	1.0896e-197	-0.269501	0.515	0.8	2.17919e-194
																			Saline Remote Zone	Up	Zfhx3	9.58677e-299	-0.270265	0.477	0.792	1.91735e-295
																			Saline Remote Zone	Up	Rsf1	0	-0.270787	0.485	0.828	0
																			Saline Remote Zone	Up	AC128836.1	0	-0.272111	0.443	0.707	0
																			Saline Remote Zone	Up	Cyth4	0	-0.273043	0.395	0.696	0
																			Saline Remote Zone	Up	Ptbp1	9.29768e-128	-0.273461	0.551	0.816	1.85954e-124
																			Saline Remote Zone	Up	Prf1	0	-0.273596	0.508	0.888	0
																			Saline Remote Zone	Up	Rin2	9.04222e-143	-0.273632	0.494	0.706	1.80844e-139
																			Saline Remote Zone	Up	Stmn4	0	-0.274889	0.404	0.762	0
																			Saline Remote Zone	Up	Pkn1	2.68784e-137	-0.276166	0.521	0.762	5.37569e-134
																			Saline Remote Zone	Up	Abca1	4.51439e-223	-0.277681	0.449	0.705	9.02879e-220
																			Saline Remote Zone	Up	Stk38l	0	-0.278081	0.411	0.68	0
																			Saline Remote Zone	Up	Prdx4	9.03545e-131	-0.278161	0.646	0.913	1.80709e-127
																			Saline Remote Zone	Up	Gucy1a1	0	-0.280118	0.367	0.635	0
																			Saline Remote Zone	Up	Sirpa	3.33448e-83	-0.280647	0.594	0.804	6.66896e-80
																			Saline Remote Zone	Up	C5ar1	1.82749e-268	-0.280682	0.477	0.765	3.65498e-265
																			Saline Remote Zone	Up	Tpsb2	7.69488e-254	-0.281083	0.342	0.552	1.53898e-250
																			Saline Remote Zone	Up	Stard10	0	-0.281803	0.294	0.69	0
																			Saline Remote Zone	Up	Ptprcap	0	-0.282318	0.488	0.876	0
																			Saline Remote Zone	Up	Lxn	0	-0.282648	0.342	0.679	0
																			Saline Remote Zone	Up	Pmaip1	1.07485e-225	-0.283186	0.458	0.69	2.1497e-222
																			Saline Remote Zone	Up	Farp1	2.64898e-257	-0.285222	0.446	0.726	5.29796e-254
																			Saline Remote Zone	Up	Mettl18	0	-0.285289	0.398	0.689	0
																			Saline Remote Zone	Up	Susd2	0	-0.285465	0.317	0.661	0
																			Saline Remote Zone	Up	Cybc1	2.80087e-291	-0.285612	0.464	0.768	5.60174e-288
																			Saline Remote Zone	Up	Serp1	1.09131e-159	-0.286021	0.512	0.726	2.18262e-156
																			Saline Remote Zone	Up	Sbno2	0	-0.287522	0.382	0.686	0
																			Saline Remote Zone	Up	Sult1a1	0	-0.287966	0.374	0.7	0
																			Saline Remote Zone	Up	Reck	0	-0.288106	0.352	0.62	0
																			Saline Remote Zone	Up	Folr2	1.08264e-184	-0.288492	0.543	0.835	2.16527e-181
																			Saline Remote Zone	Up	Usp30	4.22049e-302	-0.289125	0.406	0.674	8.44097e-299
																			Saline Remote Zone	Up	Man1b1	5.17713e-118	-0.29102	0.56	0.792	1.03543e-114
																			Saline Remote Zone	Up	Plpp5	0	-0.292809	0.244	0.467	0
																			Saline Remote Zone	Up	Rassf4	0	-0.293204	0.372	0.622	0
																			Saline Remote Zone	Up	Ugt1a6	1.8396e-234	-0.294758	0.484	0.72	3.6792e-231
																			Saline Remote Zone	Up	Crlf2	0	-0.296648	0.424	0.746	0
																			Saline Remote Zone	Up	Ptcd3	3.11554e-195	-0.29701	0.571	0.833	6.23108e-192
																			Saline Remote Zone	Up	Abhd8	0	-0.297385	0.414	0.774	0
																			Saline Remote Zone	Up	Arl4d	0	-0.298453	0.268	0.557	0
																			Saline Remote Zone	Up	Mki67	0	-0.298605	0.324	0.719	0
																			Saline Remote Zone	Up	Gpx8	1.2328e-130	-0.298783	0.589	0.817	2.46561e-127
																			Saline Remote Zone	Up	Eri3	2.46888e-134	-0.298843	0.626	0.913	4.93777e-131
																			Saline Remote Zone	Up	Alcam	2.46628e-262	-0.29907	0.518	0.829	4.93257e-259
																			Saline Remote Zone	Up	Marveld1	2.89718e-107	-0.300413	0.575	0.793	5.79436e-104
																			Saline Remote Zone	Up	Prg4	5.97282e-236	-0.300605	0.477	0.692	1.19456e-232
																			Saline Remote Zone	Up	LOC100910636	0	-0.300662	0.46	0.772	0
																			Saline Remote Zone	Up	Dynlt1	4.79463e-117	-0.301361	0.527	0.732	9.58925e-114
																			Saline Remote Zone	Up	Coro1a	5.72615e-168	-0.301424	0.518	0.75	1.14523e-164
																			Saline Remote Zone	Up	Rab3d	7.48997e-187	-0.302156	0.523	0.746	1.49799e-183
																			Saline Remote Zone	Up	Cpeb1	0	-0.303269	0.492	0.842	0
																			Saline Remote Zone	Up	Mfsd4b	1.02648e-261	-0.303361	0.417	0.7	2.05295e-258
																			Saline Remote Zone	Up	A3galt2	6.59264e-268	-0.303563	0.383	0.591	1.31853e-264
																			Saline Remote Zone	Up	Ypel3	2.15884e-56	-0.304075	0.641	0.848	4.31769e-53
																			Saline Remote Zone	Up	Tmem43	2.89745e-177	-0.304104	0.459	0.661	5.7949e-174
																			Saline Remote Zone	Up	Fasn	0	-0.30628	0.443	0.741	0
																			Saline Remote Zone	Up	Cd53	1.05525e-304	-0.30906	0.413	0.67	2.1105e-301
																			Saline Remote Zone	Up	Pik3r2	8.21216e-212	-0.309697	0.557	0.879	1.64243e-208
																			Saline Remote Zone	Up	Ticam2	0	-0.30998	0.422	0.739	0
																			Saline Remote Zone	Up	Mcrip1	2.30972e-89	-0.310011	0.577	0.808	4.61945e-86
																			Saline Remote Zone	Up	Alox5	1.80967e-256	-0.310046	0.47	0.696	3.61934e-253
																			Saline Remote Zone	Up	Coro1b	1.67631e-127	-0.31072	0.532	0.736	3.35262e-124
																			Saline Remote Zone	Up	Scyl1	6.5605e-121	-0.31183	0.62	0.9	1.3121e-117
																			Saline Remote Zone	Up	Gramd1a	2.11947e-222	-0.31264	0.468	0.716	4.23894e-219
																			Saline Remote Zone	Up	Ubd	3.43052e-199	-0.312889	0.554	0.926	6.86104e-196
																			Saline Remote Zone	Up	Cd82	4.57209e-274	-0.313511	0.515	0.852	9.14417e-271
																			Saline Remote Zone	Up	Napsa	0	-0.313628	0.317	0.609	0
																			Saline Remote Zone	Up	Gimap4	0	-0.315341	0.347	0.703	0
																			Saline Remote Zone	Up	Plod3	1.69238e-282	-0.315368	0.403	0.68	3.38477e-279
																			Saline Remote Zone	Up	Tmed3	2.37996e-71	-0.317667	0.643	0.872	4.75992e-68
																			Saline Remote Zone	Up	Mcub	0	-0.318712	0.469	0.802	0
																			Saline Remote Zone	Up	Golim4	6.55386e-296	-0.319076	0.486	0.785	1.31077e-292
																			Saline Remote Zone	Up	Plek	2.91187e-304	-0.319825	0.445	0.709	5.82374e-301
																			Saline Remote Zone	Up	Klhl6	4.23664e-273	-0.320407	0.364	0.58	8.47328e-270
																			Saline Remote Zone	Up	P2rx1	0	-0.320501	0.485	0.749	0
																			Saline Remote Zone	Up	Lurap1l	1.45014e-170	-0.321753	0.469	0.693	2.90028e-167
																			Saline Remote Zone	Up	Rara	2.52855e-250	-0.321766	0.409	0.651	5.0571e-247
																			Saline Remote Zone	Up	Ppp1r12c	1.91586e-103	-0.321805	0.581	0.794	3.83173e-100
																			Saline Remote Zone	Up	Hoxb4	3.20352e-292	-0.322593	0.533	0.761	6.40703e-289
																			Saline Remote Zone	Up	LOC362863	2.04061e-241	-0.322767	0.389	0.654	4.08121e-238
																			Saline Remote Zone	Up	Fam167b	0	-0.323588	0.493	0.829	0
																			Saline Remote Zone	Up	Arhgap45	0	-0.324361	0.373	0.728	0
																			Saline Remote Zone	Up	Slc4a2	4.05796e-307	-0.325144	0.492	0.844	8.11593e-304
																			Saline Remote Zone	Up	Mras	0	-0.325158	0.423	0.717	0
																			Saline Remote Zone	Up	Itgb4	0	-0.325521	0.386	0.702	0
																			Saline Remote Zone	Up	Pld4	8.61267e-160	-0.326134	0.554	0.772	1.72253e-156
																			Saline Remote Zone	Up	Ext1	4.80264e-98	-0.326418	0.65	0.858	9.60528e-95
																			Saline Remote Zone	Up	Cep85l	5.87404e-253	-0.326526	0.459	0.7	1.17481e-249
																			Saline Remote Zone	Up	Xylt2	6.44493e-144	-0.327398	0.518	0.73	1.28899e-140
																			Saline Remote Zone	Up	Cst6	2.18157e-140	-0.328154	0.446	0.682	4.36315e-137
																			Saline Remote Zone	Up	Tnfaip8l3	1.56132e-253	-0.328704	0.379	0.596	3.12265e-250
																			Saline Remote Zone	Up	Hm13	1.38514e-134	-0.329791	0.47	0.691	2.77028e-131
																			Saline Remote Zone	Up	Enc1	3.9186e-194	-0.329974	0.519	0.812	7.8372e-191
																			Saline Remote Zone	Up	Adamts12	2.47292e-195	-0.330297	0.456	0.71	4.94583e-192
																			Saline Remote Zone	Up	Klri1	1.10225e-304	-0.331849	0.485	0.694	2.2045e-301
																			Saline Remote Zone	Up	Uvssa	1.02784e-177	-0.331935	0.274	0.555	2.05568e-174
																			Saline Remote Zone	Up	Arfip2	1.17841e-195	-0.33336	0.443	0.653	2.35681e-192
																			Saline Remote Zone	Up	Prima1	0	-0.33366	0.416	0.716	0
																			Saline Remote Zone	Up	Calhm2	0	-0.334375	0.389	0.759	0
																			Saline Remote Zone	Up	Dlgap4	0	-0.335255	0.497	0.836	0
																			Saline Remote Zone	Up	Nckap5	0	-0.335883	0.375	0.7	0
																			Saline Remote Zone	Up	Fstl3	6.12154e-210	-0.336771	0.486	0.716	1.22431e-206
																			Saline Remote Zone	Up	Ndrg1	1.60678e-258	-0.336802	0.387	0.597	3.21356e-255
																			Saline Remote Zone	Up	Flrt3	0	-0.337171	0.463	0.842	0
																			Saline Remote Zone	Up	Aida	6.9448e-200	-0.337573	0.618	0.891	1.38896e-196
																			Saline Remote Zone	Up	AABR07027309.1	7.46816e-204	-0.338132	0.45	0.694	1.49363e-200
																			Saline Remote Zone	Up	Pltp	2.83664e-37	-0.340133	0.715	0.922	5.67328e-34
																			Saline Remote Zone	Up	Snx20	9.36278e-208	-0.340955	0.408	0.613	1.87256e-204
																			Saline Remote Zone	Up	P2ry6	0	-0.341706	0.411	0.702	0
																			Saline Remote Zone	Up	Skap2	4.30798e-212	-0.342034	0.483	0.712	8.61596e-209
																			Saline Remote Zone	Up	Zcchc2	0	-0.342958	0.273	0.49	0
																			Saline Remote Zone	Up	Dbn1	2.80244e-189	-0.343383	0.52	0.824	5.60488e-186
																			Saline Remote Zone	Up	Cdr2l	2.92783e-192	-0.34362	0.477	0.697	5.85567e-189
																			Saline Remote Zone	Up	Nckap1l	0	-0.344376	0.352	0.648	0
																			Saline Remote Zone	Up	Ppp1r18	1.40561e-160	-0.344648	0.573	0.839	2.81122e-157
																			Saline Remote Zone	Up	Hs2st1	5.32102e-245	-0.344764	0.503	0.796	1.0642e-241
																			Saline Remote Zone	Up	Cpa3	2.21853e-238	-0.346158	0.276	0.51	4.43706e-235
																			Saline Remote Zone	Up	Myl4	1.65113e-295	-0.346245	0.508	0.837	3.30225e-292
																			Saline Remote Zone	Up	Cnn1	6.62576e-247	-0.346552	0.332	0.537	1.32515e-243
																			Saline Remote Zone	Up	Dchs1	1.64275e-210	-0.346804	0.562	0.867	3.2855e-207
																			Saline Remote Zone	Up	Gzmk	6.31463e-305	-0.346834	0.451	0.7	1.26293e-301
																			Saline Remote Zone	Up	Specc1	0	-0.346986	0.386	0.77	0
																			Saline Remote Zone	Up	Cers5	1.45859e-274	-0.348109	0.448	0.755	2.91717e-271
																			Saline Remote Zone	Up	Ppp1r12b	0	-0.348449	0.507	0.872	0
																			Saline Remote Zone	Up	Mal	6.01824e-234	-0.34983	0.333	0.577	1.20365e-230
																			Saline Remote Zone	Up	St3gal4	8.40888e-224	-0.350155	0.523	0.799	1.68178e-220
																			Saline Remote Zone	Up	Gusb	2.98302e-182	-0.351992	0.482	0.713	5.96604e-179
																			Saline Remote Zone	Up	Sfr1	1.24714e-121	-0.352178	0.646	0.858	2.49427e-118
																			Saline Remote Zone	Up	Trip6	5.1647e-221	-0.352379	0.493	0.762	1.03294e-217
																			Saline Remote Zone	Up	Gng2	5.34005e-250	-0.352636	0.457	0.691	1.06801e-246
																			Saline Remote Zone	Up	Slc35c2	0	-0.353348	0.435	0.728	0
																			Saline Remote Zone	Up	Nrgn	0	-0.354312	0.339	0.68	0
																			Saline Remote Zone	Up	Atp1b2	0	-0.35451	0.21	0.425	0
																			Saline Remote Zone	Up	Ikbip	1.20105e-231	-0.355779	0.506	0.81	2.40211e-228
																			Saline Remote Zone	Up	Yipf1	2.56684e-261	-0.357545	0.479	0.764	5.13368e-258
																			Saline Remote Zone	Up	Sh3bp1	0	-0.358122	0.341	0.642	0
																			Saline Remote Zone	Up	Cdkn1c	0	-0.358562	0.41	0.713	0
																			Saline Remote Zone	Up	Alox15	0	-0.359071	0.371	0.693	0
																			Saline Remote Zone	Up	Nelfe	0	-0.359935	0.433	0.768	0
																			Saline Remote Zone	Up	Rhox5	0	-0.36095	0.35	0.611	0
																			Saline Remote Zone	Up	Olfml1	3.71429e-306	-0.361165	0.384	0.637	7.42858e-303
																			Saline Remote Zone	Up	Sfrp1	0	-0.361925	0.232	0.626	0
																			Saline Remote Zone	Up	Atxn7l3b	1.03421e-176	-0.362309	0.533	0.773	2.06842e-173
																			Saline Remote Zone	Up	Jag1	3.17534e-298	-0.362602	0.401	0.679	6.35068e-295
																			Saline Remote Zone	Up	Smim29	2.70411e-276	-0.363967	0.418	0.659	5.40821e-273
																			Saline Remote Zone	Up	Scamp2	1.18795e-159	-0.36474	0.569	0.831	2.3759e-156
																			Saline Remote Zone	Up	Nagk	0	-0.365009	0.42	0.706	0
																			Saline Remote Zone	Up	Mrvi1	0	-0.365014	0.245	0.447	0
																			Saline Remote Zone	Up	LOC100359539	0	-0.365427	0.281	0.521	0
																			Saline Remote Zone	Up	Ncln	1.72646e-168	-0.365815	0.541	0.843	3.45292e-165
																			Saline Remote Zone	Up	Lama5	6.05378e-124	-0.365851	0.53	0.733	1.21076e-120
																			Saline Remote Zone	Up	Laptm5	1.98387e-214	-0.366638	0.457	0.72	3.96774e-211
																			Saline Remote Zone	Up	Hsd17b7	0	-0.367915	0.385	0.67	0
																			Saline Remote Zone	Up	Bin2	2.87911e-155	-0.368325	0.48	0.702	5.75822e-152
																			Saline Remote Zone	Up	Gsdmd	5.91395e-268	-0.368885	0.439	0.709	1.18279e-264
																			Saline Remote Zone	Up	Timp1	1.27751e-62	-0.369003	0.666	0.894	2.55502e-59
																			Saline Remote Zone	Up	Mylk	1.62248e-226	-0.370723	0.348	0.574	3.24495e-223
																			Saline Remote Zone	Up	Plac9	4.56575e-257	-0.370756	0.466	0.737	9.13151e-254
																			Saline Remote Zone	Up	Prph	6.71729e-293	-0.370905	0.453	0.761	1.34346e-289
																			Saline Remote Zone	Up	Hmcn1	0	-0.371225	0.369	0.638	0
																			Saline Remote Zone	Up	Fam3c	3.09582e-271	-0.37142	0.384	0.595	6.19163e-268
																			Saline Remote Zone	Up	Sbsn	1.32856e-213	-0.376399	0.449	0.673	2.65712e-210
																			Saline Remote Zone	Up	Gfra3	0	-0.377551	0.459	0.838	0
																			Saline Remote Zone	Up	Tmem176a	1.35946e-87	-0.377761	0.649	0.904	2.71892e-84
																			Saline Remote Zone	Up	Leprot	3.27039e-230	-0.378894	0.493	0.792	6.54077e-227
																			Saline Remote Zone	Up	Ufm1	1.72391e-245	-0.379272	0.457	0.674	3.44782e-242
																			Saline Remote Zone	Up	Rab11fip1	5.82048e-270	-0.379822	0.464	0.753	1.1641e-266
																			Saline Remote Zone	Up	Fcer1g	7.31088e-76	-0.380078	0.625	0.842	1.46218e-72
																			Saline Remote Zone	Up	Man2b2	1.06877e-306	-0.380744	0.452	0.755	2.13754e-303
																			Saline Remote Zone	Up	Ms4a7	0	-0.380848	0.376	0.674	0
																			Saline Remote Zone	Up	Serpinb1a	4.19898e-214	-0.382121	0.511	0.757	8.39796e-211
																			Saline Remote Zone	Up	AABR07028769.1	0	-0.382998	0.453	0.757	0
																			Saline Remote Zone	Up	Kpna3	1.99036e-304	-0.383281	0.468	0.733	3.98072e-301
																			Saline Remote Zone	Up	Tes	0	-0.383393	0.348	0.581	0
																			Saline Remote Zone	Up	Ddah2	1.14957e-99	-0.383479	0.642	0.92	2.29914e-96
																			Saline Remote Zone	Up	Cfd	0	-0.383543	0.307	0.696	0
																			Saline Remote Zone	Up	Lrrk1	8.42295e-233	-0.38519	0.537	0.809	1.68459e-229
																			Saline Remote Zone	Up	Cbfa2t3	0	-0.387335	0.454	0.733	0
																			Saline Remote Zone	Up	Adm	0	-0.387463	0.344	0.568	0
																			Saline Remote Zone	Up	Zfp260.1	8.58623e-171	-0.388006	0.529	0.734	1.71725e-167
																			Saline Remote Zone	Up	Os9	2.80033e-150	-0.388604	0.498	0.74	5.60066e-147
																			Saline Remote Zone	Up	Cep135	0	-0.388714	0.34	0.607	0
																			Saline Remote Zone	Up	Entpd2	0	-0.388797	0.27	0.521	0
																			Saline Remote Zone	Up	Myoz1	0	-0.389102	0.382	0.782	0
																			Saline Remote Zone	Up	Mfsd11	0	-0.389922	0.413	0.741	0
																			Saline Remote Zone	Up	Inpp5d	0	-0.390416	0.386	0.653	0
																			Saline Remote Zone	Up	Acap3	3.16554e-224	-0.39056	0.461	0.692	6.33108e-221
																			Saline Remote Zone	Up	Ncbp2	5.36547e-234	-0.390611	0.524	0.814	1.07309e-230
																			Saline Remote Zone	Up	St3gal2	6.73217e-157	-0.390647	0.565	0.774	1.34643e-153
																			Saline Remote Zone	Up	Senp2	1.40988e-92	-0.391659	0.267	0.505	2.81977e-89
																			Saline Remote Zone	Up	Hps1	6.26754e-209	-0.392743	0.525	0.752	1.25351e-205
																			Saline Remote Zone	Up	Lck	0	-0.392948	0.481	0.788	0
																			Saline Remote Zone	Up	LOC108348250	0	-0.394671	0.479	0.857	0
																			Saline Remote Zone	Up	Bax	0	-0.395602	0.457	0.842	0
																			Saline Remote Zone	Up	Plod1	3.04944e-149	-0.396346	0.578	0.824	6.09888e-146
																			Saline Remote Zone	Up	Ighm	3.91338e-247	-0.396563	0.458	0.772	7.82676e-244
																			Saline Remote Zone	Up	Glb1	2.1944e-207	-0.396742	0.552	0.815	4.3888e-204
																			Saline Remote Zone	Up	Col20a1	2.27059e-108	-0.396872	0.508	0.729	4.54119e-105
																			Saline Remote Zone	Up	Aph1b	1.51984e-121	-0.399988	0.616	0.861	3.03968e-118
																			Saline Remote Zone	Up	Spon1	5.4645e-148	-0.399993	0.546	0.771	1.0929e-144
																			Saline Remote Zone	Up	Armcx2	0	-0.401452	0.473	0.749	0
																			Saline Remote Zone	Up	Cys1	0	-0.401691	0.492	0.9	0
																			Saline Remote Zone	Up	Rbbp9	0	-0.401781	0.419	0.757	0
																			Saline Remote Zone	Up	Msrb1	8.66014e-159	-0.404361	0.573	0.811	1.73203e-155
																			Saline Remote Zone	Up	Galk1	9.33516e-294	-0.40745	0.486	0.813	1.86703e-290
																			Saline Remote Zone	Up	LOC103694857	0	-0.410789	0.231	0.524	0
																			Saline Remote Zone	Up	Blnk	9.09642e-194	-0.411087	0.506	0.714	1.81928e-190
																			Saline Remote Zone	Up	Fzd2	4.77526e-195	-0.411971	0.549	0.833	9.55053e-192
																			Saline Remote Zone	Up	P3h1	2.9118e-216	-0.412528	0.525	0.808	5.8236e-213
																			Saline Remote Zone	Up	Jund	2.59355e-79	-0.41274	0.51	0.72	5.18711e-76
																			Saline Remote Zone	Up	Ahr	6.17386e-186	-0.412944	0.51	0.731	1.23477e-182
																			Saline Remote Zone	Up	Cdc20	0	-0.413452	0.308	0.592	0
																			Saline Remote Zone	Up	Dpysl3	1.53391e-268	-0.415063	0.443	0.675	3.06783e-265
																			Saline Remote Zone	Up	Bbs9	6.0447e-272	-0.415809	0.46	0.776	1.20894e-268
																			Saline Remote Zone	Up	Alg8	3.77699e-287	-0.415968	0.392	0.676	7.55399e-284
																			Saline Remote Zone	Up	Tubb6	0	-0.416957	0.446	0.69	0
																			Saline Remote Zone	Up	Lrg1	3.76508e-182	-0.417279	0.506	0.761	7.53017e-179
																			Saline Remote Zone	Up	Cdkn3	0	-0.418755	0.284	0.518	0
																			Saline Remote Zone	Up	Fcna	0	-0.418899	0.347	0.646	0
																			Saline Remote Zone	Up	Slc25a1	2.41372e-267	-0.418975	0.463	0.747	4.82745e-264
																			Saline Remote Zone	Up	Vcam1	5.94789e-231	-0.419869	0.476	0.789	1.18958e-227
																			Saline Remote Zone	Up	Ifngr2	1.48213e-301	-0.420085	0.416	0.712	2.96426e-298
																			Saline Remote Zone	Up	Pxn	2.45121e-272	-0.421347	0.475	0.801	4.90243e-269
																			Saline Remote Zone	Up	Crlf1	1.64983e-300	-0.423921	0.457	0.758	3.29965e-297
																			Saline Remote Zone	Up	Atp10a	4.96318e-229	-0.426193	0.387	0.589	9.92636e-226
																			Saline Remote Zone	Up	Agtr1a	0	-0.426993	0.32	0.58	0
																			Saline Remote Zone	Up	Nfatc4	0	-0.427241	0.446	0.826	0
																			Saline Remote Zone	Up	Gna15	4.74865e-257	-0.427912	0.44	0.676	9.4973e-254
																			Saline Remote Zone	Up	Casp12	9.59654e-279	-0.427974	0.413	0.67	1.91931e-275
																			Saline Remote Zone	Up	Irf8	0	-0.428566	0.424	0.753	0
																			Saline Remote Zone	Up	Snx18	6.78423e-217	-0.429976	0.462	0.688	1.35685e-213
																			Saline Remote Zone	Up	Limd2	0	-0.430561	0.472	0.804	0
																			Saline Remote Zone	Up	Thbs3	4.42474e-234	-0.431551	0.399	0.616	8.84949e-231
																			Saline Remote Zone	Up	Egfl8	7.07126e-270	-0.432539	0.417	0.69	1.41425e-266
																			Saline Remote Zone	Up	B3galnt1	2.46545e-223	-0.432545	0.562	0.845	4.93091e-220
																			Saline Remote Zone	Up	LOC100910669	9.66435e-170	-0.434013	0.515	0.743	1.93287e-166
																			Saline Remote Zone	Up	RT1-A2	0	-0.434798	0.317	0.586	0
																			Saline Remote Zone	Up	Mdk	0	-0.434818	0.512	0.858	0
																			Saline Remote Zone	Up	Cd8a	2.76132e-273	-0.436927	0.451	0.71	5.52264e-270
																			Saline Remote Zone	Up	Sigmar1	1.18942e-281	-0.437256	0.517	0.829	2.37884e-278
																			Saline Remote Zone	Up	Lima1	1.89373e-208	-0.437296	0.52	0.773	3.78746e-205
																			Saline Remote Zone	Up	Ahsp	0	-0.439265	0.483	0.784	0
																			Saline Remote Zone	Up	Socs1	0	-0.439436	0.354	0.675	0
																			Saline Remote Zone	Up	Alox5ap	0	-0.439446	0.407	0.748	0
																			Saline Remote Zone	Up	Tubb2b	0	-0.439557	0.431	0.797	0
																			Saline Remote Zone	Up	Ccl12	0	-0.439981	0.355	0.822	0
																			Saline Remote Zone	Up	C6	4.0706e-230	-0.441492	0.467	0.697	8.14119e-227
																			Saline Remote Zone	Up	Slitrk6	2.28805e-159	-0.44299	0.449	0.699	4.57611e-156
																			Saline Remote Zone	Up	Sdf2l1	0	-0.443717	0.413	0.833	0
																			Saline Remote Zone	Up	Mt3	0	-0.444295	0.23	0.447	0
																			Saline Remote Zone	Up	Gap43	0	-0.44498	0.481	0.772	0
																			Saline Remote Zone	Up	Irf5	6.0158e-255	-0.44549	0.427	0.646	1.20316e-251
																			Saline Remote Zone	Up	Arl11	6.91794e-263	-0.448122	0.426	0.646	1.38359e-259
																			Saline Remote Zone	Up	Cnpy3	0	-0.450905	0.364	0.647	0
																			Saline Remote Zone	Up	Csf1	6.072e-288	-0.451241	0.446	0.709	1.2144e-284
																			Saline Remote Zone	Up	Itgb2	3.19716e-161	-0.451432	0.481	0.696	6.39432e-158
																			Saline Remote Zone	Up	Cd68	0	-0.451771	0.469	0.79	0
																			Saline Remote Zone	Up	Dpep1	0	-0.453552	0.428	0.806	0
																			Saline Remote Zone	Up	Cxcl16	1.44575e-147	-0.454822	0.521	0.723	2.8915e-144
																			Saline Remote Zone	Up	Rnd1	0	-0.457057	0.305	0.623	0
																			Saline Remote Zone	Up	Epha3	0	-0.46039	0.403	0.726	0
																			Saline Remote Zone	Up	Chd3	4.9707e-303	-0.461485	0.427	0.715	9.9414e-300
																			Saline Remote Zone	Up	Icam1	0	-0.463834	0.335	0.655	0
																			Saline Remote Zone	Up	Slc25a24	8.13774e-273	-0.464224	0.379	0.595	1.62755e-269
																			Saline Remote Zone	Up	Sec22b	1.958e-209	-0.464556	0.445	0.682	3.91599e-206
																			Saline Remote Zone	Up	Atf6b	1.04258e-293	-0.465276	0.362	0.608	2.08517e-290
																			Saline Remote Zone	Up	Castor1	5.0773e-237	-0.465315	0.518	0.788	1.01546e-233
																			Saline Remote Zone	Up	Rad51	0	-0.465778	0.247	0.551	0
																			Saline Remote Zone	Up	Cnpy4	1.29635e-269	-0.466857	0.473	0.701	2.5927e-266
																			Saline Remote Zone	Up	Vcan	4.84364e-161	-0.469025	0.473	0.682	9.68728e-158
																			Saline Remote Zone	Up	B4galt5	1.29309e-194	-0.469102	0.505	0.785	2.58619e-191
																			Saline Remote Zone	Up	Glipr1	5.71816e-285	-0.473257	0.37	0.58	1.14363e-281
																			Saline Remote Zone	Up	AC115420.3	0	-0.473746	0.057	0.491	0
																			Saline Remote Zone	Up	Fam149a	0	-0.474956	0.287	0.519	0
																			Saline Remote Zone	Up	Arhgap9	0	-0.476788	0.404	0.731	0
																			Saline Remote Zone	Up	LOC679894	4.3025e-274	-0.479466	0.452	0.723	8.605e-271
																			Saline Remote Zone	Up	Ctsz	3.38442e-126	-0.479808	0.535	0.738	6.76884e-123
																			Saline Remote Zone	Up	Prc1	0	-0.480199	0.281	0.553	0
																			Saline Remote Zone	Up	Hsbp1l1	5.02091e-301	-0.481027	0.349	0.644	1.00418e-297
																			Saline Remote Zone	Up	Egr1	7.86127e-278	-0.481559	0.44	0.721	1.57225e-274
																			Saline Remote Zone	Up	Plxdc2	1.47556e-98	-0.481849	0.573	0.828	2.95111e-95
																			Saline Remote Zone	Up	Pstpip1	0	-0.486238	0.371	0.675	0
																			Saline Remote Zone	Up	Spi1	1.46339e-272	-0.487207	0.428	0.66	2.92678e-269
																			Saline Remote Zone	Up	RGD1564664	0	-0.487418	0.321	0.544	0
																			Saline Remote Zone	Up	Tmeff2	2.91749e-260	-0.487561	0.436	0.666	5.83499e-257
																			Saline Remote Zone	Up	Cercam	1.52598e-203	-0.487656	0.482	0.724	3.05196e-200
																			Saline Remote Zone	Up	Irf3	1.59232e-239	-0.48783	0.412	0.681	3.18464e-236
																			Saline Remote Zone	Up	Twist1	0	-0.488186	0.312	0.633	0
																			Saline Remote Zone	Up	Asgr2	8.19077e-289	-0.489233	0.456	0.755	1.63815e-285
																			Saline Remote Zone	Up	Amdhd2	0	-0.489471	0.434	0.735	0
																			Saline Remote Zone	Up	Dagla	0	-0.490028	0.407	0.656	0
																			Saline Remote Zone	Up	Ccl22	1.67176e-150	-0.490273	0.448	0.65	3.34351e-147
																			Saline Remote Zone	Up	Man2b1	5.43666e-161	-0.492455	0.506	0.747	1.08733e-157
																			Saline Remote Zone	Up	Rasa3	0	-0.492651	0.375	0.653	0
																			Saline Remote Zone	Up	Ano6	0	-0.493835	0.408	0.709	0
																			Saline Remote Zone	Up	Kdelr3	1.79378e-182	-0.494636	0.55	0.764	3.58756e-179
																			Saline Remote Zone	Up	Ngfr	0	-0.497391	0.495	0.779	0
																			Saline Remote Zone	Up	Spats2l	0	-0.497445	0.243	0.452	0
																			Saline Remote Zone	Up	Rasa4	1.27424e-302	-0.499392	0.512	0.859	2.54848e-299
																			Saline Remote Zone	Up	Dse	0	-0.499866	0.222	0.572	0
																			Saline Remote Zone	Up	Sncg	1.99126e-299	-0.500625	0.367	0.609	3.98253e-296
																			Saline Remote Zone	Up	Chpf2	2.14509e-167	-0.500823	0.517	0.757	4.29018e-164
																			Saline Remote Zone	Up	Sat1	3.3221e-206	-0.501532	0.482	0.758	6.6442e-203
																			Saline Remote Zone	Up	Sh3bp2	0	-0.503193	0.291	0.545	0
																			Saline Remote Zone	Up	Fos	2.01319e-259	-0.504065	0.415	0.616	4.02639e-256
																			Saline Remote Zone	Up	Spsb1	4.69419e-185	-0.505838	0.47	0.674	9.38837e-182
																			Saline Remote Zone	Up	Sod3	4.78314e-104	-0.507135	0.568	0.799	9.56627e-101
																			Saline Remote Zone	Up	Slc8b1	0	-0.50744	0.338	0.652	0
																			Saline Remote Zone	Up	Lyl1	0	-0.508254	0.265	0.498	0
																			Saline Remote Zone	Up	Itpr2	6.80452e-305	-0.509609	0.446	0.712	1.3609e-301
																			Saline Remote Zone	Up	AABR07017902.1	2.00798e-250	-0.511175	0.471	0.785	4.01596e-247
																			Saline Remote Zone	Up	Cd14	3.40633e-255	-0.512652	0.414	0.632	6.81266e-252
																			Saline Remote Zone	Up	Chpf	2.1755e-52	-0.513402	0.663	0.884	4.35099e-49
																			Saline Remote Zone	Up	Tbx18	0	-0.515812	0.334	0.553	0
																			Saline Remote Zone	Up	Serpine2	8.91471e-241	-0.515933	0.416	0.687	1.78294e-237
																			Saline Remote Zone	Up	Mast3	0	-0.525388	0.362	0.733	0
																			Saline Remote Zone	Up	Fyb1	7.94017e-307	-0.527348	0.428	0.724	1.58803e-303
																			Saline Remote Zone	Up	Map3k7cl	0	-0.528481	0.377	0.683	0
																			Saline Remote Zone	Up	Fbln5	1.59538e-181	-0.52855	0.464	0.677	3.19077e-178
																			Saline Remote Zone	Up	Stx2	0	-0.530714	0.4	0.678	0
																			Saline Remote Zone	Up	Fkbp1b	5.54527e-206	-0.531745	0.497	0.745	1.10905e-202
																			Saline Remote Zone	Up	Ube2c	0	-0.532737	0.278	0.551	0
																			Saline Remote Zone	Up	Clec4a1	3.19498e-201	-0.532845	0.506	0.764	6.38996e-198
																			Saline Remote Zone	Up	Col6a1	5.19978e-225	-0.533667	0.533	0.776	1.03996e-221
																			Saline Remote Zone	Up	Itgbl1	6.925e-232	-0.535195	0.474	0.692	1.385e-228
																			Saline Remote Zone	Up	AABR07012100.2	5.55733e-231	-0.539898	0.219	0.448	1.11147e-227
																			Saline Remote Zone	Up	Apobec1	6.2549e-166	-0.541471	0.49	0.723	1.25098e-162
																			Saline Remote Zone	Up	Il18	1.62241e-177	-0.54516	0.448	0.702	3.24482e-174
																			Saline Remote Zone	Up	Cebpa	1.4238e-279	-0.545681	0.361	0.564	2.84759e-276
																			Saline Remote Zone	Up	Cpxm1	1.20381e-176	-0.546053	0.522	0.739	2.40762e-173
																			Saline Remote Zone	Up	Vegfd	0	-0.546343	0.36	0.624	0
																			Saline Remote Zone	Up	Zfp536	0	-0.54677	0.476	0.808	0
																			Saline Remote Zone	Up	Ccl3	0	-0.54728	0.321	0.703	0
																			Saline Remote Zone	Up	Scara3	3.49846e-260	-0.552152	0.376	0.646	6.99691e-257
																			Saline Remote Zone	Up	F13a1	0	-0.55304	0.297	0.539	0
																			Saline Remote Zone	Up	Nnat	0	-0.554531	0.472	0.818	0
																			Saline Remote Zone	Up	Il17ra	0	-0.555242	0.367	0.615	0
																			Saline Remote Zone	Up	Myrf	0	-0.556318	0.407	0.64	0
																			Saline Remote Zone	Up	Pld1	0	-0.558555	0.357	0.704	0
																			Saline Remote Zone	Up	Sostdc1	1.1096e-256	-0.561217	0.437	0.733	2.2192e-253
																			Saline Remote Zone	Up	Ltc4s	0	-0.564241	0.394	0.725	0
																			Saline Remote Zone	Up	Pdpn	1.42092e-282	-0.564374	0.491	0.816	2.84184e-279
																			Saline Remote Zone	Up	Chka	0	-0.565102	0.338	0.695	0
																			Saline Remote Zone	Up	Ptprc	0	-0.565561	0.306	0.714	0
																			Saline Remote Zone	Up	Edil3	3.91705e-144	-0.568803	0.089	0.347	7.8341e-141
																			Saline Remote Zone	Up	Wasf3	0	-0.571955	0.146	0.439	0
																			Saline Remote Zone	Up	Naaa	0	-0.572317	0.323	0.555	0
																			Saline Remote Zone	Up	Pik3cd	1.98117e-282	-0.574827	0.438	0.709	3.96233e-279
																			Saline Remote Zone	Up	Dnah7	5.02538e-218	-0.576755	0.318	0.526	1.00508e-214
																			Saline Remote Zone	Up	Ttc7a	1.74551e-251	-0.578011	0.389	0.596	3.49103e-248
																			Saline Remote Zone	Up	Trem2	2.22464e-187	-0.580028	0.497	0.704	4.44927e-184
																			Saline Remote Zone	Up	Tbxas1	0	-0.582875	0.262	0.518	0
																			Saline Remote Zone	Up	Mtmr11	0	-0.584518	0.342	0.567	0
																			Saline Remote Zone	Up	Slfn13	0	-0.587402	0.338	0.61	0
																			Saline Remote Zone	Up	Large1	4.22473e-302	-0.59261	0.492	0.786	8.44946e-299
																			Saline Remote Zone	Up	NEWGENE-621351	0	-0.593861	0.437	0.706	0
																			Saline Remote Zone	Up	Tspan33	2.82362e-300	-0.594632	0.488	0.806	5.64724e-297
																			Saline Remote Zone	Up	Kctd14	0	-0.596676	0.361	0.619	0
																			Saline Remote Zone	Up	Hbb	0	-0.598611	0.522	0.825	0
																			Saline Remote Zone	Up	Igsf11	6.97861e-146	-0.599363	0.513	0.718	1.39572e-142
																			Saline Remote Zone	Up	AC109737.1	1.24762e-110	-0.599713	0.275	0.526	2.49525e-107
																			Saline Remote Zone	Up	Itk	1.15377e-265	-0.603201	0.532	0.746	2.30754e-262
																			Saline Remote Zone	Up	Ptgs2	4.83675e-272	-0.607468	0.345	0.553	9.6735e-269
																			Saline Remote Zone	Up	AABR07007068.1	0	-0.614535	0.28	0.588	0
																			Saline Remote Zone	Up	LOC100911486	7.15532e-305	-0.624955	0.446	0.709	1.43106e-301
																			Saline Remote Zone	Up	Rab38	4.17874e-254	-0.625012	0.376	0.585	8.35748e-251
																			Saline Remote Zone	Up	Ccl2	0	-0.632109	0.208	0.484	0
																			Saline Remote Zone	Up	LOC690045	0	-0.633119	0.428	0.771	0
																			Saline Remote Zone	Up	Mcpt1l1	0	-0.633677	0.235	0.64	0
																			Saline Remote Zone	Up	Arhgef19	4.46771e-187	-0.634067	0.49	0.707	8.93542e-184
																			Saline Remote Zone	Up	Ccl7	0	-0.634851	0.244	0.521	0
																			Saline Remote Zone	Up	Nkd2	0	-0.637434	0.297	0.581	0
																			Saline Remote Zone	Up	Pamr1	0	-0.637505	0.505	0.803	0
																			Saline Remote Zone	Up	Gas2l3	0	-0.640888	0.3	0.578	0
																			Saline Remote Zone	Up	Ldlrad4	1.16074e-214	-0.642075	0.434	0.643	2.32148e-211
																			Saline Remote Zone	Up	Cacnb3	9.36479e-296	-0.644542	0.381	0.635	1.87296e-292
																			Saline Remote Zone	Up	Numbl	3.01926e-275	-0.645259	0.414	0.683	6.03853e-272
																			Saline Remote Zone	Up	Dact2	0	-0.649806	0.265	0.546	0
																			Saline Remote Zone	Up	Sdc1	0	-0.65039	0.445	0.758	0
																			Saline Remote Zone	Up	Cst7	4.88961e-196	-0.661657	0.415	0.645	9.77922e-193
																			Saline Remote Zone	Up	Unc5cl	2.1071e-242	-0.665718	0.519	0.773	4.21421e-239
																			Saline Remote Zone	Up	Fdxacb1	1.46317e-218	-0.667941	0.481	0.727	2.92635e-215
																			Saline Remote Zone	Up	Lsp1	1.83023e-265	-0.668145	0.36	0.592	3.66046e-262
																			Saline Remote Zone	Up	Aard	0	-0.671686	0.554	0.863	0
																			Saline Remote Zone	Up	Spn	0	-0.671837	0.304	0.606	0
																			Saline Remote Zone	Up	Cpz	4.83444e-295	-0.680424	0.481	0.799	9.66887e-292
																			Saline Remote Zone	Up	Tmem178a	0	-0.683373	0.298	0.634	0
																			Saline Remote Zone	Up	Sulf1	0	-0.683994	0.437	0.714	0
																			Saline Remote Zone	Up	Slc16a3	0	-0.685766	0.455	0.839	0
																			Saline Remote Zone	Up	Ldb2	6.83944e-282	-0.691644	0.512	0.797	1.36789e-278
																			Saline Remote Zone	Up	Ncf4	0	-0.696054	0.38	0.646	0
																			Saline Remote Zone	Up	Tns3	6.90883e-222	-0.698842	0.494	0.725	1.38177e-218
																			Saline Remote Zone	Up	Slc1a7	0	-0.707385	0.238	0.459	0
																			Saline Remote Zone	Up	Angpt2	0	-0.710263	0.412	0.711	0
																			Saline Remote Zone	Up	Rubcnl	1.25037e-169	-0.710727	0.344	0.551	2.50075e-166
																			Saline Remote Zone	Up	Apbb1ip	3.02132e-295	-0.711495	0.42	0.656	6.04263e-292
																			Saline Remote Zone	Up	Adh6	3.96084e-213	-0.717967	0.334	0.613	7.92168e-210
																			Saline Remote Zone	Up	Rgn	0	-0.724522	0.243	0.45	0
																			Saline Remote Zone	Up	AABR07066861.1	3.42856e-246	-0.72793	0.529	0.782	6.85713e-243
																			Saline Remote Zone	Up	Myh4	7.15705e-171	-0.729491	0.486	0.711	1.43141e-167
																			Saline Remote Zone	Up	Nr4a1	0	-0.732926	0.334	0.585	0
																			Saline Remote Zone	Up	Slc7a6	0	-0.734927	0.332	0.596	0
																			Saline Remote Zone	Up	Camk4	1.58972e-155	-0.73523	0.435	0.674	3.17943e-152
																			Saline Remote Zone	Up	Plvap	0	-0.735771	0.376	0.639	0
																			Saline Remote Zone	Up	Ca3	1.83551e-236	-0.743472	0.513	0.73	3.67101e-233
																			Saline Remote Zone	Up	Inhba	2.26005e-297	-0.745703	0.445	0.747	4.5201e-294
																			Saline Remote Zone	Up	Gng8	9.08447e-275	-0.755103	0.371	0.622	1.81689e-271
																			Saline Remote Zone	Up	Il21r	0	-0.759908	0.259	0.526	0
																			Saline Remote Zone	Up	Esm1	0	-0.770015	0.262	0.639	0
																			Saline Remote Zone	Up	Ttc37	0	-0.770691	0.228	0.437	0
																			Saline Remote Zone	Up	Acap1	3.45545e-254	-0.773719	0.412	0.647	6.9109e-251
																			Saline Remote Zone	Up	Dok3	4.92931e-215	-0.779576	0.443	0.647	9.85861e-212
																			Saline Remote Zone	Up	Prex1	6.47636e-198	-0.780327	0.417	0.653	1.29527e-194
																			Saline Remote Zone	Up	Slc11a1	0	-0.783555	0.237	0.484	0
																			Saline Remote Zone	Up	Gldn	0	-0.794758	0.282	0.612	0
																			Saline Remote Zone	Up	Armcx5	2.45273e-251	-0.811256	0.28	0.553	4.90546e-248
																			Saline Remote Zone	Up	Uchl1	2.73767e-287	-0.823521	0.344	0.554	5.47534e-284
																			Saline Remote Zone	Up	Ccl19	0	-0.824001	0.245	0.567	0
																			Saline Remote Zone	Up	Fgfrl1	0	-0.83537	0.39	0.782	0
																			Saline Remote Zone	Up	Lpar4	0	-0.841867	0.36	0.572	0
																			Saline Remote Zone	Up	Pxdn	2.25682e-237	-0.851429	0.425	0.642	4.51365e-234
																			Saline Remote Zone	Up	Mrc2	0	-0.85679	0.348	0.572	0
																			Saline Remote Zone	Up	Phldb2	0	-0.857843	0.547	0.867	0
																			Saline Remote Zone	Up	Zpbp2	0	-0.859271	0.349	0.728	0
																			Saline Remote Zone	Up	Adamts8	0	-0.865344	0.391	0.629	0
																			Saline Remote Zone	Up	Smpd3	6.77716e-270	-0.87199	0.3	0.531	1.35543e-266
																			Saline Remote Zone	Up	Apcdd1	0	-0.881524	0.268	0.5	0
																			Saline Remote Zone	Up	Fcgr2a	2.11384e-287	-0.88233	0.402	0.648	4.22767e-284
																			Saline Remote Zone	Up	Alox12	1.1384e-203	-0.888471	0.43	0.708	2.27679e-200
																			Saline Remote Zone	Up	Ceacam1	0	-0.888596	0.326	0.631	0
																			Saline Remote Zone	Up	Braf	1.77655e-284	-0.892998	0.185	0.463	3.55309e-281
																			Saline Remote Zone	Up	Mmp17	4.25541e-150	-0.897597	0.41	0.619	8.51082e-147
																			Saline Remote Zone	Up	Aldh1a3	0	-0.898472	0.291	0.563	0
																			Saline Remote Zone	Up	Cemip	0	-0.911798	0.319	0.663	0
																			Saline Remote Zone	Up	Dctn4	0	-0.91772	0.239	0.593	0
																			Saline Remote Zone	Up	Slc27a3	0	-0.920614	0.404	0.681	0
																			Saline Remote Zone	Up	Adgrg3	1.90088e-256	-0.921736	0.418	0.69	3.80177e-253
																			Saline Remote Zone	Up	Frzb	5.80601e-307	-0.958306	0.389	0.636	1.1612e-303
																			Saline Remote Zone	Up	Tnc	2.31798e-247	-0.963681	0.506	0.739	4.63596e-244
																			Saline Remote Zone	Up	Clec4a2	7.23456e-271	-0.971671	0.425	0.625	1.44691e-267
																			Saline Remote Zone	Up	C1qtnf3	9.13131e-297	-0.972364	0.477	0.708	1.82626e-293
																			Saline Remote Zone	Up	Arnt2	1.39596e-125	-0.99296	0.373	0.583	2.79192e-122
																			Saline Remote Zone	Up	Fam180a	4.78379e-240	-1.0016	0.392	0.634	9.56759e-237
																			Saline Remote Zone	Up	Tram2	2.15078e-266	-1.08133	0.354	0.627	4.30156e-263
																			Saline Remote Zone	Up	Tshz2	0	-1.10891	0.491	0.692	0
																			Saline Remote Zone	Up	AABR07013288.4	5.74414e-158	-1.12257	0.31	0.559	1.14883e-154
																			Saline Remote Zone	Up	AABR07060872.1	0	-1.12554	0.228	0.541	0
																			Saline Remote Zone	Up	Mpz	1.12332e-189	-1.12673	0.496	0.71	2.24665e-186
																			Saline Remote Zone	Up	Tmem104	1.6723e-243	-1.21801	0.256	0.603	3.3446e-240
																			Saline Remote Zone	Up	Lilrb4	0	-1.30265	0.292	0.527	0
																			Saline Remote Zone	Up	Trh	1.6055e-179	-1.34086	0.292	0.502	3.21101e-176
																			Saline Remote Zone	Up	Cd3g	1.22039e-132	-1.35803	0.228	0.448	2.44078e-129
																			Saline Remote Zone	Up	Olfm2	0	-1.48918	0.301	0.557	0
																			Saline Remote Zone	Up	Psmb8	1.51071e-89	-1.6224	0.208	0.45	3.02142e-86
																			Saline Remote Zone	Up	AC125248.1	0	-1.68011	0.044	0.317	0
																			Saline Remote Zone	Up	Ccl17	2.80286e-87	-1.69582	0.139	0.364	5.60572e-84
																			Saline Remote Zone	Up	AABR07062799.2	0	-2.22537	0.029	0.469	0
																			Saline Remote Zone	Up	Adipoq	3.87245e-121	-2.26113	0.271	0.49	7.74491e-118
																			Saline Remote Zone	Up	Dntt	0	-4.57572	0.029	0.384	0
																			Saline Remote Zone	Up	Krt5	0	-4.90207	0.01	0.257	0

## Sheet: Supp. Info. Fig. 5
Supplementary Information Fig. 5
Top Genes for Canonical Cell Types	5a								5b
	cluster	Gene	p_val	avg_log2FC	pct.1	pct.2	p_val_adj		Cell Type	Gene	p_val	avg_log2FC	pct.1	pct.2	p_val_adj
	Proliferating Cells	Top2a	0	6.92625	0.852	0.199	0		CM	AABR07052585.1	0	5.26291	0.967	0.256	0
	Proliferating Cells	Sgo2	0	6.66196	0.784	0.176	0		CM	Tnni3k	0	4.67958	0.929	0.237	0
	Proliferating Cells	Diaph3	0	5.2616	0.866	0.261	0		CM	Acacb	0	4.39906	0.953	0.265	0
	Proliferating Cells	Kif4a	0	6.8114	0.72	0.119	0		CM	Obscn	0	4.86967	0.958	0.283	0
	Proliferating Cells	Kif11	0	6.71893	0.766	0.166	0		CM	Trim63	0	4.94617	0.919	0.258	0
	Proliferating Cells	Ect2	0	6.53105	0.755	0.156	0		CM	Myh7b	0	4.6779	0.883	0.227	0
	Proliferating Cells	Prc1	0	6.84381	0.737	0.144	0		CM	Kcnq1	0	4.94778	0.949	0.295	0
	Proliferating Cells	Cenpf	0	6.99066	0.754	0.163	0		CM	Mlip	0	4.12554	0.918	0.267	0
	Proliferating Cells	Kif14	0	7.36741	0.643	0.059	0		CM	Myocd	0	4.22145	0.904	0.28	0
	Proliferating Cells	Melk	0	6.68254	0.63	0.051	0		CM	Ldb3	0	4.35873	0.987	0.365	0
	Proliferating Cells	Iqgap3	0	6.80496	0.71	0.137	0		CM	Nexn	0	3.54917	0.982	0.361	0
	Proliferating Cells	Bub1b	0	6.96736	0.658	0.087	0		CM	Shroom3	0	4.27657	0.862	0.246	0
	Proliferating Cells	Kif23	0	6.72282	0.75	0.179	0		CM	Sgcd	0	2.88843	0.901	0.289	0
	Proliferating Cells	Kifc1	0	6.61977	0.646	0.082	0		CM	Fhl2	0	4.48678	0.943	0.333	0
	Proliferating Cells	Cdca2	0	7.26519	0.664	0.102	0		CM	Actn2	0	3.98978	0.914	0.31	0
	Proliferating Cells	Ska1	0	7.3867	0.654	0.092	0		CM	Cdh2	0	3.61936	0.949	0.346	0
	Proliferating Cells	Troap	0	7.23799	0.669	0.109	0		CM	Mypn	0	4.58855	0.789	0.196	0
	Proliferating Cells	Ttk	0	6.97525	0.63	0.092	0		CM	Kcnd3	0	4.72316	0.892	0.305	0
	Proliferating Cells	Ccnf	0	6.47419	0.608	0.086	0		CM	Art1	0	6.07738	0.59	0.006	0
	Proliferating Cells	Espl1	0	6.95697	0.585	0.078	0		CM	Ppip5k2	0	3.48622	0.928	0.346	0
	Proliferating Cells	E2f7	0	5.94673	0.674	0.168	0		CM	Trdn	0	3.82031	0.878	0.297	0
	Proliferating Cells	Ncapg	0	6.62839	0.57	0.072	0		CM	Akap6	0	3.28721	0.96	0.38	0
	Proliferating Cells	Hjurp	0	7.148	0.581	0.099	0		CM	Asb2	0	4.29825	0.887	0.311	0
	Proliferating Cells	Kif18b	0	6.77885	0.594	0.15	0		CM	Rbm20	0	5.19388	0.984	0.413	0
	Proliferating Cells	Knstrn	0	6.5465	0.509	0.102	0		CM	Fgf1	0	3.75866	0.891	0.321	0
	Proliferating Cells	Depdc1	0	6.11664	0.449	0.075	0		CM	Asb18	0	4.60192	0.792	0.223	0
	Proliferating Cells	Timd2	0	3.31806	0.368	0.011	0		CM	Mybpc3	0	4.81904	0.992	0.424	0
	Proliferating Cells	Polq	1.19e-307	6.36255	0.615	0.125	2.38e-304		CM	Kcng2	0	4.86958	0.788	0.22	0
	Proliferating Cells	Mki67	1.06e-304	5.81144	0.792	0.254	2.11e-301		CM	Ptpn3	0	3.36476	0.88	0.312	0
	Proliferating Cells	Cep55	3.57e-297	7.2251	0.615	0.067	7.15e-294		CM	Myom2	0	4.18081	0.918	0.353	0
	Proliferating Cells	Depdc1b	1.04e-296	6.48779	0.536	0.09	2.08e-293		CM	Rilpl1	0	3.31176	0.861	0.297	0
	Proliferating Cells	Cdkn3	1.25e-291	6.25975	0.4	0.061	2.5e-288		CM	Ryr3	0	3.3372	0.794	0.231	0
	Proliferating Cells	Cenpe	5.77e-287	6.28323	0.767	0.233	1.15e-283		CM	Coro6	0	4.39415	0.765	0.206	0
	Proliferating Cells	Nusap1	4.22e-276	6.41665	0.725	0.221	8.44e-273		CM	Mylk3	0	4.01294	0.841	0.283	0
	Proliferating Cells	Ncaph	1.53e-275	5.98317	0.716	0.194	3.07e-272		CM	Rnf207	0	4.4258	0.766	0.218	0
	Proliferating Cells	Ckap2l	2.15e-275	6.57275	0.533	0.13	4.3e-272		CM	Cacnb2	0	2.72432	0.919	0.373	0
	Proliferating Cells	Kif2c	1.07e-272	6.86551	0.452	0.05	2.15e-269		CM	Fhod3	0	4.04167	0.977	0.433	0
	Proliferating Cells	Neil3	9.57e-269	6.10577	0.594	0.133	1.91e-265		CM	Fbxl2	0	5.32627	0.596	0.052	0
	Proliferating Cells	Tpx2	1.17e-262	6.20295	0.733	0.231	2.34e-259		CM	Macrod1	0	4.12523	0.877	0.343	0
	Proliferating Cells	Esco2	8.89e-261	6.54526	0.462	0.12	1.78e-257		CM	Rbfox1	0	4.09318	0.835	0.302	0
	Proliferating Cells	Aspm	7.52e-255	6.319	0.667	0.196	1.5e-251		CM	Myom1	0	3.18412	0.844	0.313	0
	Proliferating Cells	Ckap2	3.61e-254	6.20821	0.581	0.134	7.22e-251		CM	Sacs	0	2.93686	0.843	0.312	0
	Proliferating Cells	Ccnb1	4.39e-253	6.105	0.461	0.07	8.77e-250		CM	Phf24	0	4.02633	0.586	0.058	0
	Proliferating Cells	Anln	2.98e-247	6.12233	0.664	0.188	5.96e-244		CM	Synpo2	0	2.54206	0.906	0.379	0
	Proliferating Cells	Parpbp	4.06e-246	6.96727	0.5	0.089	8.12e-243		CM	Casq2	0	3.77308	0.843	0.318	0
	Proliferating Cells	Efcab11	5.21e-244	5.52466	0.454	0.062	1.04e-240		CM	Dmpk	0	3.08383	0.885	0.361	0
	Proliferating Cells	Ndc80	1.49e-230	5.85809	0.69	0.166	2.97e-227		CM	Srpk3	0	4.75008	0.7	0.179	0
	Proliferating Cells	Cdk1	5.12e-228	5.96068	0.535	0.095	1.02e-224		CM	Nrap	0	4.20096	0.863	0.343	0
	Proliferating Cells	Knl1	8.33e-221	5.43521	0.682	0.226	1.67e-217		CM	Slco5a1	0	4.72779	0.727	0.208	0
	Proliferating Cells	Nav2	3.19e-213	3.36417	0.826	0.422	6.38e-210		CM	Scn5a	0	4.73467	0.805	0.291	0
	Proliferating Cells	Fscn2	1.72e-212	1.98518	0.366	0.06	3.44e-209		CM	Ivns1abp	0	3.17785	0.918	0.404	0
	Proliferating Cells	Bard1	1.93e-212	5.90397	0.596	0.126	3.86e-209		CM	Ppargc1b	0	3.25188	0.89	0.383	0
	Proliferating Cells	Ezh2	2.63e-210	3.56266	0.794	0.397	5.25e-207		CM	Speg	0	3.62707	0.781	0.274	0
	Proliferating Cells	Kif22	6.8e-208	5.77812	0.663	0.18	1.36e-204		CM	Pde4dip	0	4.37264	0.998	0.508	0
	Proliferating Cells	Cit	6.24e-202	4.6782	0.725	0.319	1.25e-198		CM	Fsd2	0	4.69104	0.734	0.246	0
	Proliferating Cells	Kif20b	1.43e-200	6.18399	0.555	0.198	2.86e-197		CM	Trim55	0	4.31987	0.787	0.3	0
	Proliferating Cells	Hmmr	2.22e-200	5.98831	0.6	0.149	4.45e-197		CM	AABR07065190.1	0	4.25177	0.54	0.056	0
	Proliferating Cells	Arhgef39	1.95e-190	6.21099	0.439	0.095	3.9e-187		CM	Ccdc141	0	3.1352	0.953	0.469	0
	Proliferating Cells	Kntc1	1.1e-179	5.13977	0.628	0.209	2.2e-176		CM	Naca	0	3.15523	0.797	0.315	0
	Proliferating Cells	Dlgap5	6.98e-169	5.33173	0.682	0.229	1.4e-165		CM	Mtss1	0	2.41751	0.928	0.447	0
	Proliferating Cells	Mis18bp1	2.08e-166	4.93164	0.661	0.228	4.16e-163		CM	Cux2	0	5.2874	0.738	0.259	0
	Proliferating Cells	Brca1	1.26e-160	4.51117	0.691	0.265	2.52e-157		CM	Alpk3	0	4.58372	0.826	0.349	0
	Proliferating Cells	Gen1	1.23e-158	5.06075	0.633	0.276	2.46e-155		CM	Cacna1c	0	2.59573	0.919	0.443	0
	Proliferating Cells	Ttll9	3.76e-157	4.36048	0.486	0.123	7.51e-154		CM	Pln	0	3.11585	0.934	0.472	0
	Proliferating Cells	Fli1	6.4e-87	0.908601	0.905	0.623	1.28e-83		CM	Tbc1d4	0	2.37669	0.88	0.418	0
	Proliferating Cells	Tp63	3.82e-84	1.07097	0.363	0.104	7.65e-81		CM	Gba3	0	4.03982	0.532	0.071	0
	Proliferating Cells	Pcdh19	9.69e-73	1.71451	0.699	0.413	1.94e-69		CM	Rcan2	0	2.25832	0.944	0.484	0
	Proliferating Cells	Adamts9	8.52e-68	1.51641	0.693	0.382	1.7e-64		CM	Vegfa	0	3.40985	0.992	0.533	0
	Proliferating Cells	Tmem150c	1.39e-64	1.28688	0.474	0.183	2.78e-61		CM	Lmo7	0	2.25377	0.926	0.479	0
	Proliferating Cells	Dok6	2.29e-58	0.470295	0.413	0.137	4.57e-55		CM	Sypl2	0	3.66198	0.464	0.02	0
	Proliferating Cells	Meox2	4.52e-57	1.18908	0.749	0.486	9.05e-54		CM	Myo18b	0	4.72306	0.745	0.309	0
	Proliferating Cells	Nkain2	3.28e-55	0.564445	0.411	0.123	6.57e-52		CM	Apeg3	0	1.86186	0.426	0.001	0
	Proliferating Cells	Ptprb	1.33e-54	0.711131	0.816	0.487	2.66e-51		CM	Cmya5	0	2.7956	0.844	0.423	0
	Proliferating Cells	Mcf2l	9.27e-52	1.12606	0.677	0.381	1.85e-48		CM	Sorbs2	0	1.92252	0.933	0.521	0
	Proliferating Cells	Dach1	2.5e-51	0.690189	0.766	0.515	5e-48		CM	Mybpc2	0	3.24472	0.426	0.016	0
	Proliferating Cells	Ptpn22	2.84e-48	0.50524	0.41	0.152	5.68e-45		CM	Hcn4	0	3.70405	0.48	0.072	0
	Proliferating Cells	Wt1	1.25e-46	1.27061	0.6	0.309	2.51e-43		CM	Popdc3	0	7.25281	0.408	0	0
	Proliferating Cells	Zfp366	2.77e-44	0.926799	0.647	0.372	5.54e-41		CM	Atp2a2	0	2.85571	0.975	0.569	0
	Proliferating Cells	Col18a1	1.75e-42	1.14526	0.633	0.371	3.5e-39		CM	Tnni3	0	3.65721	0.994	0.589	0
	Proliferating Cells	Adgrf5	7.32e-41	0.606417	0.757	0.46	1.46e-37		CM	AABR07031164.1	0	3.00317	0.4	0.001	0
	Proliferating Cells	Cyyr1	1.71e-38	0.448687	0.729	0.451	3.43e-35		CM	Myo3b	0	4.7637	0.436	0.041	0
	Proliferating Cells	Rassf4	5.63e-33	0.457158	0.438	0.174	1.13e-29		CM	Ryr2	0	4.57644	0.992	0.6	0
	Proliferating Cells	Flt1	1.29e-32	0.294455	0.779	0.498	2.58e-29		CM	RGD1565355	0	2.02381	0.957	0.566	0
	CM	AABR07052585.1	0	5.20585	0.968	0.292	0		CM	Tnnt2	0	3.54061	0.994	0.604	0
	CM	Obscn	0	4.44601	0.956	0.287	0		CM	Dusp5	0	3.91161	0.409	0.022	0
	CM	Rnf207	0	4.30772	0.942	0.277	0		CM	Gja3	0	4.68486	0.479	0.096	0
	CM	Asb2	0	4.29153	0.936	0.281	0		CM	Sorbs1	0	3.04683	0.988	0.621	0
	CM	Trim63	0	4.17258	0.925	0.272	0		CM	Myl3	0	2.57497	0.913	0.552	0
	CM	Tnni3k	0	4.56323	0.961	0.311	0		CM	AABR07068046.1	0	4.60747	0.369	0.012	0
	CM	Mlip	0	4.22958	0.941	0.294	0		CM	Aspdh	0	4.3013	0.355	0.001	0
	CM	Speg	0	4.01132	0.92	0.277	0		CM	Bcl11b	0	2.07897	0.363	0.012	0
	CM	Acacb	0	4.00217	0.96	0.326	0		CM	Tpm1	0	2.01076	0.962	0.622	0
	CM	Casq2	0	4.1071	0.953	0.326	0		CM	AABR07030527.1	0	4.49088	0.339	0	0
	CM	Myh7b	0	4.639	0.901	0.279	0		CM	Ankrd1	0	2.98369	0.921	0.586	0
	CM	Trdn	0	3.64596	0.917	0.298	0		CM	AABR07049033.1	0	2.06847	0.382	0.053	0
	CM	Myocd	0	4.12124	0.908	0.292	0		CM	Slc8a1	0	2.25038	0.982	0.656	0
	CM	Kcnd3	0	4.84051	0.895	0.279	0		CM	Cacng6	0	4.4952	0.328	0.006	0
	CM	Fgf1	0	4.01745	0.899	0.285	0		CM	AC130940.1	0	5.54203	0.375	0.055	0
	CM	Mylk3	0	4.22569	0.945	0.338	0		CM	Myh6	0	3.56287	0.984	0.677	0
	CM	Coro6	0	4.2663	0.851	0.25	0		CM	Dmd	0	3.26061	0.99	0.706	0
	CM	Macrod1	0	4.22137	0.899	0.3	0		CM	Rd3l	0	4.48849	0.296	0.012	0
	CM	Scn5a	0	4.45915	0.861	0.263	0		CM	AABR07026021.1	0	4.26171	0.283	0.001	0
	CM	Fsd2	0	4.69166	0.904	0.313	0		CM	Tnfrsf19	2.44e-307	0.900006	0.491	0.063	4.87e-304
	CM	Myom1	0	3.72027	0.93	0.344	0		CM	Kcnj3	4.15e-307	3.96232	0.781	0.229	8.31e-304
	CM	Mybpc3	0	4.11615	0.991	0.408	0		CM	Oxct1	6.02e-307	2.72342	0.865	0.342	1.2e-303
	CM	Wnk2	0	4.83143	0.865	0.282	0		CM	AC110709.2	3.8e-306	4.70225	0.634	0.177	7.61e-303
	CM	Shroom3	0	4.03618	0.925	0.345	0		CM	Vash2	7.22e-306	4.69157	0.657	0.121	1.44e-302
	CM	Myoz2	0	3.7359	0.872	0.296	0		CM	Svil	1.95e-300	2.58692	0.851	0.395	3.9e-297
	CM	Ppargc1b	0	3.20329	0.929	0.354	0		CM	Nav2	1.68e-299	2.19862	0.863	0.381	3.35e-296
	CM	Ldb3	0	4.40788	0.996	0.421	0		CM	Kcnj12	2.3e-299	1.70475	0.369	0.069	4.6e-296
	CM	Fhl2	0	3.95028	0.962	0.387	0		CM	Tesc	2.79e-299	3.87476	0.767	0.298	5.59e-296
	CM	Myom2	0	4.30402	0.866	0.293	0		CM	Lrrc2	1.32e-297	4.07464	0.758	0.314	2.64e-294
	CM	Nebl	0	2.0183	0.945	0.373	0		CM	LOC102546683	2.33e-291	3.55854	0.346	0.013	4.65e-288
	CM	Kcnq1	0	4.23492	0.965	0.394	0		CM	Hs3st5	4.6e-290	4.07368	0.756	0.251	9.21e-287
	CM	Nrap	0	4.21693	0.839	0.268	0		CM	Jph2	1.84e-289	3.58223	0.751	0.245	3.68e-286
	CM	Rbfox1	0	3.74282	0.889	0.322	0		CM	Parm1	5.76e-289	3.59257	0.792	0.331	1.15e-285
	CM	Sgca	0	4.20039	0.832	0.266	0		CM	Polr2m	6.77e-289	2.449	0.88	0.444	1.35e-285
	CM	Nav21	0	1.94325	0.906	0.344	0		CM	Smyd1	1.92e-288	4.11274	0.741	0.186	3.84e-285
	CM	Actn2	0	3.34667	0.933	0.376	0		CM	Fam228b	2.13e-288	3.48419	0.274	0.001	4.27e-285
	CM	Jph2	0	4.01354	0.882	0.329	0		CM	Cacna2d2	2.17e-288	4.10967	0.613	0.139	4.34e-285
	CM	Cap2	0	3.41333	0.868	0.317	0		CM	Myh7	1.09e-287	3.20589	0.89	0.501	2.19e-284
	CM	Slc38a3	0	5.15529	0.776	0.227	0		CM	Wwc1	2.47e-283	3.82442	0.46	0.105	4.93e-280
	CM	Ppara	0	4.41427	0.844	0.296	0		CM	Ppara	6.78e-282	4.34608	0.716	0.166	1.36e-278
	CM	Ptpn3	0	3.09051	0.909	0.364	0		CM	Klhl40	7.22e-282	2.91857	0.433	0.094	1.44e-278
	CM	AABR07034767.1	0	3.89245	0.846	0.301	0		CM	Pla2g7	1.79e-280	3.63779	0.517	0.1	3.58e-277
	CM	Ppargc1a	0	4.03849	0.789	0.245	0		CM	Wnk2	2.09e-279	4.47278	0.712	0.205	4.18e-276
	CM	Mapt	0	3.41526	0.831	0.287	0		CM	Gabrb2	3.18e-279	3.27545	0.458	0.098	6.36e-276
	CM	Ccdc141	0	3.15588	0.972	0.429	0		CM	Tmem163	5.27e-276	2.34332	0.455	0.066	1.05e-272
	CM	Veph1	0	3.97455	0.79	0.248	0		CM	Efcab6	1.68e-274	5.25427	0.426	0.097	3.36e-271
	CM	Trim55	0	4.17837	0.847	0.306	0		CM	Mapt	3.24e-274	3.45444	0.727	0.283	6.49e-271
	CM	Nexn	0	3.999	0.992	0.452	0		CM	Fbxo40	4.79e-274	4.45823	0.62	0.159	9.58e-271
	CM	AABR07044900.1	0	2.78024	0.902	0.364	0		CM	Kcnk3	9.15e-273	3.87288	0.542	0.091	1.83e-269
	CM	Ppip5k2	0	2.73619	0.93	0.392	0		CM	Ank3	1.09e-272	1.78345	0.863	0.434	2.18e-269
	CM	Srl	0	4.29105	0.793	0.257	0		CM	Dgkz	1.57e-272	2.41354	0.816	0.399	3.13e-269
	CM	Mypn	0	4.19983	0.841	0.308	0		CM	Sptb	2.52e-272	4.41539	0.724	0.314	5.05e-269
	CM	Slc38a1	0	3.54273	0.856	0.324	0		CM	Rasgrp1	3.03e-272	1.11006	0.335	0.013	6.07e-269
	CM	Alpk3	0	4.13194	0.8	0.27	0		CM	AABR07025295.1	3.13e-272	2.13647	0.88	0.411	6.25e-269
	CM	Ank3	0	2.09638	0.944	0.415	0		CM	Slc30a3	3.28e-271	6.07374	0.499	0.155	6.56e-268
	CM	Trim54	0	3.84701	0.794	0.267	0		CM	Atp2b2	1.67e-269	3.93453	0.688	0.251	3.35e-266
	CM	Akap6	0	3.29488	0.965	0.438	0		CM	Fabp3	5.43e-269	3.27741	0.778	0.351	1.09e-265
	CM	Cux2	0	4.94254	0.804	0.283	0		CM	Pde4b	1.2e-268	2.48947	0.849	0.331	2.4e-265
	CM	Sgcd	0	3.03483	0.945	0.424	0		CM	Xirp2	1.79e-267	3.12036	0.778	0.4	3.57e-264
	CM	Synpo2	0	3.1825	0.959	0.439	0		CM	AC111831.1	1.74e-266	4.19372	0.61	0.134	3.47e-263
	CM	Kcnj3	0	3.46571	0.746	0.227	0		CM	Nebl	2.94e-266	1.45064	0.904	0.461	5.88e-263
	CM	Tnni3	0	3.32459	0.991	0.473	0		CM	Rgs7	6.08e-266	2.7485	0.572	0.116	1.22e-262
	CM	Txlnb	0	4.38552	0.842	0.324	0		CM	Corin	3.27e-262	3.40181	0.761	0.289	6.55e-259
	CM	Adra1a	0	3.39815	0.819	0.303	0		CM	Nnt	1.28e-259	2.39325	0.847	0.41	2.56e-256
	CM	Dmpk	0	3.31401	0.976	0.465	0		CM	Ppp1r14c	2.62e-259	3.39806	0.751	0.215	5.24e-256
	CM	Lrrc2	0	3.95603	0.768	0.258	0		CM	Lpar3	3.29e-259	3.79718	0.478	0.119	6.59e-256
	CM	Ryr3	0	3.61446	0.766	0.256	0		CM	Oxr1	1.46e-258	2.33993	0.809	0.415	2.92e-255
	CM	Myo18b	0	4.00072	0.802	0.292	0		CM	Slc16a10	3.92e-257	3.40548	0.7	0.168	7.83e-254
	CM	Cacnb2	0	3.03043	0.963	0.455	0		CM	Asb14	4.38e-256	4.79206	0.592	0.218	8.76e-253
	CM	Rilpl1	0	3.00191	0.944	0.436	0		CM	Pfkfb2	1.28e-255	3.20719	0.764	0.319	2.56e-252
	CM	Fhod3	0	3.79563	0.982	0.476	0		CM	Hcn2	1.97e-254	3.94937	0.428	0.103	3.94e-251
	CM	Phyh	0	2.31378	0.809	0.306	0		CM	Arhgap21	2.25e-254	1.78076	0.894	0.525	4.49e-251
	CM	Cabcoco1	0	3.87634	0.781	0.278	0		CM	Pde3a	2.94e-254	1.34812	0.946	0.562	5.88e-251
	CM	Dgkz	0	2.26184	0.886	0.383	0		CM	Adk	7.48e-254	2.18578	0.858	0.405	1.5e-250
	CM	Cacna1c	0	2.84508	0.96	0.46	0		CM	Trak2	1.71e-253	2.28851	0.832	0.435	3.42e-250
	CM	Asb18	0	4.49212	0.805	0.306	0		CM	Abcc9	5.21e-252	1.64749	0.873	0.427	1.04e-248
	CM	Unc45b	0	4.68456	0.728	0.229	0		CM	Tmem182	5.45e-252	3.9656	0.73	0.238	1.09e-248
	CM	Pdlim3	0	2.33231	0.919	0.421	0		CM	Neb	7.16e-250	2.23173	0.525	0.119	1.43e-246
	CM	Cdh2	0	3.07947	0.951	0.453	0		CM	Drc3	4.92e-249	3.85206	0.518	0.078	9.85e-246
	CM	Me3	0	3.70355	0.793	0.296	0		CM	Dtna	5.35e-249	2.948	0.763	0.278	1.07e-245
	CM	Bzw2	0	2.57204	0.872	0.376	0		CM	Alpk2	1.76e-248	4.45045	0.68	0.287	3.53e-245
	CM	Naca	0	2.52093	0.835	0.339	0		CM	Eya1	2.22e-248	3.28133	0.608	0.15	4.43e-245
	CM	RGD1565355	0	2.02743	0.924	0.43	0		CM	Tpd52l1	2.77e-248	3.93389	0.712	0.309	5.54e-245
	CM	Vegfa	0	3.47482	0.997	0.503	0		CM	Epha3	3.56e-248	3.26818	0.53	0.12	7.13e-245
	CM	AC096301.1	0	4.50243	0.748	0.259	0		CM	Cacna1h	6.28e-248	1.06365	0.525	0.11	1.26e-244
	CM	Smyd1	0	4.27785	0.757	0.275	0		CM	AC096301.1	1.97e-246	4.44384	0.678	0.178	3.93e-243
	CM	Cmya5	0	2.82626	0.865	0.386	0		CM	Tmem196	2.55e-246	2.95519	0.722	0.254	5.11e-243
	CM	Oxr1	0	2.59332	0.938	0.459	0		CM	Ppp1r12b	1.15e-245	1.74057	0.921	0.56	2.29e-242
	CM	Dtna	0	2.90239	0.775	0.298	0		CM	Acsl1	9.78e-244	3.29299	0.737	0.363	1.96e-240
	CM	Pde4dip	0	3.80772	0.994	0.517	0		CM	Inpp4b	1.52e-243	1.79984	0.841	0.4	3.03e-240
	CM	Adcy5	0	2.45944	0.838	0.363	0		CM	Dhrs7c	1.54e-241	4.66998	0.334	0.078	3.08e-238
	CM	Pln	0	2.82938	0.942	0.467	0		CM	Cap2	8.37e-241	2.98704	0.734	0.264	1.67e-237
	CM	Rnf144b	0	2.48076	0.868	0.394	0		CM	Tnik	3.71e-239	2.18645	0.834	0.446	7.42e-236
	CM	Hs3st5	0	3.91509	0.736	0.263	0		CM	Ppp2r3a	5.16e-237	1.97661	0.839	0.42	1.03e-233
	CM	Rbm24	0	3.87288	0.739	0.267	0		CM	Srl	4.28e-235	4.19232	0.642	0.177	8.57e-232
	CM	Polr2m	0	2.45359	0.925	0.455	0		CM	Rnf144b	1.79e-233	2.67015	0.727	0.304	3.58e-230
	CM	Fbxo40	0	5.00508	0.627	0.157	0		CM	Rrad	5.17e-233	4.27826	0.68	0.314	1.03e-229
	CM	Popdc2	0	3.88472	0.772	0.303	0		CM	Rap1gap2	3.01e-232	3.1062	0.721	0.309	6.02e-229
	CM	Prkaa2	0	3.31671	0.77	0.302	0		CM	Abcc8	3.04e-232	4.61693	0.459	0.137	6.09e-229
	CM	Cluh	0	2.99393	0.746	0.278	0		CM	AABR07050449.1	4.74e-231	3.64782	0.623	0.203	9.48e-228
	CM	Abcc9	0	0.804294	0.944	0.477	0		CM	Sctr	2.07e-230	3.35249	0.509	0.12	4.14e-227
	CM	Limch1	0	1.77579	0.911	0.445	0		CM	Tafa2	6.05e-230	0.869283	0.438	0.05	1.21e-226
	CM	Tnik	0	2.31499	0.834	0.368	0		CM	Chrna1	9.01e-230	1.51359	0.32	0.001	1.8e-226
	CM	Lmo7	0	2.29357	0.977	0.513	0		CM	Pdlim3	2.23e-229	2.44312	0.741	0.321	4.45e-226
	CM	Acsl1	0	3.02906	0.773	0.312	0		CM	Esrrg	8.09e-229	2.53171	0.737	0.269	1.62e-225
	CM	Miga2	0	2.71451	0.774	0.313	0		CM	Vcl	1.72e-226	2.00344	0.805	0.402	3.43e-223
	CM	Nckap5	0	2.59541	0.81	0.35	0		CM	Dsp	2.06e-225	2.70325	0.726	0.398	4.12e-222
	CM	Sorbs2	0	2.21814	0.972	0.513	0		CM	AABR07044900.1	3.14e-225	1.70593	0.838	0.381	6.28e-222
	CM	Sox6	0	1.46921	0.869	0.411	0		CM	Cxadr	1.26e-224	4.41201	0.502	0.123	2.52e-221
	CM	Rap1gap2	0	2.52014	0.767	0.313	0		CM	Tango2	2.35e-224	2.53022	0.771	0.303	4.7e-221
	CM	Ky	0	4.71424	0.649	0.196	0		CM	AABR07031740.1	9.53e-224	3.23098	0.682	0.24	1.91e-220
	CM	Xirp2	0	3.39703	0.775	0.323	0		CM	Pcdh7	2.42e-223	3.7112	0.666	0.286	4.84e-220
	CM	Iqub	0	3.64408	0.758	0.307	0		CM	Veph1	5.83e-223	3.93089	0.654	0.264	1.17e-219
	CM	Nt5e	0	1.85834	0.765	0.314	0		CM	Pik3ap1	2.88e-221	3.72088	0.615	0.169	5.77e-218
	CM	Adk	0	2.15333	0.896	0.445	0		CM	Ldhb	9.89e-221	2.20911	0.794	0.392	1.98e-217
	CM	Rbm20	0	4.91932	0.988	0.537	0		CM	Unc45b	3.99e-220	4.83398	0.513	0.14	7.97e-217
	CM	Ppp1r14c	0	3.4348	0.74	0.29	0		CM	Pank1	1.31e-218	3.61191	0.691	0.295	2.62e-215
	CM	Inpp4b	0	1.33925	0.806	0.359	0		CM	Ankrd9	1.57e-218	5.67652	0.459	0.157	3.14e-215
	CM	Gal3st3	0	5.11442	0.658	0.211	0		CM	Fam189a2	2.51e-218	3.60216	0.542	0.101	5.01e-215
	CM	Tbc1d4	0	1.99718	0.908	0.461	0		CM	Adamts20	2.94e-218	1.1792	0.419	0.071	5.87e-215
	CM	Slc4a3	0	3.31276	0.755	0.309	0		CM	Ube2ql1	5.22e-218	4.35842	0.489	0.099	1.04e-214
	CM	AABR07031740.1	0	3.66398	0.7	0.254	0		CM	AABR07007026.1	1.21e-217	4.29285	0.603	0.167	2.41e-214
	CM	Prodh1	0	4.17277	0.674	0.229	0		CM	Arhgap26	1.22e-216	1.83598	0.848	0.393	2.44e-213
	CM	Erbb4	0	3.71351	0.657	0.213	0		CM	Fbxo32	1.35e-216	2.56475	0.78	0.37	2.7e-213
	CM	Alpk2	0	4.44937	0.683	0.239	0		CM	AABR07058170.1	1.64e-216	3.30748	0.566	0.139	3.28e-213
	CM	LOC100361457	0	1.88907	0.802	0.358	0		CM	AABR07035916.1	2.03e-216	1.43953	0.936	0.581	4.07e-213
	CM	Tmem196	0	2.47795	0.81	0.367	0		CM	Gmpr	1.15e-215	3.60985	0.65	0.232	2.3e-212
	CM	Actc1	0	1.98152	0.918	0.476	0		CM	Dpf3	7.96e-214	3.34825	0.698	0.222	1.59e-210
	CM	Sptb	0	4.3974	0.739	0.297	0		CM	Bzw2	2.68e-213	2.67965	0.723	0.332	5.37e-210
	CM	Ivns1abp	0	2.54648	0.842	0.4	0		CM	Limch1	4.77e-213	1.6344	0.885	0.529	9.53e-210
	CM	Pde3a	0	1.3293	0.962	0.521	0		CM	Bcl11a	5.6e-213	4.15968	0.563	0.223	1.12e-209
	CM	AABR07026536.1	0	4.24479	0.692	0.252	0		CM	Adra1a	1.21e-212	2.80694	0.689	0.243	2.42e-209
	CM	Sacs	0	2.39038	0.736	0.3	0		CM	Grb14	2.67e-210	2.58718	0.726	0.314	5.35e-207
	CM	Pde4b	0	2.28003	0.885	0.449	0		CM	Neurod4	4.48e-210	3.90326	0.268	0	8.95e-207
	CM	Tmem182	0	3.98264	0.665	0.23	0		CM	Itga7	2.86e-208	2.50989	0.697	0.322	5.72e-205
	CM	Spink8	0	3.34246	0.694	0.259	0		CM	Casz1	2.16e-207	2.98456	0.691	0.356	4.31e-204
	CM	Unc13b	0	1.82344	0.824	0.391	0		CM	Smpx	1.59e-206	3.09256	0.701	0.313	3.18e-203
	CM	Abcc8	0	4.89331	0.637	0.205	0		CM	Trim7	2.79e-206	3.32172	0.669	0.304	5.58e-203
	CM	Usp13	0	2.5795	0.774	0.343	0		CM	Masp1	2.5e-202	4.15166	0.482	0.128	5e-199
	CM	Rgs6	0	3.79546	0.647	0.219	0		CM	Trabd2b	5.96e-202	2.24046	0.752	0.325	1.19e-198
	CM	Trim50	0	4.74564	0.653	0.226	0		CM	Epb41l4b	8.22e-201	2.80124	0.683	0.229	1.64e-197
	CM	Ppp2r3a	0	2.14732	0.927	0.5	0		CM	Myoz2	3.63e-200	3.76006	0.63	0.157	7.25e-197
	CM	Ptprd	0	1.7231	0.899	0.472	0		CM	Serf1	1.36e-199	1.5072	0.383	0.011	2.71e-196
	CM	Ndrg4	0	3.56339	0.736	0.311	0		CM	Spsb4	4.09e-199	3.09027	0.677	0.236	8.19e-196
	CM	Myl3	0	2.17681	0.963	0.539	0		CM	Trim54	2.45e-198	3.67235	0.671	0.313	4.91e-195
	CM	Usp2	0	3.69318	0.71	0.287	0		CM	Mitf	1.33e-196	1.92872	0.793	0.363	2.66e-193
	CM	AABR07001054.2	0	5.07123	0.684	0.262	0		CM	Nfatc2	3.71e-196	2.73594	0.684	0.283	7.43e-193
	CM	Srpk3	0	4.75811	0.647	0.225	0		CM	Usp13	9.58e-195	2.65453	0.72	0.372	1.92e-191
	CM	Tango2	0	2.32349	0.788	0.366	0		CM	Me3	1.53e-194	3.42668	0.66	0.319	3.06e-191
	CM	Parm1	0	3.40121	0.692	0.27	0		CM	Ankh	2.13e-191	2.08281	0.774	0.398	4.27e-188
	CM	Dsp	0	2.67266	0.738	0.317	0		CM	Ppargc1a	5.83e-190	3.55521	0.615	0.251	1.17e-186
	CM	Kcng2	0	4.16472	0.723	0.303	0		CM	Plbd1	3.04e-189	3.97896	0.444	0.17	6.07e-186
	CM	Corin	0	3.3416	0.674	0.257	0		CM	B3galt2	6.72e-189	3.44633	0.38	0.118	1.34e-185
	CM	Lsamp	0	3.46501	0.666	0.251	0		CM	Ehd4	1.98e-188	1.73134	0.793	0.368	3.96e-185
	CM	Enah	0	2.08144	0.831	0.417	0		CM	Phyh	1.51e-187	2.2204	0.76	0.397	3.02e-184
	CM	Ankrd9	0	4.91777	0.622	0.209	0		CM	AABR07052585.2	7.45e-187	4.40975	0.632	0.34	1.49e-183
	CM	AABR07001519.1	0	1.77347	0.795	0.382	0		CM	Txlnb	1.89e-185	3.9313	0.606	0.297	3.78e-182
	CM	Kcnk3	0	4.20204	0.608	0.196	0		CM	Fgf12	2.45e-185	2.66609	0.708	0.227	4.91e-182
	CM	Art3	0	1.86751	0.722	0.31	0		CM	Fgf13	1.66e-183	3.90436	0.583	0.157	3.32e-180
	CM	Rcan2	0	2.41161	0.966	0.554	0		CM	Ky	8.32e-183	4.35656	0.462	0.191	1.66e-179
	CM	AABR07044049.1	0	1.97496	0.783	0.372	0		CM	Nppb	8.37e-182	3.49006	0.644	0.268	1.67e-178
	CM	Pcbp3	0	2.44079	0.732	0.321	0		CM	Dip2c	4.12e-181	1.79172	0.825	0.484	8.23e-178
	CM	Svil	0	1.73369	0.916	0.506	0		CM	Rxfp1	3.54e-180	3.93387	0.507	0.165	7.07e-177
	CM	Lims2	0	1.54243	0.859	0.45	0		CM	Adcy5	6.4e-180	1.78069	0.786	0.438	1.28e-176
	CM	Sntb1	0	1.83584	0.804	0.396	0		CM	Ckmt2	2.12e-179	2.5665	0.7	0.366	4.25e-176
	CM	Mitf	0	1.55377	0.883	0.476	0		CM	Slc38a1	1e-178	3.24146	0.63	0.211	2e-175
	CM	Oxct1	0	2.21182	0.879	0.473	0		CM	Arhgap44	5.01e-178	2.65812	0.669	0.267	1e-174
	CM	Grb14	0	2.21284	0.773	0.368	0		CM	Enah	4.57e-177	2.12122	0.728	0.287	9.14e-174
	CM	Wipf3	0	1.90203	0.808	0.403	0		CM	Samd4a	5.37e-177	1.32324	0.925	0.653	1.07e-173
	CM	Tesc	0	3.53048	0.692	0.287	0		CM	Rgs6	4.49e-176	2.80932	0.623	0.241	8.99e-173
	CM	Pygm	0	3.80657	0.69	0.286	0		CM	AABR07049292.1	3.53e-175	2.81245	0.586	0.153	7.05e-172
	CM	Glb1l2	0	4.36343	0.669	0.266	0		CM	Sgca	9.12e-174	3.80549	0.564	0.266	1.82e-170
	CM	Pfkfb2	0	2.89818	0.721	0.318	0		CM	Mpp7	1.15e-171	1.6159	0.752	0.296	2.31e-168
	CM	Esrrg	0	2.05494	0.824	0.425	0		CM	Cacna1a	2.08e-171	2.23973	0.74	0.381	4.17e-168
	CM	AABR07017268.1	0	4.6631	0.593	0.194	0		CM	Fam151a	8.08e-171	1.25941	0.391	0.108	1.62e-167
	CM	Ankrd1	0	3.22855	0.97	0.572	0		CM	Slc12a7	6.44e-170	2.36881	0.698	0.34	1.29e-166
	CM	Cryab	0	1.87362	0.788	0.394	0		CM	Prox1	7.18e-170	2.19342	0.619	0.329	1.44e-166
	CM	Cadps	0	3.14415	0.667	0.273	0		CM	Trim50	3.52e-169	4.81567	0.414	0.146	7.04e-166
	CM	Epb41l4b	0	3.00978	0.669	0.275	0		CM	Mtus2	5.41e-169	3.02441	0.614	0.268	1.08e-165
	CM	Tnnt2	0	3.40241	0.997	0.604	0		CM	Bdnf	1.08e-168	4.04551	0.55	0.165	2.16e-165
	CM	Mpp7	0	1.39916	0.73	0.34	0		CM	Adam19	3.24e-168	1.45706	0.849	0.493	6.49e-165
	CM	Sh3kbp1	0	1.97191	0.835	0.446	0		CM	Ptgfr	9.84e-168	2.50789	0.567	0.131	1.97e-164
	CM	Trabd2b	0	1.84952	0.775	0.387	0		CM	Cpe	2.74e-167	3.01412	0.625	0.257	5.48e-164
	CM	Des	0	1.37253	0.745	0.358	0		CM	Bche	2.9e-167	2.89449	0.577	0.218	5.79e-164
	CM	Tmem116	0	4.30318	0.595	0.208	0		CM	Kif21a	5.64e-166	3.7952	0.516	0.207	1.13e-162
	CM	Lrrc4b	0	3.99775	0.601	0.215	0		CM	AABR07017268.1	1.79e-165	4.98807	0.419	0.155	3.58e-162
	CM	Zbtb16	0	1.74926	0.872	0.486	0		CM	Erbb4	1.97e-165	4.03622	0.583	0.224	3.94e-162
	CM	Gata4	0	1.35075	0.862	0.477	0		CM	Myl4	4.47e-165	2.25872	0.35	0.083	8.94e-162
	CM	Dgkb	0	1.43221	0.803	0.419	0		CM	Angpt1	5.72e-165	2.29545	0.732	0.306	1.14e-161
	CM	Slco5a1	0	4.20063	0.628	0.246	0		CM	Gpcpd1	7.67e-165	2.14925	0.739	0.385	1.53e-161
	CM	Adhfe1	0	3.86243	0.65	0.269	0		CM	Optn	2.59e-164	2.39139	0.684	0.27	5.18e-161
	CM	Slc25a13	0	2.46603	0.696	0.316	0		CM	Slc38a3	7.59e-164	4.39588	0.469	0.136	1.52e-160
	CM	AABR07025295.1	0	1.48747	0.922	0.543	0		CM	Nt5e	1.78e-163	1.91268	0.697	0.258	3.55e-160
	CM	AABR07052523.2	0	4.54855	0.614	0.238	0		CM	AABR07001519.1	2.11e-163	1.56809	0.811	0.41	4.21e-160
	CM	Ckmt2	0	1.84688	0.749	0.373	0		CM	Lrrc4b	4.04e-163	4.32425	0.511	0.183	8.08e-160
	CM	LOC691485	0	3.73136	0.57	0.194	0		CM	Atp1b1	1.51e-162	2.76326	0.632	0.239	3.01e-159
	CM	Adra1b	0	4.13868	0.658	0.283	0		CM	Pam	1.94e-162	1.42358	0.895	0.585	3.88e-159
	CM	Dpf3	0	3.33267	0.67	0.295	0		CM	Lck	2.6e-162	0.543547	0.414	0.064	5.21e-159
	CM	Gria3	0	1.27863	0.807	0.432	0		CM	Slc4a3	2.91e-162	2.814	0.621	0.269	5.82e-159
	CM	Trim7	0	3.70307	0.622	0.249	0		CM	Tmod1	5.88e-162	1.7912	0.725	0.288	1.18e-158
	CM	Snta1	0	2.17114	0.721	0.348	0		CM	Pstpip2	1.35e-161	2.6351	0.501	0.184	2.69e-158
	CM	Kank1	0	1.37692	0.766	0.394	0		CM	Gadd45b	3.47e-161	1.5596	0.375	0.107	6.94e-158
	CM	Trak2	0	1.89621	0.876	0.504	0		CM	AABR07052523.2	1.11e-160	5.18531	0.453	0.165	2.23e-157
	CM	Myl2	0	1.77777	0.952	0.581	0		CM	AABR07001573.2	1.34e-160	0.638011	0.291	0.04	2.69e-157
	CM	Nuak1	0	1.18755	0.836	0.465	0		CM	Pygm	1.62e-160	3.98822	0.589	0.281	3.24e-157
	CM	Tbx20	0	1.4934	0.792	0.422	0		CM	Slc20a2	2.23e-160	2.35167	0.7	0.346	4.45e-157
	CM	Ldhb	0	1.87955	0.791	0.421	0		CM	Myl2	6.5e-160	1.71394	0.733	0.472	1.3e-156
	CM	Ros1	0	4.56579	0.626	0.257	0		CM	Man1c1	8.77e-160	1.67163	0.827	0.462	1.75e-156
	CM	AABR07007026.1	0	4.36545	0.567	0.199	0		CM	Lsamp	9.67e-160	3.73177	0.536	0.164	1.93e-156
	CM	Lgr6	0	2.47886	0.704	0.337	0		CM	Adra1b	9.32e-159	4.08636	0.52	0.169	1.86e-155
	CM	Mtss1	0	1.30041	0.926	0.56	0		CM	AABR07044049.1	1.64e-158	2.02764	0.714	0.328	3.28e-155
	CM	Ryr2	0	4.4062	0.994	0.629	0		CM	Scn1a	2.85e-157	3.88304	0.533	0.182	5.71e-154
	CM	Myh7	0	2.78154	0.919	0.554	0		CM	LOC100912195	1.33e-156	2.10757	0.455	0.148	2.66e-153
	CM	Cpe	0	2.50899	0.691	0.326	0		CM	Ptprd	5.63e-154	1.49796	0.813	0.441	1.13e-150
	CM	Ckm	0	1.93226	0.7	0.336	0		CM	Rimbp2	6.08e-153	2.2938	0.662	0.31	1.22e-149
	CM	Cpt1b	0	3.51248	0.567	0.203	0		CM	Flnc	7.38e-153	3.57458	0.613	0.294	1.48e-149
	CM	Slc20a2	0	1.828	0.759	0.396	0		CM	Slc25a20	1.27e-152	2.64501	0.649	0.34	2.54e-149
[truncated: 1,287 more rows]

## Sheet: Supp. Info. Fig. 6
Supplementary Information Fig. 6
[truncated: 7,563 more rows]

## Sheet: Supp. Info. Fig. 7
Supplementary Information Figure 7
[truncated: 16 more rows]

[truncated: 10 more sheets: Supp. Info. Fig. 8, Supp. Info. Fig. 9, Supp Info. Fig. 10, Supp. Info. Fig. 12, Supp. Info. Fig. 13, Supp. Info. Fig. 14, Supp. Info. Fig. 15, Supp. Info. Fig. 16, Supp. Info. Fig. 17, Supp. Info. Fig 19]
