# Supplementary material for: Regional and cell specific bioactivity of injectable extracellular matrix biomaterials in myocardial infarction
Source: Nat Commun. 2025 Nov 24;16:10387. doi: 10.1038/s41467-025-65351-5 (PMC12644877; doi:10.1038/s41467-025-65351-5)
Supplement: Supplementary file 23 — Source Data [file 41467_2025_65351_MOESM23_ESM.zip › SourceData/SourceDataMainFigures.xlsx]

## Sheet: Fig. 1
Fig. 1
	1b: Fluorescent Image			1c									1e			1f
				Spatial Area	Direction	Gene	p_val	avg_log2FC	pct.1	pct.2	p_val_adj		GO Term	FDR		GO Term	FDR
				ECM Hydrogel in Infarct	Up	Postn	7.6e-37	1.38399	1	0.984	9.41e-33		Regulation of immune system process	6.2e-07		External encapsulating structure	9.7e-07
				ECM Hydrogel in Infarct	Up	Ltbp2	7.36e-36	1.3624	0.971	0.833	9.12e-32		Locomotion	1.2e-06		Response to wounding	1e-05
				ECM Hydrogel in Infarct	Up	Thbs4	8.16e-17	1.20947	0.625	0.296	1.01e-12		Superoxide anion generation	0.0006		Cell motility	0.0002
				ECM Hydrogel in Infarct	Up	Cthrc1	4.43e-08	1.15658	0.779	0.642	0.000548953		Regulation of mast cell activation	0.001		Negative regulation of cell communication	0.0013
				ECM Hydrogel in Infarct	Up	Ccn2	1.82e-17	0.969417	0.981	0.918	2.26e-13		T-cell proliferation	0.0024		Negative regulation of coagulation	0.0062
				ECM Hydrogel in Infarct	Up	Fn1	5.85e-24	0.959515	1	0.969	7.24e-20		Tube development	0.0047		Negative regulation of locomotion	0.0091
				ECM Hydrogel in Infarct	Up	Scg2	1.39e-07	0.904666	0.423	0.206	0.00172005		Leukocyte proliferation	0.0083		Fibroblast activation	0.033
				ECM Hydrogel in Infarct	Up	Col1a1	1.14e-22	0.889486	1	1	1.41e-18
				ECM Hydrogel in Infarct	Up	NEWGENE-621351.1	5.24e-17	0.841429	0.99	0.936	6.48e-13
				ECM Hydrogel in Infarct	Up	Serpine1	7.3e-15	0.808631	0.644	0.286	9.04e-11
				ECM Hydrogel in Infarct	Up	Lox	2.56e-07	0.79335	0.731	0.58	0.00317483
				ECM Hydrogel in Infarct	Up	Cilp	7.74e-11	0.792733	0.731	0.49	9.58e-07
				ECM Hydrogel in Infarct	Up	Spp1	6.7e-20	0.787763	0.74	0.383	8.29e-16
				ECM Hydrogel in Infarct	Up	Bgn	3.31e-26	0.786934	1	1	4.1e-22
				ECM Hydrogel in Infarct	Up	Fibin	1.01e-19	0.755761	0.952	0.718	1.25e-15
				ECM Hydrogel in Infarct	Up	Timp1	3.16e-09	0.727891	0.779	0.562	3.91e-05
				ECM Hydrogel in Infarct	Up	Clec11a	2.5e-15	0.647156	0.76	0.395	3.1e-11
				ECM Hydrogel in Infarct	Up	Fndc1	1.31e-14	0.644535	0.923	0.837	1.62e-10
				ECM Hydrogel in Infarct	Up	Dkk3	3.41e-14	0.62078	0.981	0.79	4.23e-10
				ECM Hydrogel in Infarct	Up	Col8a1	2.82e-13	0.610227	0.75	0.444	3.49e-09
				ECM Hydrogel in Infarct	Up	Aspn	1.63e-10	0.60024	0.865	0.665	2.01e-06
				ECM Hydrogel in Infarct	Up	Sparc	5.85e-20	0.578919	1	1	7.24e-16
				ECM Hydrogel in Infarct	Up	Cemip	1.4e-07	0.558628	0.404	0.195	0.00173496
				ECM Hydrogel in Infarct	Up	Prnp	2.28e-09	0.542955	0.875	0.675	2.82e-05
				ECM Hydrogel in Infarct	Up	Pdlim3	1.36e-07	0.539875	0.596	0.381	0.00167929
				ECM Hydrogel in Infarct	Up	Tnc	1.77e-18	0.534801	0.404	0.082	2.19e-14
				ECM Hydrogel in Infarct	Up	Csrp2	5.82e-08	0.534441	0.587	0.356	0.000720595
				ECM Hydrogel in Infarct	Up	Loxl1	7.1e-13	0.531773	1	0.971	8.78e-09
				ECM Hydrogel in Infarct	Up	Chpf	8.38e-11	0.513488	0.894	0.677	1.04e-06
				ECM Hydrogel in Infarct	Up	P3h3	1.49e-10	0.505608	0.923	0.747	1.85e-06
				ECM Hydrogel in Infarct	Up	Fhl1	1.46e-10	0.503378	0.894	0.71	1.8e-06
				ECM Hydrogel in Infarct	Up	Plod2	2.47e-10	0.503244	0.712	0.447	3.05e-06
				ECM Hydrogel in Infarct	Up	Col3a1	3.82e-14	0.50304	1	1	4.73e-10
				ECM Hydrogel in Infarct	Up	Col6a2	7.42e-12	0.499286	1	0.981	9.18e-08
				ECM Hydrogel in Infarct	Up	Gask1b	1.77e-12	0.491937	0.942	0.704	2.2e-08
				ECM Hydrogel in Infarct	Up	Fkbp10	1.81e-07	0.479325	0.779	0.58	0.00224607
				ECM Hydrogel in Infarct	Up	Col8a2	4.7e-10	0.464913	0.673	0.368	5.81e-06
				ECM Hydrogel in Infarct	Up	C1qtnf5	2.12e-06	0.462661	0.788	0.619	0.0262502
				ECM Hydrogel in Infarct	Up	P4hb	6.12e-10	0.451636	1	0.984	7.58e-06
				ECM Hydrogel in Infarct	Up	Dpt	4.86e-08	0.434296	1	0.994	0.000601387
				ECM Hydrogel in Infarct	Up	Lum	3.09e-10	0.423422	1	1	3.82e-06
				ECM Hydrogel in Infarct	Up	Islr	3.87e-09	0.423309	0.99	0.969	4.79e-05
				ECM Hydrogel in Infarct	Up	Ltbp3	1.39e-08	0.423134	0.942	0.877	0.000171748
				ECM Hydrogel in Infarct	Up	Mmp2	1.83e-09	0.41561	1	0.99	2.27e-05
				ECM Hydrogel in Infarct	Up	Enpp1	1.08e-09	0.409713	0.654	0.348	1.33e-05
				ECM Hydrogel in Infarct	Up	Vim	7.23e-11	0.399619	1	0.998	8.95e-07
				ECM Hydrogel in Infarct	Up	Fat1	6.12e-08	0.37595	0.596	0.329	0.000757519
				ECM Hydrogel in Infarct	Up	Lgals1	9.08e-09	0.366142	0.981	0.996	0.000112382
				ECM Hydrogel in Infarct	Up	Serpinh1	9e-07	0.36089	1	0.975	0.0111357
				ECM Hydrogel in Infarct	Up	Sfrp4	2.21e-06	0.360735	0.356	0.167	0.027408
				ECM Hydrogel in Infarct	Up	Lmna	3.7e-08	0.360589	1	0.953	0.000457919
				ECM Hydrogel in Infarct	Up	Tmem119	1.32e-09	0.35229	0.51	0.224	1.64e-05
				ECM Hydrogel in Infarct	Up	Selenom	2.66e-06	0.340849	0.913	0.844	0.0329453
				ECM Hydrogel in Infarct	Up	Sdc2	2.09e-06	0.323383	0.663	0.42	0.0259066
				ECM Hydrogel in Infarct	Up	Ccn1	2.69e-06	0.321777	0.394	0.187	0.0333267
				ECM Hydrogel in Infarct	Up	Fxyd5	1.09e-06	0.316748	0.837	0.654	0.0135328
				ECM Hydrogel in Infarct	Up	Col12a1	1.95e-06	0.31125	0.375	0.173	0.0241244
				ECM Hydrogel in Infarct	Up	Pkd2	6.04e-07	0.302052	0.644	0.391	0.00747681
				ECM Hydrogel in Infarct	Up	Sdc1	3.39e-07	0.278011	0.26	0.086	0.00419505
				ECM Hydrogel in Infarct	Up	Ddah1	9.56e-07	0.261654	0.385	0.171	0.0118338
				Infarct Only	Up	Gsta1	3.49e-06	-0.355236	0.26	0.498	0.0431966
				Infarct Only	Up	Htra3	1.16e-06	-0.397308	0.952	0.961	0.0143912
				Infarct Only	Up	Cadm3	5.27e-07	-0.401336	0.212	0.469	0.00652025
				Infarct Only	Up	Scara5	1.45e-06	-0.431129	0.337	0.588	0.017902
				Infarct Only	Up	Serping1	1.9e-06	-0.440652	0.962	0.992	0.0235604
				Infarct Only	Up	Ly6e	7.33e-08	-0.487058	0.5	0.724	0.000907736
				Infarct Only	Up	Cfd	3.34e-08	-0.709834	0.279	0.551	0.000413805
				Infarct Only	Up	Igfbp3	9.23e-11	-0.787843	0.327	0.636	1.14e-06
				Infarct Only	Up	Gsn	3.54e-26	-1.00699	0.99	1	4.38e-22

## Sheet: Fig. 2
Fig . 2
		2b: Cell Proportions				2c											2d											2e											2f
		Cell Type	ECM	Saline		Subsetted Cell Type	Direction	Gene	p_val	avg_log2FC	pct.1	pct.2	p_val_adj	GO Term	FDR		Subsetted Cell Type	Direction	Gene	p_val	avg_log2FC	pct.1	pct.2	p_val_adj	GO Term	FDR		Subsetted Cell Type	Direction	Gene	p_val	avg_log2FC	pct.1	pct.2	p_val_adj	GO Term	FDR		Subsetted Cell Type	Direction	Gene	p_val	avg_log2FC	pct.1	pct.2	p_val_adj	GO Term	FDR
		Fibroblasts	46.622	53.378		Macrophages	Up	Rnf207	5.52e-07	1.31062	0.808	0.07	0.00110371	Regulation of catalytic activity	1.3e-05		Endothelial Cells	Up	Srpx	1.46e-119	0.919716	0.954	0.305	2.93e-116	Cell motility	9.1e-06		Cardiomyocytes	Up	Glb1l2	3.48e-48	0.735748	0.988	0.345	6.96e-45	Muscle structure dev.	1.5e-14		Fibroblasts	Up	Heyl	2.14e-45	0.804911	0.851	0.489	4.28e-42	External encapsulating structure	1.5e-05
		Macrophages	41.285	58.715		Macrophages	Up	Speg	2.15e-14	1.12351	0.942	0.053	4.3e-11	Endocytosis	6.6e-05		Endothelial Cells	Up	Plcb1	2.4e-50	0.767302	0.97	0.493	4.8e-47	Circulatory system dev.	9.1e-06		Cardiomyocytes	Up	Dgkb	3.31e-17	0.637049	0.995	0.633	6.63e-14	Cell adhesion	3.1e-07		Fibroblasts	Up	Cdh13	5.72e-38	0.731722	0.737	0.351	1.14e-34	Cell adhesion	1.5e-05
		Cardiomyocyte	45.6505	54.3495		Macrophages	Up	Trabd2b	1.75e-09	0.963107	0.865	0.07	3.49e-06	Reg. of immune process	0.0015		Endothelial Cells	Up	Lims2	9.47e-39	0.741271	0.938	0.522	1.89e-35	Vasculature dev.	1.9e-05		Cardiomyocytes	Up	Ivns1abp	4.28e-20	0.617345	0.995	0.634	8.57e-17	Actin filament-based process	3.6e-07		Fibroblasts	Up	Ptprt	7e-77	0.728956	0.649	0.16	1.4e-73	Collagen ECM	0.0001
		Endothelial Cell	53.3416	46.6584		Macrophages	Up	Hspb7	2.3e-08	0.944533	0.846	0.07	4.6e-05	Neg. reg. of stimulus response	0.003		Endothelial Cells	Up	Slc26a10	3.82e-30	0.709506	0.963	0.607	7.64e-27	Tube morphogenesis	4.9e-05		Cardiomyocytes	Up	Gria3	1.09e-21	0.615181	0.993	0.555	2.19e-18	Heart dev.	1.3e-06		Fibroblasts	Up	Slco3a1	2.72e-41	0.665534	0.852	0.495	5.44e-38	Glycosaminoglycan binding	0.00059
		Smooth Muscle Cell	47.7465	52.2535		Macrophages	Up	Corin	4.78e-10	0.895576	0.885	0.07	9.56e-07	Circulatory system dev.	0.0075		Endothelial Cells	Up	Dnm3	1.08e-29	0.668938	0.991	0.705	2.15e-26	Angiogenesis	7.6e-05		Cardiomyocytes	Up	Enah	1.4e-20	0.593057	0.995	0.555	2.79e-17	Sarcomere	1.7e-06		Fibroblasts	Up	Crispld2	1.87e-41	0.657262	0.865	0.503	3.74e-38	Reg. of cell death	0.0039
		Neuronal Cell	62.1835	37.8165		Macrophages	Up	Mlip	1.05e-14	0.870857	0.981	0.088	2.1e-11	Wound healing	0.011		Endothelial Cells	Up	Unc13b	1.97e-71	0.656129	0.95	0.407	3.95e-68	Cell adhesion	0.0002		Cardiomyocytes	Up	Miga2	2.1e-24	0.580444	0.988	0.551	4.2e-21	Cell junction organization	6.2e-05		Fibroblasts	Up	Kcnc2	1.24e-38	0.585321	0.846	0.491	2.49e-35	Basement membrane	0.0044
		Lymphatic ECs	49.5989	50.4011		Macrophages	Up	Uqcrq	3.3e-08	0.87004	0.827	0.053	6.6e-05	Hemopoiesis	0.042		Endothelial Cells	Up	Rimbp2	1.11e-71	0.645514	0.875	0.301	2.22e-68	Endothelial cell migration	0.0012		Cardiomyocytes	Up	Cluh	8.16e-26	0.551406	0.99	0.536	1.63e-22	Heparin binding	8.2e-05		Fibroblasts	Up	Zbtb16	7.58e-48	0.575822	0.904	0.506	1.52e-44	Positive reg. of VEGF	0.0057
		T-cell	39.1791	60.8209		Macrophages	Up	Lgals3	2.22e-08	0.815365	0.846	0.07	4.43e-05				Endothelial Cells	Up	Lmo7	4.05e-14	0.556762	0.875	0.574	8.11e-11				Cardiomyocytes	Up	Pfkfb2	2.89e-28	0.55129	0.97	0.444	5.78e-25				Fibroblasts	Up	Col4a5	4.53e-26	0.556869	0.888	0.597	9.07e-23
		Endocardiac ECs	56.7288	43.2712		Macrophages	Up	Blnk	1.66e-16	0.792285	0.942	0.018	3.32e-13				Endothelial Cells	Up	Hmcn1	1.6e-21	0.552384	0.991	0.654	3.2e-18				Cardiomyocytes	Up	Unc45b	2.67e-28	0.536503	0.985	0.44	5.33e-25				Fibroblasts	Up	Rgs17	5.32e-114	0.542018	0.739	0.234	1.06e-110
		Epicardium	71.5517	28.4483		Macrophages	Up	Cmya5	1.93e-12	0.782078	0.942	0.088	3.87e-09				Endothelial Cells	Up	Slc6a6	1.58e-30	0.537642	0.941	0.536	3.17e-27				Cardiomyocytes	Up	Slc38a3	1.24e-14	0.53532	0.998	0.601	2.49e-11				Fibroblasts	Up	Vcan	1.98e-37	0.50788	0.813	0.429	3.96e-34
		Proliferating Cells	49.6094	50.3906		Macrophages	Up	Acacb	1.53e-05	0.761098	0.808	0.123	0.0306272				Endothelial Cells	Up	Rasa4	1.74e-140	0.521728	0.954	0.275	3.48e-137				Cardiomyocytes	Up	Cabcoco1	6.01e-16	0.514712	0.993	0.58	1.2e-12				Fibroblasts	Up	Sgip1	1.45e-50	0.5001	0.747	0.327	2.9e-47
						Macrophages	Up	Slc20a2	1.05e-09	0.724564	0.885	0.088	2.11e-06				Endothelial Cells	Up	St6galnac3	7.87e-39	0.502709	0.86	0.371	1.57e-35				Cardiomyocytes	Up	Fbn1	2.3e-31	0.513622	0.84	0.249	4.61e-28				Fibroblasts	Up	Enpp2	2.94e-70	0.481951	0.734	0.266	5.87e-67
						Macrophages	Up	Cox4i1	7.58e-06	0.701515	0.885	0.211	0.0151544				Endothelial Cells	Up	Epha4	2.62e-69	0.496308	0.925	0.371	5.23e-66				Cardiomyocytes	Up	Nxn	5.97e-17	0.51075	0.693	0.125	1.19e-13				Fibroblasts	Up	Uap1	2.81e-24	0.467612	0.733	0.388	5.62e-21
						Macrophages	Up	Tgfb3	6.11e-10	0.687066	0.942	0.14	1.22e-06				Endothelial Cells	Up	Meox2	5.04e-18	0.482536	0.97	0.651	1.01e-14				Cardiomyocytes	Up	Tgfb2	1.62e-75	0.505743	0.873	0.118	3.24e-72				Fibroblasts	Up	Gucy1a2	4.89e-38	0.460698	0.852	0.472	9.79e-35
						Macrophages	Up	Myh7b	1.43e-09	0.653513	0.827	0.018	2.86e-06				Endothelial Cells	Up	Ltbp1	9.48e-19	0.467808	0.797	0.393	1.9e-15				Cardiomyocytes	Up	Trim55	2.91e-13	0.490626	0.995	0.623	5.81e-10				Fibroblasts	Up	Fgf10	2.21e-53	0.455854	0.677	0.252	4.43e-50
						Macrophages	Up	Ptgs1	5.5e-06	0.647438	0.269	0.018	0.0109985				Endothelial Cells	Up	Vegfc	1.17e-34	0.46685	0.764	0.28	2.35e-31				Cardiomyocytes	Up	Chst15	1.23e-08	0.485455	0.673	0.174	2.45e-05				Fibroblasts	Up	Blnk	8.41e-06	0.44815	0.549	0.272	0.016824
						Macrophages	Up	Atp1b1	3.93e-11	0.62695	0.904	0.07	7.86e-08				Endothelial Cells	Up	Adgrd1	9.01e-84	0.430677	0.751	0.122	1.8e-80				Cardiomyocytes	Up	Ndrg4	1.81e-25	0.473844	0.99	0.461	3.61e-22				Fibroblasts	Up	Col24a1	2.58e-09	0.443956	0.498	0.169	5.15e-06
						Macrophages	Up	Otulinl	5.32e-06	0.613708	0.981	0.298	0.0106453				Endothelial Cells	Up	Fbln5	1.59e-35	0.429181	0.781	0.284	3.19e-32				Cardiomyocytes	Up	Trim50	1.14e-42	0.472505	0.988	0.353	2.28e-39				Fibroblasts	Up	Adamts3	7.58e-104	0.431602	0.756	0.248	1.52e-100
						Macrophages	Up	Ptpn3	1.2e-09	0.608392	0.904	0.105	2.4e-06				Endothelial Cells	Up	Mcf2l	5.19e-15	0.424627	0.888	0.577	1.04e-11				Cardiomyocytes	Up	Adhfe1	2.49e-31	0.466632	0.98	0.416	4.98e-28				Fibroblasts	Up	Tll2	1.13e-118	0.421994	0.74	0.239	2.27e-115
						Macrophages	Up	AABR07052585.1	2.57e-08	0.596439	0.846	0.07	5.14e-05				Endothelial Cells	Up	Specc1	9.56e-33	0.412411	0.714	0.209	1.91e-29				Cardiomyocytes	Up	Anks1b	2.13e-110	0.460287	0.983	0.161	4.26e-107				Fibroblasts	Up	Nova1	1.05e-59	0.421936	0.641	0.179	2.1e-56
						Macrophages	Up	Alcam	6.27e-06	0.596045	0.923	0.281	0.0125366				Endothelial Cells	Up	Myo10	5.17e-13	0.408839	0.957	0.662	1.03e-09				Cardiomyocytes	Up	Abcc4	2.26e-66	0.456466	0.97	0.253	4.52e-63				Fibroblasts	Up	Zfp385b	5.34e-19	0.413861	0.713	0.391	1.07e-15
						Macrophages	Up	Hs3st5	1.44e-05	0.594695	0.75	0.035	0.0287984				Endothelial Cells	Up	AABR07060620.1	5.87e-149	0.403534	0.959	0.286	1.17e-145				Cardiomyocytes	Up	Asb15	2.63e-39	0.446874	0.985	0.37	5.27e-36				Fibroblasts	Up	Colec12	1.42e-18	0.413735	0.91	0.644	2.85e-15
						Macrophages	Up	Ccn5	3.97e-08	0.580152	0.827	0.053	7.94e-05				Endothelial Cells	Up	Cyp7b1	3.98e-20	0.389662	0.762	0.311	7.96e-17				Cardiomyocytes	Up	Jph1	5.77e-87	0.44246	0.943	0.168	1.15e-83				Fibroblasts	Up	Aldh1a1	1.07e-68	0.407158	0.736	0.273	2.14e-65
						Macrophages	Up	Wnk2	5.08e-12	0.576115	0.904	0.053	1.02e-08				Endothelial Cells	Up	Dipk2b	5.76e-25	0.337466	0.867	0.421	1.15e-21				Cardiomyocytes	Up	AABR07034767.1	3.34e-11	0.434791	0.978	0.681	6.68e-08				Fibroblasts	Up	Foxp2	1.71e-17	0.390562	0.858	0.58	3.42e-14
						Macrophages	Up	Tyrobp	7.73e-11	0.568869	0.962	0.14	1.55e-07				Endothelial Cells	Up	Bcar3	5.44e-19	0.329715	0.706	0.25	1.09e-15				Cardiomyocytes	Up	Pank1	8.27e-49	0.43298	0.97	0.322	1.65e-45				Fibroblasts	Up	Pcsk6	1.01e-17	0.390277	0.883	0.628	2.03e-14
						Macrophages	Up	Ezh2	1.45e-11	0.566489	0.942	0.105	2.91e-08				Endothelial Cells	Up	Timp3	1.44e-29	0.328591	0.904	0.453	2.89e-26				Cardiomyocytes	Up	Ccdc80	1.84e-64	0.432852	0.918	0.2	3.68e-61				Fibroblasts	Up	Gria1	8.35e-06	0.376873	0.474	0.176	0.0166915
						Macrophages	Up	Pygm	5.5e-06	0.559859	0.269	0.018	0.0109985				Endothelial Cells	Up	Thsd7a	6.48e-113	0.32754	0.971	0.345	1.3e-109				Cardiomyocytes	Up	Des	1.44e-21	0.431199	0.985	0.484	2.89e-18				Fibroblasts	Up	Gda	1.55e-20	0.36402	0.887	0.58	3.09e-17
						Macrophages	Up	Mrc1	5.06e-10	0.555272	0.865	0.053	1.01e-06				Endothelial Cells	Up	Sybu	6.6e-11	0.317041	0.648	0.229	1.32e-07				Cardiomyocytes	Up	Prkaa2	2.66e-14	0.425818	0.985	0.555	5.33e-11				Fibroblasts	Up	Gpm6a	4.25e-10	0.357088	0.705	0.436	8.49e-07
						Macrophages	Up	Creb5	3.01e-06	0.552382	0.942	0.263	0.0060128				Endothelial Cells	Up	Entpd1	3.72e-47	0.310642	0.802	0.266	7.44e-44				Cardiomyocytes	Up	Rcan1	3.15e-125	0.422693	0.958	0.117	6.29e-122				Fibroblasts	Up	Slc16a2	2.94e-44	0.353829	0.71	0.305	5.88e-41
						Macrophages	Up	Trdn	7.8e-09	0.549369	0.885	0.105	1.56e-05				Endothelial Cells	Up	Pkhd1l1	7.31e-42	0.310354	0.748	0.224	1.46e-38				Cardiomyocytes	Up	Fgf12	1.26e-37	0.42204	0.953	0.33	2.53e-34				Fibroblasts	Up	Lepr	5.47e-116	0.341524	0.732	0.223	1.09e-112
						Macrophages	Up	Hk2	3.4e-09	0.537401	0.962	0.175	6.79e-06				Endothelial Cells	Up	Prom1	3.29e-47	0.30627	0.891	0.36	6.58e-44				Cardiomyocytes	Up	Srpk3	4.14e-15	0.419066	0.88	0.414	8.27e-12				Fibroblasts	Up	Crlf1	9.55e-25	0.339929	0.535	0.155	1.91e-21
						Macrophages	Up	Lyve1	1.22e-06	0.536611	0.25	0	0.00243597				Endothelial Cells	Up	Akr1c15	1.65e-09	0.300665	0.941	0.671	3.3e-06				Cardiomyocytes	Up	Coq8a	3.93e-33	0.410731	0.97	0.377	7.85e-30				Fibroblasts	Up	Egr1	2.99e-22	0.319003	0.523	0.152	5.98e-19
						Macrophages	Up	Ppm1e	1.3e-12	0.531835	0.865	0	2.61e-09				Endothelial Cells	Up	Dapk1	3.93e-94	0.295858	0.874	0.243	7.87e-91				Cardiomyocytes	Up	Arhgap44	1.09e-32	0.40925	0.983	0.397	2.18e-29				Fibroblasts	Up	Scara5	2.95e-11	0.309227	0.564	0.242	5.9e-08
						Macrophages	Up	AABR07026536.1	7.45e-07	0.504449	0.769	0.018	0.00148931				Endothelial Cells	Up	Trak2	9.62e-37	0.287837	0.829	0.328	1.92e-33				Cardiomyocytes	Up	Actn1	1.3e-89	0.408558	0.94	0.165	2.61e-86				Fibroblasts	Up	Negr1	9.56e-41	0.308315	0.77	0.381	1.91e-37
						Macrophages	Up	S100a4	3.97e-08	0.497963	0.827	0.053	7.94e-05				Endothelial Cells	Up	Chn1	3.6e-36	0.2871	0.852	0.348	7.2e-33				Cardiomyocytes	Up	Myl6	2.85e-30	0.405544	0.973	0.394	5.7e-27				Fibroblasts	Up	Cald1	5.44e-17	0.305938	0.812	0.522	1.09e-13
						Macrophages	Up	Cd4	1.86e-07	0.496461	0.981	0.246	0.000371536				Endothelial Cells	Up	Enpp1	5.77e-08	0.285945	0.626	0.225	0.00011532				Cardiomyocytes	Up	Adamts19	1.67e-50	0.404624	0.985	0.318	3.33e-47				Fibroblasts	Up	AC134204.1	9.5e-41	0.303327	0.777	0.379	1.9e-37
						Macrophages	Up	Cadm3	1.65e-05	0.492013	0.788	0.088	0.0329056				Endothelial Cells	Up	Fap	2.72e-38	0.28391	0.781	0.272	5.45e-35				Cardiomyocytes	Up	Hspb6	7.47e-61	0.404147	0.975	0.261	1.49e-57				Fibroblasts	Up	Ppargc1b	3.13e-14	0.297527	0.626	0.312	6.27e-11
						Macrophages	Up	Adamts9	9.17e-07	0.489464	0.865	0.14	0.00183377				Endothelial Cells	Up	Col14a1	4.55e-26	0.283744	0.635	0.12	9.11e-23				Cardiomyocytes	Up	Cobll1	1.99e-31	0.400499	0.88	0.287	3.98e-28				Fibroblasts	Up	Astn2	1.7e-06	0.289919	0.574	0.29	0.00339092
						Macrophages	Up	Alpl	7.94e-12	0.469494	0.885	0.035	1.59e-08				Endothelial Cells	Up	Adamts9	2.13e-14	0.280578	0.872	0.503	4.27e-11				Cardiomyocytes	Up	Ppm1e	6.84e-48	0.391998	0.87	0.198	1.37e-44				Fibroblasts	Up	Cgnl1	3.9e-91	0.289459	0.735	0.265	7.8e-88
						Macrophages	Up	LOC687780	9.51e-06	0.457656	0.808	0.105	0.0190236				Endothelial Cells	Up	Flrt2	3.83e-09	0.275703	0.647	0.234	7.66e-06				Cardiomyocytes	Up	Lrrc4c	1.45e-71	0.387819	0.81	0.068	2.9e-68				Fibroblasts	Up	Dgkb	1.43e-25	0.284458	0.717	0.354	2.87e-22
						Macrophages	Up	Cotl1	1.17e-06	0.454945	0.923	0.211	0.00234049				Endothelial Cells	Up	Sh3kbp1	6.21e-68	0.275663	0.876	0.31	1.24e-64				Cardiomyocytes	Up	Lgr6	9.16e-26	0.379128	0.978	0.438	1.83e-22				Fibroblasts	Up	Nr4a1	3.37e-42	0.282996	0.597	0.196	6.73e-39
						Macrophages	Up	Coro6	4.05e-10	0.441529	0.885	0.07	8.11e-07				Endothelial Cells	Up	Ccn3	2.89e-09	0.271092	0.531	0.089	5.79e-06				Cardiomyocytes	Up	Rgs6	4.33e-36	0.368048	0.993	0.374	8.66e-33				Fibroblasts	Up	Mid1	4.43e-08	0.275984	0.668	0.4	8.86e-05
						Macrophages	Up	Igf1	1.65e-10	0.439312	0.981	0.158	3.29e-07				Endothelial Cells	Up	Slc35f1	4.83e-32	0.268227	0.685	0.168	9.66e-29				Cardiomyocytes	Up	Ppara	2.05e-07	0.362076	0.998	0.678	0.00040986				Fibroblasts	Up	Syt1	4.22e-22	0.269442	0.516	0.15	8.44e-19
						Macrophages	Up	Nav2	5.11e-08	0.432489	0.885	0.123	0.000102197				Endothelial Cells	Up	Aatk	9.73e-06	0.256211	0.584	0.185	0.019469				Cardiomyocytes	Up	Arl15	2.9e-27	0.355919	0.945	0.408	5.8e-24				Fibroblasts	Up	Egfr	8.29e-15	0.268066	0.885	0.601	1.66e-11
						Macrophages	Up	Sdk2	3.09e-13	0.42926	0.981	0.105	6.18e-10				Endothelial Cells	Up	Sfrp2	1.03e-39	0.25358	0.665	0.117	2.07e-36				Cardiomyocytes	Up	Myoz2	5.94e-07	0.353431	0.983	0.71	0.00118894				Fibroblasts	Up	Plekha7	2.87e-17	0.264718	0.83	0.519	5.74e-14
						Macrophages	Up	Cyth4	1.74e-06	0.429141	0.942	0.246	0.00348902				Endothelial Cells	Up	Dclk1	5.81e-19	0.252911	0.638	0.164	1.16e-15				Cardiomyocytes	Up	Slc25a13	3.11e-27	0.348973	0.99	0.424	6.22e-24				Fibroblasts	Up	Arhgap22	1.68e-27	0.263849	0.67	0.308	3.37e-24
						Macrophages	Up	Diaph3	5.33e-11	0.426437	0.904	0.07	1.07e-07				Endothelial Cells	Up	Lpl	1.53e-15	0.25212	0.809	0.401	3.06e-12				Cardiomyocytes	Up	Dclk1	1.37e-37	0.345313	0.726	0.063	2.74e-34				Fibroblasts	Up	LOC102553018	5.17e-34	0.26304	0.577	0.183	1.03e-30
						Macrophages	Up	Fam227b	5.47e-14	0.425116	0.904	0.018	1.09e-10				Endothelial Cells	Down	Speg	9.2e-06	-0.284573	0.585	0.179	0.0184022				Cardiomyocytes	Up	Sptb	2.93e-22	0.338733	0.995	0.485	5.86e-19				Fibroblasts	Up	Errfi1	6.28e-55	0.262694	0.764	0.321	1.26e-51
						Macrophages	Up	Cadps2	1.36e-09	0.423533	0.942	0.14	2.72e-06				Endothelial Cells	Down	Usp18	2.04e-23	-0.339357	0.821	0.353	4.07e-20				Cardiomyocytes	Up	Slc25a4	3.21e-16	0.338708	0.99	0.579	6.42e-13				Fibroblasts	Up	Robo2	1.54e-17	0.261354	0.49	0.123	3.08e-14
						Macrophages	Up	Ptafr	4.43e-12	0.418948	0.923	0.07	8.87e-09				Endothelial Cells	Down	Ldhb	1.16e-05	-0.372321	0.758	0.37	0.0231465				Cardiomyocytes	Up	Palmd	2.99e-109	0.338537	0.985	0.16	5.99e-106				Fibroblasts	Up	Slc22a23	1.35e-120	0.257966	0.729	0.208	2.7e-117
						Macrophages	Up	Abca1	1.73e-11	0.416551	1	0.158	3.46e-08				Endothelial Cells	Down	Cox5b	1.6e-06	-0.489336	0.613	0.201	0.00320145				Cardiomyocytes	Up	Creb5	3.66e-48	0.337248	0.82	0.139	7.31e-45				Fibroblasts	Up	Calcrl	2.42e-11	0.255744	0.811	0.549	4.85e-08
						Macrophages	Up	Unc5b	5.43e-08	0.40937	0.904	0.14	0.000108506				Endothelial Cells	Down	Kit	4.97e-09	-0.49398	0.731	0.316	9.94e-06				Cardiomyocytes	Up	Ckmt2	3.63e-08	0.336507	0.915	0.582	7.27e-05				Fibroblasts	Up	Trhde	4.84e-13	0.254403	0.507	0.184	9.67e-10
						Macrophages	Up	Ndrg4	6.46e-13	0.407127	0.904	0.035	1.29e-09				Endothelial Cells	Down	Hspb7	2.99e-17	-0.54672	0.74	0.271	5.99e-14				Cardiomyocytes	Up	Popdc2	5.6e-18	0.336066	0.995	0.52	1.12e-14				Fibroblasts	Up	Ppl	6.06e-37	0.253428	0.622	0.225	1.21e-33
						Macrophages	Up	Dsp	4.99e-06	0.399393	0.846	0.14	0.00998463															Cardiomyocytes	Up	Tmem116	1.51e-56	0.336057	0.965	0.276	3.02e-53				Fibroblasts	Up	Asic2	1.49e-57	0.252606	0.649	0.195	2.99e-54
						Macrophages	Up	Tox3	1.22e-06	0.397711	0.25	0	0.00243597															Cardiomyocytes	Up	Fgf13	6.63e-26	0.336024	0.9	0.338	1.33e-22				Fibroblasts	Down	Uqcrq	6.56e-09	-0.250159	0.579	0.277	1.31e-05
						Macrophages	Up	Fgd2	1.05e-08	0.394475	0.904	0.123	2.11e-05															Cardiomyocytes	Up	Flna	3.03e-63	0.334628	0.833	0.11	6.05e-60				Fibroblasts	Down	Cdh2	1.79e-14	-0.251365	0.757	0.426	3.59e-11
						Macrophages	Up	Jph2	2.98e-08	0.392787	0.846	0.07	5.96e-05															Cardiomyocytes	Up	Mlf1	4.84e-47	0.333686	0.98	0.316	9.69e-44				Fibroblasts	Down	Dsp	7.97e-25	-0.264677	0.638	0.277	1.59e-21
						Macrophages	Up	Ckb	3.06e-14	0.381985	0.942	0.053	6.11e-11															Cardiomyocytes	Up	Ankrd9	8.43e-21	0.333626	0.878	0.361	1.69e-17				Fibroblasts	Down	Arhgap15	4.3e-20	-0.281608	0.571	0.22	8.61e-17
						Macrophages	Up	Sdc2	7.23e-06	0.380607	0.942	0.246	0.0144696															Cardiomyocytes	Up	Mylk	2.05e-104	0.332817	0.928	0.119	4.1e-101				Fibroblasts	Down	Eef1a2	1.8e-17	-0.292555	0.555	0.206	3.6e-14
						Macrophages	Up	Ptcd3	2.1e-10	0.377168	0.942	0.123	4.2e-07															Cardiomyocytes	Up	Ppp1r9a	8.41e-75	0.33246	0.935	0.181	1.68e-71				Fibroblasts	Down	Lgals1	2.07e-11	-0.298642	0.652	0.349	4.15e-08
						Macrophages	Up	AABR07054490.1	2.15e-15	0.368846	0.962	0.053	4.29e-12															Cardiomyocytes	Up	Myo18b	9.38e-08	0.327111	0.978	0.615	0.000187678				Fibroblasts	Down	Atp5mg	1.32e-18	-0.299222	0.632	0.279	2.64e-15
						Macrophages	Up	Col22a1	1.81e-11	0.363672	0.846	0	3.63e-08															Cardiomyocytes	Up	Rnf43	1.9e-108	0.325499	0.868	0.056	3.79e-105				Fibroblasts	Down	Runx1	1.71e-34	-0.308066	0.643	0.229	3.42e-31
						Macrophages	Up	Tgfb2	6.04e-08	0.360776	0.904	0.14	0.000120749															Cardiomyocytes	Up	Fgf9	1.6e-141	0.325157	0.938	0.071	3.21e-138				Fibroblasts	Down	AABR07049085.1	1.45e-11	-0.31877	0.615	0.291	2.89e-08
						Macrophages	Up	Prkcq	2.2e-10	0.356292	0.827	0	4.4e-07															Cardiomyocytes	Up	Phyh	7.07e-09	0.322566	0.97	0.678	1.41e-05				Fibroblasts	Down	Uqcr10	6.39e-14	-0.357242	0.573	0.246	1.28e-10
						Macrophages	Up	Dtna	4.07e-07	0.351461	0.788	0.035	0.000814638															Cardiomyocytes	Up	Inpp4b	1.37e-07	0.322001	0.935	0.654	0.000273226				Fibroblasts	Down	Ckm	7.97e-10	-0.389212	0.641	0.329	1.59e-06
						Macrophages	Up	Sh3gl2	6.75e-10	0.350525	0.865	0.053	1.35e-06															Cardiomyocytes	Up	Zeb2	2.07e-17	0.321044	0.843	0.324	4.15e-14				Fibroblasts	Down	Runx2	7.92e-06	-0.434842	0.599	0.314	0.0158457
						Macrophages	Up	Arhgef37	2.47e-12	0.346142	0.827	0	4.94e-09															Cardiomyocytes	Up	Fbxo40	1.42e-50	0.31786	0.988	0.3	2.84e-47				Fibroblasts	Down	Cox4i1	1.25e-13	-0.447828	0.718	0.401	2.51e-10
						Macrophages	Up	Atp5mg	1.56e-05	0.342508	0.885	0.211	0.0312776															Cardiomyocytes	Up	Adamts2	1.46e-104	0.31721	0.895	0.084	2.93e-101				Fibroblasts	Down	Tgfbi	2.2e-48	-0.467525	0.688	0.254	4.39e-45
						Macrophages	Up	Msr1	1.45e-10	0.34115	0.846	0.018	2.89e-07															Cardiomyocytes	Up	Astn2	5.02e-153	0.315832	0.953	0.072	1e-149
						Macrophages	Up	Ankh	7.79e-09	0.319672	0.904	0.123	1.56e-05															Cardiomyocytes	Up	Robo1	3.75e-75	0.313074	0.835	0.084	7.5e-72
						Macrophages	Up	Ckmt2	1.37e-05	0.316891	0.923	0.246	0.0273646															Cardiomyocytes	Up	Pcdh19	1.08e-22	0.312207	0.676	0.067	2.15e-19
						Macrophages	Up	Apobec1	6.54e-08	0.316496	0.808	0.035	0.000130763															Cardiomyocytes	Up	Emcn	1.44e-10	0.310529	0.628	0.082	2.89e-07
						Macrophages	Up	Cass4	2.13e-16	0.315384	0.923	0	4.26e-13															Cardiomyocytes	Up	Rbm24	2.67e-20	0.309781	0.983	0.487	5.34e-17
						Macrophages	Up	Cyba	1.51e-05	0.311478	0.904	0.228	0.0301341															Cardiomyocytes	Up	Ano5	5.15e-77	0.309742	0.98	0.227	1.03e-73
						Macrophages	Up	Trim55	2.96e-13	0.31006	0.962	0.088	5.92e-10															Cardiomyocytes	Up	Slc38a1	5.76e-07	0.308295	0.99	0.677	0.00115274
						Macrophages	Up	Slc43a2	3.09e-09	0.309202	0.981	0.193	6.18e-06															Cardiomyocytes	Up	Ccn2	3.26e-88	0.307183	0.943	0.162	6.53e-85
						Macrophages	Up	Lmln	7.74e-18	0.308483	0.962	0.018	1.55e-14															Cardiomyocytes	Up	Cpq	9e-89	0.306028	0.928	0.149	1.8e-85
						Macrophages	Up	Slc20a1	2.19e-06	0.305907	0.885	0.175	0.00438904															Cardiomyocytes	Up	AABR07026536.1	6.49e-32	0.305888	0.978	0.377	1.3e-28
						Macrophages	Up	Fras1	4.42e-06	0.298487	0.75	0.018	0.00884556															Cardiomyocytes	Up	Frmd5	3.47e-45	0.304008	0.918	0.253	6.93e-42
						Macrophages	Up	LOC100909595	4.68e-11	0.298227	0.904	0.07	9.36e-08															Cardiomyocytes	Up	Ckm	2.03e-13	0.300972	0.935	0.508	4.07e-10
						Macrophages	Up	Srpk3	1.59e-16	0.297687	0.962	0.035	3.18e-13															Cardiomyocytes	Up	Rap1gap2	1.85e-07	0.299944	0.95	0.572	0.00036989
						Macrophages	Up	Abca17	7.45e-07	0.297308	0.769	0.018	0.00148931															Cardiomyocytes	Up	Pcsk6	1.39e-29	0.299444	0.968	0.393	2.79e-26
						Macrophages	Up	Syn3	5.54e-06	0.294937	0.788	0.07	0.0110894															Cardiomyocytes	Up	Kcng2	1.16e-15	0.295706	0.983	0.508	2.31e-12
						Macrophages	Up	Tspan5	2.46e-05	0.283148	0.885	0.211	0.0491167															Cardiomyocytes	Up	Frmd4b	2.69e-142	0.293788	0.973	0.102	5.37e-139
						Macrophages	Up	Wipf3	2.48e-06	0.28221	0.827	0.105	0.00496078															Cardiomyocytes	Up	Tango2	1.15e-09	0.293576	0.918	0.568	2.31e-06
						Macrophages	Up	Acyp2	1.19e-06	0.281711	0.865	0.14	0.00237411															Cardiomyocytes	Up	Lgals1	7.2e-82	0.291604	0.895	0.131	1.44e-78
						Macrophages	Up	Pln	2.06e-07	0.280636	0.962	0.228	0.000411924															Cardiomyocytes	Up	Irs1	3.72e-46	0.290108	0.975	0.308	7.43e-43
						Macrophages	Up	Prdx5	3.85e-12	0.280387	0.942	0.088	7.69e-09															Cardiomyocytes	Up	Acta1	3.66e-79	0.285307	0.978	0.218	7.32e-76
						Macrophages	Up	Epha4	2.46e-07	0.278232	0.904	0.158	0.000492657															Cardiomyocytes	Up	Sctr	1.2e-26	0.282601	0.683	0.056	2.41e-23
						Macrophages	Up	Itga7	1.57e-05	0.277995	0.75	0.035	0.031463															Cardiomyocytes	Up	Pcbp3	8.71e-17	0.279757	0.935	0.441	1.74e-13
						Macrophages	Up	Tmem196	7.03e-10	0.277305	0.865	0.053	1.41e-06															Cardiomyocytes	Up	Lims2	8.23e-06	0.278645	0.995	0.694	0.0164547
						Macrophages	Up	LOC103693323	9.21e-13	0.27612	0.885	0.018	1.84e-09															Cardiomyocytes	Up	Samd12	9.39e-32	0.278551	0.96	0.362	1.88e-28
						Macrophages	Up	Ncam1	4.64e-12	0.272321	0.923	0.07	9.28e-09															Cardiomyocytes	Up	Pygm	1.83e-16	0.27666	0.943	0.457	3.66e-13
						Macrophages	Up	PCOLCE2	1.27e-06	0.271072	0.731	0.018	0.00253837															Cardiomyocytes	Up	Lmln	2.04e-20	0.273148	0.678	0.078	4.08e-17
						Macrophages	Up	Slit2	1.25e-05	0.266157	0.769	0.07	0.0249395															Cardiomyocytes	Up	Ntn1	1.56e-20	0.268444	0.96	0.424	3.13e-17
						Macrophages	Up	Tmem51	6.77e-13	0.263581	0.904	0.035	1.35e-09															Cardiomyocytes	Up	Ralgapa2	6.86e-06	0.26594	0.993	0.688	0.0137132
						Macrophages	Up	Pde7a	1.32e-07	0.263217	0.981	0.228	0.000264832															Cardiomyocytes	Up	Pcsk5	5.7e-69	0.264803	0.835	0.095	1.14e-65
						Macrophages	Up	Olr1	4.56e-06	0.256615	0.75	0.018	0.00912629															Cardiomyocytes	Up	Ky	1.01e-28	0.262301	0.993	0.428	2.01e-25
						Macrophages	Up	Ighm	5.27e-11	0.251251	0.827	0	1.05e-07															Cardiomyocytes	Up	AABR07007026.1	1.26e-36	0.261396	0.915	0.295	2.52e-33
						Macrophages	Down	Mpped2	2.43e-09	-0.252455	0.962	0.158	4.86e-06															Cardiomyocytes	Up	Asb18	3.68e-08	0.260046	0.985	0.607	7.37e-05
						Macrophages	Down	Dmtn	5.11e-10	-0.254217	0.865	0.07	1.02e-06															Cardiomyocytes	Up	Pcp4l1	1.76e-112	0.259629	0.978	0.153	3.52e-109
						Macrophages	Down	Gbp1	6.31e-10	-0.254412	0.846	0.053	1.26e-06															Cardiomyocytes	Up	Gramd1b	4.26e-13	0.255698	0.766	0.259	8.53e-10
						Macrophages	Down	Pde5a	8e-12	-0.255029	0.904	0.053	1.6e-08															Cardiomyocytes	Up	Sema5a	1.82e-38	0.255127	0.91	0.271	3.63e-35
						Macrophages	Down	Adgrl3	1.19e-07	-0.258254	0.885	0.123	0.000238992															Cardiomyocytes	Up	Fbxl2	3.4e-138	0.253754	0.938	0.075	6.8e-135
						Macrophages	Down	Il1b	3.36e-10	-0.259141	0.846	0.07	6.72e-07															Cardiomyocytes	Up	Alpk2	2.01e-28	0.252684	0.968	0.395	4.02e-25
						Macrophages	Down	Eva1c	4.08e-06	-0.260045	0.827	0.105	0.00815942															Cardiomyocytes	Up	Lbh	5.01e-09	0.252594	0.87	0.45	1e-05
						Macrophages	Down	Ano2	1.8e-05	-0.262412	0.635	0.053	0.035997															Cardiomyocytes	Up	Pip5k1b	1.53e-55	0.252504	0.983	0.291	3.07e-52
						Macrophages	Down	AABR07042840.1	3.36e-06	-0.263998	0.558	0.035	0.0067224															Cardiomyocytes	Up	Ripor2	1.44e-30	0.251909	0.958	0.361	2.88e-27
						Macrophages	Down	LOC691485	1.02e-14	-0.265129	0.942	0.053	2.05e-11															Cardiomyocytes	Up	Lamc2	5.79e-87	0.25009	0.948	0.176	1.16e-83
						Macrophages	Down	Enpp1	4.73e-07	-0.269899	0.962	0.211	0.000946821															Cardiomyocytes	Down	Gabrb2	2.46e-08	-0.272265	0.631	0.099	4.93e-05
						Macrophages	Down	Fcgr2b	1.45e-05	-0.274742	0.827	0.123	0.0289021															Cardiomyocytes	Down	Dcdc5	1.61e-32	-0.774507	0.973	0.307	3.21e-29
						Macrophages	Down	Ano1	7.2e-10	-0.278997	0.885	0.07	1.44e-06
						Macrophages	Down	Adam12	4.61e-06	-0.283609	0.827	0.105	0.00922572
						Macrophages	Down	Mertk	4.37e-10	-0.283691	0.923	0.105	8.74e-07
						Macrophages	Down	Scara5	6.11e-11	-0.294233	0.942	0.105	1.22e-07
						Macrophages	Down	Hmox1	7.56e-08	-0.295834	0.808	0.035	0.000151115
						Macrophages	Down	Ninj2	7.46e-08	-0.299103	0.942	0.175	0.00014911
						Macrophages	Down	Kcnt2	4.22e-11	-0.300966	0.962	0.123	8.43e-08
						Macrophages	Down	Ros1	7.31e-09	-0.302356	0.846	0.053	1.46e-05
						Macrophages	Down	Aff2	2.22e-08	-0.307063	0.904	0.123	4.43e-05
						Macrophages	Down	Pltp	5.78e-12	-0.310865	0.942	0.088	1.16e-08
						Macrophages	Down	Csrp1	1.12e-05	-0.311945	0.865	0.158	0.0223694
						Macrophages	Down	Dipk2b	2.78e-08	-0.316358	0.885	0.105	5.55e-05
						Macrophages	Down	Fam180a	5.01e-13	-0.317405	0.885	0.035	1e-09
						Macrophages	Down	Pla2r1	4.5e-13	-0.317813	0.904	0.053	9e-10
						Macrophages	Down	Cacna1e	3.1e-08	-0.318156	0.865	0.088	6.21e-05
						Macrophages	Down	Tnc	8.06e-10	-0.343586	0.827	0.035	1.61e-06
						Macrophages	Down	Gna15	4.42e-10	-0.356595	0.962	0.14	8.84e-07
						Macrophages	Down	Meox1	1.28e-08	-0.357114	0.769	0.035	2.55e-05
						Macrophages	Down	Pappa1	1.11e-09	-0.357942	0.846	0.035	2.23e-06
						Macrophages	Down	Frem1	2.54e-08	-0.358889	0.923	0.14	5.08e-05
						Macrophages	Down	Dcdc5	1.26e-11	-0.382871	0.885	0.07	2.52e-08
						Macrophages	Down	Ckap2	3.35e-11	-0.383695	0.808	0.035	6.71e-08
						Macrophages	Down	Itgb8	3.88e-06	-0.389382	0.846	0.123	0.0077595
						Macrophages	Down	Cd163	3.25e-15	-0.412761	0.962	0.053	6.51e-12
						Macrophages	Down	Dlg2	1.71e-08	-0.419131	0.962	0.175	3.42e-05
						Macrophages	Down	Pde8b	2.07e-10	-0.424878	0.885	0.07	4.13e-07
						Macrophages	Down	Plxnc1	8.37e-12	-0.426517	0.904	0.053	1.67e-08
						Macrophages	Down	Pla2g7	2.48e-06	-0.428635	0.942	0.211	0.00496406
						Macrophages	Down	Errfi1	5.54e-07	-0.432232	0.923	0.175	0.00110783
						Macrophages	Down	Cenpf	1.02e-14	-0.433979	0.942	0.053	2.05e-11
						Macrophages	Down	Lbh	7.81e-06	-0.435937	0.981	0.263	0.0156113
						Macrophages	Down	AC134204.1	1.48e-07	-0.447246	0.923	0.158	0.000295045
						Macrophages	Down	Adamts17	4.41e-10	-0.477059	0.942	0.123	8.81e-07
						Macrophages	Down	Cd300lb	1.6e-07	-0.485064	0.865	0.105	0.000319035
						Macrophages	Down	Art3	8.2e-06	-0.49032	0.731	0.053	0.0164067
						Macrophages	Down	Egflam	3.59e-08	-0.493646	0.865	0.088	7.18e-05
						Macrophages	Down	Akap12	1.08e-05	-0.524688	0.923	0.211	0.0215218
						Macrophages	Down	LOC24906	2.14e-09	-0.525246	0.827	0.088	4.27e-06
						Macrophages	Down	Kcnab1	1.78e-11	-0.526135	0.923	0.088	3.57e-08
						Macrophages	Down	Gria4	2.41e-05	-0.528442	0.808	0.105	0.0481987
						Macrophages	Down	Galnt16	3.48e-09	-0.540965	0.923	0.123	6.97e-06
						Macrophages	Down	Btbd11	1.67e-07	-0.543133	0.904	0.14	0.000333245
						Macrophages	Down	Adra1a	4.25e-06	-0.555339	0.846	0.123	0.00850781
						Macrophages	Down	AABR07032261.1	2.9e-07	-0.606531	0.846	0.158	0.000580178
						Macrophages	Down	Cyp4f18	6.1e-10	-0.646147	0.846	0.105	1.22e-06
						Macrophages	Down	RT1-Db1	3.21e-08	-0.65407	0.885	0.105	6.43e-05
						Macrophages	Down	Mob3b	5.1e-09	-0.663428	0.885	0.088	1.02e-05
						Macrophages	Down	Fcgr3a	1.73e-07	-0.720372	0.808	0.123	0.000346011
						Macrophages	Down	Dgkb	1.09e-06	-0.804923	0.981	0.228	0.00218965
						Macrophages	Down	Mx1	3.01e-08	-0.832983	0.962	0.193	6.01e-05

## Sheet: Fig. 3
Fig. 3
		3b: fluorescent image used for spatial mapping					3d									3e			3f
							Spatial Area	Direction	Gene	p_val	avg_log2FC	pct.1	pct.2	p_val_adj		GO Term	FDR		GO Term	FDR
							ECM Hydrogel in Infarct	Up	Postn	1.29e-38	2.31577	0.934	0.584	1.6e-34		Extracellular matrix structural organization	0.00023		Regulation of locomotion	0.0009
							ECM Hydrogel in Infarct	Up	Tagln	1.61e-43	2.04026	0.885	0.29	1.99e-39		Tube development	0.00033		Cell motility	0.0009
							ECM Hydrogel in Infarct	Up	Fn1	1.29e-44	1.85421	0.984	0.725	1.6e-40		Angiogenesis	0.0017		Extracellular space	0.0009
							ECM Hydrogel in Infarct	Up	Ccn3	2.48e-45	1.77082	0.82	0.183	3.07e-41		Cell motility	0.0026		Negative regulation of cell communication	0.023
							ECM Hydrogel in Infarct	Up	Ccn2	2.11e-37	1.69815	0.907	0.473	2.61e-33		Circulatory system development	0.0034		Endopeptidase activity	0.032
							ECM Hydrogel in Infarct	Up	Actg2	4.68e-32	1.48273	0.628	0.111	5.79e-28		Integrin binding	0.011		Negative regulation of response to stimulus	0.032
							ECM Hydrogel in Infarct	Up	Col8a1	1.57e-36	1.45359	0.689	0.126	1.94e-32		Glycosaminoglycan binding	0.03		External encapsulating structure	0.035
							ECM Hydrogel in Infarct	Up	Tpm2	2.42e-34	1.41266	0.923	0.443	2.99e-30
							ECM Hydrogel in Infarct	Up	Myh11	8.6e-15	1.34757	0.536	0.183	1.06e-10
							ECM Hydrogel in Infarct	Up	Acta2	1.13e-23	1.25313	0.667	0.214	1.4e-19
							ECM Hydrogel in Infarct	Up	Tnc	1.96e-29	1.1747	0.437	0.011	2.42e-25
							ECM Hydrogel in Infarct	Up	Ltbp2	2.48e-28	1.13959	0.88	0.489	3.06e-24
							ECM Hydrogel in Infarct	Up	Myl9	1.05e-17	1.11372	0.803	0.443	1.29e-13
							ECM Hydrogel in Infarct	Up	Aspn	2.53e-18	0.988562	0.585	0.206	3.12e-14
							ECM Hydrogel in Infarct	Up	Flna	2.36e-21	0.975178	0.934	0.656	2.91e-17
							ECM Hydrogel in Infarct	Up	Lox	5.03e-24	0.969203	0.76	0.317	6.22e-20
							ECM Hydrogel in Infarct	Up	Cthrc1	4.13e-27	0.930483	0.607	0.122	5.1e-23
							ECM Hydrogel in Infarct	Up	Fndc1	1.48e-16	0.912064	0.749	0.424	1.83e-12
							ECM Hydrogel in Infarct	Up	Serpine1	1.98e-17	0.88902	0.404	0.076	2.45e-13
							ECM Hydrogel in Infarct	Up	Col12a1	3.35e-21	0.887797	0.404	0.05	4.14e-17
							ECM Hydrogel in Infarct	Up	Actn1	1.41e-17	0.851749	0.634	0.252	1.74e-13
							ECM Hydrogel in Infarct	Up	Csrp1	1.17e-10	0.821583	0.82	0.553	1.45e-06
							ECM Hydrogel in Infarct	Up	Actb	1.22e-17	0.811346	0.563	0.179	1.5e-13
							ECM Hydrogel in Infarct	Up	Cald1	4.86e-15	0.80958	0.678	0.34	6.01e-11
							ECM Hydrogel in Infarct	Up	Dkk3	4e-17	0.796259	0.809	0.401	4.95e-13
							ECM Hydrogel in Infarct	Up	Col18a1	9.58e-11	0.781819	0.607	0.305	1.18e-06
							ECM Hydrogel in Infarct	Up	NEWGENE-621351.1	4.16e-19	0.776641	0.617	0.198	5.13e-15
							ECM Hydrogel in Infarct	Up	Actn4	1.78e-14	0.754668	0.71	0.347	2.2e-10
							ECM Hydrogel in Infarct	Up	Csrp2	9.39e-16	0.754639	0.563	0.214	1.16e-11
							ECM Hydrogel in Infarct	Up	Fstl1	7.97e-15	0.745455	0.825	0.531	9.85e-11
							Infarct Only	Up	Coq8a	1.92e-05	-0.254066	0.563	0.821	0.237468
							Infarct Only	Up	Acadvl	9.75e-07	-0.258298	0.65	0.905	0.0120434
							Infarct Only	Up	Rrad	2.52e-05	-0.264394	0.568	0.821	0.310783
							Infarct Only	Up	Mrps36	5.36e-07	-0.266257	0.514	0.794	0.00662205
							Infarct Only	Up	Etfa	1.68e-06	-0.272191	0.53	0.802	0.0207745
							Infarct Only	Up	Scn1b	9.33e-07	-0.276335	0.464	0.729	0.0115339
							Infarct Only	Up	LOC100362432	4.63e-06	-0.278598	0.377	0.641	0.0572746
							Infarct Only	Up	Apobec2	2.75e-07	-0.295107	0.273	0.553	0.00340296
							Infarct Only	Up	Aldh6a1	4.5e-07	-0.298266	0.186	0.439	0.00555539
							Infarct Only	Up	Nrap	1.78e-07	-0.300873	0.579	0.847	0.00220193
							Infarct Only	Up	Hadh	1.16e-06	-0.301705	0.525	0.786	0.014311
							Infarct Only	Up	Dsp	5.13e-07	-0.305208	0.53	0.782	0.00634364
							Infarct Only	Up	Txlnb	3.21e-08	-0.305954	0.137	0.401	0.00039714
							Infarct Only	Up	Pdhb	4.11e-08	-0.319547	0.503	0.771	0.00050821
							Infarct Only	Up	Cpt1b	3.97e-08	-0.333866	0.552	0.813	0.00049092
							Infarct Only	Up	Macrod1	2.19e-07	-0.343863	0.486	0.748	0.00271181
							Infarct Only	Up	Ndufc2	2.51e-08	-0.357142	0.557	0.813	0.00031035
							Infarct Only	Up	Acads	5.64e-07	-0.370888	0.47	0.725	0.00696603
							Infarct Only	Up	Vegfa	1.95e-08	-0.384177	0.224	0.496	0.00024078
							Infarct Only	Up	Akr1c15	2.26e-11	-0.438482	0.41	0.779	2.8e-07
							Infarct Only	Up	Igfbp3	4.1e-11	-0.720437	0.164	0.447	5.06e-07
							Infarct Only	Up	Pla2g2a	1.09e-13	-0.965563	0.29	0.595	1.35e-09
							Infarct Only	Up	Ces1d	1.64e-20	-1.04154	0.355	0.737	2.02e-16

## Sheet: Fig. 4
Fig. 4
		4b				4c											4d											4e											4f
		Cell Type	ECM	Saline		Subsetted Cell Type	Direction	Gene	p_val	avg_log2FC	pct.1	pct.2	p_val_adj	GO Term	FDR		Subsetted Cell Type	Direction	Gene	p_val	avg_log2FC	pct.1	pct.2	p_val_adj	GO Term	FDR		Subsetted Cell Type	Direction	Gene	p_val	avg_log2FC	pct.1	pct.2	p_val_adj	GO Term	FDR		Subsetted Cell Type	Direction	Gene	p_val	avg_log2FC	pct.1	pct.2	p_val_adj	GO Term	FDR
		Fibroblasts	52.7344	47.2656		Macrophages	Down	Eln	7.729e-06	-1.75891	0.1	0.803	0.015458	Cytokine signaling	2.4e-05		Endothelial Cells	Up	Tnnt2	1.33e-10	1.46751	0.837	0.574	2.65e-07	Actin-myosin filament sliding	0.00059		Cardiomyocytes	Up	Slc6a6	3.34e-11	1.20418	0.289	0.868	6.67e-08	Circulatory system development	3e-09		Fibroblasts	Up	Pdgfd	4.57e-06	0.579545	0.309	0.596	0.00913468	Supramolecular fiber organization	0.00023
		Macrophages	43.1034	56.8966		Macrophages	Down	Fbln1	2.44977e-12	-0.824415	0.1	0.955	4.89953e-09	Response to cytokine	3.8e-05		Endothelial Cells	Up	Actc1	7.99e-10	1.3027	0.695	0.444	1.6e-06	Cell morphogenesis	0.0052		Cardiomyocytes	Up	Atp2b2	2.24e-09	0.863805	0.305	0.853	4.47e-06	Neurogenesis	5.7e-09		Fibroblasts	Up	Prodh1	4.66e-10	0.498954	0.257	0.577	9.32e-07	Regulation of programmed cell death	0.0015
		Cardiomyocyte	42.7762	57.2238		Macrophages	Down	Kcnma1	3.91971e-17	-0.756437	0.04	0.97	7.83943e-14	Regulation of monocyte chemotaxis	0.0001		Endothelial Cells	Up	AABR07052585.1	7.99e-16	1.29671	0.411	0.139	1.6e-12	Response to O2 containing compound	0.022		Cardiomyocytes	Up	Nrxn1	9.25e-16	0.718282	0.242	0.865	1.85e-12	Cell adhesion	9.6e-09		Fibroblasts	Up	Macrod1	1.62e-06	0.460224	0.275	0.543	0.00323376	Locomotion	0.0019
		Endothelial Cell	49.747	50.253		Macrophages	Down	Abca9	7.91518e-08	-0.702967	0.08	0.833	0.000158304	Response to chemokine	0.0001		Endothelial Cells	Up	Tnnc1	5.08e-18	1.24475	0.426	0.111	1.02e-14	Muscle organ morphogenesis	0.028		Cardiomyocytes	Up	Nxn	3.13e-17	0.703197	0.18	0.812	6.26e-14	Synaptic membrane	1.3e-06		Fibroblasts	Up	Efemp1	8.38e-06	0.449845	0.363	0.644	0.0167611	Heart development	0.0028
		Smooth Muscle Cell	58.9404	41.0596		Macrophages	Down	Crispld2	1.55669e-09	-0.603029	0.06	0.864	3.11339e-06	Regulation. of cell population and proliferation	0.00028		Endothelial Cells	Up	Epha4	1.86e-17	1.06278	0.426	0.139	3.72e-14	Actin mediated cell contraction	0.031		Cardiomyocytes	Up	Cacna1g	1.19e-07	0.663877	0.133	0.653	0.000237667	Regulation of membrane depolarization	1.3e-06		Fibroblasts	Up	Pde7a	5.46e-07	0.449637	0.262	0.558	0.00109152	Actin filament based process	0.0056
		Lymphatic ECs	48.855	51.145		Macrophages	Down	Ar	3.89857e-11	-0.526155	0.12	0.955	7.79713e-08	Regulation of leukocyte chemotaxis	0.00056		Endothelial Cells	Up	Rgs5	6.69e-06	0.587981	0.39	0.759	0.013376	Heart development	0.04		Cardiomyocytes	Up	Sema5a	2.82e-12	0.645881	0.227	0.809	5.63e-09	Regulation of cell projection organization	9.5e-06		Fibroblasts	Up	Cp	6.19e-12	0.447477	0.191	0.524	1.24e-08	Cell motility	0.0089
		Neuronal Cell	57.037	42.963		Macrophages	Down	Slc1a1	9.98268e-11	-0.51705	0.02	0.803	1.99654e-07	Cytokine binding	0.00063		Endothelial Cells	Up	Clmn	1.02e-05	0.564063	0.277	0.704	0.0204771	Cell projection organization	0.047		Cardiomyocytes	Up	Ebf2	4.86e-19	0.636057	0.203	0.853	9.72e-16	Neuron remodeling	2.1e-05		Fibroblasts	Up	Lrrc2	2.28e-06	0.425568	0.245	0.524	0.00455183	Basement membrane	0.012
		Endocardiac	70.068	29.932		Macrophages	Down	Cdh11	2.88975e-08	-0.513481	0.14	0.909	5.77951e-05				Endothelial Cells	Up	Macrod1	4.14e-07	0.562549	0.34	0.75	0.000828925				Cardiomyocytes	Up	Smpx	3.35e-06	0.636026	0.328	0.826	0.00670159				Fibroblasts	Up	Cntfr	2.47e-12	0.41574	0.164	0.49	4.95e-09
		Proliferating	61.1111	38.8889		Macrophages	Down	Grik2	3.34074e-08	-0.491277	0.18	0.955	6.68148e-05				Endothelial Cells	Up	Specc1	1.06e-06	0.501365	0.34	0.731	0.00211543				Cardiomyocytes	Up	Sox5	4.28e-29	0.626217	0.109	0.829	8.55e-26				Fibroblasts	Up	Tnnc1	2.09e-10	0.40363	0.319	0.606	4.18e-07
						Macrophages	Down	Slc12a7	8.55648e-07	-0.490682	0.12	0.848	0.0017113				Endothelial Cells	Up	Rsad2	7.37e-08	0.481157	0.255	0.713	0.0001474				Cardiomyocytes	Up	Timp3	4.17e-10	0.620023	0.219	0.771	8.35e-07				Fibroblasts	Up	Nox4	2.42e-13	0.401638	0.223	0.534	4.84e-10
						Macrophages	Down	Ltbp1	8.03995e-08	-0.487152	0.24	0.985	0.000160799				Endothelial Cells	Up	Pdgfrb	6.04e-10	0.466029	0.362	0.759	1.21e-06				Cardiomyocytes	Up	Ndufa4	1.42e-12	0.583833	0.164	0.753	2.84e-09				Fibroblasts	Up	Igfbp3	2.93e-11	0.360742	0.167	0.476	5.86e-08
						Macrophages	Down	Osbp2	1.18511e-05	-0.470712	0	0.712	0.0237022				Endothelial Cells	Up	Ptpn3	4.66e-06	0.458138	0.199	0.62	0.00931937				Cardiomyocytes	Up	Ntn4	6.61e-11	0.583244	0.281	0.874	1.32e-07				Fibroblasts	Up	Actn2	1.96e-08	0.354081	0.208	0.5	3.93e-05
						Macrophages	Down	Polr2m	1.48208e-10	-0.465326	0.12	0.939	2.96415e-07				Endothelial Cells	Up	Cd83	1.74e-06	0.431569	0.199	0.454	0.00348014				Cardiomyocytes	Up	Epb41l4b	1.16e-11	0.576625	0.289	0.876	2.31e-08				Fibroblasts	Up	Tpt1	7.99e-09	0.353252	0.255	0.548	1.6e-05
						Macrophages	Down	Dnm3	5.96217e-08	-0.46032	0.18	0.939	0.000119243				Endothelial Cells	Up	Nceh1	1.35e-08	0.414322	0.348	0.759	2.71e-05				Cardiomyocytes	Up	Ncam1	1.48e-25	0.576139	0.133	0.829	2.96e-22				Fibroblasts	Up	Parm1	2.56e-10	0.350738	0.164	0.462	5.12e-07
						Macrophages	Down	Pln	2.57397e-06	-0.45839	0.24	0.939	0.00514793				Endothelial Cells	Up	Cacna1a	1.1e-06	0.364741	0.27	0.676	0.00219502				Cardiomyocytes	Up	Bche	2.61e-19	0.558857	0.141	0.8	5.23e-16				Fibroblasts	Up	Ppargc1a	9.11e-08	0.34448	0.225	0.514	0.000182102
						Macrophages	Down	Ankrd6	6.70859e-14	-0.455263	0.02	0.909	1.34172e-10				Endothelial Cells	Up	Grb14	6.33e-12	0.354541	0.255	0.722	1.27e-08				Cardiomyocytes	Up	Tmem182	1.61e-07	0.552302	0.336	0.853	0.000322518				Fibroblasts	Up	Rgs5	3.99e-08	0.343511	0.189	0.462	7.98e-05
						Macrophages	Down	Itga7	2.82546e-13	-0.427926	0	0.864	5.65091e-10				Endothelial Cells	Up	AC110709.2	2.99e-06	0.35048	0.199	0.519	0.00597799				Cardiomyocytes	Up	Plxdc2	1.83e-15	0.550636	0.195	0.818	3.66e-12				Fibroblasts	Up	RGD1565355	6.54e-06	0.340262	0.355	0.639	0.0130829
						Macrophages	Down	Rhoh	3.77333e-09	-0.4261	0.06	0.833	7.54666e-06				Endothelial Cells	Up	Pde8b	2.42e-05	0.347377	0.163	0.444	0.0483738				Cardiomyocytes	Up	Adgrl3	3.65e-13	0.545636	0.102	0.568	7.3e-10				Fibroblasts	Up	Grik2	2.44e-10	0.337951	0.314	0.596	4.87e-07
						Macrophages	Down	Cadps	7.18007e-16	-0.409932	0.02	0.939	1.43601e-12				Endothelial Cells	Up	Cux2	5.24e-09	0.340466	0.227	0.611	1.05e-05				Cardiomyocytes	Up	Slc16a10	5.29e-13	0.527542	0.242	0.844	1.06e-09				Fibroblasts	Up	Ldhb	3.72e-12	0.33687	0.248	0.587	7.43e-09
						Macrophages	Down	Nrk	6.95006e-06	-0.406482	0	0.591	0.0139001				Endothelial Cells	Up	Kcnn3	1.24e-11	0.331609	0.255	0.741	2.49e-08				Cardiomyocytes	Up	Khdrbs3	6.94e-09	0.525855	0.102	0.638	1.39e-05				Fibroblasts	Up	Acyp2	9.16e-07	0.335604	0.304	0.591	0.0018328
						Macrophages	Down	Rnf207	1.32195e-05	-0.397445	0	0.273	0.026439				Endothelial Cells	Up	Tesc	3.79e-09	0.330176	0.319	0.75	7.59e-06				Cardiomyocytes	Up	Slit3	2.28e-25	0.524486	0.109	0.771	4.56e-22				Fibroblasts	Up	Fabp4	1.89e-07	0.333042	0.257	0.534	0.00037761
						Macrophages	Down	Afap1l2	4.40996e-08	-0.385595	0.14	0.909	8.81991e-05				Endothelial Cells	Up	Parm1	1.66e-07	0.320137	0.355	0.769	0.000331345				Cardiomyocytes	Up	Gnao1	9.33e-08	0.516247	0.344	0.871	0.000186634				Fibroblasts	Up	Maob	1.3e-06	0.31708	0.208	0.49	0.00259782
						Macrophages	Down	Ptprd	1.10542e-05	-0.383738	0.16	0.848	0.0221085				Endothelial Cells	Up	Ralgps2	8.99e-23	0.31199	0.213	0.778	1.8e-19				Cardiomyocytes	Up	Npr3	3.31e-29	0.505304	0.102	0.826	6.63e-26				Fibroblasts	Up	Nppa	2.6e-10	0.314255	0.275	0.567	5.21e-07
						Macrophages	Down	Fam78b	3.66182e-06	-0.383614	0.04	0.773	0.00732365				Endothelial Cells	Up	Usp13	1.2e-06	0.30381	0.262	0.685	0.00239974				Cardiomyocytes	Up	Rerg	3.33e-06	0.49642	0.078	0.524	0.00666766				Fibroblasts	Up	Myh7	3.06e-06	0.31164	0.382	0.668	0.00611377
						Macrophages	Down	Prima1	3.63114e-16	-0.383151	0.02	0.909	7.26227e-13				Endothelial Cells	Up	Iqub	3.03e-07	0.289839	0.348	0.759	0.000605818				Cardiomyocytes	Up	Chst15	9.05e-16	0.495584	0.211	0.821	1.81e-12				Fibroblasts	Up	Ptn	4.19e-16	0.294652	0.135	0.49	8.38e-13
						Macrophages	Down	Gfra2	2.82511e-10	-0.37254	0	0.652	5.65022e-07				Endothelial Cells	Up	Ncam1	2.92e-13	0.275795	0.248	0.731	5.83e-10				Cardiomyocytes	Up	Kit	2.94e-17	0.49368	0.109	0.647	5.87e-14				Fibroblasts	Up	AABR07033925.1	1.13e-26	0.292119	0.091	0.529	2.26e-23
						Macrophages	Down	Vegfd	7.44156e-08	-0.35952	0.08	0.848	0.000148831				Endothelial Cells	Up	Col6a2	1.06e-07	0.264329	0.255	0.685	0.000211035				Cardiomyocytes	Up	Ikzf2	1.63e-22	0.493224	0.172	0.85	3.27e-19				Fibroblasts	Up	Actc1	1.54e-05	0.291471	0.181	0.457	0.0307694
						Macrophages	Down	AABR07006311.1	3.0821e-06	-0.352833	0.06	0.5	0.0061642				Endothelial Cells	Up	Tmem26	2.63e-09	0.262245	0.362	0.769	5.25e-06				Cardiomyocytes	Up	AABR07058170.1	2.29e-16	0.474558	0.109	0.694	4.59e-13				Fibroblasts	Up	Cst3	9.37e-09	0.277453	0.186	0.481	1.87e-05
						Macrophages	Down	Pgm5	8.40401e-06	-0.351554	0.2	0.894	0.016808				Endothelial Cells	Up	Trim50	2.57e-07	0.257249	0.34	0.694	0.000514756				Cardiomyocytes	Up	Fbxl2	2.01e-23	0.466515	0.117	0.806	4.03e-20				Fibroblasts	Up	Dach1	1.23e-05	0.273899	0.363	0.63	0.0246243
						Macrophages	Down	Sparcl1	3.97018e-08	-0.350611	0.16	0.924	7.94036e-05				Endothelial Cells	Up	Dlgap1	2.66e-09	0.250389	0.277	0.704	5.31e-06				Cardiomyocytes	Up	Tmeff2	2.11e-27	0.464621	0.133	0.847	4.22e-24				Fibroblasts	Up	Fbln5	4.28e-09	0.271898	0.267	0.572	8.55e-06
						Macrophages	Down	Cobl	3.59897e-06	-0.348385	0	0.667	0.00719794				Endothelial Cells	Down	Camk1d	1.1e-08	-0.250222	0.262	0.704	2.2e-05				Cardiomyocytes	Up	Trim7	4.03e-20	0.456935	0.18	0.838	8.06e-17				Fibroblasts	Up	Ldb2	2.81e-08	0.268585	0.216	0.524	5.62e-05
						Macrophages	Down	AABR07027581.1	1.59549e-05	-0.346917	0.08	0.788	0.0319098				Endothelial Cells	Down	Slit3	7.58e-17	-0.251569	0.248	0.75	1.52e-13				Cardiomyocytes	Up	Creb5	1.48e-14	0.447922	0.227	0.832	2.96e-11				Fibroblasts	Up	Myl2	4.81e-08	0.264273	0.292	0.587	9.62e-05
						Macrophages	Down	Spsb4	2.38242e-05	-0.344528	0.02	0.727	0.0476485				Endothelial Cells	Down	Cacna1g	5.38e-12	-0.251862	0.227	0.676	1.08e-08				Cardiomyocytes	Up	Srgap1	7.95e-26	0.441086	0.148	0.844	1.59e-22				Fibroblasts	Up	Ckmt2	1.84e-06	0.254106	0.27	0.543	0.00367613
						Macrophages	Down	Tox	4.77004e-10	-0.342727	0.08	0.894	9.54009e-07				Endothelial Cells	Down	Kcnma1	1.56e-09	-0.259302	0.34	0.713	3.12e-06				Cardiomyocytes	Up	Dcn	2.75e-25	0.439885	0.125	0.829	5.5e-22				Fibroblasts	Up	Ndufa4	4.94e-14	0.250618	0.238	0.577	9.87e-11
						Macrophages	Down	Qrfpr	2.32799e-05	-0.333664	0	0.303	0.0465597				Endothelial Cells	Down	Sh3gl3	2.17e-08	-0.270176	0.035	0.454	4.35e-05				Cardiomyocytes	Up	AABR07058158.1	5.63e-22	0.43903	0.125	0.779	1.13e-18				Fibroblasts	Down	Lyn	5.12e-08	-0.259412	0.255	0.553	0.000102486
						Macrophages	Down	Fsd2	8.43189e-07	-0.329552	0.02	0.773	0.00168638				Endothelial Cells	Down	Dip2c	1.21e-07	-0.270459	0.39	0.806	0.000242872				Cardiomyocytes	Up	Zfp385d	7.53e-24	0.438667	0.125	0.821	1.51e-20				Fibroblasts	Down	Itga9	6.92e-07	-0.261041	0.397	0.678	0.00138429
						Macrophages	Down	Fgf10	1.93295e-14	-0.329247	0.02	0.909	3.86591e-11				Endothelial Cells	Down	Col24a1	1.09e-08	-0.275274	0.362	0.75	2.18e-05				Cardiomyocytes	Up	Col18a1	6.38e-16	0.430773	0.086	0.638	1.28e-12				Fibroblasts	Down	Alpk3	9.68e-09	-0.263522	0.142	0.442	1.94e-05
						Macrophages	Down	Tmem168	4.15681e-08	-0.326931	0.04	0.803	8.31361e-05				Endothelial Cells	Down	Itgb8	1.17e-15	-0.278334	0.284	0.769	2.34e-12				Cardiomyocytes	Up	Itgbl1	1.81e-19	0.422433	0.18	0.841	3.62e-16				Fibroblasts	Down	Cdkn1a	2.51e-19	-0.26734	0.159	0.514	5.01e-16
						Macrophages	Down	Pstpip2	1.34913e-05	-0.325872	0.24	0.879	0.0269827				Endothelial Cells	Down	Efhd1	7.78e-20	-0.28162	0.078	0.676	1.56e-16				Cardiomyocytes	Up	Eva1c	1.74e-06	0.412824	0.266	0.768	0.00347337				Fibroblasts	Down	Nav3	2.2e-07	-0.272393	0.368	0.644	0.000440382
						Macrophages	Down	Cnnm2	1.66053e-11	-0.325258	0.08	0.924	3.32106e-08				Endothelial Cells	Down	Cd274	7.67e-08	-0.297034	0.369	0.787	0.000153367				Cardiomyocytes	Up	Ppm1e	4.89e-10	0.411485	0.148	0.706	9.78e-07				Fibroblasts	Down	Fhod3	6.63e-10	-0.275145	0.233	0.567	1.33e-06
						Macrophages	Down	Eva1c	8.69937e-07	-0.323551	0.06	0.803	0.00173987				Endothelial Cells	Down	Pcbp3	1.03e-15	-0.297534	0.291	0.759	2.05e-12				Cardiomyocytes	Up	AABR07031740.1	4.47e-06	0.410857	0.219	0.721	0.00894313				Fibroblasts	Down	Eif2ak2	5.29e-16	-0.276314	0.297	0.635	1.06e-12
						Macrophages	Down	Clic5	5.37217e-07	-0.322627	0.2	0.924	0.00107443				Endothelial Cells	Down	Bdh1	4.72e-20	-0.304177	0.227	0.759	9.45e-17				Cardiomyocytes	Up	Ednra	1.12e-11	0.406602	0.258	0.835	2.23e-08				Fibroblasts	Down	Pkhd1l1	1.32e-10	-0.276948	0.279	0.596	2.64e-07
						Macrophages	Down	Lrrc2	1.32195e-05	-0.319376	0	0.727	0.026439				Endothelial Cells	Down	Abcc8	1.3e-19	-0.304899	0.028	0.546	2.6e-16				Cardiomyocytes	Up	Mgmt	6.73e-09	0.405723	0.109	0.659	1.35e-05				Fibroblasts	Down	Pamr1	1.23e-16	-0.284163	0.228	0.572	2.45e-13
						Macrophages	Down	Slc12a2	1.11052e-07	-0.29955	0.14	0.894	0.000222105				Endothelial Cells	Down	Sulf1	1.04e-08	-0.320784	0.355	0.759	2.09e-05				Cardiomyocytes	Up	Col3a1	1.81e-16	0.404894	0.188	0.809	3.62e-13				Fibroblasts	Down	Lyve1	4.09e-32	-0.290662	0.11	0.543	8.19e-29
						Macrophages	Down	Art3	3.81816e-08	-0.295104	0.02	0.803	7.63632e-05				Endothelial Cells	Down	Glis3	2.2e-13	-0.334063	0.34	0.787	4.4e-10				Cardiomyocytes	Up	Lgr6	1.26e-06	0.397944	0.273	0.779	0.00251441				Fibroblasts	Down	Ncam1	1.25e-23	-0.296813	0.26	0.63	2.51e-20
						Macrophages	Down	Dcdc5	4.92305e-06	-0.294592	0	0.697	0.00984609				Endothelial Cells	Down	Rimbp2	4.73e-09	-0.346903	0.241	0.676	9.46e-06				Cardiomyocytes	Up	Fbn1	2.67e-20	0.397758	0.188	0.841	5.33e-17				Fibroblasts	Down	Bgn	2.71e-16	-0.297478	0.169	0.553	5.42e-13
						Macrophages	Down	Btnl9	5.44491e-06	-0.294152	0.02	0.727	0.0108898				Endothelial Cells	Down	Slc25a13	2.51e-13	-0.363251	0.255	0.731	5.01e-10				Cardiomyocytes	Up	Irs1	8.01e-13	0.397197	0.242	0.832	1.6e-09				Fibroblasts	Down	Cit	6.33e-07	-0.297517	0.135	0.418	0.0012666
						Macrophages	Down	Setbp1	8.02769e-10	-0.282829	0.1	0.909	1.60554e-06				Endothelial Cells	Down	Hs3st5	8.51e-08	-0.37303	0.156	0.611	0.000170107				Cardiomyocytes	Up	Dusp5	9.88e-34	0.395311	0.07	0.809	1.98e-30				Fibroblasts	Down	Ptprj	1.11e-06	-0.302837	0.468	0.736	0.00222156
						Macrophages	Down	Synpo2	3.25757e-06	-0.277737	0.2	0.909	0.00651515				Endothelial Cells	Down	Adam19	1.91e-06	-0.376464	0.397	0.769	0.00382796				Cardiomyocytes	Up	Samd12	1.88e-07	0.38841	0.289	0.797	0.000375998				Fibroblasts	Down	Ntn1	1.31e-07	-0.303169	0.417	0.702	0.000262073
						Macrophages	Down	Mx1	3.15404e-07	-0.274541	0.04	0.697	0.000630807				Endothelial Cells	Down	Ppip5k1	2.86e-09	-0.386481	0.277	0.741	5.72e-06				Cardiomyocytes	Up	Fgf13	1.28e-18	0.388317	0.164	0.818	2.57e-15				Fibroblasts	Down	Atp1a1	2.05e-18	-0.319052	0.235	0.601	4.1e-15
						Macrophages	Down	Mboat2	1.62447e-06	-0.274495	0.02	0.758	0.00324895				Endothelial Cells	Down	Dipk1a	1.44e-13	-0.389175	0.312	0.796	2.89e-10				Cardiomyocytes	Up	Trps1	1.13e-18	0.387088	0.211	0.856	2.26e-15				Fibroblasts	Down	Itpkb	1.01e-06	-0.336134	0.395	0.673	0.00201832
						Macrophages	Down	Angpt2	2.65882e-11	-0.274021	0.02	0.848	5.31764e-08				Endothelial Cells	Down	Gda	2.79e-06	-0.433471	0.433	0.815	0.00557307				Cardiomyocytes	Up	Fam189a2	2.54e-07	0.386886	0.156	0.679	0.000507922				Fibroblasts	Down	Veph1	5.91e-18	-0.336261	0.083	0.447	1.18e-14
						Macrophages	Down	Unc5c	7.3874e-07	-0.272938	0.06	0.773	0.00147748				Endothelial Cells	Down	Fam78b	5.26e-07	-0.445163	0.461	0.806	0.00105273				Cardiomyocytes	Up	Myo1b	1.4e-10	0.381389	0.133	0.706	2.8e-07				Fibroblasts	Down	Ppp1r12b	6.23e-10	-0.346697	0.444	0.76	1.25e-06
						Macrophages	Down	AABR07035722.1	1.0056e-06	-0.272669	0.04	0.485	0.00201121				Endothelial Cells	Down	Matn2	2.85e-14	-0.449139	0.326	0.796	5.7e-11				Cardiomyocytes	Up	Scn7a	1.95e-20	0.376852	0.109	0.765	3.9e-17				Fibroblasts	Down	Syt1	1.5e-07	-0.348438	0.064	0.365	0.000299151
						Macrophages	Down	Ntrk3	5.18103e-10	-0.270727	0.02	0.833	1.03621e-06				Endothelial Cells	Down	Antxr1	1.48e-14	-0.45547	0.355	0.769	2.96e-11				Cardiomyocytes	Up	LOC103694210	7.68e-09	0.3718	0.078	0.506	1.54e-05				Fibroblasts	Down	Maoa	2.44e-19	-0.34898	0.279	0.635	4.89e-16
						Macrophages	Down	Egln3	7.12489e-08	-0.263697	0	0.773	0.000142498				Endothelial Cells	Down	Sgip1	4.36e-11	-0.460388	0.348	0.778	8.71e-08				Cardiomyocytes	Up	Bicc1	3.94e-16	0.368769	0.219	0.847	7.88e-13				Fibroblasts	Down	Cacna1a	8.88e-17	-0.353128	0.321	0.692	1.78e-13
						Macrophages	Down	Samd5	1.72723e-06	-0.255702	0.06	0.788	0.00345446				Endothelial Cells	Down	Fgf10	5.73e-08	-0.467807	0.142	0.593	0.000114517				Cardiomyocytes	Up	Rtn4rl1	1e-20	0.365338	0.172	0.85	2.01e-17				Fibroblasts	Down	Fry	1.82e-11	-0.356658	0.287	0.615	3.64e-08
						Macrophages	Down	Mylk	2.60307e-09	-0.251188	0.16	0.955	5.20614e-06				Endothelial Cells	Down	Ppm1l	6.5e-19	-0.493269	0.333	0.796	1.3e-15				Cardiomyocytes	Up	Gucy1a1	4.56e-33	0.364777	0.094	0.829	9.13e-30				Fibroblasts	Down	Ephb1	4.41e-25	-0.364263	0.277	0.635	8.82e-22
						Macrophages	Up	Gpm6b	3.67709e-06	0.255134	0.1	0.818	0.00735418				Endothelial Cells	Down	Tox3	9.91e-06	-0.502166	0.482	0.824	0.0198126				Cardiomyocytes	Up	Ar	1.2e-30	0.359998	0.07	0.806	2.39e-27				Fibroblasts	Down	Enpp2	2.41e-07	-0.365269	0.409	0.673	0.000481518
						Macrophages	Up	AABR07001573.2	1.1573e-06	0.256037	0.04	0.485	0.00231461				Endothelial Cells	Down	Rerg	5.06e-07	-0.636023	0.191	0.63	0.0010112				Cardiomyocytes	Up	Efna5	1.64e-27	0.359165	0.062	0.691	3.28e-24				Fibroblasts	Down	Scn5a	1.77e-16	-0.373892	0.238	0.562	3.54e-13
						Macrophages	Up	Pkmyt1	7.08276e-11	0.256427	0.04	0.727	1.41655e-07				Endothelial Cells	Down	Tspan18	4.08e-06	-0.669629	0.355	0.741	0.00816258				Cardiomyocytes	Up	Cacna1d	3.78e-25	0.358484	0.086	0.779	7.56e-22				Fibroblasts	Down	Zfhx3	1.91e-08	-0.385974	0.453	0.74	3.82e-05
						Macrophages	Up	Atp10a	1.46607e-11	0.256701	0.12	0.97	2.93214e-08				Endothelial Cells	Down	Papss2	3.88e-06	-0.672151	0.504	0.87	0.00776685				Cardiomyocytes	Up	Tesc	3.51e-06	0.357798	0.398	0.885	0.0070124				Fibroblasts	Down	Sncaip	2.42e-23	-0.389822	0.152	0.553	4.85e-20
						Macrophages	Up	Brip1	7.10766e-13	0.260088	0.06	0.924	1.42153e-09				Endothelial Cells	Down	Casz1	6.95e-12	-0.764134	0.39	0.778	1.39e-08				Cardiomyocytes	Up	Slco5a1	1.47e-08	0.352342	0.32	0.856	2.95e-05				Fibroblasts	Down	Atp10a	3.02e-18	-0.391307	0.282	0.678	6.04e-15
						Macrophages	Up	Kif11	8.15142e-12	0.260626	0.06	0.818	1.63028e-08				Endothelial Cells	Down	Nxn	1.06e-09	-0.935305	0.504	0.861	2.12e-06				Cardiomyocytes	Up	Nrg1	2.98e-34	0.346062	0.094	0.838	5.95e-31				Fibroblasts	Down	Prkaa2	6.22e-20	-0.395025	0.11	0.519	1.24e-16
						Macrophages	Up	Hlf	4.44518e-11	0.260984	0.04	0.864	8.89036e-08				Endothelial Cells	Down	Bmp6	1.71e-07	-0.958413	0.61	0.926	0.00034271				Cardiomyocytes	Up	Gpr176	1.12e-08	0.345224	0.07	0.344	2.23e-05				Fibroblasts	Down	Fam78b	1.14e-05	-0.40081	0.206	0.481	0.0228235
						Macrophages	Up	AABR07003235.1	2.28009e-09	0.269991	0.06	0.682	4.56017e-06															Cardiomyocytes	Up	Astn2	3.72e-30	0.344936	0.102	0.838	7.44e-27				Fibroblasts	Down	Arhgap31	6.36e-14	-0.403365	0.304	0.673	1.27e-10
						Macrophages	Up	Hs3st5	1.45927e-05	0.273387	0.04	0.758	0.0291854															Cardiomyocytes	Up	Adamts3	1.16e-09	0.339827	0.086	0.612	2.31e-06				Fibroblasts	Down	Has2	7.88e-08	-0.408433	0.248	0.534	0.000157547
						Macrophages	Up	LOC308990	9.80515e-06	0.283567	0.02	0.379	0.0196103															Cardiomyocytes	Up	Bcl11a	3.92e-17	0.337598	0.203	0.85	7.84e-14				Fibroblasts	Down	Rhobtb1	1.87e-19	-0.416191	0.169	0.587	3.73e-16
						Macrophages	Up	Mmp8	3.73218e-06	0.287515	0.04	0.455	0.00746436															Cardiomyocytes	Up	Fgf12	7.41e-12	0.330079	0.289	0.859	1.48e-08				Fibroblasts	Down	Pi16	1.72e-13	-0.41795	0.311	0.668	3.45e-10
						Macrophages	Up	Tmem63c	2.06303e-09	0.288771	0.04	0.727	4.12606e-06															Cardiomyocytes	Up	Tmtc2	1.68e-22	0.326878	0.125	0.815	3.36e-19				Fibroblasts	Down	Pde7b	1.56e-06	-0.437969	0.387	0.707	0.00311775
						Macrophages	Up	Angptl1	2.44697e-06	0.291709	0.14	0.864	0.00489393															Cardiomyocytes	Up	Eepd1	4.45e-13	0.326309	0.195	0.791	8.89e-10				Fibroblasts	Down	Prkd1	2.09e-08	-0.462669	0.532	0.808	4.19e-05
						Macrophages	Up	Satb2	4.41807e-12	0.292099	0.08	0.939	8.83615e-09															Cardiomyocytes	Up	Fli1	2.68e-12	0.319266	0.148	0.726	5.37e-09				Fibroblasts	Down	Fat3	6.93e-17	-0.463902	0.142	0.524	1.39e-13
						Macrophages	Up	Rgcc	9.79961e-07	0.299442	0.14	0.879	0.00195992															Cardiomyocytes	Up	Prrx1	1.2e-15	0.319185	0.086	0.553	2.41e-12				Fibroblasts	Down	Actn1	1.6e-21	-0.465871	0.287	0.668	3.2e-18
						Macrophages	Up	Hivep3	9.14188e-09	0.30056	0.04	0.833	1.82838e-05															Cardiomyocytes	Up	Slfn13	3.4e-31	0.318388	0.055	0.768	6.8e-28				Fibroblasts	Down	Prkch	3.75e-13	-0.46677	0.159	0.505	7.49e-10
						Macrophages	Up	Agmo	5.82596e-10	0.304621	0.12	0.939	1.16519e-06															Cardiomyocytes	Up	Pak1	6.34e-11	0.31212	0.008	0.297	1.27e-07				Fibroblasts	Down	AABR07001519.1	3.79e-11	-0.467889	0.368	0.702	7.58e-08
						Macrophages	Up	Flnc	1.9683e-09	0.30637	0.04	0.848	3.9366e-06															Cardiomyocytes	Up	Enox2	4.46e-17	0.307841	0.125	0.753	8.92e-14				Fibroblasts	Down	Rbm20	7.52e-14	-0.483665	0.311	0.683	1.5e-10
						Macrophages	Up	Galnt14	5.66569e-09	0.330733	0.04	0.636	1.13314e-05															Cardiomyocytes	Up	AC111831.1	7.41e-28	0.305129	0.094	0.776	1.48e-24				Fibroblasts	Down	Itga8	6.36e-10	-0.499943	0.196	0.514	1.27e-06
						Macrophages	Up	AABR07072096.1	7.0266e-06	0.336219	0.06	0.485	0.0140532															Cardiomyocytes	Up	Slc16a1	8.05e-14	0.302111	0.234	0.835	1.61e-10				Fibroblasts	Down	Vcan	9.1e-08	-0.510555	0.397	0.697	0.000181971
						Macrophages	Up	Lbh	5.14624e-07	0.338163	0.18	0.924	0.00102925															Cardiomyocytes	Up	Hcn2	2.12e-05	0.29804	0.086	0.591	0.0423402				Fibroblasts	Down	Ednra	8.8e-19	-0.516454	0.255	0.63	1.76e-15
						Macrophages	Up	Notch4	7.83522e-07	0.339141	0.12	0.864	0.00156704															Cardiomyocytes	Up	Clybl	2.17e-15	0.298022	0.25	0.874	4.34e-12				Fibroblasts	Down	Gask1b	4.44e-13	-0.566218	0.424	0.779	8.88e-10
						Macrophages	Up	S100a4	1.6094e-11	0.341663	0.06	0.848	3.21881e-08															Cardiomyocytes	Up	Fstl1	5.94e-10	0.293657	0.102	0.656	1.19e-06				Fibroblasts	Down	Sh3kbp1	1.12e-18	-0.579147	0.252	0.644	2.24e-15
						Macrophages	Up	Ccl21	4.91262e-10	0.342433	0.04	0.818	9.82523e-07															Cardiomyocytes	Up	Dapk1	6.04e-26	0.28806	0.109	0.812	1.21e-22				Fibroblasts	Down	Cilp	2.68e-20	-0.58104	0.206	0.562	5.37e-17
						Macrophages	Up	Galnt17	5.91287e-06	0.345707	0.14	0.848	0.0118257															Cardiomyocytes	Up	Ttll7	1.1e-12	0.287853	0.086	0.682	2.2e-09				Fibroblasts	Down	Slc22a23	1.17e-17	-0.583145	0.294	0.625	2.35e-14
						Macrophages	Up	Sgo2	6.04337e-11	0.347906	0.06	0.758	1.20867e-07															Cardiomyocytes	Up	Apba1	1.11e-25	0.28512	0.07	0.756	2.22e-22				Fibroblasts	Down	Loxl1	5.1e-17	-0.594297	0.326	0.668	1.02e-13
						Macrophages	Up	Atp5me	2.35138e-09	0.355283	0.12	0.924	4.70275e-06															Cardiomyocytes	Up	Ackr3	3.45e-32	0.283692	0.062	0.794	6.89e-29				Fibroblasts	Down	Myo1b	2.83e-23	-0.604865	0.282	0.659	5.67e-20
						Macrophages	Up	Thsd7b	2.11341e-07	0.355869	0.06	0.712	0.000422681															Cardiomyocytes	Up	Cspg4	3.14e-09	0.283688	0.086	0.647	6.28e-06				Fibroblasts	Down	Rgs3	1.93e-15	-0.623529	0.353	0.683	3.87e-12
						Macrophages	Up	LOC100911486	3.83053e-10	0.36183	0.04	0.803	7.66107e-07															Cardiomyocytes	Up	Lekr1	7.32e-11	0.283259	0.141	0.712	1.46e-07				Fibroblasts	Down	Rem1	6.77e-25	-0.721697	0.267	0.697	1.35e-21
						Macrophages	Up	Crlf1	1.15958e-12	0.376242	0.04	0.848	2.31917e-09															Cardiomyocytes	Up	Lrrc4c	1.19e-31	0.276693	0.07	0.815	2.38e-28				Fibroblasts	Down	Cacna1g	2.13e-16	-0.792779	0.225	0.577	4.27e-13
						Macrophages	Up	Irs1	3.51615e-06	0.388764	0.14	0.864	0.00703231															Cardiomyocytes	Up	Dlgap1	7.48e-18	0.274523	0.203	0.85	1.5e-14				Fibroblasts	Down	Nrk	3.04e-29	-0.804775	0.083	0.548	6.08e-26
						Macrophages	Up	Odc1	1.19892e-11	0.392713	0.06	0.894	2.39785e-08															Cardiomyocytes	Up	Abca1	1.87e-19	0.273621	0.141	0.8	3.74e-16				Fibroblasts	Down	Slc44a5	1.49e-25	-0.830963	0.289	0.644	2.97e-22
						Macrophages	Up	Cx3cr1	2.34412e-13	0.402262	0.04	0.833	4.68825e-10															Cardiomyocytes	Up	Gabrb2	4.79e-17	0.273022	0.086	0.721	9.57e-14				Fibroblasts	Down	Adamts14	3.25e-26	-0.833998	0.248	0.635	6.5e-23
						Macrophages	Up	Esco2	1.28078e-10	0.403794	0.06	0.742	2.56156e-07															Cardiomyocytes	Up	Ltbp1	5.63e-24	0.271938	0.164	0.847	1.13e-20				Fibroblasts	Down	Col5a3	4.97e-06	-0.919985	0.331	0.606	0.00993703
						Macrophages	Up	Gfpt2	2.04438e-05	0.415148	0.1	0.803	0.0408876															Cardiomyocytes	Up	St3gal5	6.83e-06	0.268005	0.242	0.735	0.0136677				Fibroblasts	Down	Opcml	5.56e-15	-1.00872	0.534	0.889	1.11e-11
						Macrophages	Up	Fam189a1	3.32677e-07	0.415727	0.08	0.742	0.000665355															Cardiomyocytes	Up	AABR07049292.1	8.57e-22	0.267909	0.164	0.841	1.71e-18				Fibroblasts	Down	Rnf150	5.91e-23	-1.01325	0.248	0.692	1.18e-19
						Macrophages	Up	Plac8	8.82333e-11	0.429422	0.06	0.773	1.76467e-07															Cardiomyocytes	Up	Stk17b	1.46e-30	0.266607	0.078	0.788	2.93e-27				Fibroblasts	Down	Unc5b	1.79e-24	-1.04681	0.328	0.76	3.57e-21
						Macrophages	Up	Tlr7	2.94164e-08	0.449485	0.1	0.788	5.88328e-05															Cardiomyocytes	Up	Gclc	5.82e-31	0.264107	0.094	0.821	1.16e-27				Fibroblasts	Down	Zfp385b	7.97e-15	-1.09205	0.27	0.639	1.59e-11
						Macrophages	Up	LOC102549869	1.90185e-12	0.451512	0.04	0.773	3.8037e-09															Cardiomyocytes	Up	Il1rapl1	4.69e-23	0.26169	0.047	0.606	9.38e-20				Fibroblasts	Down	Adamts17	8.74e-25	-1.12841	0.324	0.726	1.75e-21
						Macrophages	Up	Cenpf	1.07683e-08	0.489418	0.1	0.803	2.15367e-05															Cardiomyocytes	Up	Sgip1	5.58e-29	0.260601	0.055	0.744	1.12e-25				Fibroblasts	Down	Serpine2	9.36e-31	-1.22517	0.353	0.774	1.87e-27
						Macrophages	Up	Ccr1	1.16931e-06	0.505079	0.12	0.682	0.00233863															Cardiomyocytes	Up	Zfp385b	2.08e-05	0.257872	0.055	0.562	0.04164
						Macrophages	Up	Ccl2	1.10905e-06	0.51877	0.08	0.773	0.0022181															Cardiomyocytes	Up	Rnf213	6.53e-25	0.257409	0.141	0.85	1.31e-21
						Macrophages	Up	Csrnp1	5.20239e-06	0.522828	0.02	0.712	0.0104048															Cardiomyocytes	Up	Zfhx3	2.47e-19	0.256034	0.117	0.782	4.94e-16
						Macrophages	Up	Prom1	9.91065e-08	0.54257	0.08	0.848	0.000198213															Cardiomyocytes	Up	Col27a1	3.53e-28	0.255685	0.078	0.797	7.06e-25
						Macrophages	Up	Bgn	6.76137e-07	0.550565	0.12	0.864	0.00135227															Cardiomyocytes	Up	Pank1	2.82e-09	0.250321	0.266	0.8	5.64e-06
						Macrophages	Up	AABR07054490.1	5.70534e-07	0.576201	0.16	0.909	0.00114107															Cardiomyocytes	Up	Meox1	1.2e-14	0.25032	0.023	0.403	2.4e-11
						Macrophages	Up	Unc5b	1.59846e-07	0.579848	0.16	0.924	0.000319692															Cardiomyocytes	Up	Cyyr1	2.56e-21	0.250042	0.148	0.809	5.11e-18
						Macrophages	Up	Kif4a	5.01364e-09	0.651153	0.08	0.758	1.00273e-05															Cardiomyocytes	Down	Bard1	2.28e-40	-0.251476	0.039	0.803	4.57e-37
						Macrophages	Up	Epha4	2.16712e-05	0.664778	0.16	0.864	0.0433424															Cardiomyocytes	Down	Slc9a3r2	1.48e-14	-0.255437	0.031	0.647	2.97e-11
						Macrophages	Up	Srpk3	1.33215e-09	0.680224	0.04	0.818	2.66431e-06															Cardiomyocytes	Down	Samd14	6.24e-20	-0.256067	0.047	0.709	1.25e-16
						Macrophages	Up	Frem1	5.4077e-09	0.703771	0.14	0.939	1.08154e-05															Cardiomyocytes	Down	Mgll	1.5e-26	-0.260053	0.156	0.862	3.01e-23
						Macrophages	Up	Brca1	3.67816e-12	0.725943	0.1	0.955	7.35632e-09															Cardiomyocytes	Down	Man1c1	9.55e-07	-0.261751	0.445	0.921	0.00191011
						Macrophages	Up	Slit2	1.32956e-06	0.733351	0.16	0.894	0.00265913															Cardiomyocytes	Down	AABR07006724.1	3.61e-27	-0.264831	0.078	0.785	7.22e-24
						Macrophages	Up	LOC100910636	1.54658e-08	0.736896	0.08	0.712	3.09315e-05															Cardiomyocytes	Down	Slc26a10	4.8e-24	-0.26796	0.031	0.721	9.6e-21
						Macrophages	Up	Aspm	1.03948e-05	0.742252	0.06	0.712	0.0207896															Cardiomyocytes	Down	Hecw2	1.06e-16	-0.268477	0.172	0.791	2.12e-13
						Macrophages	Up	Nusap1	3.53246e-08	0.753608	0.06	0.667	7.06491e-05															Cardiomyocytes	Down	Atp5mc3	3.97e-26	-0.281905	0.164	0.859	7.94e-23
						Macrophages	Up	Clec4d	5.84902e-06	0.888839	0.08	0.652	0.011698															Cardiomyocytes	Down	Dpt	9.38e-32	-0.291071	0.039	0.771	1.88e-28
						Macrophages	Up	Mmp12	2.28009e-09	1.03392	0.06	0.682	4.56017e-06															Cardiomyocytes	Down	Enox1	1.59e-28	-0.291301	0.047	0.776	3.18e-25
						Macrophages	Up	Spp1	4.75423e-09	2.41951	0.04	0.773	9.50845e-06															Cardiomyocytes	Down	Arhgap44	8.78e-09	-0.293431	0.258	0.779	1.76e-05
																												Cardiomyocytes	Down	Pmepa1	1.04e-33	-0.294811	0.086	0.835	2.09e-30
																												Cardiomyocytes	Down	Asb14	8.99e-16	-0.316303	0.156	0.768	1.8e-12
																												Cardiomyocytes	Down	Flnc	2.14e-20	-0.322248	0.211	0.879	4.28e-17
																												Cardiomyocytes	Down	Dip2c	1.24e-06	-0.324361	0.5	0.938	0.00247882
																												Cardiomyocytes	Down	Rimbp2	1.13e-17	-0.33403	0.164	0.8	2.27e-14
																												Cardiomyocytes	Down	Pdzd2	5.95e-07	-0.336332	0.477	0.938	0.00118959
																												Cardiomyocytes	Down	Ablim2	5e-22	-0.341786	0.102	0.782	9.99e-19
																												Cardiomyocytes	Down	Kcng2	1.52e-11	-0.346483	0.359	0.903	3.03e-08
																												Cardiomyocytes	Down	Lbh	7.1e-15	-0.347166	0.32	0.912	1.42e-11
																												Cardiomyocytes	Down	Cacna1a	8.98e-10	-0.353071	0.32	0.85	1.8e-06
																												Cardiomyocytes	Down	Fabp3	5.04e-06	-0.363442	0.398	0.85	0.0100782
																												Cardiomyocytes	Down	Clic5	2.02e-07	-0.363447	0.422	0.906	0.000403178
																												Cardiomyocytes	Down	Hspb8	5.03e-12	-0.364842	0.141	0.726	1.01e-08
																												Cardiomyocytes	Down	Ncald	1.41e-37	-0.36676	0.062	0.824	2.82e-34
																												Cardiomyocytes	Down	LOC100361087	2.67e-25	-0.368216	0.172	0.862	5.34e-22
																												Cardiomyocytes	Down	Bdnf	9.19e-31	-0.372022	0.117	0.871	1.84e-27
																												Cardiomyocytes	Down	Nfatc2	2.34e-16	-0.372744	0.289	0.885	4.67e-13
																												Cardiomyocytes	Down	Casz1	1.57e-18	-0.375621	0.211	0.85	3.15e-15
																												Cardiomyocytes	Down	Sned1	4.06e-22	-0.377846	0.047	0.735	8.12e-19
																												Cardiomyocytes	Down	Itga7	2.03e-09	-0.383635	0.398	0.882	4.07e-06
																												Cardiomyocytes	Down	Galnt17	3.33e-42	-0.389148	0.031	0.824	6.66e-39
																												Cardiomyocytes	Down	AABR07040864.1	1.45e-21	-0.396147	0.109	0.771	2.9e-18
																												Cardiomyocytes	Down	Akr1c15	1.64e-08	-0.399844	0.219	0.744	3.28e-05
																												Cardiomyocytes	Down	Pstpip2	3.07e-09	-0.420226	0.109	0.653	6.15e-06
																												Cardiomyocytes	Down	Atp5mc1	1.45e-30	-0.430085	0.086	0.818	2.9e-27
																												Cardiomyocytes	Down	Pdgfd	7.84e-39	-0.437322	0.078	0.859	1.57e-35
																												Cardiomyocytes	Down	Rmdn1	4.08e-07	-0.441957	0.359	0.821	0.000816802
																												Cardiomyocytes	Down	Crim1	3.22e-10	-0.447877	0.422	0.947	6.45e-07
																												Cardiomyocytes	Down	Meox2	3.75e-37	-0.451808	0.047	0.818	7.51e-34
																												Cardiomyocytes	Down	Man1a1	4.83e-16	-0.455088	0.281	0.903	9.66e-13
																												Cardiomyocytes	Down	Mtss1	7.42e-06	-0.47629	0.711	0.979	0.0148396
																												Cardiomyocytes	Down	Angpt1	1.27e-15	-0.478502	0.289	0.894	2.55e-12
																												Cardiomyocytes	Down	Cux2	1.02e-14	-0.48252	0.328	0.926	2.03e-11
																												Cardiomyocytes	Down	Cxcl12	3.39e-30	-0.501303	0.016	0.726	6.78e-27
																												Cardiomyocytes	Down	Ube2ql1	4.34e-28	-0.521255	0.086	0.803	8.68e-25
																												Cardiomyocytes	Down	Gpcpd1	6.88e-11	-0.531104	0.352	0.882	1.38e-07
																												Cardiomyocytes	Down	Ppargc1b	1.16e-06	-0.535573	0.578	0.926	0.00231009
																												Cardiomyocytes	Down	Rxrg	3.66e-35	-0.556707	0.102	0.862	7.32e-32
																												Cardiomyocytes	Down	Abcb4	1.28e-22	-0.557684	0.227	0.897	2.57e-19
																												Cardiomyocytes	Down	Ptprd	5.71e-07	-0.559032	0.492	0.894	0.00114149
																												Cardiomyocytes	Down	Kif21a	1.26e-23	-0.575144	0.086	0.782	2.51e-20
																												Cardiomyocytes	Down	Rrad	3.36e-19	-0.584637	0.227	0.871	6.73e-16
																												Cardiomyocytes	Down	AABR07052585.2	5.32e-16	-0.58579	0.25	0.856	1.06e-12
																												Cardiomyocytes	Down	Drc3	4.32e-29	-0.588799	0.07	0.812	8.65e-26
																												Cardiomyocytes	Down	Atp5me	7.41e-35	-0.618088	0.078	0.853	1.48e-31
																												Cardiomyocytes	Down	Mtus2	3.35e-32	-0.635299	0.125	0.865	6.7e-29
																												Cardiomyocytes	Down	Nnt	4.88e-08	-0.643273	0.5	0.941	9.75e-05
																												Cardiomyocytes	Down	Actn2	1.04e-07	-0.659964	0.617	0.974	0.000208566
																												Cardiomyocytes	Down	Slc25a20	5.39e-18	-0.671219	0.125	0.774	1.08e-14
																												Cardiomyocytes	Down	Coro6	4.08e-06	-0.67619	0.43	0.824	0.00816213

## Sheet: Fig. 5
Fig. 5
Differentially Expressed Genes Spatially Comparing ECM Hydrogel in the Infarct and Infarct Only Zones with Integrated Subacute and Chronic MI
		5a										5c													5d													5e
		Spatial Area	Direction	Gene	p_val	avg_log2FC	pct.1	pct.2	p_val_adj			Subsetted Cell Type	Direction	Gene	p_val	avg_log2FC	pct.1	pct.2	p_val_adj	Subacute		Chronic			Subsetted Cell Type	Direction	Gene	p_val	avg_log2FC	pct.1	pct.2	p_val_adj	Subacute		Chronic			Subsetted Cell Type	Direction	Gene	p_val	avg_log2FC	pct.1	pct.2	p_val_adj	Subacute		Chronic
		ECM Hydrogel in Infarct	Up	Col8a1	4.67e-75	1.23653	0.805	0.407	1.18e-70			Macrophages	Up	Slc26a10	1.14e-13	0.957413	0.172	0.956	2.28e-10	GO Term	FDR	GO Term	FDR		Endothelial Cells	Up	Col1a1	4.75e-10	0.655223	0.444	1	9.49e-07	GO Term	FDR	GO Term	FDR		Cardiomyocytes	Up	Mfap5	1.26e-11	0.420164	0.266	0.889	2.52e-08	GO Term	FDR	GO Term	FDR
		ECM Hydrogel in Infarct	Up	Tnc	2.18e-48	1.15267	0.499	0.171	5.52e-44			Macrophages	Up	Slc7a8	3.42e-12	0.861458	0.201	0.978	6.84e-09	Transmembrane transport	2.5e-09	Defense response	1.9e-08		Endothelial Cells	Up	Slco2a1	1.29e-52	0.562872	0.081	0.577	2.57e-49	Extracellular space	3.6e-08	Actin mediated cell contraction	6.1e-06		Cardiomyocytes	Up	Uqcr10	7.47e-08	0.408852	0.316	0.836	0.00014949	NA	NA	Circulatory system development	8.5e-15
		ECM Hydrogel in Infarct	Up	Ltbp2	2.44e-87	1.1477	0.962	0.76	6.16e-83			Macrophages	Up	Scarb1	7.75e-11	0.781821	0.235	1	1.55e-07	Homeostatic process	0.00026	Inflammatory response	6.4e-06		Endothelial Cells	Up	Myl4	1.59e-165	0.546784	0.115	1	3.18e-162	Glycosaminoglycan binding	1.5e-05	Regulation of blood circulation	0.00021		Cardiomyocytes	Up	Gpx3	4.86e-13	0.400741	0.291	0.898	9.72e-10			Cell adhesion	1.1e-14
		ECM Hydrogel in Infarct	Up	Ccn2	7.77e-69	1.0843	0.962	0.754	1.96e-64			Macrophages	Up	Mylk3	3.11e-16	0.733294	0.162	0.978	6.22e-13	Organic acid transport	0.00042	Cytokine response	1.2e-05		Endothelial Cells	Up	LOC100134871	3.12e-142	0.544073	0.128	0.98	6.25e-139	Circulatory system process	0.0011	Regulation of locomotion	0.00054		Cardiomyocytes	Up	Pik3c2g	9.61e-11	0.376762	0.228	0.797	1.92e-07			Neurogenesis	7.6e-10
		ECM Hydrogel in Infarct	Up	Serpine1	2.16e-54	1.08203	0.627	0.269	5.47e-50			Macrophages	Up	Flrt2	3.52e-08	0.73139	0.225	0.933	7.03e-05	Cell motility	0.0043	Wound healing	1.3e-05		Endothelial Cells	Up	Postn	1.61e-75	0.440127	0.24	0.998	3.23e-72	High density lipo. particle clearance	0.0069	Circulatory system development	0.0068		Cardiomyocytes	Up	Postn	3.38e-12	0.367652	0.278	0.898	6.75e-09			Cell motility	4.5e-09
		ECM Hydrogel in Infarct	Up	Thbs4	3.89e-37	1.03722	0.519	0.234	9.82e-33			Macrophages	Up	Acsl1	1.96e-05	0.678079	0.206	0.844	0.039133	Circulatory system development	0.011	Leukocyte cell cell adhesion	3.1e-05		Endothelial Cells	Up	Nppa	1.14e-54	0.421182	0.29	0.991	2.28e-51	Positive regulation of cell differentiation	0.0079	Vascular associated SMC migration	0.029		Cardiomyocytes	Up	Acta1	5.15e-10	0.325668	0.291	0.879	1.03e-06			Heart development	4.5e-09
		ECM Hydrogel in Infarct	Up	Xirp2	2.11e-38	1.00831	0.711	0.438	5.32e-34			Macrophages	Up	Slc7a11	7.42e-20	0.677272	0.015	0.467	1.48e-16	Locomotion	0.013	Taxis	4e-05		Endothelial Cells	Up	Scarb1	6.77e-36	0.412075	0.222	0.858	1.35e-32	Regulation of programmed cell death	0.012	Vascular. process in circulatory system	0.037		Cardiomyocytes	Up	AABR07042840.1	6.04e-15	0.317144	0.228	0.872	1.21e-11			Actin filament based process	7.7e-09
		ECM Hydrogel in Infarct	Up	Cthrc1	7.89e-35	0.899653	0.809	0.591	1.99e-30			Macrophages	Up	Itga4	6.36e-11	0.666104	0.24	1	1.27e-07	Regulation of system process	0.021	Locomotion	0.00012		Endothelial Cells	Up	AABR07049085.1	3.95e-30	0.397848	0.262	0.871	7.91e-27	Blood vessel EC migration	0.012	Heart development	0.044		Cardiomyocytes	Up	Fth1	3.34e-13	0.317107	0.291	0.902	6.68e-10			Negative regulation of response to stimulus	1.2e-08
		ECM Hydrogel in Infarct	Up	Cilp	1.3e-33	0.858625	0.727	0.473	3.29e-29			Macrophages	Up	Lrrc2	2.6e-14	0.658462	0.132	0.911	5.2e-11						Endothelial Cells	Up	Myl7	1.08e-198	0.372222	0.082	1	2.16e-195						Cardiomyocytes	Up	Epha3	2.94e-10	0.311593	0.139	0.718	5.88e-07
		ECM Hydrogel in Infarct	Up	Lox	1.76e-46	0.856355	0.878	0.658	4.46e-42			Macrophages	Up	Mpc1	1.23e-14	0.654085	0.162	0.956	2.46e-11						Endothelial Cells	Up	Bgn	4.81e-81	0.372193	0.235	1	9.63e-78						Cardiomyocytes	Up	Spp1	9.03e-16	0.28879	0.241	0.879	1.81e-12
		ECM Hydrogel in Infarct	Up	Clec11a	4.23e-45	0.802699	0.763	0.458	1.07e-40			Macrophages	Up	Cemip	6.51e-07	0.641859	0.054	0.711	0.00130255						Endothelial Cells	Up	Fam160a1	6.01e-09	0.359558	0.282	0.777	1.2e-05						Cardiomyocytes	Up	Mid1	4.55e-13	0.264429	0.215	0.839	9.1e-10
		ECM Hydrogel in Infarct	Up	Csrp2	1.8e-38	0.791501	0.745	0.47	4.54e-34			Macrophages	Up	Lhfpl2	2.31e-07	0.641773	0.275	0.978	0.000462456						Endothelial Cells	Up	Mfap5	7.87e-109	0.342703	0.147	0.948	1.57e-105						Cardiomyocytes	Down	Mcam	7.52e-26	-0.253108	0.165	0.882	1.5e-22
		ECM Hydrogel in Infarct	Up	Nppb	1.99e-25	0.791414	0.805	0.604	5.02e-21			Macrophages	Up	Tnni3k	2.78e-10	0.635053	0.216	0.956	5.56e-07						Endothelial Cells	Up	Nav2	2.92e-29	0.333706	0.303	0.91	5.84e-26						Cardiomyocytes	Down	Gfpt2	4.66e-26	-0.254361	0.177	0.885	9.33e-23
		ECM Hydrogel in Infarct	Up	Fibin	9e-51	0.757454	0.901	0.667	2.27e-46			Macrophages	Up	Srgap3	2.71e-07	0.614504	0.172	0.844	0.000542303						Endothelial Cells	Up	Ftl1	1.25e-81	0.331828	0.172	0.925	2.5e-78						Cardiomyocytes	Down	Des	5.57e-06	-0.25463	0.443	0.918	0.0111356
		ECM Hydrogel in Infarct	Up	Col12a1	7.24e-31	0.730102	0.501	0.226	1.83e-26			Macrophages	Up	Pik3ap1	4.95e-06	0.609391	0.304	0.978	0.00990124						Endothelial Cells	Up	Col18a1	3.02e-118	0.328837	0.141	0.956	6.04e-115						Cardiomyocytes	Down	Scg2	2.3e-21	-0.255873	0.152	0.807	4.61e-18
		ECM Hydrogel in Infarct	Up	Pdlim3	3.42e-27	0.729277	0.667	0.444	8.64e-23			Macrophages	Up	Tgfb3	6.15e-16	0.597981	0.118	0.911	1.23e-12						Endothelial Cells	Up	Apoe	1.18e-32	0.32695	0.18	0.805	2.35e-29						Cardiomyocytes	Down	Cmtm8	3.63e-10	-0.256296	0.101	0.708	7.27e-07
		ECM Hydrogel in Infarct	Up	Col8a2	2.56e-37	0.724413	0.666	0.385	6.46e-33			Macrophages	Up	Kcnd3	9.55e-13	0.59531	0.098	0.844	1.91e-09						Endothelial Cells	Up	Lum	1.46e-85	0.321505	0.153	0.914	2.91e-82						Cardiomyocytes	Down	AABR07029470.1	3.8e-20	-0.25671	0.114	0.787	7.6e-17
		ECM Hydrogel in Infarct	Up	Aspn	2e-33	0.679524	0.835	0.618	5.06e-29			Macrophages	Up	LOC690097	9.44e-08	0.579044	0.255	0.956	0.000188796						Endothelial Cells	Up	Fn1	4.12e-77	0.30527	0.237	0.986	8.23e-74						Cardiomyocytes	Down	Cgnl1	9.29e-14	-0.258796	0.215	0.849	1.86e-10
		ECM Hydrogel in Infarct	Up	Plod2	1.48e-28	0.635451	0.667	0.42	3.73e-24			Macrophages	Up	Gm2a	1.09e-14	0.577881	0.113	0.889	2.18e-11						Endothelial Cells	Up	Lyz2	2.08e-130	0.290827	0.053	0.863	4.16e-127						Cardiomyocytes	Down	Mbp	7.95e-15	-0.260655	0.152	0.764	1.59e-11
		ECM Hydrogel in Infarct	Up	Pmepa1	6.59e-38	0.625355	0.811	0.507	1.66e-33			Macrophages	Up	Podxl	6.99e-07	0.573312	0.201	0.867	0.00139809						Endothelial Cells	Up	Ptn	3.61e-67	0.286977	0.136	0.855	7.21e-64						Cardiomyocytes	Down	Zfp385b	2.95e-09	-0.263439	0.165	0.721	5.89e-06
		ECM Hydrogel in Infarct	Up	Serpine2	3.74e-24	0.613366	0.606	0.351	9.44e-20			Macrophages	Up	Atp1b1	4.22e-10	0.560232	0.245	1	8.44e-07						Endothelial Cells	Up	Piezo2	1.36e-149	0.284822	0.123	0.984	2.72e-146						Cardiomyocytes	Down	Xkr4	1.11e-09	-0.26406	0.215	0.78	2.22e-06
		ECM Hydrogel in Infarct	Up	Ckap4	3.38e-25	0.564637	0.685	0.442	8.55e-21			Macrophages	Up	Serpine1	6.94e-19	0.558501	0.078	0.889	1.39e-15						Endothelial Cells	Up	Clu	2.18e-30	0.273734	0.171	0.789	4.36e-27						Cardiomyocytes	Down	Myl7	2.02e-23	-0.266935	0.19	0.895	4.04e-20
		ECM Hydrogel in Infarct	Up	C1qtnf3	2.1e-24	0.539313	0.321	0.117	5.3e-20			Macrophages	Up	Ntrk3	1.62e-16	0.556705	0.113	0.911	3.24e-13						Endothelial Cells	Up	Plaur	4.77e-64	0.269408	0.118	0.832	9.54e-61						Cardiomyocytes	Down	Dok5	2.44e-26	-0.268677	0.177	0.889	4.88e-23
		ECM Hydrogel in Infarct	Up	Enpp1	1.68e-28	0.531504	0.672	0.411	4.24e-24			Macrophages	Up	S100a6	1.19e-20	0.543174	0.142	1	2.37e-17						Endothelial Cells	Up	Acta1	2.56e-135	0.26908	0.107	0.945	5.12e-132						Cardiomyocytes	Down	Ptprb	7.67e-07	-0.270341	0.203	0.705	0.00153454
		ECM Hydrogel in Infarct	Up	Col16a1	4.37e-22	0.51942	0.746	0.541	1.1e-17			Macrophages	Up	Kcnn4	1.75e-12	0.541069	0.186	0.956	3.5e-09						Endothelial Cells	Up	Ifitm10	1.8e-13	0.264832	0.094	0.601	3.59e-10						Cardiomyocytes	Down	Prdm6	1.26e-17	-0.270495	0.152	0.823	2.52e-14
		ECM Hydrogel in Infarct	Up	Fat1	3.03e-24	0.501509	0.615	0.364	7.67e-20			Macrophages	Up	Slc1a7	3.28e-08	0.529144	0.078	0.733	6.55e-05						Endothelial Cells	Down	Igfbp3	1.13e-91	0.257482	0.066	0.81	2.27e-88						Cardiomyocytes	Down	Uap1	1.47e-10	-0.272425	0.241	0.839	2.93e-07
		ECM Hydrogel in Infarct	Up	Ext1	2.93e-22	0.495001	0.727	0.489	7.41e-18			Macrophages	Up	Ccn2	2.14e-14	0.526776	0.196	1	4.28e-11						Endothelial Cells	Down	Enox1	3.97e-55	-0.251538	0.033	0.642	7.94e-52						Cardiomyocytes	Down	Tnnc1	4.62e-06	-0.273649	0.456	0.931	0.00924801
		ECM Hydrogel in Infarct	Up	Nexn	9.31e-22	0.493628	0.437	0.202	2.35e-17			Macrophages	Up	Pax5	1.89e-10	0.526772	0.039	0.511	3.78e-07						Endothelial Cells	Down	Cacna1g	9.81e-12	-0.257147	0.067	0.629	1.96e-08						Cardiomyocytes	Down	Cd63	4.99e-15	-0.282582	0.203	0.833	9.98e-12
		ECM Hydrogel in Infarct	Up	Sdc1	5.15e-26	0.48708	0.402	0.17	1.3e-21			Macrophages	Up	Atp6v0c	1.07e-05	0.522505	0.245	0.889	0.0213329						Endothelial Cells	Down	Tpm1	2.26e-07	-0.258088	0.591	0.926	0.000451023						Cardiomyocytes	Down	Vcan	5.89e-19	-0.28266	0.215	0.902	1.18e-15
		ECM Hydrogel in Infarct	Up	Tmem119	2.71e-23	0.477812	0.606	0.36	6.85e-19			Macrophages	Up	Macrod1	1.6e-14	0.515223	0.132	0.911	3.19e-11						Endothelial Cells	Down	Cacna1c	1.7e-10	-0.262387	0.149	0.676	3.39e-07						Cardiomyocytes	Down	Ccdc148	7.6e-11	-0.28296	0.165	0.731	1.52e-07
		ECM Hydrogel in Infarct	Up	Pls3	3.84e-20	0.457323	0.837	0.631	9.7e-16			Macrophages	Up	AABR07031193.1	1.26e-30	0.508592	0.074	0.956	2.52e-27						Endothelial Cells	Down	Ngf	5.22e-12	-0.265296	0.075	0.362	1.04e-08						Cardiomyocytes	Down	Plxnd1	3.84e-21	-0.283069	0.19	0.882	7.68e-18
		ECM Hydrogel in Infarct	Up	Ddah1	3.7e-24	0.452172	0.427	0.189	9.35e-20			Macrophages	Up	Ckm	8.12e-15	0.507207	0.162	0.956	1.62e-11						Endothelial Cells	Down	Pdzrn3	4.91e-16	-0.27056	0.288	0.8	9.82e-13						Cardiomyocytes	Down	Samd5	4.5e-15	-0.286776	0.101	0.738	9e-12
		ECM Hydrogel in Infarct	Up	Spp1	9.79e-56	0.446792	0.754	0.398	2.47e-51			Macrophages	Up	Atp5mc1	6.63e-20	0.48984	0.132	0.978	1.33e-16						Endothelial Cells	Down	Aox1	1.87e-20	-0.275649	0.062	0.349	3.74e-17						Cardiomyocytes	Down	AABR07003030.2	1.52e-10	-0.289932	0.19	0.774	3.03e-07
		ECM Hydrogel in Infarct	Up	Cgref1	1.06e-26	0.429757	0.35	0.122	2.68e-22			Macrophages	Up	Ndufa5	3.27e-09	0.485814	0.123	0.822	6.55e-06						Endothelial Cells	Down	Tnnt2	5.35e-07	-0.276518	0.559	0.899	0.00106967						Cardiomyocytes	Down	Fat3	2.1e-22	-0.290015	0.19	0.879	4.19e-19
		ECM Hydrogel in Infarct	Up	Pabpc4	7.12e-18	0.40573	0.779	0.558	1.8e-13			Macrophages	Up	Fabp3	3.64e-09	0.473958	0.162	0.867	7.28e-06						Endothelial Cells	Down	AABR07059258.1	6.43e-111	-0.283606	0.092	0.888	1.29e-107						Cardiomyocytes	Down	AABR07054614.1	9.05e-09	-0.290223	0.165	0.721	1.81e-05
		ECM Hydrogel in Infarct	Up	Cdh2	7.85e-18	0.400279	0.579	0.357	1.98e-13			Macrophages	Up	Casq2	5.84e-15	0.471004	0.162	0.956	1.17e-11						Endothelial Cells	Down	Abca8a	2.48e-14	-0.296629	0.147	0.44	4.97e-11						Cardiomyocytes	Down	Adamts2	1.43e-15	-0.293287	0.228	0.885	2.85e-12
		ECM Hydrogel in Infarct	Up	Ctsk	9.58e-19	0.396772	0.735	0.523	2.42e-14			Macrophages	Up	Pygm	3.22e-08	0.467286	0.078	0.733	6.44e-05						Endothelial Cells	Down	Ebf2	8.38e-07	-0.311835	0.203	0.679	0.00167699						Cardiomyocytes	Down	Camk1d	1.4e-17	-0.293287	0.177	0.83	2.79e-14
		ECM Hydrogel in Infarct	Up	Rbp1	1.55e-16	0.370311	0.746	0.518	3.92e-12			Macrophages	Up	Cux2	5.21e-27	0.465984	0.083	0.956	1.04e-23						Endothelial Cells	Down	AABR07035916.1	3.25e-10	-0.312477	0.459	0.895	6.5e-07						Cardiomyocytes	Down	Frmd5	2.1e-06	-0.29334	0.418	0.925	0.00420163
		ECM Hydrogel in Infarct	Up	Map1a	3.37e-15	0.338002	0.48	0.276	8.51e-11			Macrophages	Up	Parm1	9.15e-13	0.463975	0.098	0.844	1.83e-09						Endothelial Cells	Down	Cacnb2	1.08e-09	-0.312688	0.336	0.794	2.17e-06						Cardiomyocytes	Down	Dpt	7.99e-18	-0.299109	0.241	0.902	1.6e-14
		ECM Hydrogel in Infarct	Up	P3h1	2.72e-15	0.332423	0.571	0.359	6.88e-11			Macrophages	Up	Trim63	6.13e-11	0.461783	0.137	0.867	1.23e-07						Endothelial Cells	Down	Ldb2	1.1e-42	-0.319127	0.228	0.868	2.21e-39						Cardiomyocytes	Down	Ppp1r16b	1.09e-17	-0.301369	0.165	0.803	2.19e-14
		ECM Hydrogel in Infarct	Up	Spink8	6.36e-15	0.321848	0.536	0.326	1.61e-10			Macrophages	Up	P2rx7	2.73e-10	0.459113	0.088	0.8	5.46e-07						Endothelial Cells	Down	Adamts17	2.29e-96	-0.324927	0.079	0.851	4.59e-93						Cardiomyocytes	Down	AABR07049085.1	4.54e-22	-0.302173	0.203	0.889	9.08e-19
		ECM Hydrogel in Infarct	Up	Fam162a	7.31e-13	0.280686	0.679	0.472	1.85e-08			Macrophages	Up	Cd68	1.47e-37	0.455301	0.054	1	2.95e-34						Endothelial Cells	Down	Zfp385b	1.79e-57	-0.329184	0.05	0.72	3.58e-54						Cardiomyocytes	Down	Inpp5d	5.91e-21	-0.303415	0.177	0.892	1.18e-17
		Infarct Only	Up	Lyve1	2.29e-24	-0.864138	0.195	0.403	5.79e-20			Macrophages	Up	Atp5f1e	2.97e-19	0.441177	0.108	0.933	5.94e-16						Endothelial Cells	Down	Irs1	3.28e-09	-0.33449	0.103	0.64	6.57e-06						Cardiomyocytes	Down	Tmem38a	1.18e-05	-0.304041	0.354	0.813	0.0236713
		Infarct Only	Up	Pla2g2a	5.04e-26	-1.11756	0.246	0.473	1.27e-21			Macrophages	Up	Atp6v0d2	6.07e-34	0.440607	0.069	1	1.21e-30						Endothelial Cells	Down	Carmil1	6.37e-43	-0.36289	0.092	0.748	1.27e-39						Cardiomyocytes	Down	Kcnq3	4.6e-17	-0.307773	0.165	0.856	9.19e-14
		Infarct Only	Up	Igfbp3	1.69e-38	-1.27226	0.329	0.576	4.28e-34			Macrophages	Up	Slc25a20	6.63e-20	0.438958	0.132	0.978	1.33e-16						Endothelial Cells	Down	Bnc2	1.46e-40	-0.369896	0.182	0.818	2.93e-37						Cardiomyocytes	Down	Serf2	1.8e-07	-0.310239	0.38	0.921	0.00035961
		Infarct Only	Up	Cfd	1.91e-60	-1.30053	0.507	0.775	4.84e-56			Macrophages	Up	Piezo2	5.5e-06	0.436631	0.093	0.733	0.0109977						Endothelial Cells	Down	Pde3a	3.32e-35	-0.386138	0.264	0.86	6.64e-32						Cardiomyocytes	Down	Tbc1d10c	1.1e-11	-0.310958	0.139	0.757	2.2e-08
												Macrophages	Up	Tm4sf1	8.04e-23	0.424049	0.098	0.956	1.61e-19						Endothelial Cells	Down	Mctp1	7.28e-17	-0.397755	0.106	0.675	1.46e-13						Cardiomyocytes	Down	Abca1	7.25e-08	-0.311481	0.241	0.8	0.000144938
												Macrophages	Up	Cst3	2.6e-09	0.421244	0.162	0.867	5.19e-06						Endothelial Cells	Down	Pcsk5	1.08e-34	-0.404387	0.168	0.789	2.16e-31						Cardiomyocytes	Down	Pcdh17	2.32e-22	-0.311618	0.165	0.862	4.65e-19
												Macrophages	Up	Ddit3	4.86e-19	0.418594	0.093	0.911	9.72e-16						Endothelial Cells	Down	Bmper	2.63e-13	-0.435358	0.086	0.417	5.26e-10						Cardiomyocytes	Down	Gda	6.34e-15	-0.311883	0.241	0.895	1.27e-11
												Macrophages	Up	Sh3tc2	1.68e-05	0.412319	0.098	0.378	0.0336402						Endothelial Cells	Down	Arhgap24	1.38e-26	-0.612586	0.154	0.747	2.76e-23						Cardiomyocytes	Down	Tox	2.13e-06	-0.312418	0.367	0.856	0.00426375
												Macrophages	Up	LOC103694210	7.91e-13	0.411439	0.059	0.733	1.58e-09																			Cardiomyocytes	Down	Med12l	3e-08	-0.314433	0.101	0.662	6.01e-05
												Macrophages	Up	Ccdc88b	4.23e-08	0.410486	0.083	0.711	8.46e-05																			Cardiomyocytes	Down	Adamtsl2	6.42e-15	-0.326703	0.278	0.898	1.28e-11
												Macrophages	Up	Actn2	1.51e-05	0.406461	0.167	0.8	0.0302125																			Cardiomyocytes	Down	Ankrd6	2.74e-11	-0.329076	0.304	0.892	5.48e-08
												Macrophages	Up	Col8a2	1.1e-07	0.399918	0.044	0.689	0.00022065																			Cardiomyocytes	Down	Tpt1	2.2e-12	-0.33339	0.278	0.872	4.41e-09
												Macrophages	Up	Dok3	2.59e-08	0.395107	0.25	0.956	5.19e-05																			Cardiomyocytes	Down	Cald1	1.2e-06	-0.333456	0.266	0.761	0.00240024
												Macrophages	Up	Ednra	3.08e-08	0.393097	0.137	0.822	6.16e-05																			Cardiomyocytes	Down	Kcnj12	6.06e-18	-0.333961	0.203	0.856	1.21e-14
												Macrophages	Up	Lims2	4.38e-11	0.387467	0.206	0.956	8.76e-08																			Cardiomyocytes	Down	AABR07065190.1	8.48e-15	-0.334604	0.165	0.793	1.7e-11
												Macrophages	Up	Hvcn1	6.82e-13	0.387421	0.201	0.978	1.36e-09																			Cardiomyocytes	Down	Ghitm	1.03e-19	-0.33737	0.203	0.882	2.06e-16
												Macrophages	Up	Atp1a3	1.47e-14	0.387341	0.029	0.467	2.95e-11																			Cardiomyocytes	Down	Slc9a3r2	3.93e-21	-0.338351	0.177	0.875	7.86e-18
												Macrophages	Up	Hspb7	2.69e-25	0.386984	0.083	0.956	5.38e-22																			Cardiomyocytes	Down	Atp5me	1.35e-13	-0.339842	0.291	0.885	2.71e-10
												Macrophages	Up	Slc4a3	7.43e-18	0.383392	0.118	0.933	1.49e-14																			Cardiomyocytes	Down	Enpp1	4.05e-17	-0.346558	0.152	0.816	8.1e-14
												Macrophages	Up	Prodh1	4.3e-08	0.378181	0.069	0.733	8.6e-05																			Cardiomyocytes	Down	Tenm3	3.81e-13	-0.347157	0.139	0.757	7.62e-10
												Macrophages	Up	Speg	8.67e-10	0.37657	0.108	0.8	1.73e-06																			Cardiomyocytes	Down	Csrp2	1.2e-06	-0.350727	0.139	0.656	0.00239775
												Macrophages	Up	Vwf	3.58e-09	0.374433	0.162	0.867	7.16e-06																			Cardiomyocytes	Down	Slc25a13	9.09e-09	-0.353083	0.392	0.931	1.82e-05
												Macrophages	Up	Ccn5	9.63e-32	0.372863	0.078	1	1.93e-28																			Cardiomyocytes	Down	Mcf2l	1.24e-05	-0.355433	0.203	0.685	0.0247427
												Macrophages	Up	Crispld2	1.79e-13	0.37032	0.127	0.889	3.58e-10																			Cardiomyocytes	Down	Fgf13	3.44e-08	-0.358595	0.38	0.925	6.88e-05
												Macrophages	Up	Ca4	1.92e-18	0.367663	0.108	0.911	3.85e-15																			Cardiomyocytes	Down	Tmtc2	4.19e-11	-0.360193	0.278	0.875	8.38e-08
												Macrophages	Up	Eef1a2	4.7e-30	0.362624	0.059	0.956	9.4e-27																			Cardiomyocytes	Down	Pla2g5	3.21e-11	-0.360989	0.316	0.885	6.43e-08
												Macrophages	Up	AABR07049085.1	3.06e-20	0.35745	0.147	1	6.12e-17																			Cardiomyocytes	Down	Sema3a	6.52e-15	-0.362695	0.165	0.79	1.3e-11
												Macrophages	Up	Enpp3	2.51e-10	0.356564	0.069	0.778	5.01e-07																			Cardiomyocytes	Down	Ikzf2	1.4e-09	-0.363687	0.228	0.77	2.8e-06
												Macrophages	Up	Igfbp3	1.08e-29	0.356386	0.088	1	2.16e-26																			Cardiomyocytes	Down	Pola2	2.65e-10	-0.364764	0.329	0.925	5.3e-07
												Macrophages	Up	Pcsk5	4.38e-15	0.356275	0.162	0.956	8.76e-12																			Cardiomyocytes	Down	Ppm1l	1.08e-05	-0.366631	0.291	0.751	0.0215172
												Macrophages	Up	Galnt16	1.17e-15	0.352313	0.137	0.933	2.34e-12																			Cardiomyocytes	Down	Ccdc80	3.82e-11	-0.370974	0.304	0.911	7.65e-08
												Macrophages	Up	Treml4	2.89e-13	0.346333	0.059	0.711	5.78e-10																			Cardiomyocytes	Down	Ubc	5.01e-11	-0.375729	0.316	0.872	1e-07
												Macrophages	Up	Cp	2.57e-10	0.344509	0.23	0.978	5.14e-07																			Cardiomyocytes	Down	Prkch	3.51e-15	-0.376023	0.215	0.839	7.03e-12
												Macrophages	Up	LOC100364435	4.17e-09	0.344041	0.221	0.933	8.34e-06																			Cardiomyocytes	Down	Hmcn1	9.37e-06	-0.380373	0.291	0.77	0.0187458
												Macrophages	Up	Grk3	7.06e-07	0.341848	0.181	0.844	0.00141255																			Cardiomyocytes	Down	Crispld2	1.67e-20	-0.381871	0.203	0.885	3.34e-17
												Macrophages	Up	Islr	8e-33	0.339531	0.074	1	1.6e-29																			Cardiomyocytes	Down	Mmp2	5e-27	-0.386616	0.165	0.892	1e-23
												Macrophages	Up	Cytip	4.08e-11	0.335992	0.147	0.867	8.17e-08																			Cardiomyocytes	Down	Ar	1.38e-10	-0.391318	0.152	0.728	2.77e-07
												Macrophages	Up	Erbb4	1.74e-09	0.335339	0.059	0.756	3.48e-06																			Cardiomyocytes	Down	Csrp3	2.62e-07	-0.393123	0.418	0.892	0.000524159
												Macrophages	Up	Homer1	2.47e-16	0.334705	0.132	0.933	4.94e-13																			Cardiomyocytes	Down	Uqcrq	4.4e-16	-0.406579	0.253	0.898	8.79e-13
												Macrophages	Up	LOC100911932	4.97e-28	0.331528	0.049	0.911	9.94e-25																			Cardiomyocytes	Down	Abi3bp	9.97e-14	-0.409427	0.241	0.889	1.99e-10
												Macrophages	Up	Sgca	5.11e-22	0.330733	0.088	0.933	1.02e-18																			Cardiomyocytes	Down	Ndufa4	9.7e-08	-0.411291	0.241	0.774	0.000193938
												Macrophages	Up	Spink8	7.99e-22	0.327298	0.059	0.889	1.6e-18																			Cardiomyocytes	Down	Epha4	4.37e-22	-0.413473	0.19	0.879	8.75e-19
												Macrophages	Up	Cobl	7.15e-09	0.32473	0.049	0.711	1.43e-05																			Cardiomyocytes	Down	Eda	1.11e-15	-0.413883	0.291	0.895	2.21e-12
												Macrophages	Up	Ddah1	3.27e-11	0.32037	0.078	0.8	6.55e-08																			Cardiomyocytes	Down	Dapk2	5.09e-18	-0.415766	0.203	0.836	1.02e-14
												Macrophages	Up	Jag2	2.41e-10	0.313893	0.069	0.778	4.82e-07																			Cardiomyocytes	Down	Fli1	1.65e-11	-0.417697	0.291	0.885	3.3e-08
												Macrophages	Up	Hk3	6.35e-21	0.313729	0.118	0.911	1.27e-17																			Cardiomyocytes	Down	Ubash3b	3.52e-09	-0.419777	0.038	0.63	7.04e-06
												Macrophages	Up	Nox4	2.35e-08	0.313676	0.157	0.844	4.7e-05																			Cardiomyocytes	Down	Masp1	1.23e-07	-0.420668	0.215	0.767	0.000245403
												Macrophages	Up	Gask1b	9.16e-08	0.312776	0.26	0.956	0.000183243																			Cardiomyocytes	Down	Fhl1	4.06e-08	-0.421097	0.304	0.826	8.11e-05
												Macrophages	Up	Des	4.8e-11	0.310647	0.24	1	9.6e-08																			Cardiomyocytes	Down	Csdc2	1.23e-09	-0.427077	0.19	0.751	2.47e-06
												Macrophages	Up	Tmem163	4.67e-09	0.309625	0.029	0.444	9.35e-06																			Cardiomyocytes	Down	LOC687780	6.95e-16	-0.430619	0.203	0.866	1.39e-12
												Macrophages	Up	Slc12a7	3.19e-07	0.309555	0.26	0.933	0.00063846																			Cardiomyocytes	Down	Slc12a2	1.02e-07	-0.436645	0.19	0.725	0.000203606
												Macrophages	Up	Kcnq1	1.72e-10	0.308209	0.127	0.844	3.43e-07																			Cardiomyocytes	Down	Fbn1	3.84e-11	-0.441028	0.342	0.931	7.67e-08
												Macrophages	Up	Gxylt2	2.06e-06	0.304549	0.216	0.867	0.0041234																			Cardiomyocytes	Down	Sned1	8.69e-20	-0.441978	0.228	0.892	1.74e-16
												Macrophages	Up	Dsp	1.72e-05	0.298558	0.108	0.378	0.0344376																			Cardiomyocytes	Down	Pkhd1l1	1.25e-16	-0.443319	0.139	0.793	2.5e-13
												Macrophages	Up	Cd63	1.42e-17	0.296323	0.137	0.956	2.84e-14																			Cardiomyocytes	Down	Frmd4b	3.23e-15	-0.450353	0.203	0.839	6.46e-12
												Macrophages	Up	Arhgap44	1.32e-09	0.294679	0.069	0.756	2.65e-06																			Cardiomyocytes	Down	Meox2	8.9e-18	-0.454885	0.177	0.833	1.78e-14
												Macrophages	Up	Acyp2	2.61e-07	0.293892	0.113	0.778	0.000521225																			Cardiomyocytes	Down	Atp5po	5.13e-08	-0.455401	0.291	0.8	0.000102551
												Macrophages	Up	Ctsd	1.73e-10	0.29347	0.25	1	3.46e-07																			Cardiomyocytes	Down	Cox6a2	2.33e-10	-0.457722	0.342	0.905	4.67e-07
												Macrophages	Up	Cadps	1.25e-11	0.29233	0.054	0.778	2.5e-08																			Cardiomyocytes	Down	Col24a1	1.81e-14	-0.463246	0.165	0.803	3.61e-11
												Macrophages	Up	Tmem82	3.79e-24	0.291033	0.064	0.889	7.58e-21																			Cardiomyocytes	Down	AC111831.1	1.68e-05	-0.466036	0.127	0.58	0.0336477
												Macrophages	Up	Npr3	6.82e-06	0.284323	0.049	0.689	0.0136335																			Cardiomyocytes	Down	Slit2	9.09e-19	-0.471559	0.165	0.833	1.82e-15
												Macrophages	Up	Wt1	1.63e-18	0.284318	0.098	0.911	3.27e-15																			Cardiomyocytes	Down	Slc9a9	2.06e-07	-0.472187	0.354	0.862	0.000412897
												Macrophages	Up	Ckmt2	2.31e-17	0.283715	0.172	1	4.62e-14																			Cardiomyocytes	Down	Myo1b	2.52e-11	-0.483869	0.278	0.862	5.03e-08
												Macrophages	Up	Plaur	5.8e-12	0.283432	0.235	1	1.16e-08																			Cardiomyocytes	Down	Gsn	7.84e-11	-0.485347	0.266	0.833	1.57e-07
												Macrophages	Up	Lilrb2	8.12e-20	0.280653	0.152	1	1.62e-16																			Cardiomyocytes	Down	Pgm5	1.48e-06	-0.496128	0.266	0.751	0.00296666
												Macrophages	Up	Spp1	2.14e-15	0.275768	0.093	0.867	4.28e-12																			Cardiomyocytes	Down	Baiap2l1	1.74e-16	-0.506031	0.266	0.908	3.48e-13
												Macrophages	Up	Aldh1a2	2.85e-34	0.269694	0.049	0.956	5.7e-31																			Cardiomyocytes	Down	Tbx5	1.11e-09	-0.506468	0.291	0.823	2.23e-06
												Macrophages	Up	Sntg2	1.08e-05	0.269127	0.044	0.644	0.0215896																			Cardiomyocytes	Down	Ndufa11	3.85e-21	-0.526791	0.241	0.908	7.69e-18
												Macrophages	Up	Ndst3	1.57e-05	0.26866	0.039	0.6	0.0313566																			Cardiomyocytes	Down	Slc7a1	1.84e-08	-0.534807	0.329	0.902	3.68e-05
												Macrophages	Up	AABR07001068.1	7.04e-11	0.267926	0.054	0.756	1.41e-07																			Cardiomyocytes	Down	Nppb	2.91e-10	-0.535022	0.354	0.918	5.83e-07
												Macrophages	Up	Dcdc5	5.78e-26	0.263724	0.039	0.867	1.16e-22																			Cardiomyocytes	Down	Chst15	1.9e-07	-0.543345	0.392	0.915	0.000380896
												Macrophages	Up	Wnk2	1.65e-24	0.261234	0.088	0.956	3.29e-21																			Cardiomyocytes	Down	Vwf	4.63e-09	-0.547513	0.139	0.705	9.25e-06
												Macrophages	Up	Fsd2	4.78e-27	0.260755	0.103	1	9.55e-24																			Cardiomyocytes	Down	Lyn	2.44e-22	-0.553279	0.241	0.905	4.89e-19
												Macrophages	Up	Vash2	1.17e-20	0.260218	0.044	0.844	2.34e-17																			Cardiomyocytes	Down	Cpq	4.93e-15	-0.554118	0.291	0.905	9.87e-12
												Macrophages	Up	Atf3	1.18e-17	0.260177	0.025	0.556	2.36e-14																			Cardiomyocytes	Down	Twf2	9.58e-09	-0.555558	0.38	0.905	1.92e-05
												Macrophages	Up	Cox6a2	4.69e-06	0.256863	0.225	0.867	0.00938678																			Cardiomyocytes	Down	Arhgap24	4.56e-08	-0.567951	0.278	0.777	9.11e-05
												Macrophages	Up	Cthrc1	3.33e-40	0.252407	0.044	1	6.66e-37																			Cardiomyocytes	Down	Il1r1	1.48e-13	-0.573595	0.19	0.813	2.96e-10
												Macrophages	Down	Corin	3.27e-14	-0.251767	0.069	0.822	6.54e-11																			Cardiomyocytes	Down	Col8a1	1.02e-06	-0.583111	0.342	0.849	0.00203654
												Macrophages	Down	Emb	3.79e-12	-0.254441	0.069	0.733	7.58e-09																			Cardiomyocytes	Down	Flt1	5.68e-13	-0.596955	0.266	0.882	1.14e-09
												Macrophages	Down	Fcgr2a	1.48e-20	-0.25494	0.127	0.956	2.95e-17																			Cardiomyocytes	Down	Neb	8.49e-18	-0.637325	0.177	0.83	1.7e-14
												Macrophages	Down	Nav3	1.15e-06	-0.263546	0.343	1	0.00229672																			Cardiomyocytes	Down	LOC108352650	4.85e-23	-0.651213	0.203	0.908	9.69e-20
												Macrophages	Down	Fgr	2.33e-15	-0.264582	0.152	0.933	4.66e-12																			Cardiomyocytes	Down	Nppa	1.78e-12	-0.65792	0.354	0.931	3.57e-09
												Macrophages	Down	C1qc	1.27e-11	-0.268043	0.23	0.978	2.55e-08																			Cardiomyocytes	Down	Timp3	4.44e-07	-0.666557	0.392	0.862	0.00088808
												Macrophages	Down	Wipf3	4.29e-15	-0.27625	0.157	0.933	8.58e-12																			Cardiomyocytes	Down	Tmsb4x	1.06e-14	-0.676986	0.291	0.911	2.13e-11
												Macrophages	Down	Hopx	5.28e-07	-0.276647	0.015	0.378	0.00105512																			Cardiomyocytes	Down	AABR07049292.1	3.47e-11	-0.699611	0.215	0.797	6.93e-08
												Macrophages	Down	Diaph3	1.28e-10	-0.280195	0.059	0.756	2.55e-07																			Cardiomyocytes	Down	Tec	1.76e-10	-0.703254	0.152	0.744	3.51e-07
												Macrophages	Down	Asgr2	1.03e-09	-0.282885	0.211	0.911	2.06e-06																			Cardiomyocytes	Down	Erbb4	1.11e-05	-0.707845	0.494	0.931	0.0221036
												Macrophages	Down	Msr1	6.06e-16	-0.283852	0.172	0.978	1.21e-12																			Cardiomyocytes	Down	Ncam1	6.54e-18	-0.71473	0.228	0.892	1.31e-14
												Macrophages	Down	Itgb4	2.11e-13	-0.285427	0.029	0.756	4.21e-10																			Cardiomyocytes	Down	Fgf12	6.06e-07	-0.741928	0.354	0.823	0.00121203
												Macrophages	Down	LOC103693323	3.77e-10	-0.287017	0.015	0.289	7.54e-07																			Cardiomyocytes	Down	Itpkb	8.11e-09	-0.761232	0.228	0.751	1.62e-05
												Macrophages	Down	Ccl6	1.62e-22	-0.287266	0.088	0.933	3.25e-19																			Cardiomyocytes	Down	Zeb2	2.15e-10	-0.837718	0.304	0.859	4.3e-07
												Macrophages	Down	Eml6	9.56e-16	-0.291399	0.127	0.911	1.91e-12																			Cardiomyocytes	Down	Col3a1	2.43e-07	-0.857434	0.468	0.961	0.000486513
												Macrophages	Down	AABR07044049.1	2.25e-11	-0.29167	0.181	0.911	4.49e-08																			Cardiomyocytes	Down	Dsg2	6.63e-19	-0.901497	0.228	0.921	1.33e-15
												Macrophages	Down	Chi3l1	1.15e-25	-0.29344	0.01	0.778	2.3e-22																			Cardiomyocytes	Down	Coq8a	8.17e-10	-0.919244	0.405	0.918	1.63e-06
												Macrophages	Down	AABR07057997.1	3.34e-37	-0.296036	0.025	0.889	6.67e-34																			Cardiomyocytes	Down	Col4a3	5.04e-10	-0.922283	0.253	0.833	1.01e-06
												Macrophages	Down	Clu	3.5e-09	-0.31175	0.088	0.778	7e-06																			Cardiomyocytes	Down	Slco5a1	2.12e-11	-1.17616	0.405	0.905	4.23e-08
												Macrophages	Down	Lrg1	2.36e-12	-0.314324	0.02	0.667	4.71e-09
												Macrophages	Down	Kdr	4.81e-10	-0.324275	0.162	0.867	9.63e-07
												Macrophages	Down	Mcm6	6.52e-08	-0.336442	0.02	0.289	0.000130352
												Macrophages	Down	LOC102549869	8.34e-09	-0.33929	0.015	0.622	1.67e-05
												Macrophages	Down	AABR07017902.1	5.26e-07	-0.340762	0.01	0.311	0.00105178
												Macrophages	Down	Mcf2l	8.94e-08	-0.345779	0.211	0.867	0.000178749
												Macrophages	Down	Hivep3	5.79e-11	-0.356171	0.083	0.8	1.16e-07
												Macrophages	Down	Prkcz	1.96e-10	-0.363552	0.054	0.733	3.92e-07
												Macrophages	Down	Pcdha13	4.31e-13	-0.408387	0.176	0.933	8.62e-10
												Macrophages	Down	Mki67	1.62e-13	-0.415246	0.054	0.667	3.25e-10
												Macrophages	Down	Mctp2	1.56e-07	-0.435167	0.23	0.889	0.00031287
												Macrophages	Down	Smad6	3.78e-08	-0.438928	0.172	0.844	7.55e-05
												Macrophages	Down	Nudt4	1.43e-17	-0.44557	0.113	0.911	2.86e-14
												Macrophages	Down	Slc12a2	1.89e-11	-0.449603	0.167	0.889	3.78e-08
												Macrophages	Down	AABR07040864.1	1.7e-05	-0.45458	0.088	0.711	0.0339612
												Macrophages	Down	Hs6st2	1.67e-26	-0.472908	0.049	0.911	3.35e-23
												Macrophages	Down	Adgrg6	1.99e-07	-0.474791	0.309	0.978	0.000397422
												Macrophages	Down	B2m	1.29e-05	-0.489159	0.377	1	0.0257897
												Macrophages	Down	Optn	8.25e-16	-0.492257	0.191	1	1.65e-12
												Macrophages	Down	Adamts15	6.62e-23	-0.503597	0.132	1	1.32e-19
												Macrophages	Down	Lpcat2	1.31e-05	-0.512813	0.358	0.978	0.0262908
												Macrophages	Down	Dagla	3.51e-09	-0.515545	0.132	0.822	7.02e-06
												Macrophages	Down	Ptafr	2.5e-09	-0.537264	0.284	1	5e-06
												Macrophages	Down	AABR07003235.1	2e-25	-0.537834	0.015	0.711	3.99e-22
												Macrophages	Down	Entpd1	1.23e-05	-0.56273	0.275	0.867	0.0245991
												Macrophages	Down	Lyz2	3.11e-08	-0.56389	0.289	1	6.22e-05
												Macrophages	Down	Ifit1bl	2.6e-23	-0.567038	0.02	0.844	5.19e-20
												Macrophages	Down	Aldoa	2.65e-14	-0.575746	0.206	0.978	5.31e-11
												Macrophages	Down	Slc43a2	1.25e-06	-0.584089	0.358	1	0.00250066
												Macrophages	Down	Apobec1	1.1e-07	-0.584197	0.328	1	0.000220744
												Macrophages	Down	Alox5	1.54e-10	-0.64188	0.211	0.911	3.08e-07
												Macrophages	Down	Cd44	3.16e-10	-0.658875	0.289	1	6.32e-07
												Macrophages	Down	Kif4a	1.18e-27	-0.683428	0.025	0.667	2.37e-24
												Macrophages	Down	Fth1	2.98e-09	-0.848962	0.255	0.956	5.95e-06
												Macrophages	Down	Nlrp3	8.32e-11	-0.946304	0.275	1	1.66e-07
												Macrophages	Down	Nrg1	1.49e-11	-1.1887	0.098	0.822	2.98e-08
												Macrophages	Down	S100a9	6.79e-34	-2.79926	0.01	0.844	1.36e-30
